# Supplementary material for: Strigolactones modulate jasmonate-dependent transcriptional reprogramming during wound signalling in Arabidopsis
Source: J Appl Genet. 2025 Sep 9;66(4):883–94. doi: 10.1007/s13353-025-01005-y (PMC12605546; doi:10.1007/s13353-025-01005-y)
Supplement: Supplementary file 1 — Supplementary file1 Differentially Expressed Genes (DEGs) 3 hours after wounding (XLSX 1.53 MB) [file 13353_2025_1005_MOESM1_ESM.xlsx]

## Sheet: read_me
Table Supplementary 1
	Table S1a	List of up-regulated DEGs, 3 hours after wounding, WT
	Table S1b	List of down-regulated DEGs, 3 hours after wounding, WT
	Table S1c	List of up-regulated DEGs, 3 hours after wounding, max3
	Table S1d	List of down-regulated DEGs, 3 hours after wounding, max3

## Sheet: Table S1a
Table S1a. List of up-regulated DEGs, 3 hours after wounding, WT.
#	gene_id	log2fc	padjust	gene_description	GO: BP
1	AT3G09340	9.28228	2.39047e-16	Amino acid transporter AVT1F [Source:UniProtKB/Swiss-Prot;Acc:F4IZW8]	amino acid transmembrane transport;membrane;amino acid transmembrane transporter activity,
2	AT2G15780	9.24571	1.427e-14	At2g15780/F19G14.22 [Source:UniProtKB/TrEMBL;Acc:Q9XIL1]	extracellular region;electron transfer activity,
3	AT1G66850	8.73339	0.0140156	At1g66850 [Source:UniProtKB/TrEMBL;Acc:Q9C9N7]	lipid transport;extracellular region;molecular_function;flowering stage;petal differentiation and expansion stage;plant embryo cotyledonary stage;carpel;cauline leaf;collective leaf structure;flower;petal;seed;sepal;stamen,
4	AT1G47130	8.42501	1.55745e-52	-	#N/A
5	AT4G22467	8.27658	4.24517e-14	-
6	AT5G43068	8.15702	6.47291e-13	Transmembrane protein [Source:UniProtKB/TrEMBL;Acc:A0A1P8BEV7]	cellular response to chitin;mitochondrion;
7	AT3G60010	8.09592	1.63665e-12	SK13 [Source:UniProtKB/TrEMBL;Acc:A0A178VIM9]	SCF-dependent proteasomal ubiquitin-dependent protein catabolic process;cytoplasm;nucleus;cullin family protein binding;protein binding;M germinated pollen stage;flowering stage;petal differentiation and expansion stage;seedling development stage;carpel;collective leaf structure;cotyledon;flower;fruit;hypocotyl;inflorescence;plant sperm cell;pollen;pollen tube cell;root;seed;sepal;stamen;vascular…
8	AT5G52400	8.02387	3.00395e-12	Cytochrome P450, family 715, subfamily A, polypeptide 1 [Source:UniProtKB/TrEMBL;Acc:F4KG63]	#N/A
9	AT3G51590	7.9918	0.020469	Non-specific lipid-transfer protein 12 [Source:UniProtKB/Swiss-Prot;Acc:Q9SCZ0]	lipid transport;extracellular region;plant-type cell wall;molecular_function;D pollen mother cell meiosis stage;flowering stage;petal differentiation and expansion stage;plant embryo cotyledonary stage;anther;collective leaf structure;flower;petal;seed;sepal;stamen;anther wall tapetum,
10	AT3G43250	7.85248	5.13234e-12	Coiled-coil protein (DUF572) [Source:UniProtKB/TrEMBL;Acc:Q9LXK9]	RNA splicing;nucleus;U2-type catalytic step 1 spliceosome;molecular_function;guard cell,
11	AT2G31345	7.3895	5.05076e-10	Transmembrane protein [Source:UniProtKB/TrEMBL;Acc:Q8L9Z1]	pattern recognition receptor signaling pathway;regulation of pattern recognition receptor signaling pathway;apoplast;extracellular region;hormone activity;receptor ligand activity;signaling receptor binding;guard cell,
12	AT1G10586	7.32486	3.09326e-08	Transcription factor bHLH168 [Source:UniProtKB/Swiss-Prot;Acc:Q9XIJ1]	regulation of transcription by RNA polymerase II;nucleus;RNA polymerase II transcription regulator complex;DNA-binding transcription factor activity, RNA polymerase II-specific;RNA polymerase II transcription regulatory region sequence-specific DNA binding,
13	AT1G61800	7.23075	1.41344e-15	glucose-6-phosphate/phosphate translocator 2 [Source:TAIR;Acc:AT1G61800]	photosynthesis;regulation of photosynthesis;response to glucose;response to nematode;response to sucrose;glucose-6-phosphate transport;phosphoenolpyruvate transport;phosphoglycerate transmembrane transport;photosynthetic acclimation;transmembrane transport;triose phosphate transmembrane transport;gamete generation;Golgi apparatus;Golgi apparatus;chloroplast;plant-type vacuole;antiporter activity;…
14	AT3G45060	7.02937	3.83144e-14	High affinity nitrate transporter 2.6 [Source:UniProtKB/Swiss-Prot;Acc:Q9LXH0]	cellular response to nitrate;nitrate transmembrane transport;plasma membrane;nitrate transmembrane transporter activity;petal differentiation and expansion stage;flower;guard cell;root;sepal,
15	AT1G20740	7.02738	3.63239e-09	Protein of unknown function (DUF833) [Source:TAIR;Acc:AT1G20740]	nucleus;
16	AT5G17970	7.01611	6.68568e-09	Disease resistance protein-like [Source:UniProtKB/TrEMBL;Acc:Q9FJG4]	signal transduction;chloroplast;ADP binding;ATP hydrolysis activity,
17	AT5G43064	6.95199	7.76403e-07	Transmembrane protein [Source:UniProtKB/TrEMBL;Acc:A0A1P8BER4]	#N/A
18	AT1G11925	6.92777	6.30381e-10	F12F1.21 protein [Source:UniProtKB/TrEMBL;Acc:O65387]	#N/A
19	AT3G21500	6.91274	7.24006e-09	1-deoxy-D-xylulose 5-phosphate synthase 1 [Source:UniProtKB/TrEMBL;Acc:A0A1I9LTC7]	1-deoxy-D-xylulose 5-phosphate biosynthetic process;chlorophyll biosynthetic process;terpenoid biosynthetic process;chloroplast;chloroplast;1-deoxy-D-xylulose-5-phosphate synthase activity;transketolase or transaldolase activity;1-deoxy-D-xylulose-5-phosphate synthase activity;flowering stage;plant embryo globular stage;plant embryo;sepal;stamen;stem,
20	AT5G62730	6.9039	1.14959e-07	Protein NRT1/ PTR FAMILY 4.7 [Source:UniProtKB/Swiss-Prot;Acc:Q9FM20]	transmembrane transport;membrane;extracellular region;transmembrane transporter activity;LP.02 two leaves visible stage;LP.04 four leaves visible stage;LP.06 six leaves visible stage;LP.08 eight leaves visible stage;LP.10 ten leaves visible stage;LP.12 twelve leaves visible stage;flowering stage;mature plant embryo stage;petal differentiation and expansion stage;plant embryo bilateral stage;plant…
21	AT5G12020	6.85842	1.33726e-53	17.6 kDa class II heat shock protein [Source:UniProtKB/Swiss-Prot;Acc:P29830]	cellular response to hypoxia;protein complex oligomerization;protein folding;response to heat;response to hydrogen peroxide;response to salt stress;cytoplasm;unfolded protein binding;M germinated pollen stage;flowering stage;petal differentiation and expansion stage;plant embryo globular stage;carpel;flower;flower pedicel;guard cell;plant embryo;plant sperm cell;pollen;pollen tube cell;root;stame…
22	AT1G22810	6.69033	1.13847e-07	Ethylene-responsive transcription factor ERF019 [Source:UniProtKB/Swiss-Prot;Acc:O80542]	cellular response to water deprivation;response to fungus;regulation of DNA-templated transcription;cytoplasm;nucleus;DNA-binding transcription factor activity;transcription cis-regulatory region binding;guard cell,
23	AT4G20970	6.68786	6.13927e-16	Transcription factor bHLH162 [Source:UniProtKB/Swiss-Prot;Acc:F4JIJ7]	defense response to fungus;regulation of DNA-templated transcription;regulation of transcription by RNA polymerase II;nucleus;RNA polymerase II transcription regulator complex;DNA-binding transcription factor activity;DNA-binding transcription factor activity, RNA polymerase II-specific;RNA polymerase II transcription regulatory region sequence-specific DNA binding;protein binding;guard cell,
24	AT3G25180	6.5721	8.34671e-49	Cytochrome P450 82G1 [Source:UniProtKB/Swiss-Prot;Acc:Q9LSF8]	terpene biosynthetic process;defense response to fungus;defense response to insect;negative regulation of egg-laying behavior;response to bacterium;terpene biosynthetic process;chloroplast;(3E)-4,8-dimethyl-1,3,7-nonatriene synthase activity;4,8,12-trimethyltrideca-1,3,7,11-tetraene synthase activity;monooxygenase activity;LP.06 six leaves visible stage;LP.08 eight leaves visible stage;LP.10 ten …
25	AT4G22470	6.56297	1.96414e-126	Protease inhibitor/seed storage/lipid transfer protein (LTP) family protein [Source:UniProtKB/TrEMBL;Acc:F4JLV4]	defense response to other organism;plasma membrane;plasmodesma;molecular_function;flowering stage;petal differentiation and expansion stage;plant embryo globular stage;endosperm;guard cell;hypocotyl;leaf;plant embryo;sepal;stamen,
26	AT1G66390	6.53456	1.39012e-06	Transcription factor MYB90 [Source:UniProtKB/Swiss-Prot;Acc:Q9ZTC3]	regulation of DNA-templated transcription;regulation of DNA-templated transcription;nucleus;nucleus;DNA-binding transcription factor activity;cis-regulatory region sequence-specific DNA binding;protein binding;flowering stage;plant embryo bilateral stage;collective leaf structure;guard cell;plant embryo;sepal;stamen;stem,
27	AT1G67990	6.4475	0.0221184	TSM1 [Source:UniProtKB/TrEMBL;Acc:A0A178W5L4]	seed development;spermidine hydroxycinnamate conjugate biosynthetic process;cytosol;S-adenosylmethionine-dependent methyltransferase activity;caffeoyl-CoA O-methyltransferase activity;tricaffeoyl spermidine:S-adenosyl-L-methionine O-methyltransferase activity;trihydroxyferuloyl spermidine O-methyltransferase activity;trihydroxyferuloyl spermidine:S-adenosyl-L-methionine O-methyltransferase activi…
28	AT1G65390	6.41639	1.7041e-104	Protein PHLOEM PROTEIN 2-LIKE A5 [Source:UniProtKB/Swiss-Prot;Acc:Q9C5Q9]	defense response to insect;jasmonic acid mediated signaling pathway;response to jasmonic acid stimulus involved in jasmonic acid and ethylene-dependent systemic resistance;salicylic acid mediated signaling pathway;defense response;signal transduction;nucleus;chloroplast;cytoplasm;endomembrane system;nucleus;NAD+ nucleosidase activity, cyclic ADP-ribose generating;carbohydrate binding;LP.02 two le…
29	AT1G32910	6.4027	1.73952e-07	HXXXD-type acyl-transferase family protein [Source:UniProtKB/TrEMBL;Acc:Q9MAP9]	#N/A
30	AT2G02990	6.39934	1.43087e-06	Ribonuclease 1 [Source:UniProtKB/Swiss-Prot;Acc:P42813]	anthocyanin-containing compound biosynthetic process;cellular response to phosphate starvation;response to wounding;RNA catabolic process;jasmonic acid mediated signaling pathway;extracellular region;extracellular region;plant-type cell wall;RNA endonuclease activity;RNA nuclease activity;flowering stage;petal differentiation and expansion stage;plant embryo globular stage;vascular leaf senescent…
31	AT1G10585	6.29465	1.28824e-63	Transcription factor bHLH167 [Source:UniProtKB/Swiss-Prot;Acc:F4I4E1]	regulation of DNA-templated transcription;regulation of transcription by RNA polymerase II;chloroplast;cytoplasm;nucleus;RNA polymerase II transcription regulator complex;DNA-binding transcription factor activity;DNA-binding transcription factor activity, RNA polymerase II-specific;RNA polymerase II transcription regulatory region sequence-specific DNA binding;LP.06 six leaves visible stage;LP.08…
32	AT1G69880	6.16452	4.80058e-66	Thioredoxin H8 [Source:UniProtKB/Swiss-Prot;Acc:Q9CAS1]	#N/A
33	AT5G61890	6.15052	6.07133e-12	Ethylene-responsive transcription factor ERF114 [Source:UniProtKB/Swiss-Prot;Acc:Q9FH54]	defense response to fungus;regulation of DNA-templated transcription;nucleus;DNA-binding transcription factor activity;protein binding;transcription cis-regulatory region binding;flowering stage;flower;plant callus,
34	AT1G29090	6.14603	1.35613e-05	Cysteine proteinases superfamily protein [Source:UniProtKB/TrEMBL;Acc:Q84W75]	proteolysis;proteolysis involved in protein catabolic process;extracellular space;lysosome;extracellular region;cysteine-type endopeptidase activity;endosperm;plant sperm cell,
35	AT1G68290	6.14283	1.68137e-14	Endonuclease 2 [Source:UniProtKB/Swiss-Prot;Acc:Q9C9G4]	DNA catabolic process;extracellular region;RNA endonuclease activity;T/G mismatch-specific endonuclease activity;double-stranded DNA endonuclease activity;endonuclease activity;single-stranded DNA endodeoxyribonuclease activity;T/G mismatch-specific endonuclease activity;single-stranded DNA endodeoxyribonuclease activity;LP.02 two leaves visible stage;LP.04 four leaves visible stage;LP.06 six lea…
36	AT2G36325	6.10813	7.34711e-07	GDSL esterase/lipase At2g36325 [Source:UniProtKB/Swiss-Prot;Acc:Q8RWJ4]	#N/A
37	AT4G35655	6.09901	1.9985e-07	RPM1-interacting protein 4 (RIN4) family protein [Source:UniProtKB/TrEMBL;Acc:A8MS72]	plasma membrane;nucleus;molecular_function;guard cell,
38	AT4G07070	6.0987	1.193e-06	-	#N/A
39	AT4G35180	6.07623	1.82444e-35	Lysine histidine transporter-like 7 [Source:UniProtKB/Swiss-Prot;Acc:Q84WE9]	amino acid transmembrane transport;membrane;amino acid transmembrane transporter activity;L mature pollen stage;LP.04 four leaves visible stage;LP.06 six leaves visible stage;LP.08 eight leaves visible stage;LP.10 ten leaves visible stage;LP.12 twelve leaves visible stage;M germinated pollen stage;flowering stage;petal differentiation and expansion stage;plant embryo globular stage;carpel;collect…
40	AT1G70130	6.03181	3.42679e-19	Putative L-type lectin-domain containing receptor kinase V.2 [Source:UniProtKB/Swiss-Prot;Acc:O04533]	defense response to bacterium;defense response to oomycetes;plasma membrane;extracellular region;plasma membrane;kinase activity;transmembrane receptor protein serine/threonine kinase activity;guard cell;hypocotyl;pollen;root,
41	AT4G37990	6.02231	2.75057e-07	Cinnamyl alcohol dehydrogenase 8 [Source:UniProtKB/Swiss-Prot;Acc:Q02972]	plant-type hypersensitive response;response to bacterium;lignin biosynthetic process;cytoplasm;plasma membrane;aryl-alcohol dehydrogenase (NADP+) activity;cinnamyl-alcohol dehydrogenase activity;mannitol dehydrogenase activity;L mature pollen stage;M germinated pollen stage;flowering stage;petal differentiation and expansion stage;plant embryo globular stage;carpel;collective leaf structure;flowe…
42	AT2G02010	5.9866	3.54104e-134	glutamate decarboxylase 4 [Source:TAIR;Acc:AT2G02010]	L-glutamate catabolic process;glutamate metabolic process;cytosol;chloroplast;mitochondrion;glutamate decarboxylase activity;guard cell;rosette leaf,
43	AT1G53540	5.98278	1.53626e-15	17.6 kDa class I heat shock protein 3 [Source:UniProtKB/Swiss-Prot;Acc:P13853]	protein complex oligomerization;protein folding;response to heat;response to hydrogen peroxide;response to salt stress;cytoplasm;unfolded protein binding;M germinated pollen stage;flowering stage;petal differentiation and expansion stage;plant embryo globular stage;carpel;flower;flower pedicel;guard cell;plant embryo;plant sperm cell;pollen;pollen tube cell;root;stamen,
44	AT2G38240	5.96052	0.000326173	Probable 2-oxoglutarate-dependent dioxygenase ANS [Source:UniProtKB/Swiss-Prot;Acc:O80449]	regulation of jasmonic acid mediated signaling pathway;negative regulation of defense response to insect;regulation of defense response to fungus;regulation of jasmonic acid mediated signaling pathway;cytoplasm;cytosol;2-oxoglutarate-dependent dioxygenase activity;jasmonic acid hydrolase;LP.04 four leaves visible stage;LP.06 six leaves visible stage;LP.08 eight leaves visible stage;LP.10 ten leav…
45	AT4G12210	5.9361	2.49014e-05	RING/U-box superfamily protein [Source:UniProtKB/TrEMBL;Acc:Q9STJ0]	protein ubiquitination;cytoplasm;nucleus;ubiquitin protein ligase activity,
46	AT3G52160	5.93285	0.000965445	3-ketoacyl-CoA synthase [Source:UniProtKB/TrEMBL;Acc:A0A178VHW8]	#N/A
47	AT5G09470	5.88608	4.10911e-08	DIC3 [Source:UniProtKB/TrEMBL;Acc:A0A178UKG1]	mitochondrial transport;malate transmembrane transport;oxaloacetate transport;phosphate ion transmembrane transport;succinate transmembrane transport;sulfate transmembrane transport;thiosulfate transport;mitochondrion;dicarboxylic acid transmembrane transporter activity;malate transmembrane transporter activity;oxaloacetate transmembrane transporter activity;oxidative phosphorylation uncoupler ac…
48	AT1G74540	5.88211	0.00137084	Cytochrome P450 98A8 [Source:UniProtKB/Swiss-Prot;Acc:Q9CA61]	spermidine hydroxycinnamate conjugate biosynthetic process;spermidine metabolic process;mitochondrion;dicoumaroyl monocaffeoyl spermidine meta-hydroxylase activity;diferuloyl mono-(hydroxyferuloyl) spermidine meta-hydroxylase activity;heme binding;iron ion binding;monocoumaroyl dicaffeoyl spermidine meta-hydroxylase activity;monoferuloyl di-(hydroxyferuloyl) spermidine meta-hydroxylase activity;o…
49	AT3G50610	5.85391	8.39394e-05	Precursor of CEP9 [Source:UniProtKB/Swiss-Prot;Acc:A0A1I9LMX5]	cellular response to nitrogen starvation;nitrate import;regulation of lateral root development;regulation of leaf morphogenesis;regulation of root development;response to ammonium ion;response to auxin;response to nitrogen compound;response to osmotic stress;response to potassium ion;root development;extracellular region;apoplast;extracellular region;hormone activity;petal differentiation and exp…
50	AT1G12610	5.7924	2.99134e-11	Dehydration-responsive element-binding protein 1F [Source:UniProtKB/Swiss-Prot;Acc:Q9LN86]	glucosinolate metabolic process;regulation of gibberellin biosynthetic process;regulation of timing of transition from vegetative to reproductive phase;regulation of unidimensional cell growth;response to freezing;response to heat;response to salt stress;response to water deprivation;regulation of DNA-templated transcription;nucleus;DNA-binding transcription factor activity;sequence-specific DNA …
51	AT1G79370	5.77838	5.24947e-05	Cytochrome P450, family 79, subfamily C, polypeptide 1 [Source:UniProtKB/TrEMBL;Acc:F4IF38]	membrane;extracellular region;oxidoreductase activity, acting on paired donors, with incorporation or reduction of molecular oxygen, NAD(P)H as one donor, and incorporation of one atom of oxygen;plant sperm cell,
52	AT5G44563	5.76271	0.000161739	Transmembrane protein [Source:UniProtKB/TrEMBL;Acc:A0A1P8BDK1]	reactive oxygen species biosynthetic process;mitochondrion;
53	AT2G47550	5.71507	1.93461e-92	Probable pectinesterase/pectinesterase inhibitor 20 [Source:UniProtKB/Swiss-Prot;Acc:O22256]	cell wall modification;extracellular region;pectinesterase activity;pectinesterase inhibitor activity;L mature pollen stage;LP.04 four leaves visible stage;LP.06 six leaves visible stage;LP.10 ten leaves visible stage;M germinated pollen stage;flowering stage;petal differentiation and expansion stage;plant embryo globular stage;vascular leaf senescent stage;carpel;cauline leaf;collective leaf str…
54	AT4G14815	5.71214	0.00456855	Bifunctional inhibitor/lipid-transfer protein/seed storage 2S albumin superfamily protein [Source:UniProtKB/TrEMBL;Acc:Q2PE59]	lipid transport;membrane;lipid binding;flowering stage;petal differentiation and expansion stage;collective leaf structure;flower;petal;sepal;flower bud,
55	AT3G48520	5.69986	1.11585e-05	CYP94B3 [Source:UniProtKB/TrEMBL;Acc:A0A178V8H3]	anther development;defense response to insect;fruit development;jasmonic acid metabolic process;pollen development;response to wounding;stigma development;endoplasmic reticulum membrane;extracellular region;heme binding;iron ion binding;jasmonoyl-isoleucine-12-hydroxylase activity;oxidoreductase activity, acting on paired donors, with incorporation or reduction of molecular oxygen;LP.04 four leav…
56	AT5G01380	5.66082	1.83871e-79	Trihelix transcription factor GT-3a [Source:UniProtKB/Swiss-Prot;Acc:Q9SDW0]	regulation of DNA-templated transcription;nucleus;DNA-binding transcription factor activity;identical protein binding;protein binding;sequence-specific DNA binding;transcription cis-regulatory region binding;guard cell,
57	AT3G44830	5.6165	8.91944e-05	Putative phospholipid:diacylglycerol acyltransferase 2 [Source:UniProtKB/Swiss-Prot;Acc:Q9FYC7]	lipid metabolic process;cytoplasm;chloroplast;O-acyltransferase activity;phospholipid:diacylglycerol acyltransferase activity,
58	AT5G44575	5.61405	8.61185e-65	At5g44575 [Source:UniProtKB/TrEMBL;Acc:Q8GWN6]	defense response to insect;response to herbivore;response to insect;response to wounding;apoplast;endoplasmic reticulum;extracellular region;mitochondrion;LRR domain binding;receptor serine/threonine kinase binding;guard cell,
59	AT1G05800	5.5473	0.000240041	Galactolipase DONGLE, chloroplastic [Source:UniProtKB/Swiss-Prot;Acc:Q9MA46]	defense response to fungus;jasmonic acid biosynthetic process;negative regulation of cell growth;response to wounding;jasmonic acid biosynthetic process;chloroplast;chloroplast;extracellular region;lipid droplet;galactolipase activity;phospholipase A1 activity;seedling development stage;plant sperm cell;rosette leaf;whole plant,
60	AT4G10250	5.53153	0.000227178	22.0 kDa heat shock protein [Source:UniProtKB/Swiss-Prot;Acc:Q38806]	cellular response to hypoxia;protein complex oligomerization;protein folding;response to heat;response to hydrogen peroxide;response to salt stress;chloroplast;endoplasmic reticulum;unfolded protein binding;M germinated pollen stage;flowering stage;petal differentiation and expansion stage;plant embryo globular stage;carpel;flower;flower pedicel;plant embryo;pollen;pollen tube cell;root;stamen,
61	AT2G44330	5.52849	0.000194384	At2g44330/F4I1.14 [Source:UniProtKB/TrEMBL;Acc:O64867]	protein ubiquitination;ubiquitin-dependent protein catabolic process;membrane;nucleus;ubiquitin protein ligase activity;ubiquitin-protein transferase activity,
62	AT5G64750	5.50142	1.26677e-05	Ethylene-responsive transcription factor ABR1 [Source:UniProtKB/Swiss-Prot;Acc:Q9FGF8]	defense response to fungus;negative regulation of abscisic acid-activated signaling pathway;response to abscisic acid;response to glucose;response to osmotic stress;root regeneration;regulation of DNA-templated transcription;response to abscisic acid;response to salt;nucleus;DNA-binding transcription factor activity;guard cell;cell-to-cell mobile RNA,
63	AT5G36925	5.49897	2.37202e-37	Putative uncharacterized protein [Source:UniProtKB/TrEMBL;Acc:Q9FIW0]	defense response to other organism;response to external biotic stimulus;defense response to fungus;response to cold;response to fungus;response to heat;response to hydrogen peroxide;response to jasmonic acid;response to salicylic acid;apoplast;cytoplasm;endoplasmic reticulum;mitochondrion;nucleus;pollen tube tip;LRR domain binding;receptor serine/threonine kinase binding;floral organ primordium;g…
64	AT4G25200	5.48964	6.48468e-13	HSP23.6-MITO [Source:UniProtKB/TrEMBL;Acc:A0A178USN5]	#N/A
65	AT2G24560	5.46131	3.52236e-05	GDSL esterase/lipase At2g24560 [Source:UniProtKB/Swiss-Prot;Acc:Q9SJA9]	chloroplast;hydrolase activity, acting on ester bonds;guard cell,
66	AT5G46360	5.43671	0.00124384	Ca2+ activated outward rectifying K+ channel 3 [Source:TAIR;Acc:AT5G46360]	potassium ion transmembrane transport;plant-type vacuole membrane;plasma membrane;chloroplast;plant-type vacuole membrane;outward rectifier potassium channel activity;potassium ion leak channel activity;flower;hydathode;portion of vascular tissue;root;vascular leaf,
67	AT3G63380	5.41017	9.14986e-117	Calcium-transporting ATPase [Source:UniProtKB/TrEMBL;Acc:A0A178VEV7]	calcium ion transmembrane transport;calcium ion transmembrane transport;intracellular membrane-bounded organelle;plasma membrane;P-type calcium transporter activity;LP.04 four leaves visible stage;LP.06 six leaves visible stage;flowering stage;petal differentiation and expansion stage;carpel;collective leaf structure;cotyledon;endosperm;guard cell;hypocotyl;inflorescence meristem;pollen;root;sepa…
68	AT4G34210	5.38967	1.43252e-07	SKP1-like protein 11 [Source:UniProtKB/Swiss-Prot;Acc:O49484]	SCF-dependent proteasomal ubiquitin-dependent protein catabolic process;cytoplasm;nucleus;nucleus;cullin family protein binding;protein binding;cauline leaf;cotyledon;flower;fruit valve;inflorescence meristem;lateral root;pollen;primary root;root;seed;stamen;stem;vascular leaf,
69	AT4G34470	5.38488	0.000431418	SKP1-like protein 12 [Source:UniProtKB/Swiss-Prot;Acc:O65674]	ubiquitin-dependent protein catabolic process;SCF-dependent proteasomal ubiquitin-dependent protein catabolic process;cytoplasm;nucleus;cullin family protein binding;protein binding;seedling development stage;inflorescence,
70	AT4G15200	5.34215	4.68607e-07	formin 3 [Source:TAIR;Acc:AT4G15200]	actin filament bundle assembly;actin nucleation;cytoplasmic streaming;pollen tube growth;actin nucleation;cytoskeleton;cytosol;intracellular anatomical structure;actin binding;actin filament binding;L mature pollen stage;M germinated pollen stage;flowering stage;plant embryo cotyledonary stage;collective leaf structure;flower;guard cell;pollen;pollen tube cell;seed,
71	AT3G23250	5.31589	1.97959e-58	Transcription factor MYB15 [Source:UniProtKB/Swiss-Prot;Acc:Q9LTC4]	response to cold;response to salt stress;response to water deprivation;nucleus;DNA-binding transcription factor activity;protein binding;LP.04 four leaves visible stage;LP.06 six leaves visible stage;LP.08 eight leaves visible stage;LP.10 ten leaves visible stage;LP.12 twelve leaves visible stage;flowering stage;collective leaf structure;cotyledon;guard cell;hypocotyl;leaf apex;root;sepal;shoot a…
72	AT1G28030	5.29334	0.000402093	2-oxoglutarate (2OG) and Fe(II)-dependent oxygenase superfamily protein [Source:UniProtKB/TrEMBL;Acc:Q9C7F0]	#N/A
73	AT3G16330	5.26193	1.22392e-77	At3g16330 [Source:UniProtKB/TrEMBL;Acc:O04324]	#N/A
74	AT2G08950	5.24221	0.000733653	-	#N/A
75	AT1G23520	5.24161	0.0455536	F28C11.15 [Source:UniProtKB/TrEMBL;Acc:Q9ZUE2]	jasmonic acid biosynthetic process;chloroplast outer membrane;nucleus;molecular_function;monoatomic cation channel activity;flowering stage;petal differentiation and expansion stage;collective leaf structure;flower;petal;sepal,
76	AT1G51820	5.23662	3.07939e-50	Probable LRR receptor-like serine/threonine-protein kinase At1g51820 [Source:UniProtKB/Swiss-Prot;Acc:C0LGG3]	phosphorylation;protein phosphorylation;ATP binding;histone H2AS1 kinase activity;kinase activity;protein binding;protein kinase activity;protein serine/threonine kinase activity;LP.06 six leaves visible stage;LP.08 eight leaves visible stage;LP.10 ten leaves visible stage;LP.12 twelve leaves visible stage;flowering stage;petal differentiation and expansion stage;plant embryo bilateral stage;coll…
77	AT1G07160	5.22717	1.24379e-23	PP2C-type phosphatase AP2C2 [Source:UniProtKB/TrEMBL;Acc:F6LPR6]	abscisic acid-activated signaling pathway;chloroplast;protein serine/threonine phosphatase activity;guard cell;plant sperm cell,
78	AT4G16820	5.22688	4.64765e-09	Phospholipase A1-Ibeta2, chloroplastic [Source:UniProtKB/Swiss-Prot;Acc:O23522]	#N/A
79	AT4G10850	5.22623	0.00473648	Bidirectional sugar transporter SWEET7 [Source:UniProtKB/Swiss-Prot;Acc:Q8LBF7]	carbohydrate transport;membrane;extracellular region;plasma membrane;protein binding;sugar transmembrane transporter activity;flowering stage;petal differentiation and expansion stage;plant embryo cotyledonary stage;plant embryo globular stage;carpel;collective leaf structure;flower;petal;plant embryo;plant sperm cell;pollen;seed;sepal,
80	AT5G36907	5.21813	1.74661e-51	-	reactive oxygen species biosynthetic process;
81	AT3G55570	5.21797	0.0348591	Cytoplasmic tRNA 2-thiolation protein [Source:UniProtKB/TrEMBL;Acc:Q9M2S2]	nucleus;
82	AT5G44310	5.21779	0.000104008	Late embryogenesis abundant protein (LEA) family protein [Source:UniProtKB/TrEMBL;Acc:Q9FKV7]	#N/A
83	AT5G55050	5.20729	9.89862e-87	GDSL esterase/lipase At5g55050 [Source:UniProtKB/Swiss-Prot;Acc:Q9FIA1]	#N/A
84	AT2G22880	5.18909	5.27764e-58	At2g22880 [Source:UniProtKB/TrEMBL;Acc:O81005]	response to UV-B;nucleus;molecular_function;LP.04 four leaves visible stage;LP.06 six leaves visible stage;LP.08 eight leaves visible stage;LP.10 ten leaves visible stage;LP.12 twelve leaves visible stage;collective leaf structure;cotyledon;guard cell;hypocotyl;leaf apex;petiole;root;stem;vascular leaf,
85	AT3G53600	5.18291	6.73346e-07	At3g53600 [Source:UniProtKB/TrEMBL;Acc:Q9LFG0]	cellular response to water deprivation;regulation of DNA-templated transcription;positive regulation of response to water deprivation;regulation of DNA-templated transcription;regulation of jasmonic acid mediated signaling pathway;response to UV-B;response to chitin;response to cold;response to jasmonic acid;response to osmotic stress;response to salt;response to stress;response to water deprivat…
86	AT2G36750	5.15659	3.42762e-29	UDP-glycosyltransferase 73C1 [Source:UniProtKB/Swiss-Prot;Acc:Q9ZQ99]	response to UV-B;chloroplast;UDP-glucosyltransferase activity;cis-zeatin O-beta-D-glucosyltransferase activity;glycosyltransferase activity;trans-zeatin O-beta-D-glucosyltransferase activity;flowering stage;petal differentiation and expansion stage;guard cell;stamen,
87	AT1G74010	5.15202	1.98062e-52	At1g74010 [Source:UniProtKB/TrEMBL;Acc:Q9C9C2]	biosynthetic process;extracellular region;mitochondrion;plant-type cell wall;plasma membrane;hydrolase activity;strictosidine synthase activity;L mature pollen stage;M germinated pollen stage;flowering stage;petal differentiation and expansion stage;plant embryo globular stage;carpel;endosperm;flower;guard cell;hypocotyl;petal;plant embryo;pollen;pollen tube cell;root;rosette leaf;sepal;stamen;st…
88	AT2G03850	5.14964	0.00226061	At2g03850 [Source:UniProtKB/TrEMBL;Acc:Q9SI55]	cold acclimation;chloroplast;molecular_function;flowering stage;petal differentiation and expansion stage;carpel;collective leaf structure;endosperm;flower;petal;pollen;sepal;stamen;stem,
89	AT5G62510	5.14716	0.00285114	F-box protein At5g62510 [Source:UniProtKB/Swiss-Prot;Acc:Q9FJJ4]	mitochondrion;
90	AT1G20310	5.13976	9.01166e-28	Syringolide-induced protein [Source:UniProtKB/TrEMBL;Acc:Q8L956]	#N/A
91	AT2G27690	5.13791	4.77503e-41	Cytochrome P450 94C1 [Source:UniProtKB/Swiss-Prot;Acc:Q9ZUX1]	response to wounding;endoplasmic reticulum membrane;extracellular region;intracellular membrane-bounded organelle;alkane 1-monooxygenase activity;heme binding;iron ion binding;LP.04 four leaves visible stage;LP.06 six leaves visible stage;LP.08 eight leaves visible stage;LP.10 ten leaves visible stage;LP.12 twelve leaves visible stage;flowering stage;petal differentiation and expansion stage;plan…
92	AT5G24140	5.13571	1.33768e-74	squalene monooxygenase 2 [Source:TAIR;Acc:AT5G24140]	sterol biosynthetic process;sterol biosynthetic process;endoplasmic reticulum;squalene monooxygenase activity;guard cell;root;root hair cell;trichoblast,
93	AT3G59220	5.13187	7.65302e-78	Pirin-1 [Source:UniProtKB/Swiss-Prot;Acc:Q9LX49]	response to abscisic acid;response to low fluence blue light stimulus by blue low-fluence system;abscisic acid-activated signaling pathway;blue light signaling pathway;nucleus;protein binding;LP.04 four leaves visible stage;flowering stage;petal differentiation and expansion stage;plant embryo globular stage;carpel;collective leaf structure;flower;flower pedicel;guard cell;hypocotyl;petal;plant e…
94	AT2G39520	5.10558	0.000892069	Uncharacterized protein At2g39520 [Source:UniProtKB/TrEMBL;Acc:O80639]	mitochondrion;molecular_function;guard cell,
95	AT1G06323	5.10315	0.00128242	-	#N/A
96	AT5G37970	5.09622	0.000605475	Probable S-adenosylmethionine-dependent methyltransferase At5g37970 [Source:UniProtKB/Swiss-Prot;Acc:Q9FKD0]	methylation;chloroplast;S-adenosylmethionine-dependent methyltransferase activity;M germinated pollen stage;flowering stage;petal differentiation and expansion stage;flower;inflorescence meristem;plant sperm cell;pollen;pollen tube cell;portion of vascular tissue,
97	AT1G03390	5.08855	0.0447592	F21B7.2 [Source:UniProtKB/TrEMBL;Acc:Q9LR83]	#N/A
98	AT3G49540	5.0119	0.000258099	At3g49540 [Source:UniProtKB/TrEMBL;Acc:Q9SCK5]	nucleus;
99	AT1G69860	4.98643	0.0126536	Putative protein NRT1/ PTR FAMILY 2.14 [Source:UniProtKB/Swiss-Prot;Acc:Q9CAR9]	transmembrane transport;plasma membrane;mitochondrion;transmembrane transporter activity,
100	AT2G03290	4.93009	0.00210613	Transmembrane emp24 domain-containing protein p24delta8 [Source:UniProtKB/Swiss-Prot;Acc:O81045]	Golgi organization;endoplasmic reticulum to Golgi vesicle-mediated transport;intracellular protein transport;COPII-coated ER to Golgi transport vesicle;Golgi apparatus;endoplasmic reticulum;endoplasmic reticulum-Golgi intermediate compartment;
101	AT4G34410	4.91042	6.58302e-31	Ethylene-responsive transcription factor ERF109 [Source:UniProtKB/Swiss-Prot;Acc:Q9SZ06]	cell division;defense response to fungus;phloem or xylem histogenesis;regulation of L-tryptophan metabolic process;regulation of auxin mediated signaling pathway;root regeneration;regulation of DNA-templated transcription;nucleus;DNA-binding transcription factor activity;transcription cis-regulatory region binding;LP.02 two leaves visible stage;LP.04 four leaves visible stage;LP.06 six leaves vis…
102	AT5G46610	4.8826	0.0281574	Aluminum-activated malate transporter 14 [Source:UniProtKB/Swiss-Prot;Acc:Q9LS22]	malate transport;plant-type vacuole membrane;molecular_function;guard cell,
103	AT4G39250	4.87502	0.00321699	RSM2 [Source:UniProtKB/TrEMBL;Acc:A0A178UXD0]	regulation of DNA-templated transcription;nucleus;DNA-binding transcription factor activity;guard cell,
104	AT3G47380	4.84485	2.93946e-144	Pectinesterase inhibitor 11 [Source:UniProtKB/Swiss-Prot;Acc:Q9STY5]	plant-type cell wall modification;plant-type cell wall organization or biogenesis;plant-type cell wall;apoplast;extracellular region;enzyme inhibitor activity;pectinesterase inhibitor activity;LP.02 two leaves visible stage;LP.04 four leaves visible stage;LP.06 six leaves visible stage;LP.08 eight leaves visible stage;LP.10 ten leaves visible stage;LP.12 twelve leaves visible stage;flowering stag…
105	AT5G27060	4.78927	3.16362e-28	receptor like protein 53 [Source:TAIR;Acc:AT5G27060]	signal transduction;extracellular region;kinase activity;guard cell;cell-to-cell mobile RNA,
106	AT3G28210	4.78399	3.04278e-74	Zinc finger AN1 domain-containing stress-associated protein 12 [Source:UniProtKB/Swiss-Prot;Acc:Q67YE6]	response to abscisic acid;cytoplasm;nucleus;zinc ion binding;L mature pollen stage;LP.02 two leaves visible stage;LP.04 four leaves visible stage;LP.06 six leaves visible stage;LP.08 eight leaves visible stage;LP.10 ten leaves visible stage;LP.12 twelve leaves visible stage;M germinated pollen stage;flowering stage;petal differentiation and expansion stage;carpel;collective leaf structure;cotyled…
107	AT2G33690	4.78189	0.0261222	At2g33690 [Source:UniProtKB/TrEMBL;Acc:Q6NLU9]	cytosol;molecular_function;L mature pollen stage;M germinated pollen stage;flowering stage;petal differentiation and expansion stage;collective leaf structure;flower;petal;pollen,
108	AT3G01830	4.77766	6.93286e-30	Probable calcium-binding protein CML40 [Source:UniProtKB/Swiss-Prot;Acc:Q9SGI8]	#N/A
109	AT5G09505	4.76837	0.00572675	-	#N/A
110	AT2G28860	4.76831	1.41626e-05	Cytochrome P450 710A4 [Source:UniProtKB/Swiss-Prot;Acc:Q9ZV28]	#N/A
111	AT4G32800	4.76455	1.32336e-30	Ethylene-responsive transcription factor ERF043 [Source:UniProtKB/Swiss-Prot;Acc:Q9M080]	regulation of DNA-templated transcription;nucleus;DNA-binding transcription factor activity;transcription cis-regulatory region binding;LP.04 four leaves visible stage;LP.06 six leaves visible stage;LP.08 eight leaves visible stage;LP.10 ten leaves visible stage;LP.12 twelve leaves visible stage;petal differentiation and expansion stage;vascular leaf senescent stage;cauline leaf;collective leaf s…
112	AT3G03035	4.75766	0.0121477	-	#N/A
113	AT1G51620	4.7566	3.48854e-29	Protein kinase superfamily protein [Source:UniProtKB/TrEMBL;Acc:Q9C8H4]	phosphorylation;plasma membrane;nucleus;ATP binding;protein kinase activity;LP.06 six leaves visible stage;LP.08 eight leaves visible stage;LP.10 ten leaves visible stage;LP.12 twelve leaves visible stage;flowering stage;collective leaf structure;cotyledon;guard cell;leaf apex;petiole;root;stamen;vascular leaf,
114	AT5G59230	4.74281	0.0373358	TFIIA-L3 [Source:UniProtKB/TrEMBL;Acc:Q9FIF4]	transcription by RNA polymerase II;nucleus;transcription factor TFIIA complex;protein binding,
115	AT5G41200	4.74216	0.00653263	Agamous-like MADS-box protein AGL75 [Source:UniProtKB/Swiss-Prot;Acc:Q9FLL0]	regulation of transcription by RNA polymerase II;nucleus;DNA-binding transcription factor activity;DNA-binding transcription factor activity, RNA polymerase II-specific;RNA polymerase II cis-regulatory region sequence-specific DNA binding;protein binding;embryo sac central cell,
116	AT1G51800	4.71372	1.76074e-143	LRR receptor-like serine/threonine-protein kinase IOS1 [Source:UniProtKB/Swiss-Prot;Acc:Q9C8I6]	defense response to oomycetes;negative regulation of abscisic acid-activated signaling pathway;response to oomycetes;protein phosphorylation;negative regulation of defense response to oomycetes;positive regulation of defense response to bacterium;regulation of defense response by callose deposition;regulation of defense response to fungus;response to chitin;response to fungus;response to molecule…
117	AT3G46660	4.7087	0.001929	Glycosyltransferase (Fragment) [Source:UniProtKB/TrEMBL;Acc:W8QNL7]	#N/A
118	AT5G60510	4.66701	0.021669	Dehydrodolichyl diphosphate synthase 8 [Source:UniProtKB/Swiss-Prot;Acc:Q8LAR7]	polyprenol biosynthetic process;endoplasmic reticulum;ditrans,polycis-polyprenyl diphosphate synthase [(2E,6E)-farnesyl diphosphate specific] activity,
119	AT2G37430	4.6627	1.16602e-53	ZAT11 [Source:UniProtKB/TrEMBL;Acc:A0A178VNJ8]	cellular response to nickel ion;regulation of DNA-templated transcription;regulation of root development;response to chitin;response to stress;nucleus;DNA-binding transcription factor activity;transcription cis-regulatory region binding;cotyledon;guard cell;hypocotyl;leaf;petiole;root;cell-to-cell mobile RNA,
120	AT5G02825	4.66237	0.00118913	-	#N/A
121	AT2G08745	4.6185	0.0066285	-	#N/A
122	AT1G19380	4.61765	7.18974e-47	At1g19380 [Source:UniProtKB/TrEMBL;Acc:Q9LN60]	#N/A
123	AT5G56110	4.60345	0.0469294	MYB80 [Source:UniProtKB/TrEMBL;Acc:A0A178UM75]	anther wall tapetum development;pollen development;regulation of DNA-templated transcription;trichome morphogenesis;anther wall tapetum development;trichome morphogenesis;nucleus;nucleus;DNA-binding transcription factor activity;chromatin binding;protein binding;sequence-specific DNA binding;transcription regulator activity;petal differentiation and expansion stage;anther wall tapetum;collective …
124	AT3G07365	4.59764	0.000848485	-	#N/A
125	AT3G46280	4.58157	4.13094e-64	Kinase-like protein [Source:UniProtKB/TrEMBL;Acc:Q8GYH9]	#N/A
126	AT2G31335	4.57095	0.0111866	Putative uncharacterized protein [Source:UniProtKB/TrEMBL;Acc:Q1G3B9]	mitochondrion;hormone activity,
127	AT5G06905	4.56591	0.0249778	Cytochrome P450, family 712, subfamily A, polypeptide 2 [Source:UniProtKB/TrEMBL;Acc:F4K599]	membrane;oxidoreductase activity, acting on paired donors, with incorporation or reduction of molecular oxygen, NAD(P)H as one donor, and incorporation of one atom of oxygen,
128	AT1G10370	4.56574	7.71107e-16	Glutathione S-transferase U17 [Source:UniProtKB/Swiss-Prot;Acc:Q9FUS8]	de-etiolation;glutathione metabolic process;lateral root development;negative regulation of response to water deprivation;response to growth hormone;response to salt stress;toxin catabolic process;glutathione metabolic process;cytoplasm;chloroplast;cytoplasm;glutathione transferase activity;LP.02 two leaves visible stage;LP.04 four leaves visible stage;LP.06 six leaves visible stage;LP.08 eight l…
129	AT5G53290	4.54785	5.19735e-64	Ethylene-responsive transcription factor CRF3 [Source:UniProtKB/Swiss-Prot;Acc:Q9FK12]	cotyledon development;leaf development;cotyledon development;nucleus;nucleus;DNA-binding transcription factor activity;protein binding;transcription cis-regulatory region binding;guard cell;plant callus;root;shoot apex;vascular leaf,
130	AT4G26200	4.52995	2.78584e-13	1-aminocyclopropane-1-carboxylate synthase 7 [Source:UniProtKB/Swiss-Prot;Acc:Q9STR4]	ethylene biosynthetic process;amino acid metabolic process;cytoplasm;1-aminocyclopropane-1-carboxylate synthase activity;identical protein binding;protein binding;transaminase activity;LP.10 ten leaves visible stage;flowering stage;cauline leaf;cotyledon;filament;fruit;guard cell;petal;root;sepal;shoot system;stamen;stem;stigma;vascular leaf,
131	AT4G09225	4.52966	2.42539e-11	-	#N/A
132	AT4G15210	4.52965	0.00464398	Beta-amylase 5 [Source:UniProtKB/Swiss-Prot;Acc:P25853]	response to herbivore;starch catabolic process;starch catabolic process;extracellular region;secretory vesicle;beta-amylase activity;LP.02 two leaves visible stage;LP.04 four leaves visible stage;LP.06 six leaves visible stage;LP.08 eight leaves visible stage;LP.10 ten leaves visible stage;LP.12 twelve leaves visible stage;flowering stage;mature plant embryo stage;petal differentiation and expans…
133	AT1G30135	4.52564	2.34781e-14	Protein TIFY 5A [Source:UniProtKB/Swiss-Prot;Acc:Q8LBM2]	regulation of defense response;regulation of jasmonic acid mediated signaling pathway;response to wounding;nucleus;nucleus;protein binding;LP.04 four leaves visible stage;LP.06 six leaves visible stage;LP.08 eight leaves visible stage;LP.10 ten leaves visible stage;LP.12 twelve leaves visible stage;flowering stage;petal differentiation and expansion stage;plant embryo globular stage;carpel;collec…
134	AT2G29430	4.50143	2.13339e-07	Coiled-coil protein (DUF572) [Source:UniProtKB/TrEMBL;Acc:Q9ZW25]	mRNA splicing, via spliceosome;nucleus;
135	AT2G33685	4.49926	2.43565e-07	-
136	AT3G17675	4.49482	0.0223007	Blue copper-binding protein-like [Source:UniProtKB/TrEMBL;Acc:Q9LUM8]	plasma membrane;extracellular region;electron transfer activity,
137	AT5G39580	4.49346	2.65519e-88	Peroxidase 62 [Source:UniProtKB/Swiss-Prot;Acc:Q9FKA4]	defense response to fungus;response to stress;plant-type cell wall;Golgi apparatus;extracellular region;peroxidase activity;LP.02 two leaves visible stage;LP.04 four leaves visible stage;LP.06 six leaves visible stage;LP.08 eight leaves visible stage;LP.10 ten leaves visible stage;LP.12 twelve leaves visible stage;flowering stage;mature plant embryo stage;petal differentiation and expansion stage…
138	AT1G56160	4.49049	0.0262643	MYB72 [Source:UniProtKB/TrEMBL;Acc:A0A178W4I7]	induced systemic resistance, ethylene mediated signaling pathway;cellular detoxification of cadmium ion;cellular response to potassium ion starvation;induced systemic resistance, ethylene mediated signaling pathway;regulation of gene expression;response to acidic pH;response to iron ion starvation;response to molecule of bacterial origin;response to zinc ion;secondary metabolic process;stress res…
139	AT4G09535	4.47256	0.00359562	-	#N/A
140	AT2G37740	4.47108	0.0160147	Zinc finger protein 10 [Source:UniProtKB/Swiss-Prot;Acc:O80942]	regulation of DNA-templated transcription;nucleus;DNA-binding transcription factor activity;root,
141	AT5G52050	4.45013	3.66193e-10	Protein DETOXIFICATION 50 [Source:UniProtKB/Swiss-Prot;Acc:Q9FJ87]	abscisic acid transport;regulation of response to water deprivation;response to abscisic acid;root morphogenesis;xenobiotic detoxification by transmembrane export across the plasma membrane;membrane;chloroplast;late endosome;plasma membrane;abscisic acid transmembrane transporter activity;transmembrane transporter activity;LP.02 two leaves visible stage;LP.04 four leaves visible stage;LP.06 six l…
142	AT5G07310	4.44294	6.09959e-18	Ethylene-responsive transcription factor ERF115 [Source:UniProtKB/Swiss-Prot;Acc:Q9LY29]	callus formation;regulation of DNA-templated transcription;response to light stimulus;regulation of DNA-templated transcription;nucleus;DNA-binding transcription factor activity;protein binding;hypocotyl;vascular system,
143	AT4G24110	4.44148	2.88427e-46	NADP-specific glutamate dehydrogenase [Source:UniProtKB/TrEMBL;Acc:O22980]	cellular response to hypoxia;cytoplasm;molecular_function;LP.08 eight leaves visible stage;LP.10 ten leaves visible stage;flowering stage;mature plant embryo stage;petal differentiation and expansion stage;plant embryo bilateral stage;plant embryo cotyledonary stage;plant embryo globular stage;carpel;collective leaf structure;cotyledon;flower;flower pedicel;guard cell;hypocotyl;leaf apex;petal;pl…
144	AT2G40340	4.43702	6.24621e-58	Integrase-type DNA-binding superfamily protein [Source:TAIR;Acc:AT2G40340]	heat acclimation;response to abscisic acid;positive regulation of DNA-templated transcription;response to stress;nucleus;nucleus;DNA-binding transcription factor activity;protein binding;transcription cis-regulatory region binding;flower;guard cell;stem,
145	AT4G34950	4.42367	6.43046e-36	Major facilitator superfamily protein [Source:UniProtKB/TrEMBL;Acc:Q9SW40]	#N/A
146	AT2G41810	4.40268	0.000101137	Uncharacterized protein At2g41810 [Source:UniProtKB/TrEMBL;Acc:O22939]	regulation of cell wall pectin metabolic process;plant-type cell wall;extracellular region;enzyme regulator activity;molecular_function;root,
147	AT5G59580	4.40249	5.48858e-07	UDP-glycosyltransferase 76E1 [Source:UniProtKB/Swiss-Prot;Acc:Q9LTH3]	#N/A
148	AT3G54420	4.39981	2.43802e-79	EP3 [Source:UniProtKB/TrEMBL;Acc:A0A178VE44]	plant-type hypersensitive response;somatic embryogenesis;cell wall macromolecule catabolic process;response to bacterium;response to wounding;extracellular region;plant-type cell wall;chitinase activity;LP.04 four leaves visible stage;LP.06 six leaves visible stage;LP.08 eight leaves visible stage;LP.10 ten leaves visible stage;flowering stage;petal differentiation and expansion stage;collective …
149	AT3G15650	4.39719	1.75538e-29	Alpha/beta-Hydrolases superfamily protein [Source:UniProtKB/TrEMBL;Acc:F4J010]	#N/A
150	AT5G06875	4.38919	0.0190235	-	#N/A
151	AT5G60470	4.38897	5.72391e-13	C2H2 and C2HC zinc fingers superfamily protein [Source:TAIR;Acc:AT5G60470]	regulation of DNA-templated transcription;nucleus;nucleus;DNA-binding transcription factor activity;flowering stage;carpel;sepal;stamen;stem,
152	AT5G25450	4.38776	3.35291e-135	Cytochrome b-c1 complex subunit 7 [Source:UniProtKB/TrEMBL;Acc:A0A178UDJ6]	mitochondrial electron transport, ubiquinol to cytochrome c;mitochondrion;plastid;respiratory chain complex III;molecular_function;LP.04 four leaves visible stage;LP.06 six leaves visible stage;LP.08 eight leaves visible stage;LP.10 ten leaves visible stage;LP.12 twelve leaves visible stage;M germinated pollen stage;flowering stage;mature plant embryo stage;petal differentiation and expansion sta…
153	AT1G30050	4.3733	0.0156847	Tropomyosin [Source:UniProtKB/TrEMBL;Acc:Q9C8R6]	#N/A
154	AT1G74000	4.3673	1.02727e-62	Protein STRICTOSIDINE SYNTHASE-LIKE 11 [Source:UniProtKB/Swiss-Prot;Acc:P92976]	biosynthetic process;chloroplast;plant-type cell wall;hydrolase activity;strictosidine synthase activity;strictosidine synthase activity;L mature pollen stage;M germinated pollen stage;flowering stage;petal differentiation and expansion stage;collective leaf structure;flower;guard cell;hypocotyl;petal;pollen;pollen tube cell;sepal,
155	AT1G09950	4.35714	6.18503e-19	At1g09950 [Source:UniProtKB/TrEMBL;Acc:O04515]	DNA-templated transcription;negative regulation of abscisic acid-activated signaling pathway;negative regulation of cellular hyperosmotic salinity response;response to abscisic acid;response to salt stress;nucleus;sequence-specific DNA binding;petal differentiation and expansion stage;flower;guard cell;leaf apex;root;vascular leaf,
156	AT1G66570	4.35294	1.00325e-08	Sucrose transport protein SUC7 [Source:UniProtKB/Swiss-Prot;Acc:Q67YF8]	sucrose transport;transmembrane transport;plasma membrane;vacuole;nucleus;sucrose:proton symporter activity;flowering stage;sepal;stamen,
157	AT3G02840	4.34966	3.42832e-33	ARM repeat superfamily protein [Source:UniProtKB/TrEMBL;Acc:Q9M8S5]	response to ozone;response to water deprivation;cytoplasm;nucleus;molecular_function;LP.02 two leaves visible stage;LP.04 four leaves visible stage;LP.06 six leaves visible stage;LP.08 eight leaves visible stage;LP.10 ten leaves visible stage;LP.12 twelve leaves visible stage;flowering stage;petal differentiation and expansion stage;carpel;collective leaf structure;cotyledon;flower;flower pedicel…
158	AT5G47330	4.34333	9.69542e-05	Alpha/beta-Hydrolases superfamily protein [Source:UniProtKB/TrEMBL;Acc:Q9LVS6]	#N/A
159	AT4G27654	4.33925	1.2165e-13	At4g27654 [Source:UniProtKB/TrEMBL;Acc:Q3E9V5]	#N/A
160	AT3G19920	4.33805	0.00625423	BTB/POZ domain protein [Source:UniProtKB/TrEMBL;Acc:A0A1I9LLD2]	protein ubiquitination;lipid droplet;nucleus;protein binding;seed,
161	AT1G65481	4.33517	1.68634e-10	unknown protein; FUNCTIONS IN: molecular_function unknown; INVOLVED IN: biological_process unknown; LOCATED IN: endomembrane system. [Source:TAIR;Acc:AT1G65481]	reactive oxygen species biosynthetic process;apoplast;chloroplast;LRR domain binding;receptor serine/threonine kinase binding;guard cell,
162	AT5G06885	4.33421	0.0254414	-	#N/A
163	AT2G47950	4.33127	0.00378651	unknown protein; FUNCTIONS IN: molecular_function unknown; INVOLVED IN: biological_process unknown; LOCATED IN: endomembrane system; EXPRESSED IN: root, flower; EXPRESSED DURING: petal differentiation and expansion stage; BEST Arabidopsis thaliana p /.../ match is: unknown protein (TAIR:AT3G62990.1); Ha. [Source:TAIR;Acc:AT2G47950]	#N/A
164	AT1G02830	4.32954	0.00514583	Putative 60S ribosomal protein L22-1 [Source:UniProtKB/Swiss-Prot;Acc:Q9SRX7]	cytoplasmic translation;chloroplast;cytosolic large ribosomal subunit;RNA binding;structural constituent of ribosome;petal differentiation and expansion stage;flower;shoot apex,
165	AT5G03975	4.32495	0.0218853	-	#N/A
166	AT5G50790	4.32468	6.42501e-09	Bidirectional sugar transporter SWEET10 [Source:UniProtKB/Swiss-Prot;Acc:Q9LUE3]	long-day photoperiodism;sucrose transport;carbohydrate transport;membrane;chloroplast;plasma membrane;protein binding;sucrose transmembrane transporter activity;sugar transmembrane transporter activity;flowering stage;mature plant embryo stage;petal differentiation and expansion stage;plant embryo bilateral stage;plant embryo cotyledonary stage;plant embryo globular stage;carpel;collective leaf s…
167	AT2G43620	4.31158	7.10281e-05	Endochitinase At2g43620 [Source:UniProtKB/Swiss-Prot;Acc:O22841]	cell wall macromolecule catabolic process;apoplast;extracellular region;secretory vesicle;chitinase activity;LP.04 four leaves visible stage;LP.06 six leaves visible stage;LP.08 eight leaves visible stage;LP.10 ten leaves visible stage;flowering stage;mature plant embryo stage;petal differentiation and expansion stage;plant embryo bilateral stage;plant embryo cotyledonary stage;plant embryo globu…
168	AT5G62520	4.30781	3.04299e-101	Probable inactive poly [ADP-ribose] polymerase SRO5 [Source:UniProtKB/Swiss-Prot;Acc:Q9FJJ3]	cellular response to hypoxia;reactive oxygen species metabolic process;response to salt stress;mitochondrion;nucleus;NAD+ poly-ADP-ribosyltransferase activity;protein binding;LP.02 two leaves visible stage;LP.04 four leaves visible stage;LP.06 six leaves visible stage;LP.08 eight leaves visible stage;LP.10 ten leaves visible stage;LP.12 twelve leaves visible stage;M germinated pollen stage;flower…
169	AT3G01055	4.30653	0.0247253	-	#N/A
170	AT1G61255	4.29761	2.29168e-08	At1g61255 [Source:UniProtKB/TrEMBL;Acc:O22721]	#N/A
171	AT2G22500	4.29505	5.35823e-40	Mitochondrial uncoupling protein 5 [Source:UniProtKB/Swiss-Prot;Acc:Q9SJY5]	cellular response to hypoxia;mitochondrial transport;malate transmembrane transport;oxaloacetate transport;phosphate ion transmembrane transport;proton transmembrane transport;succinate transmembrane transport;sulfate transmembrane transport;thiosulfate transport;mitochondrion;dicarboxylic acid transmembrane transporter activity;malate transmembrane transporter activity;oxaloacetate transmembrane…
172	AT5G02490	4.2934	5.60454e-47	Probable mediator of RNA polymerase II transcription subunit 37c [Source:UniProtKB/Swiss-Prot;Acc:P22954]	protein folding;response to bacterium;response to heat;protein refolding;response to heat;response to virus;cytoplasm;Golgi apparatus;chloroplast;cytosol;nucleus;plant-type cell wall;plasma membrane;ATP hydrolysis activity;heat shock protein binding;protein binding;protein folding chaperone;LP.06 six leaves visible stage;LP.08 eight leaves visible stage;flowering stage;mature plant embryo stage;p…
173	AT1G18520	4.28833	0.0188548	Tetraspanin-11 [Source:UniProtKB/Swiss-Prot;Acc:Q9LPR6]	auxin-activated signaling pathway;plasma membrane;plasmodesma;extracellular region;molecular_function;L mature pollen stage;M germinated pollen stage;flowering stage;petal differentiation and expansion stage;collective leaf structure;flower;petal;plant sperm cell;pollen;pollen tube cell;sepal;generative cell,
174	AT4G02330	4.2811	1.23525e-47	Probable pectinesterase/pectinesterase inhibitor 41 [Source:UniProtKB/Swiss-Prot;Acc:Q8RXK7]	response to brassinosteroid;response to cold;response to fungus;cell wall modification;defense response to fungus;extracellular region;pectinesterase activity;pectinesterase inhibitor activity;LP.02 two leaves visible stage;LP.04 four leaves visible stage;LP.06 six leaves visible stage;LP.08 eight leaves visible stage;LP.10 ten leaves visible stage;LP.12 twelve leaves visible stage;flowering stag…
175	AT1G10385	4.2712	0.0109293	Exocyst complex component EXO84A [Source:UniProtKB/Swiss-Prot;Acc:F4I4B6]	Golgi to plasma membrane transport;intracellular protein localization;exocyst;
176	AT1G66780	4.26788	8.04861e-14	Protein DETOXIFICATION [Source:UniProtKB/TrEMBL;Acc:A0A178W985]	transmembrane transport;xenobiotic detoxification by transmembrane export across the plasma membrane;membrane;plasma membrane;transmembrane transporter activity;LP.02 two leaves visible stage;LP.04 four leaves visible stage;LP.06 six leaves visible stage;flowering stage;mature plant embryo stage;petal differentiation and expansion stage;plant embryo bilateral stage;plant embryo cotyledonary stage…
177	AT4G06746	4.24386	6.89236e-12	Ethylene-responsive transcription factor RAP2-9 [Source:UniProtKB/Swiss-Prot;Acc:Q8W3M3]	regulation of DNA-templated transcription;nucleus;DNA-binding transcription factor activity;cauline leaf;cotyledon;fruit;guard cell;gynoecium;hypocotyl;petal;root;seed;sepal;stamen;stem,
178	AT2G47520	4.22435	2.24288e-12	Ethylene-responsive transcription factor ERF071 [Source:UniProtKB/Swiss-Prot;Acc:O22259]	cellular response to hypoxia;regulation of root development;response to anoxia;positive regulation of DNA-templated transcription;response to water deprivation;nucleus;DNA-binding transcription factor activity;sequence-specific double-stranded DNA binding;mature plant embryo stage;petal differentiation and expansion stage;plant embryo cotyledonary stage;flower;guard cell;plant embryo;root system;…
179	AT5G59590	4.2197	1.07206e-22	Glycosyltransferase (Fragment) [Source:UniProtKB/TrEMBL;Acc:W8PUA4]	#N/A
180	AT2G20350	4.21236	0.033244	Ethylene-responsive transcription factor ERF120 [Source:UniProtKB/Swiss-Prot;Acc:Q9SK67]	regulation of DNA-templated transcription;regulation of DNA-templated transcription;nucleus;nucleus;DNA-binding transcription factor activity;protein binding;transcription cis-regulatory region binding;guard cell,
181	AT3G25780	4.20788	1.49574e-119	Allene oxide cyclase 3, chloroplastic [Source:UniProtKB/Swiss-Prot;Acc:Q9LS01]	jasmonic acid biosynthetic process;response to fungus;chloroplast;plant-type vacuole;plasma membrane;allene-oxide cyclase activity;LP.02 two leaves visible stage;LP.04 four leaves visible stage;LP.06 six leaves visible stage;LP.08 eight leaves visible stage;LP.10 ten leaves visible stage;LP.12 twelve leaves visible stage;flowering stage;mature plant embryo stage;petal differentiation and expansio…
182	AT4G04065	4.20558	0.0280451	-	#N/A
183	AT4G08985	4.20067	0.0241157	-	#N/A
184	AT3G55970	4.19794	7.42195e-06	JRG21 [Source:UniProtKB/TrEMBL;Acc:A0A178V764]	regulation of jasmonic acid mediated signaling pathway;negative regulation of defense response to insect;regulation of defense response to fungus;regulation of jasmonic acid mediated signaling pathway;cytoplasm;2-oxoglutarate-dependent dioxygenase activity;jasmonic acid hydrolase;LP.04 four leaves visible stage;LP.06 six leaves visible stage;flowering stage;petal differentiation and expansion sta…
185	AT1G35140	4.19197	8.62908e-09	Protein EXORDIUM-like 1 [Source:UniProtKB/Swiss-Prot;Acc:Q9C6E4]	cellular response to hypoxia;response to hypoxia;Golgi apparatus;extracellular region;plant-type cell wall;molecular_function;LP.02 two leaves visible stage;LP.04 four leaves visible stage;LP.06 six leaves visible stage;LP.08 eight leaves visible stage;LP.10 ten leaves visible stage;LP.12 twelve leaves visible stage;flowering stage;petal differentiation and expansion stage;plant embryo globular s…
186	AT2G39490	4.18902	3.16158e-06	F-box protein At2g39490 [Source:UniProtKB/Swiss-Prot;Acc:Q5S4V7]	#N/A
187	AT5G40040	4.16561	3.16978e-08	60S acidic ribosomal protein P2-5 [Source:UniProtKB/Swiss-Prot;Acc:Q9LUK2]	cytoplasmic translational elongation;cytoplasm;cytosolic ribosome;cytosolic large ribosomal subunit;molecular_function;flowering stage;mature plant embryo stage;petal differentiation and expansion stage;plant embryo bilateral stage;collective leaf structure;flower;petal;plant embryo;seed;sepal;shoot apex,
188	AT1G63930	4.16495	1.85953e-21	At1g63930 [Source:UniProtKB/TrEMBL;Acc:Q9CAK4]	mucilage biosynthetic process involved in seed coat development;seed coat development;nucleus;protein binding;L mature pollen stage;M germinated pollen stage;flowering stage;petal differentiation and expansion stage;collective leaf structure;flower;petal;pollen;pollen tube cell;root hair cell;trichoblast,
189	AT4G21680	4.16343	2.37187e-43	Protein NRT1/ PTR FAMILY 7.2 [Source:UniProtKB/Swiss-Prot;Acc:Q8GXN2]	response to cadmium ion;response to nitrate;transmembrane transport;membrane;nucleus;plasma membrane;nitrate transmembrane transporter activity;transmembrane transporter activity;LP.04 four leaves visible stage;flowering stage;petal differentiation and expansion stage;cotyledon;flower;guard cell;hypocotyl;parenchyma;pollen;root;shoot apex;vascular leaf;xylem,
190	AT3G24982	4.16042	7.55333e-08	-	signal transduction;extracellular region;molecular_function;LP.04 four leaves visible stage;flowering stage;petal differentiation and expansion stage;guard cell;sepal;stamen;stem;vascular leaf,
191	AT1G45616	4.15429	7.00573e-23	Receptor-like protein 6 [Source:UniProtKB/Swiss-Prot;Acc:Q9C637]	signal transduction;extracellular region;molecular_function;guard cell;vascular leaf,
192	AT4G36700	4.15348	0.000109414	Vicilin-like seed storage protein At4g36700 [Source:UniProtKB/Swiss-Prot;Acc:F4JQG6]	#N/A
193	AT4G27140	4.14844	4.11947e-05	2S seed storage protein 1 [Source:UniProtKB/Swiss-Prot;Acc:P15457]	#N/A
194	AT4G31800	4.14101	7.1983e-41	WRKY like transcription factor [Source:UniProtKB/TrEMBL;Acc:Q0WTZ3]	defense response to bacterium;defense response to fungus;regulation of defense response;regulation of defense response to virus by host;response to molecule of bacterial origin;response to salicylic acid;regulation of DNA-templated transcription;cytoplasm;nucleus;DNA-binding transcription factor activity;identical protein binding;protein binding;sequence-specific DNA binding;LP.02 two leaves visi…
195	AT5G17000	4.14055	1.13376e-63	AT5g16970/F2K13_120 [Source:UniProtKB/TrEMBL;Acc:Q93Z72]	response to oxidative stress;response to oxidative stress;cytoplasm;plastid;2-alkenal reductase [NAD(P)H] activity;oxidoreductase activity, acting on the CH-CH group of donors, NAD or NADP as acceptor;cultured plant cell;guard cell;rosette leaf;vascular leaf,
196	AT2G17660	4.14038	6.17459e-20	At2g17660 [Source:UniProtKB/TrEMBL;Acc:Q9SEY4]	response to insect;plasma membrane;plasma membrane;molecular_function;L mature pollen stage;LP.04 four leaves visible stage;LP.06 six leaves visible stage;LP.08 eight leaves visible stage;LP.10 ten leaves visible stage;LP.12 twelve leaves visible stage;M germinated pollen stage;flowering stage;petal differentiation and expansion stage;carpel;collective leaf structure;cotyledon;flower;flower pedic…
197	AT4G25433	4.13116	9.01772e-05	At4g25433 [Source:UniProtKB/TrEMBL;Acc:Q6NLQ4]	#N/A
198	AT4G26890	4.11874	6.76079e-26	Mitogen-activated protein kinase kinase kinase 16 [Source:UniProtKB/TrEMBL;Acc:F4JVS7]	protein autophosphorylation;protein phosphorylation;signal transduction;nucleus;protein binding;protein kinase activity;protein kinase binding;protein serine/threonine kinase activity;flowering stage;carpel;flower;fruit;gynoecium;leaf;plant embryo;root;stamen,
199	ATMG01030	4.10609	0.0347477	Uncharacterized mitochondrial protein AtMg01030 [Source:UniProtKB/Swiss-Prot;Acc:P92537]	mitochondrion;
200	AT3G08970	4.10605	5.087e-79	TMS1 [Source:UniProtKB/TrEMBL;Acc:A0A178VJB6]	cellular response to heat;pollen tube growth;response to heat;chloroplast;endoplasmic reticulum lumen;plasmodesma;oxidoreductase activity;L mature pollen stage;M germinated pollen stage;flowering stage;petal differentiation and expansion stage;plant embryo globular stage;carpel;collective leaf structure;flower;flower pedicel;guard cell;plant embryo;plant sperm cell;pollen;pollen tube cell;root;se…
201	AT1G17420	4.10093	1.12068e-23	Lipoxygenase 3, chloroplastic [Source:UniProtKB/Swiss-Prot;Acc:Q9LNR3]	anther dehiscence;anther development;defense response;jasmonic acid biosynthetic process;lipid oxidation;pollen development;response to fungus;response to wounding;stamen filament development;lipid oxidation;response to high light intensity;response to jasmonic acid;response to wounding;chloroplast;linoleate 13S-lipoxygenase activity;oxidoreductase activity, acting on single donors with incorpora…
202	AT5G17030	4.10012	0.0368523	UGT78D3 [Source:UniProtKB/TrEMBL;Acc:A0A384LMC1]	flavonol biosynthetic process;response to cold;cytoplasm;flavonol 3-O-arabinosyltransferase activity;glycosyltransferase activity;quercetin 3-O-glucosyltransferase activity;flowering stage;mature plant embryo stage;petal differentiation and expansion stage;plant embryo bilateral stage;plant embryo cotyledonary stage;carpel;collective leaf structure;flower;flower pedicel;petal;plant embryo;seed;se…
203	AT3G18450	4.09941	0.00139528	Protein PLANT CADMIUM RESISTANCE 5 [Source:UniProtKB/Swiss-Prot;Acc:Q9LS45]	#N/A
204	AT2G19550	4.07198	0.017673	Alpha/beta-Hydrolases superfamily protein [Source:UniProtKB/TrEMBL;Acc:Q9ZUN7]	cytosol;membrane;molecular_function;guard cell;rosette leaf,
205	AT5G66562	4.05649	0.00701427	snoRNA [Source:TAIR;Acc:AT5G66562]	rRNA modification;sno(s)RNA-containing ribonucleoprotein complex;
206	AT1G04583	4.05644	0.00107449	-	#N/A
207	AT4G29980	4.05269	0.0202278	At4g29980 [Source:UniProtKB/TrEMBL;Acc:Q9SZV1]	extracellular region;molecular_function;petal differentiation and expansion stage;plant embryo cotyledonary stage;collective leaf structure;flower;seed;sepal,
208	AT5G13490	4.04784	2.03337e-92	ADP,ATP carrier protein 2, mitochondrial [Source:UniProtKB/Swiss-Prot;Acc:P40941]	purine nucleotide transport;mitochondrial ADP transmembrane transport;mitochondrial ATP transmembrane transport;chloroplast envelope;mitochondrial envelope;mitochondrion;plant-type vacuole;plastid;ATP:ADP antiporter activity;copper ion binding;protein binding;L mature pollen stage;LP.02 two leaves visible stage;LP.04 four leaves visible stage;LP.06 six leaves visible stage;LP.08 eight leaves visi…
209	AT5G19110	4.04752	4.16551e-10	Eukaryotic aspartyl protease family protein [Source:TAIR;Acc:AT5G19110]	proteolysis;extracellular region;aspartic-type endopeptidase activity;guard cell;hypocotyl;leaf apex;root;shoot apex;vascular leaf;vascular system,
210	AT3G61190	4.04221	1.31742e-41	BON1-associated protein 1 [Source:UniProtKB/Swiss-Prot;Acc:Q941L2]	cellular homeostasis;negative regulation of defense response;response to cold;response to heat;response to salicylic acid;response to temperature stimulus;response to wounding;membrane;mitochondrion;phospholipid binding;protein binding;L mature pollen stage;LP.02 two leaves visible stage;LP.04 four leaves visible stage;LP.06 six leaves visible stage;LP.08 eight leaves visible stage;LP.10 ten leav…
211	AT2G20825	4.03842	8.15736e-07	Protein ULTRAPETALA 2 [Source:UniProtKB/Swiss-Prot;Acc:Q8S8I2]	#N/A
212	AT4G36010	4.03341	1.97039e-36	Pathogenesis-related thaumatin superfamily protein [Source:UniProtKB/TrEMBL;Acc:O65638]	defense response;endoplasmic reticulum;extracellular region;membrane;molecular_function;LP.02 two leaves visible stage;LP.04 four leaves visible stage;LP.06 six leaves visible stage;LP.08 eight leaves visible stage;LP.10 ten leaves visible stage;LP.12 twelve leaves visible stage;flowering stage;mature plant embryo stage;petal differentiation and expansion stage;plant embryo bilateral stage;plant …
213	AT2G47870	4.02669	0.0050432	Putative glutaredoxin-C12 [Source:UniProtKB/Swiss-Prot;Acc:O82254]	negative regulation of transcription by RNA polymerase II;extracellular region;protein binding;guard cell,
214	AT5G09185	4.02514	0.0117363	-	#N/A
215	AT2G19190	4.02311	4.89614e-06	Senescence-induced receptor-like serine/threonine-protein kinase [Source:UniProtKB/Swiss-Prot;Acc:O64483]	defense response to bacterium;response to bacterium;extracellular region;kinase activity;protein binding;flowering stage;guard cell;sepal;stamen;stem,
216	AT1G65730	4.02155	4.11093e-61	Probable metal-nicotianamine transporter YSL7 [Source:UniProtKB/Swiss-Prot;Acc:Q9SHY2]	#N/A
217	AT4G23210	4.01492	3.04766e-07	Cysteine-rich receptor-like protein kinase 13 [Source:UniProtKB/Swiss-Prot;Acc:Q0PW40]	defense response to bacterium;plant-type hypersensitive response;response to molecule of bacterial origin;defense response to bacterium;plant-type hypersensitive response;signal transduction;plasma membrane;extracellular region;kinase activity;protein serine/threonine kinase activity;LP.02 two leaves visible stage;LP.04 four leaves visible stage;LP.06 six leaves visible stage;LP.08 eight leaves v…
218	AT1G48470	4.01062	0.0447927	Glutamine synthetase cytosolic isozyme 1-5 [Source:UniProtKB/Swiss-Prot;Acc:Q8GXW5]	glutamine biosynthetic process;cytoplasm;chloroplast;cytoplasm;plasmodesma;glutamine synthetase activity;L mature pollen stage;flowering stage;petal differentiation and expansion stage;plant embryo cotyledonary stage;carpel;collective leaf structure;flower;petal;pollen;seed;sepal;shoot apex;stamen;vascular leaf,
219	AT3G03415	4.00715	0.0490675	-	#N/A
220	AT1G09080	4.0027	1.16635e-06	Probable mediator of RNA polymerase II transcription subunit 37b [Source:UniProtKB/Swiss-Prot;Acc:Q8H1B3]	pollen tube growth;protein folding;response to heat;response to singlet oxygen;ERAD pathway;endoplasmic reticulum unfolded protein response;protein refolding;cytoplasm;endoplasmic reticulum lumen;membrane;nucleus;chloroplast;endoplasmic reticulum lumen;secretory vesicle;endoplasmic reticulum chaperone complex;mediator complex;ATP hydrolysis activity;heat shock protein binding;protein folding chap…
221	AT2G32190	3.99354	5.63914e-79	Cysteine-rich/transmembrane domain A-like protein [Source:UniProtKB/TrEMBL;Acc:Q9SKY1]	#N/A
222	AT5G58080	3.9868	0.0263781	Two-component response regulator ARR18 [Source:UniProtKB/Swiss-Prot;Acc:Q9FGT7]	cytokinin-activated signaling pathway;regulation of DNA-templated transcription;cytoplasm;DNA-binding transcription factor activity;phosphorelay response regulator activity;transcription cis-regulatory region binding;petal differentiation and expansion stage;anther;juvenile vascular leaf;sepal;shoot system meristem,
223	AT2G29440	3.97782	2.01576e-31	GSTU6 [Source:UniProtKB/TrEMBL;Acc:A0A178VUQ0]	toxin catabolic process;glutathione metabolic process;cytoplasm;cytoplasm;peroxisome;glutathione transferase activity;LP.08 eight leaves visible stage;LP.10 ten leaves visible stage;flowering stage;petal differentiation and expansion stage;vascular leaf senescent stage;carpel;collective leaf structure;flower;guard cell;hypocotyl;leaf apex;petal;pollen;root;rosette leaf;sepal;shoot apex;vascular l…
224	AT5G62360	3.96626	8.81707e-06	Plant invertase/pectin methylesterase inhibitor superfamily protein [Source:UniProtKB/TrEMBL;Acc:Q9LVA3]	plant-type cell wall modification;plant-type cell wall modification;cytoplasm;plasma membrane;plant-type cell wall;enzyme inhibitor activity;LP.02 two leaves visible stage;LP.04 four leaves visible stage;LP.06 six leaves visible stage;LP.08 eight leaves visible stage;LP.10 ten leaves visible stage;LP.12 twelve leaves visible stage;flowering stage;mature plant embryo stage;petal differentiation an…
225	AT1G57650	3.9636	4.08353e-07	ATP binding protein [Source:UniProtKB/TrEMBL;Acc:F4I847]	defense response;chloroplast;cytoplasm;molecular_function;flowering stage;stamen,
226	AT5G12030	3.96132	4.49858e-18	17.7 kDa class II heat shock protein [Source:UniProtKB/Swiss-Prot;Acc:O81822]	cellular response to hypoxia;hyperosmotic response;protein folding;protein complex oligomerization;protein folding;response to heat;response to hydrogen peroxide;response to salt stress;cytoplasm;cytosol;unfolded protein binding;M germinated pollen stage;flowering stage;petal differentiation and expansion stage;plant embryo globular stage;carpel;flower;flower pedicel;guard cell;plant embryo;plant…
227	AT2G18720	3.95648	2.38936e-11	Translation elongation factor EF1A/initiation factor IF2gamma family protein [Source:UniProtKB/TrEMBL;Acc:F4IRF5]	translation;formation of translation preinitiation complex;cytoplasm;eukaryotic translation initiation factor 2 complex;tRNA binding;translation initiation factor activity;pollen,
228	AT1G22470	3.95401	6.17643e-22	At1g22470/F12K8_18 [Source:UniProtKB/TrEMBL;Acc:Q8L443]	#N/A
229	AT1G79400	3.94788	0.0089803	CHX2 [Source:UniProtKB/TrEMBL;Acc:A0A178WC88]	inorganic cation transmembrane transport;regulation of pH;endomembrane system;sodium:proton antiporter activity;L mature pollen stage;M germinated pollen stage;flowering stage;petal differentiation and expansion stage;carpel;collective leaf structure;flower;petal;pollen;pollen tube cell;sepal,
230	AT1G07400	3.94437	8.23884e-35	17.8 kDa class I heat shock protein [Source:UniProtKB/Swiss-Prot;Acc:Q9LNW0]	cellular response to hypoxia;response to oxidative stress;protein complex oligomerization;protein folding;response to heat;response to hydrogen peroxide;response to salt stress;cytoplasm;protein binding;unfolded protein binding;guard cell,
231	AT5G44130	3.93857	1.23886e-59	Fasciclin-like arabinogalactan protein 13 [Source:UniProtKB/Swiss-Prot;Acc:Q9FFH6]	plant-type secondary cell wall biogenesis;plasma membrane;Golgi apparatus;membrane;plant-type cell wall;plasma membrane;plasmodesma;plastid;molecular_function;LP.02 two leaves visible stage;LP.04 four leaves visible stage;LP.06 six leaves visible stage;LP.08 eight leaves visible stage;LP.10 ten leaves visible stage;LP.12 twelve leaves visible stage;flowering stage;mature plant embryo stage;petal …
232	AT4G16590	3.92869	0.0119096	cellulose synthase-like A01 [Source:TAIR;Acc:AT4G16590]	#N/A
233	AT1G08090	3.92814	9.92876e-13	High-affinity nitrate transporter 2.1 [Source:UniProtKB/Swiss-Prot;Acc:O82811]	lateral root development;nitrate transmembrane transport;response to nitrate;cellular response to nitrate;nitrate transmembrane transport;plasma membrane;membrane;plasma membrane;nitrate transmembrane transporter activity;guard cell;root;shoot system,
234	AT5G05340	3.92548	1.0826e-14	Peroxidase 52 [Source:UniProtKB/Swiss-Prot;Acc:Q9FLC0]	lignin biosynthetic process;positive regulation of syringal lignin biosynthetic process;xylem development;lignin biosynthetic process;response to oxidative stress;plant-type cell wall;Golgi apparatus;apoplast;extracellular region;plant-type cell wall;peroxidase activity;protein binding;LP.04 four leaves visible stage;flowering stage;petal differentiation and expansion stage;plant embryo globular …
235	AT3G03215	3.91058	0.00093061	-	#N/A
236	AT2G26380	3.90469	9.67094e-05	Leucine-rich repeat (LRR) family protein [Source:UniProtKB/TrEMBL;Acc:O48705]	#N/A
237	AT5G43380	3.90084	2.8877e-38	Serine/threonine-protein phosphatase PP1 isozyme 7 [Source:UniProtKB/Swiss-Prot;Acc:O82733]	protein dephosphorylation;cytoplasm;nucleus;cytoplasm;mitochondrion;protein serine/threonine phosphatase activity;LP.04 four leaves visible stage;flowering stage;petal differentiation and expansion stage;carpel;collective leaf structure;cotyledon;flower;guard cell;petal;root;sepal;stamen;stem;vascular leaf,
238	AT5G44570	3.89457	2.93732e-21	unknown protein; FUNCTIONS IN: molecular_function unknown; INVOLVED IN: biological_process unknown; LOCATED IN: endomembrane system; EXPRESSED IN: leaf whorl, hypocotyl, sepal, flower, leaf; EXPRESSED DURING: petal differentiation and expansion stag /.../08 eight leaves visible; Ha. [Source:TAIR;Acc:AT5G44570]	mitochondria-nucleus signaling pathway;defense response to insect;reactive oxygen species biosynthetic process;response to herbivore;response to insect;response to wounding;apoplast;chloroplast;endoplasmic reticulum;extracellular region;LRR domain binding;receptor serine/threonine kinase binding;LP.08 eight leaves visible stage;petal differentiation and expansion stage;collective leaf structure;f…
239	AT2G39518	3.8905	8.88022e-56	CASP-like protein 4D2 [Source:UniProtKB/Swiss-Prot;Acc:Q56X75]	chloroplast;molecular_function;guard cell,
240	AT1G70185	3.88835	0.0319047	other RNA [Source:TAIR;Acc:AT1G70185]
241	AT1G80840	3.88658	2.17727e-31	Probable WRKY transcription factor 40 [Source:UniProtKB/Swiss-Prot;Acc:Q9SAH7]	defense response to bacterium;defense response to fungus;negative regulation of DNA-templated transcription;regulation of defense response;regulation of defense response to virus by host;response to molecule of bacterial origin;response to salicylic acid;response to wounding;negative regulation of DNA-templated transcription;nucleus;DNA-binding transcription factor activity;protein binding;transc…
242	AT5G59305	3.87832	0.0338161	CLAVATA3/ESR (CLE)-related protein 46 [Source:UniProtKB/Swiss-Prot;Acc:Q8LDN4]	cell-cell signaling involved in cell fate commitment;mitochondrion;molecular_function;mature plant embryo stage;petal differentiation and expansion stage;plant embryo bilateral stage;plant embryo cotyledonary stage;collective leaf structure;flower;hypocotyl;inflorescence meristem;plant embryo;root;seed;shoot apex,
243	AT4G23200	3.87369	1.04088e-21	cysteine-rich RLK (RECEPTOR-like protein kinase) 12 [Source:TAIR;Acc:AT4G23200]	defense response to bacterium;plant-type hypersensitive response;signal transduction;plasma membrane;chloroplast;plant-type vacuole;protein serine/threonine kinase activity;LP.02 two leaves visible stage;LP.04 four leaves visible stage;LP.06 six leaves visible stage;LP.08 eight leaves visible stage;LP.10 ten leaves visible stage;LP.12 twelve leaves visible stage;flowering stage;petal differentiat…
244	AT1G57630	3.87311	1.45544e-23	Disease resistance protein RPP1-WsB, putative [Source:UniProtKB/TrEMBL;Acc:Q9FVT9]	cellular response to hypoxia;signal transduction;nucleus;chloroplast;molecular_function;LP.02 two leaves visible stage;LP.04 four leaves visible stage;LP.06 six leaves visible stage;LP.08 eight leaves visible stage;LP.10 ten leaves visible stage;LP.12 twelve leaves visible stage;flowering stage;petal differentiation and expansion stage;vascular leaf senescent stage;collective leaf structure;cotyl…
245	AT4G06665	3.8702	1.11894e-09	-	#N/A
246	AT3G04300	3.86727	3.81942e-34	At3g04300 [Source:UniProtKB/TrEMBL;Acc:Q9M8Y6]	#N/A
247	AT1G25240	3.86559	0.00430257	ENTH/VHS/GAT family protein [Source:TAIR;Acc:AT1G25240]	clathrin-dependent endocytosis;vesicle budding from membrane;clathrin-coated pit;clathrin-coated vesicle;cytoplasm;1-phosphatidylinositol binding;SNARE binding;clathrin heavy chain binding;phosphatidylinositol-4,5-bisphosphate binding;L mature pollen stage;M germinated pollen stage;flowering stage;petal differentiation and expansion stage;plant embryo globular stage;carpel;collective leaf structu…
248	AT2G16630	3.85234	3.19246e-12	At2g16630 [Source:UniProtKB/TrEMBL;Acc:Q8RWG5]	stomatal complex development;extracellular region;molecular_function;LP.02 two leaves visible stage;LP.04 four leaves visible stage;LP.06 six leaves visible stage;LP.08 eight leaves visible stage;LP.10 ten leaves visible stage;LP.12 twelve leaves visible stage;flowering stage;mature plant embryo stage;petal differentiation and expansion stage;plant embryo bilateral stage;plant embryo cotyledonary…
249	AT3G19690	3.85051	0.00014813	At3g19690 [Source:UniProtKB/TrEMBL;Acc:Q9LJM5]	sexual reproduction;extracellular space;extracellular region;molecular_function;L mature pollen stage;M germinated pollen stage;pollen;pollen tube cell,
250	AT2G27080	3.84597	3.86391e-103	NDR1/HIN1-like protein 13 [Source:UniProtKB/Swiss-Prot;Acc:Q9ZVD2]	defense response to bacterium;nucleus;plasmodesma;molecular_function;LP.02 two leaves visible stage;LP.04 four leaves visible stage;LP.06 six leaves visible stage;LP.08 eight leaves visible stage;LP.10 ten leaves visible stage;LP.12 twelve leaves visible stage;flowering stage;petal differentiation and expansion stage;plant embryo globular stage;carpel;collective leaf structure;cotyledon;flower;fl…
251	AT3G46230	3.83928	9.41248e-22	17.4 kDa class I heat shock protein [Source:UniProtKB/Swiss-Prot;Acc:P19036]	cellular response to hypoxia;response to abiotic stimulus;response to heat;protein complex oligomerization;protein folding;response to heat;response to hydrogen peroxide;response to salt stress;cytoplasm;protein binding;unfolded protein binding;LP.04 four leaves visible stage;M germinated pollen stage;flowering stage;petal differentiation and expansion stage;plant embryo globular stage;carpel;col…
252	AT5G51950	3.83645	0.00522602	AT5g51950/MSG15_3 [Source:UniProtKB/TrEMBL;Acc:Q94KD2]	#N/A
253	AT5G52640	3.81928	2.65133e-123	Heat shock protein 90-1 [Source:UniProtKB/Swiss-Prot;Acc:P27323]	defense response to bacterium;response to arsenic-containing substance;response to heat;cellular response to heat;defense response to bacterium;protein folding;protein stabilization;cytosol;perinuclear region of cytoplasm;plasma membrane;cytoplasm;cytosol;plant-type cell wall;plasma membrane;protein-containing complex;ATP binding;ATP hydrolysis activity;protein binding;unfolded protein binding;LP…
254	AT4G36490	3.81818	0.0259383	Phosphatidylinositol/phosphatidylcholine transfer protein SFH12 [Source:UniProtKB/Swiss-Prot;Acc:Q94A34]	phospholipid transport;post-Golgi vesicle-mediated transport;chloroplast;phosphatidylinositol transfer activity;L mature pollen stage;M germinated pollen stage;flowering stage;petal differentiation and expansion stage;plant embryo globular stage;carpel;collective leaf structure;flower;petal;plant embryo;pollen;pollen tube cell;sepal;stamen,
255	AT2G06935	3.81601	0.0320493	-	#N/A
256	AT5G26930	3.81168	0.000291409	GATA transcription factor 23 [Source:UniProtKB/Swiss-Prot;Acc:Q8LC59]	lateral root development;response to light stimulus;lateral root development;regulation of DNA-templated transcription;nucleus;transcription cis-regulatory region binding;pericycle;root;xylem;fruit vascular system;inflorescence vascular system;leaf midvein;leaf vascular system;petiole vascular system;root;root epidermis,
257	AT3G09680	3.81004	4.72371e-11	40S ribosomal protein S23-1 [Source:UniProtKB/Swiss-Prot;Acc:Q9SF35]	translation;ribosome;cytoplasm;cytosol;cytosolic ribosome;cytosolic small ribosomal subunit;nucleolus;Golgi apparatus;cytosolic small ribosomal subunit;mRNA binding;structural constituent of ribosome;rosette leaf,
258	AT1G06877	3.79929	2.18104e-07	-	#N/A
259	AT5G42020	3.79716	6.44207e-106	Heat shock protein 70 (Hsp 70) family protein [Source:TAIR;Acc:AT5G42020]	polar nucleus fusion;protein folding;response to endoplasmic reticulum stress;response to heat;ERAD pathway;endoplasmic reticulum unfolded protein response;protein refolding;cytoplasm;endoplasmic reticulum lumen;membrane;nucleus;chloroplast;endoplasmic reticulum;endoplasmic reticulum lumen;nucleolus;nucleus;plant-type cell wall;plant-type vacuole;plasmodesma;plastid;secretory vesicle;Golgi appara…
260	AT3G60540	3.79662	2.14516e-82	Protein transport protein Sec61 subunit beta [Source:UniProtKB/TrEMBL;Acc:Q9M206]	SRP-dependent cotranslational protein targeting to membrane, translocation;intracellular protein transport;post-translational protein targeting to membrane, translocation;endoplasmic reticulum membrane;guanyl-nucleotide exchange factor activity;L mature pollen stage;LP.02 two leaves visible stage;LP.04 four leaves visible stage;LP.06 six leaves visible stage;LP.08 eight leaves visible stage;LP.10…
261	AT5G55090	3.79553	9.44079e-51	mitogen-activated protein kinase kinase kinase 15 [Source:TAIR;Acc:AT5G55090]	signal transduction;nucleus;protein kinase activity;guard cell,
262	AT3G03475	3.7944	3.66744e-22	-	#N/A
263	AT5G01100	3.79189	3.47943e-49	FRB1 [Source:UniProtKB/TrEMBL;Acc:A0A178U817]	regulation of plant-type cell wall organization or biogenesis;cell adhesion;regulation of plant-type cell wall organization or biogenesis;cytoplasm;Golgi apparatus;nucleus;Golgi apparatus;glycosyltransferase activity;guard cell,
264	AT5G05365	3.7681	9.56313e-20	Heavy metal transport/detoxification superfamily protein [Source:UniProtKB/TrEMBL;Acc:Q56ZM7]	cytoplasm;metal ion binding;guard cell,
265	AT1G66160	3.76474	2.94101e-105	U-box domain-containing protein 20 [Source:UniProtKB/Swiss-Prot;Acc:Q9C8D1]	#N/A
266	AT1G19320	3.76349	2.54655e-16	At1g19320 [Source:UniProtKB/TrEMBL;Acc:Q9LN66]	#N/A
267	AT1G43160	3.75661	0.00359055	Ethylene-responsive transcription factor RAP2-6 [Source:UniProtKB/Swiss-Prot;Acc:Q7G1L2]	cellular response to heat;chloroplast organization;positive regulation of DNA-templated transcription;regulation of DNA-templated transcription;response to abscisic acid;response to cold;response to jasmonic acid;response to osmotic stress;response to salicylic acid;response to salt stress;response to water deprivation;response to wounding;nucleus;DNA binding;DNA-binding transcription factor acti…
268	AT1G15415	3.74719	6.35084e-28	F9L1.37 [Source:UniProtKB/TrEMBL;Acc:Q9XI27]	#N/A
269	AT3G12835	3.7456	0.0459442	unknown protein; Ha. [Source:TAIR;Acc:AT3G12835]
270	AT1G64160	3.74065	4.81353e-05	Dirigent protein 5 [Source:UniProtKB/Swiss-Prot;Acc:Q9SH66]	(-)-pinoresinol biosynthetic process;extracellular region;guiding stereospecific synthesis activity;petal differentiation and expansion stage;hypocotyl;petal;root,
271	AT1G70080	3.71816	8.00262e-06	Dolabella-3,7-dien-18-ol synthase TPS06 [Source:UniProtKB/Swiss-Prot;Acc:Q84UU9]	diterpenoid biosynthetic process;sesquiterpene biosynthetic process;terpenoid biosynthetic process;chloroplast;cyclase activity;terpene synthase activity;root,
272	AT3G28890	3.71807	4.20329e-06	Receptor-like protein 43 [Source:UniProtKB/Swiss-Prot;Acc:Q9LJW7]	signal transduction;plasma membrane;kinase activity;LP.04 four leaves visible stage;flowering stage;collective leaf structure;guard cell;inflorescence meristem;stamen;stem;vascular leaf,
273	AT4G36950	3.71502	1.30829e-16	Mitogen-activated protein kinase kinase kinase 21 [Source:UniProtKB/TrEMBL;Acc:Q6K1M3]	regulation of seed germination;signal transduction;chloroplast;protein kinase activity;guard cell,
274	AT5G42380	3.71449	6.6186e-24	Calcium-binding protein CML37 [Source:UniProtKB/Swiss-Prot;Acc:Q9FIH9]	cellular response to hypoxia;response to ozone;response to water deprivation;cytoplasm;cytoplasm;nucleus;calcium ion binding;enzyme regulator activity;protein binding;LP.02 two leaves visible stage;LP.04 four leaves visible stage;LP.06 six leaves visible stage;LP.08 eight leaves visible stage;LP.10 ten leaves visible stage;LP.12 twelve leaves visible stage;flowering stage;petal differentiation an…
275	AT1G69870	3.71326	7.25899e-27	Protein NRT1/ PTR FAMILY 2.13 [Source:UniProtKB/Swiss-Prot;Acc:Q8RX77]	nitrate transmembrane transport;transmembrane transport;plasma membrane;chloroplast;plasma membrane;low-affinity nitrate transmembrane transporter activity;transmembrane transporter activity;LP.02 two leaves visible stage;LP.04 four leaves visible stage;LP.06 six leaves visible stage;LP.08 eight leaves visible stage;LP.10 ten leaves visible stage;LP.12 twelve leaves visible stage;flowering stage;…
276	AT4G34850	3.70834	0.0303362	PSKB [Source:UniProtKB/TrEMBL;Acc:A0A178UTW2]	pollen exine formation;polyketide biosynthetic process;sporopollenin biosynthetic process;polyketide biosynthetic process;cytoplasm;endoplasmic reticulum;acyltransferase activity, transferring groups other than amino-acyl groups;protein binding;tetraketide alpha-pyrone synthase activity;petal differentiation and expansion stage;plant embryo cotyledonary stage;anther;collective leaf structure;flow…
277	AT5G01900	3.69509	0.000279824	Uncharacterized protein At5g01900 (Fragment) [Source:UniProtKB/TrEMBL;Acc:C0SVM7]	defense response to bacterium;salicylic acid mediated signaling pathway;regulation of DNA-templated transcription;nucleus;nucleus;DNA-binding transcription factor activity;protein binding;transcription cis-regulatory region binding;guard cell,
278	AT1G58420	3.69482	1.17966e-16	At1g58420 [Source:UniProtKB/TrEMBL;Acc:Q9C647]	defense response;mitochondrion;molecular_function;LP.02 two leaves visible stage;LP.04 four leaves visible stage;LP.06 six leaves visible stage;LP.08 eight leaves visible stage;LP.10 ten leaves visible stage;LP.12 twelve leaves visible stage;flowering stage;petal differentiation and expansion stage;plant embryo bilateral stage;plant embryo globular stage;vascular leaf senescent stage;carpel;cauli…
279	AT1G73965	3.69426	1.87786e-22	CLAVATA3/ESR (CLE)-related protein 13 [Source:UniProtKB/Swiss-Prot;Acc:Q6NMF0]	cell-cell signaling involved in cell fate commitment;maintenance of root meristem identity;phloem development;regulation of cell differentiation;apoplast;mitochondrion;receptor serine/threonine kinase binding;abscission zone;guard cell;lateral root tip;pollen;primary root tip;vascular system,
280	AT4G20953	3.69403	0.00132857	-	mitochondrion;
281	AT1G06153	3.68811	5.7341e-05	-	#N/A
282	AT3G18610	3.681	6.62178e-46	Nucleolin 2 [Source:UniProtKB/Swiss-Prot;Acc:Q1PEP5]	rDNA heterochromatin formation;eukaryotic translation initiation factor 4F complex assembly;formation of translation preinitiation complex;nucleolus;nucleolus;nucleus;RNA strand annealing activity;RNA strand-exchange activity;nucleosome binding;protein binding;ribosomal small subunit binding;seed germination stage;cultured plant cell;guard cell;plant egg cell;root;shoot system,
283	AT3G51680	3.67294	0.000105908	Short-chain dehydrogenase reductase 2a [Source:UniProtKB/Swiss-Prot;Acc:Q9SCU0]	#N/A
284	AT2G33020	3.67068	6.51175e-16	Receptor like protein 24 [Source:UniProtKB/Swiss-Prot;Acc:O49329]	signal transduction;extracellular region;kinase activity;cultured plant cell;fruit pedicel abscission zone;root;root apical meristem,
285	AT2G44070	3.66255	0.0427329	NagB/RpiA/CoA transferase-like superfamily protein [Source:UniProtKB/TrEMBL;Acc:F4IT40]	cytoplasmic translational initiation;eukaryotic translation initiation factor 2B complex;translation initiation factor activity,
286	AT3G13900	3.66082	0.0159439	Probable phospholipid-transporting ATPase 7 [Source:UniProtKB/Swiss-Prot;Acc:Q9LVK9]	pollen tube growth;regulation of membrane lipid metabolic process;phospholipid translocation;plasma membrane;mitochondrion;ATPase-coupled intramembrane lipid transporter activity;P-type ion transporter activity;L mature pollen stage;M germinated pollen stage;flowering stage;mature plant embryo stage;petal differentiation and expansion stage;plant embryo globular stage;vascular leaf senescent stag…
287	AT4G27845	3.6601	0.0327896	-	#N/A
288	AT4G02170	3.65275	0.00594138	unknown protein; BEST Arabidopsis thaliana protein match is: unknown protein (TAIR:AT5G38700.1); Ha. [Source:TAIR;Acc:AT4G02170]	molecular_function;hypocotyl;root,
289	AT2G32210	3.65108	2.83039e-41	Cysteine-rich/transmembrane domain A-like protein [Source:UniProtKB/TrEMBL;Acc:Q9SKX9]	cellular response to hypoxia;plasma membrane;cytoplasm;plasma membrane;identical protein binding;protein binding;protein homodimerization activity;guard cell;cell-to-cell mobile RNA,
290	AT1G80133	3.64743	0.0224426	EPIDERMAL PATTERNING FACTOR-like protein 8 [Source:UniProtKB/Swiss-Prot;Acc:Q1G3V9]	guard cell differentiation;stomatal complex development;extracellular region;
291	AT5G49520	3.64405	2.11406e-46	Probable WRKY transcription factor 48 [Source:UniProtKB/Swiss-Prot;Acc:Q9FGZ4]	defense response to bacterium;positive regulation of DNA-templated transcription;response to bacterium;regulation of DNA-templated transcription;nucleus;nucleus;DNA binding;DNA-binding transcription factor activity;transcription cis-regulatory region binding;LP.04 four leaves visible stage;LP.06 six leaves visible stage;LP.08 eight leaves visible stage;LP.10 ten leaves visible stage;LP.12 twelve …
292	AT5G66816	3.64218	0.00249035	unknown protein; FUNCTIONS IN: molecular_function unknown; INVOLVED IN: biological_process unknown; LOCATED IN: endomembrane system; BEST Arabidopsis thaliana protein match is: unknown protein (TAIR:AT3G50610.1); Ha. [Source:TAIR;Acc:AT5G66816]	cellular response to nitrogen starvation;nitrate import;regulation of leaf morphogenesis;regulation of root development;extracellular region;apoplast;extracellular region;hormone activity,
293	AT4G39650	3.63582	0.0360903	Glutathione hydrolase 2 [Source:UniProtKB/Swiss-Prot;Acc:Q680I5]	glutathione catabolic process;glutathione transmembrane transport;glutathione catabolic process;plasma membrane;apoplast;extracellular region;plasma membrane;glutathione gamma-glutamylcysteinyltransferase activity;glutathione hydrolase activity;ovule development stage;fruit;plant sperm cell;root;root,
294	AT5G35735	3.63429	8.26166e-97	Cytochrome b561 and DOMON domain-containing protein At5g35735 [Source:UniProtKB/Swiss-Prot;Acc:Q9FKH6]	cellular response to hypoxia;cellular response to phosphate starvation;primary root development;plasma membrane;electron transfer activity;ferric-chelate reductase activity;LP.02 two leaves visible stage;LP.04 four leaves visible stage;LP.06 six leaves visible stage;LP.08 eight leaves visible stage;LP.10 ten leaves visible stage;LP.12 twelve leaves visible stage;flowering stage;petal differentiat…
295	AT3G07835	3.62571	1.00242e-05	-	#N/A
296	AT5G44565	3.61166	6.18133e-17	unknown protein; FUNCTIONS IN: molecular_function unknown; INVOLVED IN: biological_process unknown; LOCATED IN: endomembrane system; Ha. [Source:TAIR;Acc:AT5G44565]	defense response to insect;reactive oxygen species biosynthetic process;response to insect;response to wounding;apoplast;endoplasmic reticulum;extracellular region;mitochondrion;LRR domain binding;receptor serine/threonine kinase binding;guard cell,
297	AT5G05600	3.61074	0.000116353	Probable 2-oxoglutarate-dependent dioxygenase At5g05600 [Source:UniProtKB/Swiss-Prot;Acc:Q9FFF6]	cellular response to toxic substance;regulation of jasmonic acid mediated signaling pathway;negative regulation of defense response to insect;regulation of defense response to fungus;regulation of jasmonic acid mediated signaling pathway;cytoplasm;cytosol;2-oxoglutarate-dependent dioxygenase activity;jasmonic acid hydrolase;LP.02 two leaves visible stage;LP.04 four leaves visible stage;LP.06 six …
298	AT3G03385	3.59932	0.0197106	-	#N/A
299	AT2G42360	3.59755	6.71217e-24	E3 ubiquitin-protein ligase ATL41 [Source:UniProtKB/Swiss-Prot;Acc:Q9SLC3]	protein ubiquitination;ubiquitin-protein transferase activity;LP.06 six leaves visible stage;flowering stage;collective leaf structure;guard cell;sepal;stamen;stem;vascular leaf,
300	AT5G09125	3.5962	9.12053e-12	-	#N/A
301	AT3G08810	3.59616	0.00247912	F-box/kelch-repeat protein At3g08810 [Source:UniProtKB/Swiss-Prot;Acc:Q9C9X9]	protein binding;L mature pollen stage;LP.02 two leaves visible stage;M germinated pollen stage;flowering stage;petal differentiation and expansion stage;plant embryo bilateral stage;plant embryo cotyledonary stage;carpel;collective leaf structure;flower;hypocotyl;leaf apex;petal;plant embryo;plant sperm cell;pollen;pollen tube cell;root;seed;sepal;shoot apex;stem;vascular leaf,
302	AT3G27970	3.59362	2.1217e-13	At3g27970 [Source:UniProtKB/TrEMBL;Acc:B3LFC1]	RNA processing;nucleus;nucleus;exonuclease activity;guard cell,
303	AT5G41890	3.59152	7.10281e-05	GDSL-like Lipase/Acylhydrolase superfamily protein [Source:TAIR;Acc:AT5G41890]	hydrolase activity, acting on ester bonds;petal differentiation and expansion stage;flower,
304	AT3G27415	3.58689	1.69674e-07	Putative uncharacterized protein [Source:UniProtKB/TrEMBL;Acc:Q9LTY8]	#N/A
305	AT5G52020	3.56431	2.23055e-20	Ethylene-responsive transcription factor ERF025 [Source:UniProtKB/Swiss-Prot;Acc:Q9FJ90]	defense response to fungus;glucosinolate metabolic process;regulation of DNA-templated transcription;nucleus;DNA-binding transcription factor activity;transcription cis-regulatory region binding;petal differentiation and expansion stage;flower;guard cell;root,
306	AT1G05740	3.564	0.0455536	F3F20.19 protein [Source:UniProtKB/TrEMBL;Acc:Q9SYL5]	mitochondrion;
307	AT3G09440	3.55628	2.80987e-39	Heat shock protein 70 (Hsp 70) family protein [Source:UniProtKB/TrEMBL;Acc:A0A178VI76]	protein folding;response to heat;protein refolding;response to heat;response to virus;cytoplasm;Golgi apparatus;apoplast;chloroplast;cytoplasmic stress granule;cytosol;cytosolic ribosome;nuclear matrix;plant-type cell wall;plant-type vacuole;plasma membrane;plasmodesma;vacuole;ATP hydrolysis activity;heat shock protein binding;mRNA binding;protease binding;protein binding;protein folding chaperon…
308	AT1G55525	3.55279	3.83871e-05	other RNA [Source:TAIR;Acc:AT1G55525]
309	AT4G24570	3.54792	2.7606e-61	DIC2 [Source:UniProtKB/TrEMBL;Acc:A0A178URN9]	cellular response to hypoxia;mitochondrial transport;malate transmembrane transport;oxaloacetate transport;phosphate ion transmembrane transport;succinate transmembrane transport;sulfate transmembrane transport;thiosulfate transport;mitochondrion;dicarboxylic acid transmembrane transporter activity;malate transmembrane transporter activity;oxaloacetate transmembrane transporter activity;succinate…
310	AT2G17740	3.54427	1.66241e-05	At2g17740 [Source:UniProtKB/TrEMBL;Acc:Q6NQN8]	megagametogenesis;microgametogenesis;response to bacterium;response to molecule of bacterial origin;response to molecule of fungal origin;response to molecule of oomycetes origin;late endosome;nucleus;protein binding;LP.04 four leaves visible stage;LP.06 six leaves visible stage;LP.08 eight leaves visible stage;LP.10 ten leaves visible stage;flowering stage;petal differentiation and expansion sta…
311	AT1G22400	3.54332	4.25374e-52	UDP-glycosyltransferase 85A1 [Source:UniProtKB/Swiss-Prot;Acc:Q9SK82]	#N/A
312	AT2G30770	3.54298	0.0132645	Indoleacetaldoxime dehydratase [Source:UniProtKB/Swiss-Prot;Acc:O49342]	camalexin biosynthetic process;defense response to bacterium;defense response to fungus;induced systemic resistance;response to bacterium;induced systemic resistance;endoplasmic reticulum lumen;mitochondrion;indoleacetaldoxime dehydratase activity;oxidoreductase activity;protein binding;LP.02 two leaves visible stage;LP.04 four leaves visible stage;LP.06 six leaves visible stage;LP.08 eight leave…
313	AT5G36150	3.53665	0.00987393	Tirucalladienol synthase [Source:UniProtKB/Swiss-Prot;Acc:Q9LVY2]	triterpenoid biosynthetic process;lipid droplet;mitochondrion;plasmodesma;beta-amyrin synthase activity;lupeol synthase activity;flowering stage;petal differentiation and expansion stage;plant embryo cotyledonary stage;plant embryo globular stage;vascular leaf senescent stage;collective leaf structure;flower;flower pedicel;petal;plant embryo;plant sperm cell;root;sepal;vascular leaf,
314	AT5G64510	3.52843	1.88869e-37	Tunicamycin induced protein [Source:UniProtKB/TrEMBL;Acc:Q84JN2]	pollen development;pollen wall assembly;endoplasmic reticulum unfolded protein response;chloroplast;endoplasmic reticulum;molecular_function;L mature pollen stage;LP.02 two leaves visible stage;LP.06 six leaves visible stage;LP.08 eight leaves visible stage;LP.10 ten leaves visible stage;M germinated pollen stage;flowering stage;petal differentiation and expansion stage;plant embryo globular stag…
315	AT1G02400	3.5243	1.01721e-43	Gibberellin 2-beta-dioxygenase 6 [Source:UniProtKB/Swiss-Prot;Acc:Q9FZ21]	gibberellin catabolic process;response to red or far red light;gibberellin catabolic process;response to light stimulus;chloroplast;cytoplasm;2-oxoglutarate-dependent dioxygenase activity;gibberellin 2-beta-dioxygenase activity;gibberellin 2-beta-dioxygenase activity;LP.04 four leaves visible stage;LP.06 six leaves visible stage;LP.08 eight leaves visible stage;LP.10 ten leaves visible stage;LP.1…
316	AT1G76690	3.52289	7.57233e-118	OPR2 [Source:UniProtKB/TrEMBL;Acc:A0A178W9S3]	response to wounding;jasmonic acid biosynthetic process;jasmonic acid biosynthetic process;cytoplasm;mitochondrion;12-oxophytodienoate reductase activity;oxidoreductase activity;L mature pollen stage;M germinated pollen stage;pollen development stage;anther;cotyledon;fruit;guard cell;petal;pollen;pollen tube cell;root;rosette leaf;sepal,
317	AT1G69930	3.52218	3.28477e-09	Glutathione S-transferase U11 [Source:UniProtKB/Swiss-Prot;Acc:Q9CAS6]	toxin catabolic process;glutathione metabolic process;cytoplasm;cytoplasm;glutathione transferase activity;LP.04 four leaves visible stage;LP.06 six leaves visible stage;LP.10 ten leaves visible stage;flowering stage;petal differentiation and expansion stage;collective leaf structure;flower;guard cell;leaf apex;non-hair root epidermal cell;root;sepal;stamen;stem;vascular leaf,
318	AT5G44574	3.516	1.44075e-56	unknown protein; FUNCTIONS IN: molecular_function unknown; INVOLVED IN: biological_process unknown; LOCATED IN: endomembrane system; Ha. [Source:TAIR;Acc:AT5G44574]	defense response to insect;reactive oxygen species biosynthetic process;response to herbivore;response to insect;response to wounding;apoplast;endoplasmic reticulum;extracellular region;mitochondrion;LRR domain binding;receptor serine/threonine kinase binding;guard cell,
319	AT4G27970	3.51022	3.25082e-32	S-type anion channel SLAH2 [Source:UniProtKB/Swiss-Prot;Acc:Q9ASQ7]	intracellular monoatomic ion homeostasis;chloroplast;plasma membrane;voltage-gated monoatomic anion channel activity;LP.02 two leaves visible stage;LP.04 four leaves visible stage;LP.06 six leaves visible stage;LP.08 eight leaves visible stage;LP.10 ten leaves visible stage;LP.12 twelve leaves visible stage;flowering stage;petal differentiation and expansion stage;plant embryo bilateral stage;pla…
320	AT2G16660	3.50729	1.50456e-18	At2g16660/T24I21.7 [Source:UniProtKB/TrEMBL;Acc:Q9SLF1]	#N/A
321	AT5G65300	3.49755	2.06213e-28	Uncharacterized protein At5g65300 [Source:UniProtKB/TrEMBL;Acc:Q9FKQ7]	response to stress;mitochondrion;peroxisome;protein binding;LP.02 two leaves visible stage;LP.04 four leaves visible stage;LP.06 six leaves visible stage;LP.08 eight leaves visible stage;LP.10 ten leaves visible stage;LP.12 twelve leaves visible stage;flowering stage;petal differentiation and expansion stage;plant embryo bilateral stage;plant embryo cotyledonary stage;plant embryo globular stage;…
322	AT5G13220	3.49726	1.65751e-06	jasmonate-zim-domain protein 10 [Source:TAIR;Acc:AT5G13220]	regulation of jasmonic acid mediated signaling pathway;regulation of systemic acquired resistance;response to jasmonic acid;response to wounding;regulation of defense response;regulation of jasmonic acid mediated signaling pathway;response to wounding;response to auxin;response to salicylic acid;nucleus;nucleus;protein binding;protein homodimerization activity;LP.04 four leaves visible stage;LP.0…
323	AT3G04800	3.49085	9.99e-06	Mitochondrial import inner membrane translocase subunit TIM23-3 [Source:UniProtKB/Swiss-Prot;Acc:Q9S837]	protein import into mitochondrial matrix;mitochondrion;TIM23 mitochondrial import inner membrane translocase complex;protein transmembrane transporter activity;transmembrane transporter activity;plant embryo cotyledonary stage;cotyledon;flower;guard cell;plant embryo;root;vascular leaf,
324	AT1G74870	3.48305	3.93071e-14	At1g74870 [Source:UniProtKB/TrEMBL;Acc:Q9S7I7]	protein ubiquitination;nucleus;CCR4-NOT complex;ubiquitin-protein transferase activity;flowering stage;petal differentiation and expansion stage;flower;guard cell;plant sperm cell;sepal,
325	AT2G20800	3.46941	9.64948e-08	External alternative NAD(P)H-ubiquinone oxidoreductase B4, mitochondrial [Source:UniProtKB/Swiss-Prot;Acc:Q9SKT7]	#N/A
326	AT3G28340	3.46796	1.42733e-59	Hexosyltransferase (Fragment) [Source:UniProtKB/TrEMBL;Acc:W8QNM3]	response to oxidative stress;Golgi apparatus;chloroplast;polygalacturonate 4-alpha-galacturonosyltransferase activity;LP.02 two leaves visible stage;LP.04 four leaves visible stage;LP.06 six leaves visible stage;LP.08 eight leaves visible stage;LP.10 ten leaves visible stage;LP.12 twelve leaves visible stage;M germinated pollen stage;flowering stage;petal differentiation and expansion stage;plant…
327	AT5G51440	3.46603	6.11715e-27	23.5 kDa heat shock protein, mitochondrial [Source:UniProtKB/Swiss-Prot;Acc:Q9FGM9]	#N/A
328	AT2G09705	3.46589	0.00489092	-	#N/A
329	AT5G24820	3.46207	0.0315658	Aspartyl protease family protein [Source:UniProtKB/TrEMBL;Acc:Q4PSE9]	#N/A
330	AT4G34230	3.46175	2.84885e-30	Cinnamyl alcohol dehydrogenase 5 [Source:UniProtKB/Swiss-Prot;Acc:O49482]	lignin biosynthetic process;lignin biosynthetic process;cytoplasm;cytosol;cinnamyl-alcohol dehydrogenase activity;LP.02 two leaves visible stage;LP.04 four leaves visible stage;LP.06 six leaves visible stage;LP.08 eight leaves visible stage;LP.10 ten leaves visible stage;LP.12 twelve leaves visible stage;flowering stage;mature plant embryo stage;petal differentiation and expansion stage;plant emb…
331	AT4G35630	3.45214	3.79951e-43	Phosphoserine aminotransferase 1, chloroplastic [Source:UniProtKB/Swiss-Prot;Acc:Q96255]	L-serine biosynthetic process;L-serine biosynthetic process;cytoplasm;chloroplast;chloroplast stroma;plastid;cytosol;O-phospho-L-serine:2-oxoglutarate aminotransferase activity;protein homodimerization activity;pyridoxal phosphate binding;LP.02 two leaves visible stage;LP.04 four leaves visible stage;LP.06 six leaves visible stage;LP.08 eight leaves visible stage;LP.10 ten leaves visible stage;LP…
332	AT2G15760	3.45126	8.50876e-40	At2g15760 [Source:UniProtKB/TrEMBL;Acc:Q9ZQD8]	#N/A
333	AT5G43420	3.445	6.9038e-46	RING-H2 finger protein ATL16 [Source:UniProtKB/Swiss-Prot;Acc:Q9LSW9]	#N/A
334	AT5G46350	3.44055	1.21e-17	WRKY transcription factor 8 [Source:UniProtKB/Swiss-Prot;Acc:Q9FL26]	cellular response to hydrogen peroxide;defense response to bacterium;defense response to fungus;defense response to virus;response to abscisic acid;defense response to virus;positive regulation of response to salt stress;regulation of DNA-templated transcription;nucleus;nucleus;DNA-binding transcription factor activity;protein binding;transcription cis-regulatory region binding;LP.02 two leaves v…
335	AT4G31960	3.43607	0.00567646	Putative uncharacterized protein [Source:UniProtKB/TrEMBL;Acc:Q5Q0B2]	#N/A
336	AT3G47960	3.4306	7.12762e-44	GTR1 [Source:UniProtKB/TrEMBL;Acc:A0A178V6P7]	glucosinolate transport;phloem glucosinolate loading;glucosinolate transport;transmembrane transport;plasma membrane;Golgi apparatus;Golgi trans cisterna;cytosol;nucleus;plasma membrane;plasmodesma;glucosinolate:proton symporter activity;transmembrane transporter activity;LP.02 two leaves visible stage;LP.04 four leaves visible stage;LP.06 six leaves visible stage;LP.08 eight leaves visible stage…
337	AT2G38250	3.42788	2.15663e-42	Trihelix transcription factor GT-3b [Source:UniProtKB/Swiss-Prot;Acc:O80450]	regulation of DNA-templated transcription;nucleolus;nucleus;mediator complex;DNA-binding transcription factor activity;protein binding;flowering stage;petal differentiation and expansion stage;endosperm;guard cell;stamen;cell-to-cell mobile RNA,
338	AT5G39330	3.42166	1.24157e-09	Gb [Source:UniProtKB/TrEMBL;Acc:Q9FM00]	mitochondrion;
339	AT2G25240	3.41142	1.46297e-11	Serpin-Z10 [Source:UniProtKB/Swiss-Prot;Acc:Q9SIR9]	extracellular space;extracellular region;molecular_function;guard cell,
340	AT4G16563	3.40841	4.53236e-17	Probable aspartyl protease At4g16563 [Source:UniProtKB/Swiss-Prot;Acc:Q940R4]	#N/A
341	AT5G49480	3.40617	6.78521e-42	Calcium-binding protein CP1 [Source:UniProtKB/Swiss-Prot;Acc:Q9FDX6]	hyperosmotic salinity response;chloroplast;cytosol;plastid;calcium ion binding;LP.02 two leaves visible stage;LP.04 four leaves visible stage;LP.06 six leaves visible stage;LP.08 eight leaves visible stage;LP.10 ten leaves visible stage;LP.12 twelve leaves visible stage;M germinated pollen stage;flowering stage;mature plant embryo stage;petal differentiation and expansion stage;plant embryo bilat…
342	AT5G61790	3.40063	1.61116e-90	Calnexin homolog 1 [Source:UniProtKB/Swiss-Prot;Acc:P29402]	ERAD pathway;protein folding;endoplasmic reticulum membrane;chloroplast;endoplasmic reticulum;intracellular membrane-bounded organelle;mitochondrion;plant-type cell wall;plant-type vacuole;plasmodesma;vacuole;Golgi apparatus;calcium ion binding;LP.02 two leaves visible stage;LP.04 four leaves visible stage;LP.06 six leaves visible stage;LP.08 eight leaves visible stage;LP.10 ten leaves visible st…
343	AT1G71770	3.39705	7.60573e-07	Polyadenylate-binding protein 5 [Source:UniProtKB/Swiss-Prot;Acc:Q05196]	nuclear-transcribed mRNA poly(A) tail shortening;translational initiation;cytosol;nucleus;cytosol;mitochondrion;ribonucleoprotein complex;mRNA 3'-UTR binding;poly(A) binding;poly(U) RNA binding;translation initiation factor activity;L mature pollen stage;LP.02 two leaves visible stage;LP.04 four leaves visible stage;LP.06 six leaves visible stage;LP.08 eight leaves visible stage;M germinated poll…
344	AT5G07010	3.39528	0.0017973	Sulfotransferase [Source:UniProtKB/TrEMBL;Acc:A0A178UG65]	jasmonic acid metabolic process;response to jasmonic acid;sulfation;cytoplasm;chloroplast;hydroxyjasmonate sulfotransferase activity;sulfotransferase activity;LP.04 four leaves visible stage;LP.06 six leaves visible stage;flowering stage;petal differentiation and expansion stage;vascular leaf senescent stage;carpel;cauline leaf;collective leaf structure;flower;guard cell;hypocotyl;petal;pollen;ro…
345	AT2G39200	3.3944	7.2741e-37	MLO-like protein [Source:UniProtKB/TrEMBL;Acc:A0A178VNS1]	defense response;leaf senescence;plasma membrane;protein binding;LP.04 four leaves visible stage;LP.06 six leaves visible stage;LP.08 eight leaves visible stage;flowering stage;petal differentiation and expansion stage;plant embryo globular stage;seedling development stage;anther;collective leaf structure;cotyledon;cotyledon vascular system;fruit abscission zone;guard cell;inflorescence;infloresc…
346	AT5G17390	3.39432	1.47881e-23	Adenine nucleotide alpha hydrolases-like superfamily protein [Source:UniProtKB/TrEMBL;Acc:Q9LF45]
347	AT4G34590	3.38952	3.99481e-79	bZIP transcription factor 11 [Source:UniProtKB/Swiss-Prot;Acc:O65683]	negative regulation of translation;response to sucrose;sucrose induced translational repression;positive regulation of DNA-templated transcription;nucleus;nucleus;DNA-binding transcription factor activity;protein binding;protein heterodimerization activity;sequence-specific DNA binding;transcription cis-regulatory region binding;guard cell;non-hair root epidermal cell,
348	AT1G51380	3.38673	9.28126e-23	DEAD-box ATP-dependent RNA helicase 34 [Source:UniProtKB/Swiss-Prot;Acc:Q9C8J1]	mRNA splicing, via spliceosome;nucleolus;nucleus;catalytic step 2 spliceosome;RNA helicase activity;mRNA binding;LP.04 four leaves visible stage;flowering stage;mature plant embryo stage;petal differentiation and expansion stage;plant embryo bilateral stage;plant embryo cotyledonary stage;plant embryo globular stage;collective leaf structure;flower;flower pedicel;guard cell;hypocotyl;leaf apex;pe…
349	AT4G11210	3.38101	8.55088e-18	Dirigent protein [Source:UniProtKB/TrEMBL;Acc:A0A178V5P7]	extracellular region;molecular_function;flowering stage;cauline leaf;hypocotyl;leaf lamina base;petal;root,
350	AT4G04540	3.37775	3.22987e-05	Putative cysteine-rich receptor-like protein kinase 39 [Source:UniProtKB/Swiss-Prot;Acc:Q9SYS7]	immune response;signal transduction;plasma membrane;extracellular region;plasma membrane;kinase activity;protein serine/threonine kinase activity;guard cell,
351	AT2G46360	3.37727	0.0377314	At2g46360/F11C10.5 [Source:UniProtKB/TrEMBL;Acc:Q9SKE3]	#N/A
352	AT1G19550	3.37659	1.36129e-14	F18O14.31 [Source:UniProtKB/TrEMBL;Acc:Q9LN39]	cellular oxidant detoxification;ascorbate glutathione cycle;cellular oxidant detoxification;positive regulation of salicylic acid mediated signaling pathway;chloroplast;nucleus;glutathione dehydrogenase (ascorbate) activity;guard cell;rosette leaf;vascular leaf,
353	AT2G42340	3.37594	3.07714e-05	Putative uncharacterized protein [Source:UniProtKB/TrEMBL;Acc:Q5BPR7]	nucleus;molecular_function;collective leaf structure,
354	AT4G01080	3.37393	1.34914e-06	Mannan O-acetyltransferase 4 [Source:UniProtKB/TrEMBL;Acc:A0A346P851]	#N/A
355	AT3G20160	3.37382	0.000448432	Geranylgeranyl pyrophosphate synthase 10, mitochondrial [Source:UniProtKB/Swiss-Prot;Acc:Q9LJY2]	isoprenoid biosynthetic process;chloroplast;geranylgeranyl diphosphate synthase activity,
356	AT2G39820	3.37376	0.000796465	Eukaryotic translation initiation factor 6-1 [Source:UniProtKB/Swiss-Prot;Acc:O22290]	assembly of large subunit precursor of preribosome;maturation of 5.8S rRNA;maturation of LSU-rRNA;ribosomal subunit export from nucleus;cytosol;nucleus;cytosol;nucleus;ribosomal large subunit binding;L mature pollen stage;M germinated pollen stage;flowering stage;petal differentiation and expansion stage;collective leaf structure;flower;flower bud;petal;plant sperm cell;pollen;pollen tube cell;se…
357	AT5G53750	3.37234	2.06598e-43	CBS domain-containing protein [Source:UniProtKB/TrEMBL;Acc:F4JXB6]	response to wounding;molecular_function;L mature pollen stage;guard cell;pollen;pollen tube cell;cell-to-cell mobile RNA,
358	AT2G37770	3.37116	1.59427e-18	NADPH-dependent aldo-keto reductase, chloroplastic [Source:UniProtKB/Swiss-Prot;Acc:Q0PGJ6]	response to cold;response to salt stress;response to water deprivation;response to cold;response to salt stress;response to water deprivation;cytosol;chloroplast;cytoplasm;endoplasmic reticulum;NADP+ binding;alcohol dehydrogenase (NADP+) activity;aldose reductase (NADPH) activity;steroid dehydrogenase activity;LP.04 four leaves visible stage;flowering stage;petal differentiation and expansion sta…
359	AT3G59880	3.36711	1.25319e-41	Expressed protein [Source:UniProtKB/TrEMBL;Acc:Q5BPM7]	#N/A
360	AT5G07735	3.36657	0.0487281	-	#N/A
361	AT3G23810	3.36063	5.20416e-44	Adenosylhomocysteinase [Source:UniProtKB/TrEMBL;Acc:A0A178VEP9]	S-adenosylmethionine cycle;cytosol;cytoplasm;cytosol;vacuole;adenosylhomocysteinase activity;mRNA binding;LP.02 two leaves visible stage;LP.04 four leaves visible stage;LP.06 six leaves visible stage;LP.08 eight leaves visible stage;LP.10 ten leaves visible stage;LP.12 twelve leaves visible stage;M germinated pollen stage;flowering stage;mature plant embryo stage;petal differentiation and expansi…
362	AT4G19430	3.35986	0.00177688	At4g19430 [Source:UniProtKB/TrEMBL;Acc:Q67Y03]	#N/A
363	AT3G17390	3.35979	5.02998e-57	S-adenosylmethionine synthase [Source:UniProtKB/TrEMBL;Acc:A0A178VIP8]	lignin biosynthetic process;methionine metabolic process;response to cold;S-adenosylmethionine biosynthetic process;cytosol;cytoplasm;cytosol;nucleolus;plant-type cell wall;plasma membrane;plasmodesma;cytosol;mRNA binding;methionine adenosyltransferase activity;L mature pollen stage;LP.02 two leaves visible stage;LP.04 four leaves visible stage;LP.06 six leaves visible stage;LP.08 eight leaves vi…
364	AT2G29460	3.35651	2.05723e-05	Glutathione S-transferase U4 [Source:UniProtKB/Swiss-Prot;Acc:Q9ZW27]	camalexin biosynthetic process;positive regulation of defense response to insect;toxin catabolic process;glutathione metabolic process;cytoplasm;cytoplasm;glutathione transferase activity;protein binding;LP.04 four leaves visible stage;LP.06 six leaves visible stage;LP.08 eight leaves visible stage;flowering stage;petal differentiation and expansion stage;plant embryo globular stage;carpel;caulin…
365	AT2G22860	3.35649	1.62339e-26	Phytosulfokines 2 [Source:UniProtKB/Swiss-Prot;Acc:O81003]	cell differentiation;plant organ morphogenesis;cell population proliferation;extracellular matrix;extracellular region;molecular_function;L mature pollen stage;LP.02 two leaves visible stage;LP.04 four leaves visible stage;LP.06 six leaves visible stage;LP.08 eight leaves visible stage;LP.10 ten leaves visible stage;LP.12 twelve leaves visible stage;M germinated pollen stage;flowering stage;petal…
366	AT4G21120	3.35388	3.91051e-31	CAT1 [Source:UniProtKB/TrEMBL;Acc:A0A178UYU0]	L-arginine import across plasma membrane;basic amino acid transport;amino acid transport;plasma membrane;cytoplasm;membrane;plasma membrane;L-glutamate transmembrane transporter activity;L-lysine transmembrane transporter activity;basic amino acid transmembrane transporter activity;flowering stage;petal differentiation and expansion stage;plant embryo globular stage;carpel;collective leaf structu…
367	AT1G44130	3.3533	0.00165292	Eukaryotic aspartyl protease family protein [Source:UniProtKB/TrEMBL;Acc:Q9C6Y5]	#N/A
368	AT3G12580	3.34906	2.99833e-34	Probable mediator of RNA polymerase II transcription subunit 37c [Source:UniProtKB/Swiss-Prot;Acc:Q9LHA8]	protein folding;response to bacterium;response to heat;response to temperature stimulus;response to virus;protein refolding;protein ubiquitination;response to heat;cytoplasm;Golgi apparatus;chloroplast;cytoplasmic stress granule;cytosol;mitochondrion;plant-type cell wall;plant-type vacuole;plasma membrane;ATP binding;ATP hydrolysis activity;heat shock protein binding;protein binding;protein foldi…
369	AT5G47980	3.34696	7.6688e-22	BAHD acyltransferase At5g47980 [Source:UniProtKB/Swiss-Prot;Acc:Q9FI40]	#N/A
370	AT2G29500	3.33621	9.00562e-32	17.6 kDa class I heat shock protein 2 [Source:UniProtKB/Swiss-Prot;Acc:Q9ZW31]	response to oxidative stress;protein complex oligomerization;protein folding;response to heat;response to hydrogen peroxide;response to salt stress;cytoplasm;unfolded protein binding;LP.02 two leaves visible stage;LP.06 six leaves visible stage;LP.08 eight leaves visible stage;LP.10 ten leaves visible stage;M germinated pollen stage;flowering stage;petal differentiation and expansion stage;plant …
371	AT1G76680	3.33442	2.03673e-66	12-oxophytodienoate reductase 1 [Source:UniProtKB/TrEMBL;Acc:F4I403]	cellular response to hypoxia;leaf senescence;lipid metabolic process;oxylipin metabolic process;response to salicylic acid;response to wounding;jasmonic acid biosynthetic process;cytoplasm;cytosol;mitochondrion;12-oxophytodienoate reductase activity;FMN binding;oxidoreductase activity;protein binding;developing seed stage;seedling development stage;anther;cotyledon;cultured plant cell;fruit;fruit…
372	AT2G26150	3.33317	3.19512e-18	Heat stress transcription factor A-2 [Source:UniProtKB/Swiss-Prot;Acc:O80982]	cellular response to heat;cellular response to hypoxia;cellular response to unfolded protein;positive regulation of DNA-templated transcription;response to heat;response to hydrogen peroxide;response to hypoxia;cellular response to heat;heat acclimation;positive regulation of DNA-templated transcription;regulation of transcription by RNA polymerase II;response to heat;nucleus;nucleus;DNA binding;…
373	AT1G65240	3.3329	1.21943e-09	Aspartic proteinase-like protein 2 [Source:UniProtKB/Swiss-Prot;Acc:Q9S9K4]	pollen tube growth;pollen tube guidance;protein catabolic process;proteolysis;cytoplasm;cytosol;membrane;plasma membrane;pollen tube;aspartic-type endopeptidase activity;L mature pollen stage;M germinated pollen stage;flowering stage;petal differentiation and expansion stage;plant embryo globular stage;collective leaf structure;cultured plant cell;flower;flower pedicel;guard cell;petal;plant embr…
374	AT1G77640	3.3259	1.08173e-11	Ethylene-responsive transcription factor ERF013 [Source:UniProtKB/Swiss-Prot;Acc:Q9CAP4]	regulation of DNA-templated transcription;regulation of DNA-templated transcription;nucleus;DNA-binding transcription factor activity;transcription cis-regulatory region binding;LP.02 two leaves visible stage;LP.04 four leaves visible stage;LP.06 six leaves visible stage;LP.08 eight leaves visible stage;LP.10 ten leaves visible stage;LP.12 twelve leaves visible stage;flowering stage;petal differe…
375	AT1G04980	3.31493	8.31672e-64	Protein disulfide-isomerase like 2-2 [Source:UniProtKB/Swiss-Prot;Acc:Q9MAU6]	response to endoplasmic reticulum stress;response to endoplasmic reticulum stress;endoplasmic reticulum;chloroplast;cytosol;endoplasmic reticulum;nucleolus;nucleus;plant-type cell wall;protein disulfide isomerase activity;protein-disulfide reductase activity;LP.02 two leaves visible stage;LP.04 four leaves visible stage;LP.06 six leaves visible stage;LP.08 eight leaves visible stage;LP.10 ten lea…
376	AT5G49920	3.31346	0.0102818	At5g49920 [Source:UniProtKB/TrEMBL;Acc:Q9LTX8]	nucleus;
377	AT5G48430	3.30954	0.000536971	At5g48430 [Source:UniProtKB/TrEMBL;Acc:Q9LV70]	#N/A
378	AT5G04630	3.29543	0.00118678	Cytochrome P450, family 77, subfamily A, polypeptide 9 [Source:UniProtKB/TrEMBL;Acc:Q9LZ62]	membrane;extracellular region;oxidoreductase activity, acting on paired donors, with incorporation or reduction of molecular oxygen, NAD(P)H as one donor, and incorporation of one atom of oxygen;embryo sac central cell,
379	AT1G23800	3.29225	6.25521e-26	Aldehyde dehydrogenase family 2 member B7, mitochondrial [Source:UniProtKB/Swiss-Prot;Acc:Q8S528]	#N/A
380	AT5G48850	3.29208	1.52655e-52	ATSDI1 [Source:UniProtKB/TrEMBL;Acc:A0A178UKA2]	cellular response to sulfur starvation;regulation of glucosinolate biosynthetic process;regulation of sulfur utilization;cellular response to sulfur starvation;nucleus;transcription repressor complex;protein binding;LP.02 two leaves visible stage;LP.04 four leaves visible stage;LP.06 six leaves visible stage;LP.08 eight leaves visible stage;LP.10 ten leaves visible stage;LP.12 twelve leaves visib…
381	AT1G76470	3.28857	0.0141706	NAD(P)-binding Rossmann-fold superfamily protein [Source:UniProtKB/TrEMBL;Acc:F4I2E5]	#N/A
382	AT4G25380	3.28426	2.47772e-06	Zinc finger A20 and AN1 domain-containing stress-associated protein 10 [Source:UniProtKB/Swiss-Prot;Acc:Q9STJ9]	cellular response to cold;cellular response to heat;cellular response to salt stress;response to manganese ion;response to metal ion;response to nickel cation;response to zinc ion;cytoplasm;nucleus;DNA binding;protein binding;zinc ion binding;flowering stage;petal differentiation and expansion stage;carpel;flower;plant sperm cell;pollen;root;sepal;shoot system;stamen,
383	AT3G22910	3.27963	8.57948e-15	Putative calcium-transporting ATPase 13, plasma membrane-type [Source:UniProtKB/Swiss-Prot;Acc:Q9LIK7]	calcium ion transmembrane transport;calcium ion transmembrane transport;intracellular membrane-bounded organelle;plasma membrane;P-type calcium transporter activity;LP.04 four leaves visible stage;flowering stage;petal differentiation and expansion stage;plant embryo globular stage;carpel;collective leaf structure;flower;petal;plant embryo;pollen;pollen tube cell;root;sepal;stamen;stem;vascular l…
384	AT5G50200	3.27395	8.56099e-52	High-affinity nitrate transporter 3.1 [Source:UniProtKB/Swiss-Prot;Acc:Q9FGS5]	nitrate transmembrane transport;response to nitrate;response to wounding;response to nitrate;plasma membrane;nitrate transmembrane transporter activity;LP.02 two leaves visible stage;LP.04 four leaves visible stage;LP.06 six leaves visible stage;LP.08 eight leaves visible stage;LP.10 ten leaves visible stage;LP.12 twelve leaves visible stage;flowering stage;petal differentiation and expansion sta…
385	AT2G42150	3.26155	3.44124e-14	DNA-binding bromodomain-containing protein [Source:UniProtKB/TrEMBL;Acc:O48523]	#N/A
386	AT3G04010	3.25925	5.03368e-23	At3g04010 [Source:UniProtKB/TrEMBL;Acc:Q9SQR1]	carbohydrate metabolic process;plasma membrane;extracellular region;membrane;glucan endo-1,3-beta-D-glucosidase activity;L mature pollen stage;LP.04 four leaves visible stage;LP.06 six leaves visible stage;M germinated pollen stage;flowering stage;carpel;flower;guard cell;inflorescence meristem;plant sperm cell;pollen;pollen tube cell;root;sepal;stamen;stem;vascular leaf,
387	AT3G52450	3.25752	1.59495e-46	RING-type E3 ubiquitin transferase [Source:UniProtKB/TrEMBL;Acc:A0A178VML4]	defense response;protein autoubiquitination;protein ubiquitination;respiratory burst involved in defense response;response to water deprivation;cytosol;nucleus;protein binding;ubiquitin protein ligase activity;ubiquitin-protein transferase activity;LP.02 two leaves visible stage;LP.04 four leaves visible stage;LP.06 six leaves visible stage;LP.08 eight leaves visible stage;LP.10 ten leaves visibl…
388	AT4G23070	3.25629	4.36866e-10	Rhomboid-like protein [Source:UniProtKB/TrEMBL;Acc:A0A178UXE9]	#N/A
389	AT1G64220	3.25344	2.79186e-16	Mitochondrial import receptor subunit TOM7-2 [Source:UniProtKB/Swiss-Prot;Acc:Q3ECI7]	protein import into mitochondrial matrix;mitochondrial outer membrane translocase complex;molecular_function;LP.04 four leaves visible stage;LP.06 six leaves visible stage;LP.08 eight leaves visible stage;LP.10 ten leaves visible stage;LP.12 twelve leaves visible stage;mature plant embryo stage;petal differentiation and expansion stage;plant embryo bilateral stage;collective leaf structure;flower…
390	AT4G15670	3.24535	1.17389e-08	Monothiol glutaredoxin-S7 [Source:UniProtKB/Swiss-Prot;Acc:Q6NLU2]	#N/A
391	AT1G76640	3.23708	1.69626e-06	Calcium-binding protein CML39 [Source:UniProtKB/Swiss-Prot;Acc:Q9SRE7]	cellular response to hypoxia;response to ATP;cytoplasm;calcium ion binding;L mature pollen stage;M germinated pollen stage;guard cell;pollen;pollen tube cell;root;seedling hypocotyl-root junction,
392	AT5G28540	3.23381	1.70124e-81	Mediator of RNA polymerase II transcription subunit 37a [Source:UniProtKB/Swiss-Prot;Acc:Q9LKR3]	ERAD pathway;polar nucleus fusion;protein folding;response to heat;ERAD pathway;endoplasmic reticulum unfolded protein response;protein refolding;cytoplasm;endoplasmic reticulum lumen;membrane;nucleus;Golgi apparatus;chloroplast;endoplasmic reticulum;endoplasmic reticulum lumen;plant-type cell wall;plant-type vacuole;plasmodesma;secretory vesicle;endoplasmic reticulum chaperone complex;mediator c…
393	AT1G62840	3.23371	5.51859e-59	Ankyrin repeat/KH domain protein (DUF1442) [Source:UniProtKB/TrEMBL;Acc:Q9SI67]	#N/A
394	AT1G01480	3.23135	8.171e-12	1-aminocyclopropane-1-carboxylate synthase 2 [Source:UniProtKB/Swiss-Prot;Acc:Q06402]	1-aminocyclopropane-1-carboxylate biosynthetic process;ethylene biosynthetic process;amino acid metabolic process;response to water deprivation;cytoplasm;1-aminocyclopropane-1-carboxylate synthase activity;protein binding;transaminase activity;flowering stage;petal differentiation and expansion stage;carpel;guard cell;leaf;pollen;root;sepal;stamen;stem,
395	AT2G08760	3.22814	3.10813e-09	-	#N/A
396	AT4G21390	3.22587	4.97764e-43	B120 [Source:UniProtKB/TrEMBL;Acc:A0A178USE7]	immune response;signal transduction;plasma membrane;extracellular region;calmodulin binding;protein serine/threonine kinase activity;LP.04 four leaves visible stage;LP.06 six leaves visible stage;LP.08 eight leaves visible stage;LP.10 ten leaves visible stage;LP.12 twelve leaves visible stage;flowering stage;petal differentiation and expansion stage;vascular leaf senescent stage;collective leaf s…
397	AT3G05660	3.21683	0.000681252	Receptor-like protein 33 [Source:UniProtKB/Swiss-Prot;Acc:F4J8G2]	signal transduction;plasma membrane;kinase activity;LP.04 four leaves visible stage;LP.06 six leaves visible stage;LP.08 eight leaves visible stage;LP.10 ten leaves visible stage;flowering stage;mature plant embryo stage;petal differentiation and expansion stage;plant embryo bilateral stage;plant embryo cotyledonary stage;vascular leaf senescent stage;cauline leaf;collective leaf structure;flower…
398	AT3G28600	3.21269	3.51965e-05	AAA-ATPase At3g28600 [Source:UniProtKB/Swiss-Prot;Acc:F4J0C0]	response to salt stress;chloroplast;plasma membrane;ATP hydrolysis activity;petal differentiation and expansion stage;flower,
399	AT1G08440	3.19989	0.000462566	Aluminum-activated malate transporter 2 [Source:UniProtKB/Swiss-Prot;Acc:Q9SJE8]	malate transport;plant-type vacuole membrane;nucleus;
400	AT5G11740	3.19824	1.91375e-46	ATAGP15 [Source:UniProtKB/TrEMBL;Acc:C0SVP3]	#N/A
401	AT4G23320	3.19266	0.00729107	cysteine-rich RLK (RECEPTOR-like protein kinase) 24 [Source:TAIR;Acc:AT4G23320]	kinase activity;LP.06 six leaves visible stage;cauline leaf;embryo sac central cell;guard cell;stem;vascular leaf,
402	AT2G34930	3.1801	0.000374759	Disease resistance family protein / LRR family protein [Source:UniProtKB/TrEMBL;Acc:O64757]	defense response to fungus;response to oomycetes;signal transduction;defense response to fungus;extracellular region;plant-type cell wall;molecular_function;LP.02 two leaves visible stage;LP.04 four leaves visible stage;LP.06 six leaves visible stage;LP.08 eight leaves visible stage;LP.10 ten leaves visible stage;LP.12 twelve leaves visible stage;petal differentiation and expansion stage;collecti…
403	AT1G48800	3.16566	0.00431893	Terpenoid synthase 28 [Source:UniProtKB/Swiss-Prot;Acc:Q9C748]	diterpenoid biosynthetic process;sesquiterpene biosynthetic process;chloroplast;cyclase activity;abscission zone;cotyledon;filament;hypocotyl-root junction;root vascular system;shoot axis vascular system;socket cell,
404	AT4G33905	3.15724	1.99585e-09	AT4g33900 [Source:UniProtKB/TrEMBL;Acc:Q9FPH4]	#N/A
405	AT3G52470	3.15338	1.98436e-82	Late embryogenesis abundant (LEA) hydroxyproline-rich glycoprotein family [Source:UniProtKB/TrEMBL;Acc:Q9SVC8]	defense response to other organism;plasma membrane;plasmodesma;plasmodesma;molecular_function;LP.02 two leaves visible stage;LP.04 four leaves visible stage;LP.06 six leaves visible stage;LP.08 eight leaves visible stage;LP.10 ten leaves visible stage;LP.12 twelve leaves visible stage;flowering stage;mature plant embryo stage;petal differentiation and expansion stage;plant embryo bilateral stage;…
406	AT4G08950	3.15116	1.95028e-22	Protein EXORDIUM [Source:UniProtKB/Swiss-Prot;Acc:Q9ZPE7]	brassinosteroid mediated signaling pathway;response to brassinosteroid;Golgi apparatus;extracellular region;plant-type cell wall;cytosol;molecular_function;LP.02 two leaves visible stage;LP.04 four leaves visible stage;LP.06 six leaves visible stage;LP.08 eight leaves visible stage;LP.10 ten leaves visible stage;LP.12 twelve leaves visible stage;flowering stage;mature plant embryo stage;petal dif…
407	AT5G55920	3.14868	9.0502e-49	Nucleolar protein-like [Source:UniProtKB/TrEMBL;Acc:Q9FG73]	cell division;leaf morphogenesis;root morphogenesis;maturation of LSU-rRNA;rRNA base methylation;nucleolus;nucleus;rRNA (cytosine-C5-)-methyltransferase activity;LP.02 two leaves visible stage;LP.04 four leaves visible stage;LP.06 six leaves visible stage;LP.08 eight leaves visible stage;LP.10 ten leaves visible stage;LP.12 twelve leaves visible stage;flowering stage;mature plant embryo stage;pet…
408	AT4G23550	3.13926	1.04171e-39	WRKY29 [Source:UniProtKB/TrEMBL;Acc:A0A178V2E9]	#N/A
409	AT4G29780	3.13315	8.43191e-47	Nuclease [Source:UniProtKB/TrEMBL;Acc:Q84J48]	cellular response to hypoxia;molecular_function;LP.02 two leaves visible stage;LP.04 four leaves visible stage;LP.06 six leaves visible stage;LP.08 eight leaves visible stage;LP.10 ten leaves visible stage;LP.12 twelve leaves visible stage;flowering stage;mature plant embryo stage;petal differentiation and expansion stage;plant embryo bilateral stage;plant embryo cotyledonary stage;plant embryo g…
410	AT5G59240	3.13307	4.07191e-37	40S ribosomal protein S8 [Source:UniProtKB/TrEMBL;Acc:Q0WSK1]	maturation of SSU-rRNA from tricistronic rRNA transcript (SSU-rRNA, 5.8S rRNA, LSU-rRNA);cytoplasm;cytosolic ribosome;cytosolic small ribosomal subunit;cytosolic small ribosomal subunit;structural constituent of ribosome;flowering stage;mature plant embryo stage;petal differentiation and expansion stage;plant embryo bilateral stage;plant embryo cotyledonary stage;collective leaf structure;embryo …
411	AT1G50400	3.12544	4.51745e-15	Probable mitochondrial import receptor subunit TOM40-2 [Source:UniProtKB/Swiss-Prot;Acc:Q9SX55]	protein import into mitochondrial matrix;mitochondrion;mitochondrial outer membrane translocase complex;protein transmembrane transporter activity;LP.02 two leaves visible stage;LP.04 four leaves visible stage;LP.06 six leaves visible stage;LP.08 eight leaves visible stage;LP.10 ten leaves visible stage;LP.12 twelve leaves visible stage;flowering stage;mature plant embryo stage;petal differentiat…
412	AT2G45080	3.11782	1.27972e-15	Cyclin [Source:UniProtKB/TrEMBL;Acc:A0A178VTM7]	#N/A
413	AT1G59860	3.11418	5.20674e-27	17.6 kDa class I heat shock protein 1 [Source:UniProtKB/Swiss-Prot;Acc:Q9XIE3]	cellular response to hypoxia;protein complex oligomerization;protein folding;response to heat;response to hydrogen peroxide;response to osmotic stress;response to salt stress;cytoplasm;protein binding;unfolded protein binding;M germinated pollen stage;guard cell;pollen;pollen tube cell,
414	AT2G02000	3.11163	0.00291428	Glutamate decarboxylase 3 [Source:UniProtKB/Swiss-Prot;Acc:Q9ZPS4]	L-glutamate catabolic process;glutamate metabolic process;cytosol;mitochondrion;glutamate decarboxylase activity;rosette leaf,
415	AT1G70140	3.10871	1.37312e-38	Formin-like protein 8 [Source:UniProtKB/Swiss-Prot;Acc:O04532]	actin nucleation;cell tip growth;actin cytoskeleton organization;cytoskeleton;extracellular region;plasmodesma;actin binding;actin filament binding;profilin binding;LP.04 four leaves visible stage;LP.06 six leaves visible stage;LP.08 eight leaves visible stage;flowering stage;petal differentiation and expansion stage;plant embryo globular stage;vascular leaf senescent stage;carpel;collective leaf…
416	AT4G25810	3.10632	3.4165e-42	Probable xyloglucan endotransglucosylase/hydrolase protein 23 [Source:UniProtKB/Swiss-Prot;Acc:Q38910]	plant-type secondary cell wall biogenesis;xyloglucan metabolic process;plant-type cell wall;Golgi apparatus;extracellular region;plant-type cell wall;polysaccharide binding;xyloglucan:xyloglucosyl transferase activity;LP.02 two leaves visible stage;LP.04 four leaves visible stage;LP.06 six leaves visible stage;LP.08 eight leaves visible stage;LP.10 ten leaves visible stage;LP.12 twelve leaves vis…
417	AT5G47850	3.10547	2.38943e-05	Serine/threonine-protein kinase-like protein CCR4 [Source:UniProtKB/Swiss-Prot;Acc:Q9FIJ6]	priming of cellular response to stress;extracellular region;kinase activity;protein homodimerization activity;protein kinase activity;protein serine/threonine kinase activity;guard cell;stem,
418	AT1G15520	3.10352	0.000738033	ABC transporter G family member 40 [Source:UniProtKB/Swiss-Prot;Acc:Q9M9E1]	abscisic acid transport;lead ion transport;response to ethylene;response to jasmonic acid;response to ozone;response to salicylic acid;terpenoid transport;abscisic acid transport;abscisic acid-activated signaling pathway;cellular response to water deprivation;defense response to oomycetes;import across plasma membrane;import into cell;intercellular transport;negative regulation of post-embryonic …
419	AT1G74360	3.10092	2.00276e-22	Probable LRR receptor-like serine/threonine-protein kinase At1g74360 [Source:UniProtKB/Swiss-Prot;Acc:C0LGJ1]	defense response to nematode;multidimensional cell growth;seed germination;protein phosphorylation;plasma membrane;plasma membrane;mitochondrion;plasma membrane;ATP binding;histone H2AS1 kinase activity;protein binding;protein kinase activity;protein serine/threonine kinase activity;LP.02 two leaves visible stage;LP.04 four leaves visible stage;LP.06 six leaves visible stage;LP.08 eight leaves vi…
420	AT5G16970	3.09614	5.64527e-48	NADPH-dependent oxidoreductase 2-alkenal reductase [Source:UniProtKB/Swiss-Prot;Acc:Q39172]	response to oxidative stress;response to oxidative stress;cytoplasm;cytosol;nucleus;plastid;2-alkenal reductase [NAD(P)H] activity;LP.02 two leaves visible stage;LP.04 four leaves visible stage;LP.06 six leaves visible stage;LP.08 eight leaves visible stage;LP.10 ten leaves visible stage;LP.12 twelve leaves visible stage;flowering stage;petal differentiation and expansion stage;plant embryo globu…
421	AT3G15357	3.09333	8.00047e-23	At3g15357 [Source:UniProtKB/TrEMBL;Acc:Q8LDR8]	#N/A
422	AT2G40180	3.0891	3.5545e-23	PP2C-type phosphatase AP2C3 [Source:UniProtKB/TrEMBL;Acc:F6LPR7]	abscisic acid-activated signaling pathway;stomatal lineage progression;abscisic acid-activated signaling pathway;mitochondrion;nucleus;protein serine/threonine phosphatase activity;L mature pollen stage;M germinated pollen stage;flowering stage;flower;guard cell;pollen;pollen tube cell,
423	AT4G17090	3.08463	2.48153e-19	Beta-amylase 3, chloroplastic [Source:UniProtKB/Swiss-Prot;Acc:O23553]	maltose biosynthetic process;response to cold;starch catabolic process;starch catabolic process;chloroplast;chloroplast stroma;cytosol;extracellular region;beta-amylase activity;LP.02 two leaves visible stage;LP.04 four leaves visible stage;LP.06 six leaves visible stage;LP.08 eight leaves visible stage;LP.10 ten leaves visible stage;LP.12 twelve leaves visible stage;flowering stage;mature plant …
424	AT5G12340	3.08457	1.58374e-41	DUF4228 domain protein [Source:UniProtKB/TrEMBL;Acc:Q1PDX4]	response to fungus;mitochondrion;molecular_function;LP.04 four leaves visible stage;LP.06 six leaves visible stage;LP.08 eight leaves visible stage;LP.10 ten leaves visible stage;flowering stage;carpel;collective leaf structure;cotyledon;endosperm;guard cell;leaf apex;plant sperm cell;pollen;root;vascular leaf,
425	AT5G01540	3.08323	1.13364e-12	L-type lectin-domain containing receptor kinase VI.2 [Source:UniProtKB/Swiss-Prot;Acc:Q9M021]	abscisic acid-activated signaling pathway;defense response to bacterium;pattern recognition receptor signaling pathway;response to abscisic acid;seed germination;defense response to bacterium;defense response to oomycetes;plasma membrane;extracellular region;plasma membrane;kinase activity;protein binding;transmembrane receptor protein serine/threonine kinase activity;LP.02 two leaves visible sta…
426	AT1G71520	3.08153	1.66796e-07	Ethylene-responsive transcription factor ERF020 [Source:UniProtKB/Swiss-Prot;Acc:Q9C9I8]	regulation of DNA-templated transcription;nucleus;DNA-binding transcription factor activity;guard cell,
427	AT2G39710	3.07919	9.51469e-35	Eukaryotic aspartyl protease family protein [Source:UniProtKB/TrEMBL;Acc:O22282]	#N/A
428	AT3G54400	3.06476	1.20846e-57	AT3g54400/T12E18_90 [Source:UniProtKB/TrEMBL;Acc:Q9M2U7]	#N/A
429	AT4G29520	3.06121	2.88167e-73	Nucleophosmin [Source:UniProtKB/TrEMBL;Acc:Q9SU93]	protein folding;response to heat;endoplasmic reticulum;endoplasmic reticulum;plasma membrane;protein binding;protein folding chaperone;LP.02 two leaves visible stage;LP.04 four leaves visible stage;LP.06 six leaves visible stage;LP.08 eight leaves visible stage;LP.10 ten leaves visible stage;LP.12 twelve leaves visible stage;flowering stage;mature plant embryo stage;petal differentiation and expa…
430	AT5G16010	3.05471	5.44933e-56	3-oxo-5-alpha-steroid 4-dehydrogenase family protein [Source:UniProtKB/TrEMBL;Acc:Q9LFS3]	lipid metabolic process;chloroplast;chloroplast envelope;plastid;oxidoreductase activity;L mature pollen stage;LP.02 two leaves visible stage;LP.04 four leaves visible stage;LP.06 six leaves visible stage;LP.08 eight leaves visible stage;LP.10 ten leaves visible stage;LP.12 twelve leaves visible stage;M germinated pollen stage;flowering stage;mature plant embryo stage;petal differentiation and ex…
431	AT4G13420	3.05425	0.0321565	Potassium transporter [Source:UniProtKB/TrEMBL;Acc:Q53XI1]	potassium ion import across plasma membrane;potassium ion transport;potassium ion transport;membrane;nucleus;potassium ion transmembrane transporter activity;potassium:sodium symporter activity;LP.04 four leaves visible stage;LP.08 eight leaves visible stage;LP.10 ten leaves visible stage;flowering stage;petal differentiation and expansion stage;plant embryo bilateral stage;plant embryo cotyledon…
432	AT2G32200	3.05281	8.85506e-10	unknown protein; BEST Arabidopsis thaliana protein match is: unknown protein (TAIR:AT2G32210.1); Ha. [Source:TAIR;Acc:AT2G32200]	cellular response to hypoxia;plasma membrane;cytoplasm;nucleus;plasma membrane;protein binding;guard cell,
433	AT3G03060	3.04845	2.25847e-35	P-loop containing nucleoside triphosphate hydrolases superfamily protein [Source:UniProtKB/TrEMBL;Acc:Q0WVF7]	mitochondrion organization;mitochondrion;mitochondrion;plant-type cell wall;ATP hydrolysis activity;protein binding;zinc ion binding;LP.04 four leaves visible stage;flowering stage;mature plant embryo stage;petal differentiation and expansion stage;plant embryo bilateral stage;plant embryo cotyledonary stage;plant embryo globular stage;collective leaf structure;flower;flower pedicel;guard cell;hy…
434	AT4G14805	3.04771	0.0425388	Bifunctional inhibitor/lipid-transfer protein/seed storage 2S albumin superfamily protein [Source:UniProtKB/TrEMBL;Acc:F4JIG1]	#N/A
435	AT1G53470	3.04433	4.63417e-19	Mechanosensitive ion channel protein 4 [Source:UniProtKB/Swiss-Prot;Acc:Q9LPG3]	monoatomic anion transport;plasma membrane;nucleus;plasma membrane;mechanosensitive monoatomic ion channel activity;guard cell,
436	AT2G27550	3.03993	1.24088e-14	Protein CENTRORADIALIS-like [Source:UniProtKB/Swiss-Prot;Acc:Q9ZNV5]	negative regulation of flower development;vegetative to reproductive phase transition of meristem;negative regulation of flower development;vegetative to reproductive phase transition of meristem;cytoplasm;nucleus;cytoplasm;nucleus;molecular_function;hypocotyl;root;hypocotyl,
437	AT2G08685	3.03468	0.0276578	-	#N/A
438	AT1G01600	3.03381	6.3206e-17	Cytochrome P450 86A4 [Source:UniProtKB/Swiss-Prot;Acc:Q9LMM1]	fatty acid metabolic process;mitochondrion;alkane 1-monooxygenase activity;aromatase activity;heme binding;iron ion binding;flowering stage;mature plant embryo stage;petal differentiation and expansion stage;plant embryo bilateral stage;plant embryo cotyledonary stage;vascular leaf senescent stage;carpel;cauline leaf;collective leaf structure;flower;flower pedicel;inflorescence meristem;petal;pet…
439	AT1G10550	3.03254	2.9755e-10	Probable xyloglucan endotransglucosylase/hydrolase protein 33 [Source:UniProtKB/Swiss-Prot;Acc:Q8LC45]	plant-type cell wall modification involved in multidimensional cell growth;cell wall biogenesis;plant-type cell wall modification involved in multidimensional cell growth;xyloglucan metabolic process;cell wall;extracellular region;plasma membrane;hydrolase activity, hydrolyzing O-glycosyl compounds;polysaccharide binding;xyloglucan:xyloglucosyl transferase activity;LP.04 four leaves visible stage…
440	AT5G11410	3.02423	5.55054e-51	Protein kinase superfamily protein [Source:UniProtKB/TrEMBL;Acc:Q9LFL6]	immune response-activating signaling pathway;phosphorylation;pollen-stigma interaction;positive regulation of defense response to bacterium;chloroplast;nucleus;plasma membrane;ATP binding;protein binding;protein kinase activity;LP.06 six leaves visible stage;LP.08 eight leaves visible stage;LP.10 ten leaves visible stage;flowering stage;petal differentiation and expansion stage;plant embryo bilat…
441	AT2G35930	3.0209	3.81975e-64	E3 ubiquitin-protein ligase PUB23 [Source:UniProtKB/Swiss-Prot;Acc:Q84TG3]	defense response;protein autoubiquitination;protein ubiquitination;respiratory burst involved in defense response;response to water deprivation;cytoplasm;cytosol;ubiquitin protein ligase activity;ubiquitin-protein transferase activity;LP.02 two leaves visible stage;LP.04 four leaves visible stage;LP.06 six leaves visible stage;LP.08 eight leaves visible stage;LP.10 ten leaves visible stage;LP.12 …
442	AT4G36510	3.01872	0.0206181	unknown protein; FUNCTIONS IN: molecular_function unknown; INVOLVED IN: biological_process unknown; LOCATED IN: endomembrane system; Ha. [Source:TAIR;Acc:AT4G36510]	mitochondrion;
443	AT3G09870	3.01631	0.000567631	F8A24.8 protein [Source:UniProtKB/TrEMBL;Acc:Q9SF89]	response to auxin;molecular_function;LP.02 two leaves visible stage;LP.10 ten leaves visible stage;LP.12 twelve leaves visible stage;flowering stage;petal differentiation and expansion stage;plant embryo globular stage;carpel;collective leaf structure;cotyledon;flower;flower pedicel;guard cell;leaf apex;petiole;plant embryo;shoot apex;vascular leaf,
444	AT4G04940	3.01484	1.54011e-42	Putative WD-repeat membrane protein [Source:UniProtKB/TrEMBL;Acc:Q93YS7]	rRNA processing;nucleus;Cul4-RING E3 ubiquitin ligase complex;Pwp2p-containing subcomplex of 90S preribosome;small-subunit processome;molecular_function;LP.02 two leaves visible stage;LP.04 four leaves visible stage;LP.10 ten leaves visible stage;LP.12 twelve leaves visible stage;flowering stage;mature plant embryo stage;petal differentiation and expansion stage;plant embryo bilateral stage;plant…
445	AT3G46080	3.01435	1.36862e-08	Zinc finger protein ZAT8 [Source:UniProtKB/Swiss-Prot;Acc:Q9LX85]	cellular response to hypoxia;regulation of DNA-templated transcription;response to bacterium;response to chitin;response to nitric oxide;response to stress;nucleus;DNA-binding transcription factor activity;protein binding;guard cell,
446	AT5G22555	3.01358	0.00366834	unknown protein; Ha. [Source:TAIR;Acc:AT5G22555]	chloroplast;molecular_function;root,
447	AT1G77510	3.00984	1.22522e-165	Protein disulfide isomerase-like 1-2 [Source:UniProtKB/Swiss-Prot;Acc:Q9SRG3]	photoinhibition;response to endoplasmic reticulum stress;response to high light intensity;protein folding;response to endoplasmic reticulum stress;endoplasmic reticulum;Golgi apparatus;chloroplast;chloroplast stroma;endoplasmic reticulum;mitochondrion;plant-type vacuole;plasma membrane;secretory vesicle;protein disulfide isomerase activity;LP.02 two leaves visible stage;LP.04 four leaves visible …
448	AT4G34380	3.00953	0.0492271	At4g34380 [Source:UniProtKB/TrEMBL;Acc:Q9SZ03]	#N/A
449	AT1G77120	3.00436	7.82029e-05	Alcohol dehydrogenase class-P [Source:UniProtKB/Swiss-Prot;Acc:P06525]	cellular respiration;cellular response to hypoxia;response to hypoxia;response to osmotic stress;formaldehyde catabolic process;positive regulation of cellular response to hypoxia;response to abscisic acid;response to caffeine;response to cold;response to estradiol;response to flooding;response to hydrogen peroxide;response to hypoxia;response to salt stress;response to sucrose;response to water …
450	AT4G05020	2.99545	1.7501e-35	NAD(P)H dehydrogenase B2 [Source:UniProtKB/TrEMBL;Acc:F4JGL5]	alternative respiration;mitochondrion;extrinsic component of mitochondrial inner membrane;mitochondrial intermembrane space;mitochondrion;NADH dehydrogenase activity;alternative oxidase activity;oxidoreductase activity;L mature pollen stage;LP.02 two leaves visible stage;LP.04 four leaves visible stage;LP.06 six leaves visible stage;LP.08 eight leaves visible stage;LP.10 ten leaves visible stage;…
451	AT1G06475	2.98996	8.3373e-13	Transmembrane protein [Source:UniProtKB/TrEMBL;Acc:Q6DSU2]	#N/A
452	AT4G20860	2.98957	1.36597e-46	Berberine bridge enzyme-like 22 [Source:UniProtKB/Swiss-Prot;Acc:Q9SUC6]	cellular response to hypoxia;positive regulation of hydrogen peroxide biosynthetic process;glucose catabolic process;response to jasmonic acid;cytoplasm;plant-type cell wall;FAD binding;LP.04 four leaves visible stage;LP.06 six leaves visible stage;LP.08 eight leaves visible stage;LP.10 ten leaves visible stage;flowering stage;collective leaf structure;cotyledon;endosperm;guard cell;hypocotyl;lea…
453	AT3G10110	2.9868	1.70456e-33	Mitochondrial import inner membrane translocase subunit TIM22-1 [Source:UniProtKB/Swiss-Prot;Acc:A2RVP7]	embryo development ending in seed dormancy;protein insertion into mitochondrial membrane;protein insertion into mitochondrial inner membrane;mitochondrion;chloroplast;TIM22 mitochondrial import inner membrane insertion complex;mitochondrion targeting sequence binding;protein binding;protein transmembrane transporter activity;guard cell;cell-to-cell mobile RNA,
454	AT5G40780	2.98314	4.74649e-19	Lysine histidine transporter 1 [Source:UniProtKB/Swiss-Prot;Acc:Q9FKS8]	amino acid import;defense response;amino acid transmembrane transport;membrane;cytoplasm;plastid;acidic amino acid transmembrane transporter activity;amino acid transmembrane transporter activity;LP.02 two leaves visible stage;LP.04 four leaves visible stage;LP.06 six leaves visible stage;LP.08 eight leaves visible stage;LP.10 ten leaves visible stage;LP.12 twelve leaves visible stage;flowering s…
455	AT1G17170	2.97527	5.9526e-54	Glutathione S-transferase U24 [Source:UniProtKB/Swiss-Prot;Acc:Q9SHH6]	2,4,6-trinitrotoluene catabolic process;toxin catabolic process;glutathione metabolic process;cytoplasm;cytoplasm;cytosol;glutathione binding;glutathione transferase activity;LP.04 four leaves visible stage;LP.08 eight leaves visible stage;flowering stage;petal differentiation and expansion stage;plant embryo cotyledonary stage;plant embryo globular stage;carpel;collective leaf structure;cultured…
456	AT1G53625	2.96779	1.5682e-08	At1g53625 [Source:UniProtKB/TrEMBL;Acc:Q9LPH9]	#N/A
457	AT1G51090	2.96394	0.000377906	Heavy metal transport/detoxification superfamily protein [Source:UniProtKB/TrEMBL;Acc:Q9C684]	defense response to fungus;negative regulation of defense response to bacterium;defense response to fungus;nucleus;metal ion binding;LP.02 two leaves visible stage;LP.04 four leaves visible stage;LP.06 six leaves visible stage;LP.08 eight leaves visible stage;LP.10 ten leaves visible stage;LP.12 twelve leaves visible stage;flowering stage;petal differentiation and expansion stage;vascular leaf se…
458	AT1G09350	2.95895	0.00239338	Hexosyltransferase (Fragment) [Source:UniProtKB/TrEMBL;Acc:W8PVD7]	response to cold;response to oxidative stress;galactose metabolic process;response to cold;Golgi apparatus;cytoplasm;glycosyltransferase activity;inositol 3-alpha-galactosyltransferase activity;guard cell;hypocotyl;stem,
459	AT1G22110	2.95744	4.59306e-05	F2E2.18 [Source:UniProtKB/TrEMBL;Acc:Q9LM48]	#N/A
460	AT4G25630	2.9562	1.2366e-21	Mediator of RNA polymerase II transcription subunit 36a [Source:UniProtKB/Swiss-Prot;Acc:Q94AH9]	RNA methylation;rRNA processing;box C/D sno(s)RNA 3'-end processing;rRNA methylation;nucleolus;cytosol;nucleolus;nucleus;box C/D methylation guide snoRNP complex;mediator complex;small-subunit processome;RNA binding;RNA nuclease activity;histone H2AQ104 methyltransferase activity;mRNA binding;rRNA methyltransferase activity;snoRNA binding;LP.02 two leaves visible stage;LP.04 four leaves visible s…
461	AT3G15720	2.95375	6.28998e-21	Probable polygalacturonase At3g15720 [Source:UniProtKB/Swiss-Prot;Acc:Q9LW07]	pectin catabolic process;membrane;plant-type cell wall;plasma membrane;polygalacturonase activity;LP.02 two leaves visible stage;LP.04 four leaves visible stage;LP.06 six leaves visible stage;LP.08 eight leaves visible stage;LP.10 ten leaves visible stage;LP.12 twelve leaves visible stage;flowering stage;mature plant embryo stage;petal differentiation and expansion stage;plant embryo bilateral st…
462	AT2G24850	2.94858	0.0191159	Probable aminotransferase TAT3 [Source:UniProtKB/Swiss-Prot;Acc:Q9SK47]	response to jasmonic acid;response to wounding;L-tyrosine catabolic process;response to ATP;cytosol;cytoplasm;L-tyrosine-2-oxoglutarate transaminase activity;LP.02 two leaves visible stage;LP.04 four leaves visible stage;LP.06 six leaves visible stage;LP.08 eight leaves visible stage;LP.10 ten leaves visible stage;LP.12 twelve leaves visible stage;flowering stage;mature plant embryo stage;petal d…
463	AT3G13790	2.94349	1.30207e-28	Beta-fructofuranosidase, insoluble isoenzyme CWINV1 [Source:UniProtKB/Swiss-Prot;Acc:Q43866]	defense response to fungus;response to wounding;carbohydrate metabolic process;cytoplasmic stress granule;extracellular region;plant-type cell wall;plasma membrane;beta-fructofuranosidase activity;hydrolase activity, hydrolyzing O-glycosyl compounds;protein binding;LP.02 two leaves visible stage;LP.04 four leaves visible stage;LP.06 six leaves visible stage;LP.08 eight leaves visible stage;LP.10 …
464	AT3G13520	2.94063	1.27284e-44	Arabinogalactan protein 12 [Source:UniProtKB/Swiss-Prot;Acc:Q9LJD9]	#N/A
465	AT1G27730	2.93913	1.59521e-05	Zinc finger protein ZAT10 [Source:UniProtKB/Swiss-Prot;Acc:Q96289]	cellular response to hypoxia;multicellular organism growth;negative regulation of DNA-templated transcription;photoprotection;photosynthesis;response to abscisic acid;response to chitin;response to cold;response to high light intensity;response to oxidative stress;response to salt stress;response to water deprivation;response to wounding;regulation of DNA-templated transcription;nucleus;nucleus;D…
466	AT5G55180	2.93865	2.55873e-23	O-Glycosyl hydrolases family 17 protein [Source:UniProtKB/TrEMBL;Acc:F4K3D8]	carbohydrate metabolic process;chloroplast;extracellular region;glucan endo-1,3-beta-D-glucosidase activity;LP.04 four leaves visible stage;LP.08 eight leaves visible stage;LP.10 ten leaves visible stage;LP.12 twelve leaves visible stage;flowering stage;mature plant embryo stage;petal differentiation and expansion stage;plant embryo bilateral stage;plant embryo cotyledonary stage;plant embryo glo…
467	AT1G76650	2.93695	3.66317e-12	CML38 [Source:UniProtKB/TrEMBL;Acc:A0A178WMC5]	cellular response to hypoxia;response to wounding;nitrate assimilation;positive regulation of brassinosteroid mediated signaling pathway;response to hypoxia;cytoplasmic stress granule;cytoplasm;nucleus;plasma membrane;calcium ion binding;protein binding;signaling receptor binding;LP.02 two leaves visible stage;LP.04 four leaves visible stage;LP.06 six leaves visible stage;LP.08 eight leaves visib…
468	AT1G32970	2.93588	0.00251674	Subtilisin-like protease SBT3.2 [Source:UniProtKB/Swiss-Prot;Acc:Q9MAP4]	#N/A
469	AT1G02930	2.93584	4.81109e-14	Glutathione S-transferase F6 [Source:UniProtKB/Swiss-Prot;Acc:P42760]	response to cadmium ion;response to oxidative stress;response to water deprivation;toxin catabolic process;glutathione metabolic process;cytoplasm;chloroplast;cytoplasm;cytoplasmic stress granule;cytosol;extracellular region;mitochondrion;plant-type cell wall;plant-type vacuole;plasmodesma;camalexin binding;cobalt ion binding;copper ion binding;glutathione binding;glutathione transferase activity…
470	AT5G22545	2.93128	0.00190799	Uncharacterized protein At5g22545 [Source:UniProtKB/TrEMBL;Acc:Q8GWC9]	#N/A
471	AT3G50900	2.92583	2.66094e-42	At3g50900 [Source:UniProtKB/TrEMBL;Acc:Q9SVK9]	#N/A
472	AT4G30650	2.92281	9.66361e-18	UPF0057 membrane protein At4g30650 [Source:UniProtKB/Swiss-Prot;Acc:Q9M095]	defense response to fungus;molecular_function;LP.02 two leaves visible stage;LP.04 four leaves visible stage;LP.06 six leaves visible stage;LP.08 eight leaves visible stage;LP.10 ten leaves visible stage;LP.12 twelve leaves visible stage;flowering stage;mature plant embryo stage;petal differentiation and expansion stage;plant embryo bilateral stage;plant embryo cotyledonary stage;plant embryo glo…
473	AT1G72520	2.92121	2.33948e-18	Lipoxygenase 4, chloroplastic [Source:UniProtKB/Swiss-Prot;Acc:Q9FNX8]	anther dehiscence;anther development;defense response;jasmonic acid biosynthetic process;lipid oxidation;pollen development;response to wounding;stamen filament development;lipid oxidation;response to bacterium;response to ozone;response to wounding;chloroplast;linoleate 13S-lipoxygenase activity;oxidoreductase activity, acting on single donors with incorporation of molecular oxygen, incorporatio…
474	AT4G27950	2.92002	1.16451e-48	Ethylene-responsive transcription factor CRF4 [Source:UniProtKB/Swiss-Prot;Acc:Q9SUE3]	leaf development;cotyledon development;nucleus;nucleus;DNA-binding transcription factor activity;protein binding;transcription cis-regulatory region binding;guard cell,
475	AT5G16960	2.91871	2.77783e-07	Quinone oxidoreductase-like protein [Source:UniProtKB/TrEMBL;Acc:Q9LFK5]	response to oxidative stress;response to oxidative stress;cytoplasm;plastid;2-alkenal reductase [NAD(P)H] activity;oxidoreductase activity, acting on the CH-CH group of donors, NAD or NADP as acceptor;flowering stage;petal differentiation and expansion stage;collective leaf structure;flower;guard cell;rosette leaf;sepal;stamen,
476	AT1G71000	2.91711	7.82318e-07	Chaperone DnaJ-domain superfamily protein [Source:UniProtKB/TrEMBL;Acc:F4I8D6]	#N/A
477	AT3G52370	2.91663	7.28632e-32	FASCICLIN-like arabinogalactan protein 15 [Source:UniProtKB/TrEMBL;Acc:A0A1I9LLN6]	#N/A
478	AT4G20780	2.90558	4.87697e-43	Calcium-binding protein CML42 [Source:UniProtKB/Swiss-Prot;Acc:Q9SVG9]	trichome branching;chloroplast;calcium ion binding;protein binding;LP.02 two leaves visible stage;LP.04 four leaves visible stage;LP.06 six leaves visible stage;LP.08 eight leaves visible stage;LP.10 ten leaves visible stage;LP.12 twelve leaves visible stage;M germinated pollen stage;flowering stage;petal differentiation and expansion stage;plant embryo bilateral stage;plant embryo cotyledonary s…
479	AT1G07367	2.9038	0.00771298	-	positive regulation of iron ion transport,
480	AT2G21510	2.90303	1.52951e-10	DNAJ heat shock N-terminal domain-containing protein [Source:TAIR;Acc:AT2G21510]	#N/A
481	AT3G26840	2.90267	4.73016e-12	Acyltransferase-like protein At3g26840, chloroplastic [Source:UniProtKB/Swiss-Prot;Acc:Q9LW26]	phytol metabolic process;triglyceride biosynthetic process;cellular response to nitrogen starvation;plant organ senescence;regulation of phytol biosynthetic process;regulation of triglyceride biosynthetic process;membrane;chloroplast;plastoglobule;diacylglycerol O-acyltransferase activity;protein binding;guard cell,
482	AT5G44568	2.90013	2.54912e-12	Transmembrane protein [Source:UniProtKB/TrEMBL;Acc:Q570K8]	defense response;response to salicylic acid;defense response to bacterium;defense response to insect;response to herbivore;response to insect;response to salicylic acid;response to wounding;apoplast;endoplasmic reticulum;extracellular region;plasma membrane;LRR domain binding;receptor serine/threonine kinase binding;cauline leaf;guard cell;rosette leaf,
483	AT2G40170	2.89971	1.65413e-05	Em-like protein GEA6 [Source:UniProtKB/Swiss-Prot;Acc:Q02973]	acquisition of desiccation tolerance in seed;response to abscisic acid;seed development;response to abscisic acid;cytoplasm;cytosol;molecular_function;seed maturation stage;guard cell;plant embryo;seed,
484	AT2G35290	2.89206	2.32888e-21	At2g35290 [Source:UniProtKB/TrEMBL;Acc:Q8GWV0]	#N/A
485	AT4G01360	2.89155	1.19749e-11	BPS1-like protein [Source:UniProtKB/TrEMBL;Acc:F4JI15]	cellular response to hypoxia;embryo development ending in seed dormancy;chloroplast;molecular_function;guard cell,
486	AT1G10770	2.89104	1.54086e-05	At1g10770 [Source:UniProtKB/TrEMBL;Acc:Q9SAC5]	pollen tube growth;pectinesterase activity;pectinesterase inhibitor activity;L mature pollen stage;M germinated pollen stage;flowering stage;petal differentiation and expansion stage;plant embryo globular stage;carpel;collective leaf structure;cotyledon;flower;flower pedicel;guard cell;petal;plant embryo;pollen;pollen tube cell;sepal;stamen;stem,
487	AT1G71880	2.88533	1.22279e-42	Sucrose transport protein SUC1 [Source:UniProtKB/Swiss-Prot;Acc:Q39232]	carbohydrate transmembrane transport;pollen germination;proton transmembrane transport;response to nematode;sucrose transport;sucrose transport;transmembrane transport;plasma membrane;vacuole;cytoplasm;mitochondrion;plasma membrane;plasmodesma;vacuole;sucrose:proton symporter activity;LP.02 two leaves visible stage;LP.04 four leaves visible stage;LP.06 six leaves visible stage;LP.08 eight leaves …
488	AT1G56060	2.87915	9.21487e-06	unknown protein; BEST Arabidopsis thaliana protein match is: unknown protein (TAIR:AT2G32210.1); Ha. [Source:TAIR;Acc:AT1G56060]	regulation of response to salt stress;cytoplasm;mitochondrion;protein binding;LP.02 two leaves visible stage;LP.04 four leaves visible stage;LP.06 six leaves visible stage;LP.08 eight leaves visible stage;LP.10 ten leaves visible stage;LP.12 twelve leaves visible stage;flowering stage;petal differentiation and expansion stage;vascular leaf senescent stage;carpel;collective leaf structure;cotyledo…
489	AT2G17840	2.87626	1.69691e-07	Protein EARLY-RESPONSIVE TO DEHYDRATION 7, chloroplastic [Source:UniProtKB/Swiss-Prot;Acc:O48832]	response to cold;response to high light intensity;response to salt stress;response to water deprivation;circadian rhythm;response to abscisic acid;plasma membrane;nucleus;plasma membrane;molecular_function;LP.02 two leaves visible stage;LP.04 four leaves visible stage;LP.06 six leaves visible stage;LP.08 eight leaves visible stage;LP.10 ten leaves visible stage;LP.12 twelve leaves visible stage;M…
490	AT5G46590	2.87621	9.63059e-22	NAC domain-containing protein 96 [Source:UniProtKB/Swiss-Prot;Acc:Q9LS24]	response to wounding;positive regulation of abscisic acid-activated signaling pathway;regulation of DNA-templated transcription;nucleus;DNA binding;DNA-binding transcription factor activity;protein binding;flowering stage;mature plant embryo stage;petal differentiation and expansion stage;plant embryo bilateral stage;plant embryo cotyledonary stage;plant embryo globular stage;collective leaf stru…
491	AT4G30280	2.87323	2.52662e-67	Probable xyloglucan endotransglucosylase/hydrolase protein 18 [Source:UniProtKB/Swiss-Prot;Acc:Q9M0D2]	cellular response to hypoxia;xyloglucan metabolic process;plant-type secondary cell wall biogenesis;xyloglucan metabolic process;plant-type cell wall;Golgi apparatus;extracellular region;polysaccharide binding;xyloglucan:xyloglucosyl transferase activity;xyloglucan-specific endo-beta-1,4-glucanase activity;LP.04 four leaves visible stage;LP.06 six leaves visible stage;LP.08 eight leaves visible s…
492	AT3G11680	2.87129	0.0449043	Aluminum activated malate transporter family protein [Source:UniProtKB/TrEMBL;Acc:A0A1I9LRV2]	malate transport;plant-type vacuole membrane;
493	AT3G63050	2.86929	3.7815e-15	unknown protein; BEST Arabidopsis thaliana protein match is: unknown protein (TAIR:AT2G48075.1); Ha. [Source:TAIR;Acc:AT3G63050]	molecular_function;LP.04 four leaves visible stage;flowering stage;petal differentiation and expansion stage;carpel;flower;guard cell;inflorescence meristem;leaf apex;pollen;root;sepal;stamen;stem;vascular leaf,
494	AT4G20460	2.86811	4.91986e-49	Probable UDP-arabinose 4-epimerase 3 [Source:UniProtKB/Swiss-Prot;Acc:Q9SUN3]	galactose metabolic process;Golgi apparatus;UDP-arabinose 4-epimerase activity;UDP-glucose 4-epimerase activity;L mature pollen stage;LP.02 two leaves visible stage;LP.08 eight leaves visible stage;M germinated pollen stage;flowering stage;petal differentiation and expansion stage;plant embryo bilateral stage;plant embryo cotyledonary stage;plant embryo globular stage;carpel;cauline leaf;collecti…
495	AT5G38700	2.86668	4.32208e-08	Cotton fiber protein [Source:UniProtKB/TrEMBL;Acc:Q570M0]	#N/A
496	AT4G15610	2.86533	1.27852e-45	CASP-like protein 1D1 [Source:UniProtKB/Swiss-Prot;Acc:Q9FE29]	#N/A
497	AT3G10530	2.85725	4.7571e-39	F18K10.11 protein [Source:UniProtKB/TrEMBL;Acc:Q9LPP3]	maturation of SSU-rRNA from tricistronic rRNA transcript (SSU-rRNA, 5.8S rRNA, LSU-rRNA);nucleolus;nucleus;Cul4-RING E3 ubiquitin ligase complex;small-subunit processome;molecular_function;LP.02 two leaves visible stage;LP.04 four leaves visible stage;LP.06 six leaves visible stage;LP.08 eight leaves visible stage;LP.10 ten leaves visible stage;LP.12 twelve leaves visible stage;flowering stage;ma…
498	AT3G05715	2.85557	1.07737e-05	-	#N/A
499	AT5G36140	2.84884	0.0345518	-	triterpenoid metabolic process;chloroplast;oxidoreductase activity, acting on paired donors, with incorporation or reduction of molecular oxygen, NAD(P)H as one donor, and incorporation of one atom of oxygen;root,
500	AT5G26220	2.84462	3.45732e-16	Gamma-glutamylcyclotransferase 2-1 [Source:UniProtKB/Swiss-Prot;Acc:Q8GY54]	glutathione catabolic process;response to cadmium ion;response to lead ion;glutathione catabolic process;cytoplasm;cytoplasm;gamma-glutamylcyclotransferase activity;glutathione specific gamma-glutamylcyclotransferase activity;L mature pollen stage;LP.02 two leaves visible stage;LP.04 four leaves visible stage;LP.06 six leaves visible stage;LP.08 eight leaves visible stage;LP.10 ten leaves visible…
501	AT1G06520	2.8415	1.34752e-35	Glycerol-3-phosphate acyltransferase 1 [Source:UniProtKB/Swiss-Prot;Acc:Q9SHJ5]	pollen sperm cell differentiation;cutin biosynthetic process;membrane;membrane;mitochondrion;glycerol-3-phosphate 2-O-acyltransferase activity;phosphatase activity;LP.04 four leaves visible stage;flowering stage;petal differentiation and expansion stage;plant embryo cotyledonary stage;plant embryo globular stage;carpel;collective leaf structure;flower;flower pedicel;fruit;guard cell;hypocotyl;inf…
502	AT1G70270	2.84129	4.44936e-05	unknown protein; BEST Arabidopsis thaliana protein match is: unknown protein (TAIR:AT1G23965.1); Ha. [Source:TAIR;Acc:AT1G70270]	regulation of DNA-templated transcription;molecular_function;flowering stage;mature plant embryo stage;petal differentiation and expansion stage;plant embryo bilateral stage;plant embryo globular stage;carpel;cauline leaf;collective leaf structure;flower;flower pedicel;inflorescence meristem;leaf lamina base;petal;petiole;plant embryo;pollen;seed;sepal;stamen,
503	AT1G04237	2.84005	0.000739282	-	#N/A
504	AT5G07105	2.83893	0.0109575	-	#N/A
505	AT2G22760	2.83857	0.000357534	Uncharacterized protein At2g22760 (Fragment) [Source:UniProtKB/TrEMBL;Acc:C0SV56]	regulation of DNA-templated transcription;nucleus;DNA-binding transcription factor activity;protein binding;protein dimerization activity;transcription cis-regulatory region binding;cultured plant cell;guard cell;root;cauline leaf;flower bud;fruit dehiscence zone;fruit valve;inflorescence;inflorescence branch;leaf epidermis;leaf margin;leaf trichome;leaf vascular system;mesophyll cell;peduncle;pe…
506	AT1G02460	2.8376	1.71233e-12	At1g02460 [Source:UniProtKB/TrEMBL;Acc:Q9FWX5]	carbohydrate metabolic process;extracellular region;polygalacturonase activity;flowering stage;plant embryo cotyledonary stage;guard cell;root;seed;stamen;stem,
507	AT2G45570	2.83699	0.000124631	Cytochrome P450 76C2 [Source:UniProtKB/Swiss-Prot;Acc:O64637]	#N/A
508	AT4G33985	2.83328	1.7333e-17	Membrane insertase, putative (DUF1685) [Source:UniProtKB/TrEMBL;Acc:Q0WS40]	#N/A
509	AT4G24380	2.8291	3.10599e-33	INVOLVED IN: 10-formyltetrahydrofolate biosynthetic process, folic acid and derivative biosynthetic process; EXPRESSED IN: 24 plant structures; EXPRESSED DURING: 15 growth stages; CONTAINS InterPro DOMAIN/s: Serine hydrolase (InterPro:IPR005645); BE /.../bidopsis thaliana protein match is: alpha/beta-Hydrolases superfamily protein (TAIR:AT5G65400.1); Ha. [Source:TAIR;Acc:AT4G24380]	#N/A
510	AT1G57560	2.82443	1.328e-09	At1g57560 [Source:UniProtKB/TrEMBL;Acc:Q9C695]	regulation of DNA-templated transcription;nucleus;nucleus;DNA binding;DNA-binding transcription factor activity;transcription cis-regulatory region binding;LP.02 two leaves visible stage;LP.04 four leaves visible stage;LP.06 six leaves visible stage;LP.08 eight leaves visible stage;LP.10 ten leaves visible stage;LP.12 twelve leaves visible stage;flowering stage;mature plant embryo stage;petal dif…
511	AT4G19230	2.81987	2.49186e-13	Cytochrome P450, family 707, subfamily A, polypeptide 1 [Source:UniProtKB/TrEMBL;Acc:A8MRX5]	abscisic acid metabolic process;defense response to fungus;release of seed from dormancy;response to red or far red light;abscisic acid metabolic process;response to hypoxia;chloroplast;(+)-abscisic acid 8'-hydroxylase activity;LP.04 four leaves visible stage;LP.06 six leaves visible stage;LP.08 eight leaves visible stage;LP.10 ten leaves visible stage;flowering stage;mature plant embryo stage;pe…
512	AT2G43510	2.81976	1.73879e-16	TI1 [Source:UniProtKB/TrEMBL;Acc:A0A178VRC4]	defense response;defense response to fungus;extracellular region;secretory vesicle;serine-type endopeptidase inhibitor activity;sodium channel inhibitor activity;LP.02 two leaves visible stage;LP.04 four leaves visible stage;LP.06 six leaves visible stage;LP.08 eight leaves visible stage;LP.10 ten leaves visible stage;LP.12 twelve leaves visible stage;flowering stage;mature plant embryo stage;pet…
513	ATMG00110	2.81765	0.000667859	CcmB [Source:UniProtKB/TrEMBL;Acc:G1C2W9]	heme transport;transmembrane transport;cytochrome c biosynthetic process;heme transport;mitochondrion;heme transmembrane transporter activity;LP.04 four leaves visible stage;flowering stage;mature plant embryo stage;petal differentiation and expansion stage;plant embryo bilateral stage;plant embryo cotyledonary stage;plant embryo globular stage;carpel;collective leaf structure;flower;flower pedic…
514	AT2G17280	2.81521	5.95912e-57	Phosphoglycerate mutase-like protein [Source:UniProtKB/Swiss-Prot;Acc:Q8GY96]	#N/A
515	AT4G30430	2.81492	0.00463334	Tetraspanin-9 [Source:UniProtKB/Swiss-Prot;Acc:Q9M0B7]	auxin-activated signaling pathway;plasma membrane;plasmodesma;extracellular region;plasma membrane;molecular_function;LP.10 ten leaves visible stage;flowering stage;petal differentiation and expansion stage;plant embryo globular stage;cotyledon;filament vascular system;flower;flower pedicel;guard cell;hypocotyl;leaf vascular system;plant egg cell;plant embryo;pollen;root;root vascular system;sepa…
516	AT5G09840	2.81483	6.94759e-38	Emb [Source:UniProtKB/TrEMBL;Acc:Q9FIC2]	regulation of gene expression;chloroplast;mitochondrion;peroxisome;RNA nuclease activity;flowering stage;mature plant embryo stage;petal differentiation and expansion stage;plant embryo bilateral stage;plant embryo cotyledonary stage;plant embryo globular stage;collective leaf structure;flower;flower pedicel;guard cell;hypocotyl;petal;plant embryo;root;seed;sepal;shoot apex;vascular leaf,
517	AT4G11190	2.81102	2.9638e-22	Dirigent protein 13 [Source:UniProtKB/Swiss-Prot;Acc:Q9T017]	#N/A
518	AT5G19100	2.80728	1.43533e-10	Eukaryotic aspartyl protease family protein [Source:UniProtKB/TrEMBL;Acc:Q3E9C8]	#N/A
519	AT4G20830	2.80303	1.77645e-21	Berberine bridge enzyme-like 19 [Source:UniProtKB/Swiss-Prot;Acc:Q9SVG4]	defense response to fungus;response to oxidative stress;apoplast;chloroplast;cytosol;mitochondrion;plant-type cell wall;plasma membrane;plasmodesma;vacuole;FAD binding;oxidoreductase activity, acting on the CH-OH group of donors, oxygen as acceptor;LP.02 two leaves visible stage;LP.04 four leaves visible stage;LP.06 six leaves visible stage;LP.08 eight leaves visible stage;LP.10 ten leaves visibl…
520	AT4G22214	2.80105	7.98168e-09	Defensin-like protein 99 [Source:UniProtKB/Swiss-Prot;Acc:Q7X6T3]	#N/A
521	AT2G30870	2.79946	4.34512e-42	Glutathione S-transferase F10 [Source:UniProtKB/Swiss-Prot;Acc:P42761]	response to water deprivation;toxin catabolic process;glutathione metabolic process;cytoplasm;apoplast;chloroplast;cytoplasm;cytosol;peroxisome;plant-type cell wall;plant-type vacuole;plasma membrane;copper ion binding;glutathione binding;glutathione transferase activity;LP.02 two leaves visible stage;LP.04 four leaves visible stage;LP.06 six leaves visible stage;LP.08 eight leaves visible stage;…
522	AT2G35658	2.79927	1.47079e-16	unknown protein; FUNCTIONS IN: molecular_function unknown; INVOLVED IN: biological_process unknown; LOCATED IN: cellular_component unknown; BEST Arabidopsis thaliana protein match is: unknown protein (TAIR:AT4G16840.1); Ha. [Source:TAIR;Acc:AT2G35658]	#N/A
523	AT1G58684	2.79844	6.36226e-05	40S ribosomal protein S2-2 [Source:UniProtKB/Swiss-Prot;Acc:Q93VB8]	cytosolic small ribosomal subunit;nucleus;plant-type cell wall;plasmodesma;Golgi apparatus;mRNA binding;guard cell;rosette leaf,
524	AT5G60730	2.79733	1.34469e-12	Anion-transporting ATPase [Source:UniProtKB/TrEMBL;Acc:Q5XF80]	tail-anchored membrane protein insertion into ER membrane;chloroplast;mitochondrial matrix;mitochondrion;plastid;GET complex;ATP hydrolysis activity;LP.04 four leaves visible stage;LP.08 eight leaves visible stage;LP.12 twelve leaves visible stage;flowering stage;mature plant embryo stage;petal differentiation and expansion stage;plant embryo bilateral stage;plant embryo cotyledonary stage;plant …
525	AT3G60280	2.79717	0.00370434	Uclacyanin-3 [Source:UniProtKB/Swiss-Prot;Acc:Q96316]	plasma membrane;membrane;electron transfer activity;petal differentiation and expansion stage;flower,
526	AT4G39840	2.79053	2.9679e-43	Cell wall integrity/stress response component-like protein [Source:UniProtKB/TrEMBL;Acc:Q9SMR9]	#N/A
527	AT3G02895	2.7902	0.013129	-	#N/A
528	AT3G04220	2.78892	5.44496e-12	Disease resistance protein (TIR-NBS-LRR class) family [Source:UniProtKB/TrEMBL;Acc:Q9M8X8]	defense response to fungus;signal transduction;cytoplasm;ADP binding;ATP hydrolysis activity;LP.02 two leaves visible stage;LP.04 four leaves visible stage;LP.06 six leaves visible stage;LP.08 eight leaves visible stage;LP.10 ten leaves visible stage;LP.12 twelve leaves visible stage;flowering stage;mature plant embryo stage;petal differentiation and expansion stage;plant embryo bilateral stage;p…
529	AT1G13550	2.78761	0.00257749	Putative uncharacterized protein [Source:UniProtKB/TrEMBL;Acc:Q3EDD3]	#N/A
530	AT4G26950	2.78412	1.18014e-07	At4g26950 [Source:UniProtKB/TrEMBL;Acc:Q9SZ34]	#N/A
531	AT3G30530	2.78	0.0456115	Basic leucine-zipper 42 [Source:UniProtKB/TrEMBL;Acc:Q9LW45]	regulation of DNA-templated transcription;nucleus;DNA-binding transcription factor activity;protein heterodimerization activity;protein homodimerization activity;petal differentiation and expansion stage;flower;inflorescence meristem,
532	AT3G57450	2.77898	8.06747e-80	At3g57450 [Source:UniProtKB/TrEMBL;Acc:Q9SCM7]	#N/A
533	AT1G15870	2.77239	2.11371e-15	At1g15870/F7H2_19 [Source:UniProtKB/TrEMBL;Acc:Q9LMP8]	mitochondrial matrix;mitochondrion;molecular_function;LP.04 four leaves visible stage;flowering stage;mature plant embryo stage;petal differentiation and expansion stage;plant embryo bilateral stage;plant embryo cotyledonary stage;plant embryo globular stage;collective leaf structure;flower;flower pedicel;guard cell;petal;petiole;plant embryo;root;seed;sepal;shoot apex;stamen;synergid;vascular le…
534	AT3G03095	2.77122	0.00899604	-	#N/A
535	AT1G53920	2.76637	3.14468e-65	GLIP5 [Source:UniProtKB/TrEMBL;Acc:A0A178WKF5]	#N/A
536	AT4G27560	2.76584	4.21739e-05	UDP-glycosyltransferase 79B2 [Source:UniProtKB/Swiss-Prot;Acc:Q9T080]	anthocyanin-containing compound metabolic process;UDP-glucosyltransferase activity;UDP-glycosyltransferase activity;glycosyltransferase activity;guard cell,
537	AT4G25000	2.76461	7.45486e-10	Alpha-amylase 1 [Source:UniProtKB/Swiss-Prot;Acc:Q8VZ56]	response to abscisic acid;response to gibberellin;sucrose catabolic process;apoplast;extracellular region;alpha-amylase activity;LP.02 two leaves visible stage;LP.04 four leaves visible stage;LP.06 six leaves visible stage;LP.08 eight leaves visible stage;LP.10 ten leaves visible stage;LP.12 twelve leaves visible stage;flowering stage;petal differentiation and expansion stage;plant embryo cotyled…
538	AT5G58840	2.76255	0.00208162	Subtilisin-like protease SBT4.9 [Source:UniProtKB/Swiss-Prot;Acc:Q9FIM5]	proteolysis;extracellular region;extracellular region;serine-type endopeptidase activity;flowering stage;stamen,
539	AT1G02980	2.76086	0.0326851	Cullin-2 [Source:UniProtKB/Swiss-Prot;Acc:Q9SRZ0]	protein ubiquitination;chloroplast envelope;SCF ubiquitin ligase complex;cullin-RING ubiquitin ligase complex;protein binding;ubiquitin protein ligase binding;petal differentiation and expansion stage;flower;plant sperm cell,
540	AT2G07765	2.75638	0.0245544	pre-tRNA [Source:TAIR;Acc:AT2G07765]	translation;translational elongation;triplet codon-amino acid adaptor activity,
541	AT1G19020	2.75167	1.21469e-15	CDP-diacylglycerol-glycerol-3-phosphate 3-phosphatidyltransferase [Source:UniProtKB/TrEMBL;Acc:Q8VYY6]	cellular response to hypoxia;response to abiotic stimulus;response to bacterium;response to oxidative stress;response to reactive oxygen species;response to wounding;response to water deprivation;molecular_function;LP.02 two leaves visible stage;LP.04 four leaves visible stage;LP.06 six leaves visible stage;LP.08 eight leaves visible stage;LP.10 ten leaves visible stage;LP.12 twelve leaves visibl…
542	AT2G32220	2.75108	6.97005e-20	60S ribosomal protein L27-1 [Source:UniProtKB/Swiss-Prot;Acc:Q9SKX8]	translation;cytoplasm;cytosolic large ribosomal subunit;endoplasmic reticulum;cytosolic large ribosomal subunit;structural constituent of ribosome;LP.02 two leaves visible stage;LP.04 four leaves visible stage;LP.06 six leaves visible stage;LP.08 eight leaves visible stage;LP.10 ten leaves visible stage;LP.12 twelve leaves visible stage;flowering stage;mature plant embryo stage;petal differentiat…
543	AT5G14580	2.74303	4.8461e-25	Polyribonucleotide nucleotidyltransferase 2, mitochondrial [Source:UniProtKB/Swiss-Prot;Acc:Q9S7G6]	mitochondrial RNA 3'-end processing;mitochondrial RNA catabolic process;mitochondrial RNA processing;mitochondrial mRNA catabolic process;cytosol;mitochondrion;chloroplast;3'-5'-RNA exonuclease activity;polyribonucleotide nucleotidyltransferase activity;LP.04 four leaves visible stage;flowering stage;mature plant embryo stage;petal differentiation and expansion stage;plant embryo bilateral stage;…
544	AT3G21352	2.73971	1.76396e-09	Putative uncharacterized protein [Source:UniProtKB/TrEMBL;Acc:Q1G3B1]	extracellular region;
545	AT1G23550	2.73814	2.21883e-31	Probable inactive poly [ADP-ribose] polymerase SRO2 [Source:UniProtKB/Swiss-Prot;Acc:Q9ZUD9]	#N/A
546	AT5G24860	2.73654	5.18375e-08	flowering promoting factor 1 [Source:TAIR;Acc:AT5G24860]	positive regulation of flower development;response to gibberellin;regulation of flower development;vegetative to reproductive phase transition of meristem;mitochondrion;nucleus;protein binding;flowering stage;mature plant embryo stage;petal differentiation and expansion stage;plant embryo bilateral stage;plant embryo cotyledonary stage;apical meristem;carpel;collective leaf structure;flower;flowe…
547	AT5G07985	2.73515	3.31374e-05	-	#N/A
548	AT4G13395	2.73505	1.91324e-14	DVL10 [Source:UniProtKB/TrEMBL;Acc:Q6IM91]	cellular response to hypoxia;shoot system development;negative regulation of cell population proliferation;mitochondrion;plasma membrane;molecular_function;guard cell,
549	AT5G09640	2.73488	0.026759	Serine carboxypeptidase-like 19 [Source:UniProtKB/Swiss-Prot;Acc:Q8VZU3]	secondary metabolic process;secondary metabolic process;extracellular region;acyltransferase activity, transferring groups other than amino-acyl groups;sinapoyltransferase activity;seed,
550	AT4G27980	2.73267	0.00418722	Domain of unknown function (DUF3444) [Source:TAIR;Acc:AT4G27980]	#N/A
551	AT5G39050	2.73181	7.76472e-22	Phenolic glucoside malonyltransferase 1 [Source:UniProtKB/Swiss-Prot;Acc:Q940Z5]	#N/A
552	AT4G15975	2.72781	2.00977e-07	RING/U-box superfamily protein [Source:TAIR;Acc:AT4G15975]	molecular_function;guard cell,
553	AT1G26200	2.72259	7.92298e-17	TRAM, LAG1 and CLN8 (TLC) lipid-sensing domain containing protein [Source:TAIR;Acc:AT1G26200]	ceramide biosynthetic process;endoplasmic reticulum;sphingosine N-acyltransferase activity;guard cell,
554	AT2G43520	2.72173	2.14303e-28	TI2 [Source:UniProtKB/TrEMBL;Acc:A0A178W058]	defense response;extracellular region;serine-type endopeptidase inhibitor activity;sodium channel inhibitor activity;LP.02 two leaves visible stage;LP.04 four leaves visible stage;LP.06 six leaves visible stage;LP.08 eight leaves visible stage;LP.10 ten leaves visible stage;LP.12 twelve leaves visible stage;flowering stage;mature plant embryo stage;petal differentiation and expansion stage;plant …
555	AT5G38310	2.7213	5.68341e-07	Putative uncharacterized protein [Source:UniProtKB/TrEMBL;Acc:Q9FKN2]	#N/A
556	AT3G09350	2.72063	1.55184e-67	Fes1A [Source:UniProtKB/TrEMBL;Acc:Q84J81]	response to heat;response to salt stress;endoplasmic reticulum;cytoplasm;cytosol;nucleus;Hsp70 protein binding;adenyl-nucleotide exchange factor activity;L mature pollen stage;LP.02 two leaves visible stage;LP.04 four leaves visible stage;LP.06 six leaves visible stage;LP.08 eight leaves visible stage;LP.10 ten leaves visible stage;LP.12 twelve leaves visible stage;M germinated pollen stage;flowe…
557	AT5G56010	2.71701	4.75413e-47	Heat shock protein 90-3 [Source:UniProtKB/Swiss-Prot;Acc:P51818]	cellular response to calcium ion;chaperone-mediated protein complex assembly;response to heat;cellular response to heat;protein folding;protein stabilization;response to heat;cytosol;perinuclear region of cytoplasm;plasma membrane;Golgi apparatus;cytoplasm;cytosol;nucleolus;plasma membrane;plastid;secretory vesicle;protein-containing complex;ATP binding;ATP hydrolysis activity;mRNA binding;protei…
558	AT1G27920	2.71487	5.61467e-23	65-kDa microtubule-associated protein 8 [Source:UniProtKB/Swiss-Prot;Acc:Q9C7G0]	microtubule cytoskeleton organization;cytoplasm;spindle;chloroplast;microtubule;phragmoplast;spindle;microtubule;microtubule binding;LP.02 two leaves visible stage;LP.04 four leaves visible stage;LP.06 six leaves visible stage;LP.10 ten leaves visible stage;flowering stage;mature plant embryo stage;petal differentiation and expansion stage;plant embryo cotyledonary stage;plant embryo globular sta…
559	AT5G16980	2.71129	1.75702e-17	Zinc-binding dehydrogenase family protein [Source:UniProtKB/TrEMBL;Acc:F4KFK3]	response to oxidative stress;response to oxidative stress;cytoplasm;plastid;2-alkenal reductase [NAD(P)H] activity;oxidoreductase activity, acting on the CH-CH group of donors, NAD or NADP as acceptor;LP.04 four leaves visible stage;LP.06 six leaves visible stage;flowering stage;petal differentiation and expansion stage;carpel;collective leaf structure;cotyledon;flower;guard cell;inflorescence me…
560	AT5G09420	2.71097	1.5868e-28	Outer envelope protein 64, mitochondrial [Source:UniProtKB/Swiss-Prot;Acc:F4KCL7]	protein import into mitochondrial matrix;protein targeting to mitochondrion;protein import into mitochondrial matrix;mitochondrion;protein binding;LP.02 two leaves visible stage;LP.04 four leaves visible stage;LP.06 six leaves visible stage;LP.08 eight leaves visible stage;LP.10 ten leaves visible stage;LP.12 twelve leaves visible stage;flowering stage;mature plant embryo stage;petal differentiat…
561	AT5G57480	2.71069	1.04186e-26	AAA-ATPase At5g57480 [Source:UniProtKB/Swiss-Prot;Acc:Q9FKM3]	#N/A
562	AT5G22200	2.71034	0.0138497	Late embryogenesis abundant (LEA) hydroxyproline-rich glycoprotein family [Source:UniProtKB/TrEMBL;Acc:Q9C568]	defense response to other organism;plasma membrane;plasmodesma;mitochondrion;plant-type cell wall;plasmodesma;
563	AT5G41730	2.71008	0.00078604	Protein kinase family protein [Source:UniProtKB/TrEMBL;Acc:Q9FGG5]	defense response to other organism;protein phosphorylation;signal transduction;cytoplasm;cytoplasm;protein kinase activity;protein serine/threonine/tyrosine kinase activity;flowering stage;flower,
564	AT5G52810	2.6996	2.80987e-39	Protein SAR DEFICIENT 4 [Source:UniProtKB/Swiss-Prot;Acc:Q9FLY0]	L-pipecolic acid biosynthetic process;systemic acquired resistance;positive regulation of systemic acquired resistance;cytoplasm;chloroplast;plastid;dehydropipecolic acid reductase;ornithine cyclodeaminase activity;LP.02 two leaves visible stage;LP.04 four leaves visible stage;LP.06 six leaves visible stage;LP.08 eight leaves visible stage;LP.10 ten leaves visible stage;LP.12 twelve leaves visibl…
565	AT2G26440	2.69758	9.81608e-13	Probable pectinesterase/pectinesterase inhibitor 12 [Source:UniProtKB/Swiss-Prot;Acc:O48711]	response to bacterium;response to abscisic acid;response to salt;cell wall;extracellular region;pectinesterase activity;pectinesterase inhibitor activity;LP.02 two leaves visible stage;LP.04 four leaves visible stage;LP.06 six leaves visible stage;LP.08 eight leaves visible stage;LP.10 ten leaves visible stage;LP.12 twelve leaves visible stage;flowering stage;mature plant embryo stage;petal diffe…
566	AT5G20230	2.69675	8.20361e-15	SAG14 [Source:UniProtKB/TrEMBL;Acc:A0A178UM84]	aluminum cation transport;cellular response to cold;cellular response to hypoxia;regulation of lignin biosynthetic process;response to absence of light;response to oomycetes;response to oxidative stress;response to wounding;plasma membrane;extracellular region;membrane;plant-type vacuole;plasma membrane;plastid;electron transfer activity;protein binding;L mature pollen stage;LP.02 two leaves visi…
567	AT1G76770	2.6958	0.0435693	HSP20-like chaperones superfamily protein [Source:UniProtKB/TrEMBL;Acc:Q9SRD6]	cellular response to heat;cytoplasm;molecular_function;L mature pollen stage;LP.04 four leaves visible stage;M germinated pollen stage;petal differentiation and expansion stage;flower;hypocotyl;inflorescence meristem;pollen;pollen tube cell;root;vascular leaf,
568	AT5G06550	2.69482	5.26332e-37	F-box protein At5g06550 [Source:UniProtKB/Swiss-Prot;Acc:Q67XX3]	positive regulation of seed germination;gibberellin mediated signaling pathway;epigenetic regulation of gene expression;positive regulation of seed germination;regulation of photomorphogenesis;response to red light;nucleus;nucleus;cis-regulatory region sequence-specific DNA binding;histone demethylase activity;transcription cis-regulatory region binding;LP.02 two leaves visible stage;LP.04 four l…
569	AT2G28900	2.69307	2.68943e-21	Outer envelope pore protein 16-1, chloroplastic [Source:UniProtKB/Swiss-Prot;Acc:Q9ZV24]	protein import into chloroplast stroma;response to cold;response to glucose;response to jasmonic acid;response to sucrose;response to wounding;protein import into chloroplast stroma;chloroplast outer membrane;chloroplast;chloroplast envelope;chloroplast outer membrane;peroxisome;plant-type vacuole;plastid;plastid outer membrane;amino acid transmembrane transporter activity;mRNA binding;protein bi…
570	AT2G42540	2.69004	0.00531191	Protein COLD-REGULATED 15A, chloroplastic [Source:UniProtKB/Swiss-Prot;Acc:Q42512]	cold acclimation;leaf senescence;protein stabilization;red or far-red light signaling pathway;response to cold;response to freezing;response to osmotic stress;circadian rhythm;cold acclimation;drought recovery;heat acclimation;plastid inner membrane organization;protein complex oligomerization;protein homooligomerization;response to abscisic acid;response to cold;response to high light intensity;…
571	AT5G55930	2.68957	5.85806e-20	Oligopeptide transporter 1 [Source:UniProtKB/Swiss-Prot;Acc:Q9FG72]	oligopeptide transport;plasma membrane;membrane;oligopeptide transmembrane transporter activity;L mature pollen stage;LP.02 two leaves visible stage;LP.04 four leaves visible stage;LP.06 six leaves visible stage;LP.08 eight leaves visible stage;LP.12 twelve leaves visible stage;M germinated pollen stage;flowering stage;petal differentiation and expansion stage;plant embryo bilateral stage;plant e…
572	AT2G18900	2.68825	1.15113e-30	Transducin/WD40 repeat-like superfamily protein [Source:UniProtKB/TrEMBL;Acc:F4IRI1]	#N/A
573	AT1G26730	2.68761	1.95811e-23	Phosphate transporter PHO1 homolog 7 [Source:UniProtKB/Swiss-Prot;Acc:Q6R8G3]	cellular response to phosphate starvation;phosphate ion transport;trans-Golgi network;plasma membrane;inositol hexakisphosphate binding;phosphate transmembrane transporter activity;LP.02 two leaves visible stage;LP.04 four leaves visible stage;LP.06 six leaves visible stage;LP.08 eight leaves visible stage;LP.10 ten leaves visible stage;LP.12 twelve leaves visible stage;flowering stage;mature pla…
574	AT2G35700	2.68179	4.81232e-20	ERF38 [Source:UniProtKB/TrEMBL;Acc:A0A178VWJ3]	plant-type secondary cell wall biogenesis;regulation of DNA-templated transcription;embryo development ending in seed dormancy;nucleus;DNA-binding transcription factor activity;transcription cis-regulatory region binding;petal differentiation and expansion stage;seed maturation stage;flower;fruit;guard cell;inflorescence meristem;outer integument;peduncle;root endodermis,
575	AT5G50915	2.67712	1.93807e-22	Transcription factor bHLH137 [Source:UniProtKB/Swiss-Prot;Acc:Q93W88]	response to gibberellin;cellular response to cytokinin stimulus;regulation of DNA-templated transcription;regulation of cell population proliferation;nucleus;nucleus;DNA-binding transcription factor activity;protein binding;LP.02 two leaves visible stage;LP.04 four leaves visible stage;LP.06 six leaves visible stage;LP.08 eight leaves visible stage;LP.10 ten leaves visible stage;LP.12 twelve leav…
576	AT1G09787	2.67712	6.94631e-05	-	#N/A
577	AT4G21990	2.6739	1.77168e-53	5'-adenylylsulfate reductase 3, chloroplastic [Source:UniProtKB/Swiss-Prot;Acc:P92980]	sulfate assimilation;sulfate assimilation, phosphoadenylyl sulfate reduction by phosphoadenylyl-sulfate reductase (thioredoxin);chloroplast;cytoplasm;adenylyl-sulfate reductase (glutathione) activity;adenylyl-sulfate reductase activity;phosphoadenylyl-sulfate reductase (thioredoxin) activity;L mature pollen stage;LP.02 two leaves visible stage;LP.04 four leaves visible stage;LP.06 six leaves visi…
578	AT1G32860	2.67282	2.89052e-54	Glucan endo-1,3-beta-glucosidase 11 [Source:UniProtKB/Swiss-Prot;Acc:Q8L868]	carbohydrate metabolic process;plasma membrane;extracellular region;membrane;plasma membrane;glucan endo-1,3-beta-D-glucosidase activity;LP.02 two leaves visible stage;LP.04 four leaves visible stage;LP.06 six leaves visible stage;LP.10 ten leaves visible stage;LP.12 twelve leaves visible stage;flowering stage;mature plant embryo stage;petal differentiation and expansion stage;plant embryo bilate…
579	AT1G26233	2.67218	0.000316354	SNOR95; snoRNA [Source:TAIR;Acc:AT1G26233]	rRNA modification;box H/ACA snoRNP complex;
580	AT4G14690	2.66816	2.98913e-09	Early light-induced protein 2, chloroplastic [Source:UniProtKB/Swiss-Prot;Acc:Q94K66]	regulation of chlorophyll biosynthetic process;response to UV-B;response to far red light;response to red light;cellular response to UV-A;cellular response to blue light;cellular response to far red light;cellular response to heat;cellular response to high light intensity;cellular response to red light;photoprotection;positive regulation of seed germination;response to light stimulus;chloroplast …
581	AT5G56030	2.66523	2.66666e-65	Heat shock protein 81-2 [Source:UniProtKB/TrEMBL;Acc:F4K6B6]	chaperone-mediated protein complex assembly;defense response;flower development;heat acclimation;leaf development;negative regulation of seed germination;protein stabilization;response to heat;response to salt stress;response to water deprivation;stomatal closure;cellular response to heat;defense response to bacterium;protein folding;protein stabilization;cytosol;perinuclear region of cytoplasm;p…
582	AT2G28500	2.6644	1.85294e-39	LOB domain-containing protein 11 [Source:UniProtKB/Swiss-Prot;Acc:Q9SK08]	regulation of DNA-templated transcription;regulation of reactive oxygen species metabolic process;response to salt stress;root development;nucleus;nucleus;DNA-binding transcription activator activity;vascular system,
583	AT5G08135	2.6611	0.00236784	-	#N/A
584	AT3G57490	2.65854	2.85521e-35	40S ribosomal protein S2-4 [Source:UniProtKB/Swiss-Prot;Acc:Q9SCM3]	translation;cytosol;cytosolic small ribosomal subunit;plasmodesma;cytosolic small ribosomal subunit;mRNA binding;structural constituent of ribosome;LP.02 two leaves visible stage;LP.04 four leaves visible stage;LP.06 six leaves visible stage;LP.08 eight leaves visible stage;LP.10 ten leaves visible stage;LP.12 twelve leaves visible stage;flowering stage;mature plant embryo stage;petal differentia…
585	AT4G20835	2.65732	2.27083e-06	-	#N/A
586	AT1G72280	2.65434	7.36867e-40	Like disulfide bond formation protein [Source:UniProtKB/TrEMBL;Acc:Q0WSW0]	protein folding in endoplasmic reticulum;protein folding in endoplasmic reticulum;endoplasmic reticulum membrane;endoplasmic reticulum;nucleus;protein binding;protein-disulfide reductase activity;LP.02 two leaves visible stage;LP.04 four leaves visible stage;LP.06 six leaves visible stage;LP.08 eight leaves visible stage;LP.10 ten leaves visible stage;LP.12 twelve leaves visible stage;M germinate…
587	AT1G30960	2.65405	4.84406e-27	GTP-binding protein ERG [Source:UniProtKB/Swiss-Prot;Acc:O82653]	ribosomal small subunit assembly;mitochondrion;mitochondrial ribosome binding;rRNA binding;ribosomal small subunit binding;LP.02 two leaves visible stage;LP.04 four leaves visible stage;flowering stage;mature plant embryo stage;petal differentiation and expansion stage;plant embryo bilateral stage;plant embryo cotyledonary stage;plant embryo globular stage;vascular leaf senescent stage;carpel;cau…
588	AT2G22470	2.64915	6.87627e-45	Classical arabinogalactan protein 2 [Source:UniProtKB/Swiss-Prot;Acc:Q9SJY7]	#N/A
589	AT4G22530	2.64814	3.07836e-18	S-adenosyl-L-methionine-dependent methyltransferases superfamily protein [Source:UniProtKB/TrEMBL;Acc:Q9SUW6]	#N/A
590	AT3G04770	2.6477	1.12233e-20	40S ribosomal protein SA [Source:UniProtKB/TrEMBL;Acc:F4J4W3]	cytoplasmic translation;ribosomal small subunit assembly;chloroplast;cytoplasm;cytosolic ribosome;cytosolic small ribosomal subunit;cytosolic small ribosomal subunit;structural constituent of ribosome;LP.02 two leaves visible stage;LP.04 four leaves visible stage;LP.06 six leaves visible stage;LP.08 eight leaves visible stage;LP.10 ten leaves visible stage;LP.12 twelve leaves visible stage;M germ…
591	AT3G18600	2.64666	2.17919e-35	DEAD-box ATP-dependent RNA helicase 51 [Source:UniProtKB/Swiss-Prot;Acc:Q9LIH9]	maturation of LSU-rRNA from tricistronic rRNA transcript (SSU-rRNA, 5.8S rRNA, LSU-rRNA);nucleolus;nucleolus;nucleus;cytosol;RNA helicase activity;LP.02 two leaves visible stage;LP.04 four leaves visible stage;LP.06 six leaves visible stage;LP.08 eight leaves visible stage;LP.10 ten leaves visible stage;LP.12 twelve leaves visible stage;flowering stage;mature plant embryo stage;petal differentiat…
592	AT3G25655	2.64377	0.000420538	Protein IDA-LIKE 1 [Source:UniProtKB/Swiss-Prot;Acc:Q29PV4]	floral organ abscission;extracellular region;molecular_function;flowering stage;petal differentiation and expansion stage;carpel;columella root cap cell;flower;hypocotyl;plant sperm cell;root;sepal;stamen;stem,
593	AT3G62600	2.64252	1.12845e-120	DnaJ protein ERDJ3B [Source:UniProtKB/Swiss-Prot;Acc:Q9LZK5]	pattern recognition receptor signaling pathway;protein refolding;cytoplasm;cytoplasm;cytosol;endoplasmic reticulum;endoplasmic reticulum lumen;protein-folding chaperone binding;L mature pollen stage;LP.02 two leaves visible stage;LP.04 four leaves visible stage;LP.06 six leaves visible stage;LP.08 eight leaves visible stage;LP.10 ten leaves visible stage;LP.12 twelve leaves visible stage;M germin…
594	AT1G22530	2.64184	6.36159e-14	Patellin-2 [Source:UniProtKB/Swiss-Prot;Acc:Q56ZI2]	cellular response to auxin stimulus;protein localization involved in auxin polar transport;Golgi apparatus;nucleus;plasma membrane;cytosol;protease binding;LP.02 two leaves visible stage;LP.04 four leaves visible stage;LP.06 six leaves visible stage;LP.08 eight leaves visible stage;LP.10 ten leaves visible stage;LP.12 twelve leaves visible stage;flowering stage;mature plant embryo stage;petal dif…
595	AT3G03165	2.64088	6.56141e-05	-	#N/A
596	AT5G26340	2.63677	9.11838e-22	STP13 [Source:UniProtKB/TrEMBL;Acc:A0A178UHA7]	monosaccharide transmembrane transport;response to abscisic acid;response to salt stress;response to water deprivation;cytoplasm;plasma membrane;plasmodesma;plastid;carbohydrate transmembrane transporter activity;hexose:proton symporter activity;high-affinity D-glucose:proton symporter activity;monosaccharide transmembrane transporter activity;LP.02 two leaves visible stage;LP.04 four leaves visi…
597	AT5G12420	2.63331	3.70321e-18	O-acyltransferase (WSD1-like) family protein [Source:UniProtKB/TrEMBL;Acc:Q94CK0]	wax biosynthetic process;response to abscisic acid;response to salt stress;response to water deprivation;triglyceride biosynthetic process;plasma membrane;Golgi apparatus;endoplasmic reticulum;nucleus;O-acyltransferase activity;long-chain-alcohol O-fatty-acyltransferase activity;LP.04 four leaves visible stage;LP.06 six leaves visible stage;flowering stage;vascular leaf senescent stage;collective…
598	AT3G14395	2.63264	0.000100952	At3g14395 [Source:UniProtKB/TrEMBL;Acc:Q8L923]	cell redox homeostasis;defense response to insect;jasmonic acid mediated signaling pathway;photosynthesis;positive regulation of defense response to insect;response to herbivore;salicylic acid mediated signaling pathway;cytoplasm;endomembrane system;nucleus;molecular_function;flowering stage;mature plant embryo stage;petal differentiation and expansion stage;plant embryo bilateral stage;plant emb…
599	AT2G29470	2.63227	0.0223999	Glutathione S-transferase U3 [Source:UniProtKB/Swiss-Prot;Acc:Q9ZW28]	toxin catabolic process;glutathione metabolic process;cytoplasm;cytoplasm;glutathione transferase activity;flowering stage;plant embryo globular stage;carpel;guard cell;plant embryo;pollen;sepal;stamen;stem,
600	AT4G05410	2.63081	1.12721e-39	U3 snoRNP-associated protein-like YAO [Source:UniProtKB/Swiss-Prot;Acc:Q9M0V4]	acceptance of pollen;embryo development ending in seed dormancy;embryo sac development;nucleolus;nucleus;Cul4-RING E3 ubiquitin ligase complex;small-subunit processome;snoRNA binding;LP.02 two leaves visible stage;LP.04 four leaves visible stage;LP.06 six leaves visible stage;LP.08 eight leaves visible stage;LP.10 ten leaves visible stage;LP.12 twelve leaves visible stage;flowering stage;mature p…
601	AT5G36130	2.63053	0.00269368	-	#N/A
602	AT1G59950	2.62841	0.0222783	Aldo/keto reductase [Source:UniProtKB/TrEMBL;Acc:Q1PFI5]	#N/A
603	AT3G22310	2.62314	7.35085e-27	DEAD-box ATP-dependent RNA helicase 9, mitochondrial [Source:UniProtKB/Swiss-Prot;Acc:Q9LUW6]	response to cold;response to salt stress;response to water deprivation;viral RNA genome replication;Group II intron splicing;cytoplasm;cytoplasm;cytosol;nucleus;protein-containing complex;viral replication complex;DNA binding;RNA binding;RNA helicase activity;nucleic acid binding;guard cell;rosette leaf;cell-to-cell mobile RNA,
604	AT4G29570	2.62278	0.00707358	Cytidine deaminase 8 [Source:UniProtKB/Swiss-Prot;Acc:Q9XEX4]	#N/A
605	AT2G45900	2.62275	6.11338e-21	TRM13 [Source:UniProtKB/TrEMBL;Acc:A0A384LCE0]	response to gibberellin;nucleus;plasmodesma;molecular_function;petal differentiation and expansion stage;carpel;collective leaf structure;flower;inflorescence meristem;petal;sepal;shoot apex;shoot system;vascular leaf,
606	AT2G06465	2.62229	0.000142322	-	#N/A
607	AT5G05770	2.61626	0.0488995	WUSCHEL-related homeobox 7 [Source:UniProtKB/Swiss-Prot;Acc:Q9FFK0]	regulation of DNA-templated transcription;plant organ development;nucleus;DNA-binding transcription factor activity;primary root;root cortex-endodermis initial cell,
608	AT2G40750	2.61538	0.00193163	Probable WRKY transcription factor 54 [Source:UniProtKB/Swiss-Prot;Acc:Q93WU8]	negative regulation of leaf senescence;regulation of defense response;response to salicylic acid;defense response to bacterium;defense response to fungus;regulation of DNA-templated transcription;regulation of brassinosteroid mediated signaling pathway;regulation of ethylene-activated signaling pathway;regulation of jasmonic acid mediated signaling pathway;regulation of response to osmotic stress…
609	AT3G24090	2.61329	9.87414e-30	GFAT [Source:UniProtKB/TrEMBL;Acc:A0A384L621]	glucosamine biosynthetic process;UDP-N-acetylglucosamine metabolic process;fructose 6-phosphate metabolic process;glutamine metabolic process;pollen wall assembly;protein N-linked glycosylation;response to dithiothreitol;response to endoplasmic reticulum stress;cytoplasm;glutamine-fructose-6-phosphate transaminase (isomerizing) activity;LP.02 two leaves visible stage;LP.04 four leaves visible sta…
610	AT4G24190	2.6124	2.75805e-111	Endoplasmin homolog [Source:UniProtKB/Swiss-Prot;Acc:Q9STX5]	protein secretion;regulation of meristem growth;regulation of meristem structural organization;response to salt stress;response to water deprivation;protein folding;response to endoplasmic reticulum stress;chloroplast;cytosol;endoplasmic reticulum;mitochondrion;nucleus;plant-type vacuole;plasma membrane;plasmodesma;secretory vesicle;Golgi apparatus;cytosol;ATP binding;ATP hydrolysis activity;prot…
611	AT1G28190	2.61212	9.42563e-25	F3H9.15 protein [Source:UniProtKB/TrEMBL;Acc:Q9FZ93]	response to fungus;nucleus;molecular_function;LP.04 four leaves visible stage;LP.06 six leaves visible stage;LP.08 eight leaves visible stage;flowering stage;petal differentiation and expansion stage;plant embryo bilateral stage;plant embryo cotyledonary stage;carpel;collective leaf structure;cotyledon;flower;guard cell;hypocotyl;plant embryo;pollen;root;seed;sepal;shoot apex;stamen;stem;vascular…
612	AT1G80820	2.5992	1.61255e-22	Cinnamoyl-CoA reductase 2 [Source:UniProtKB/Swiss-Prot;Acc:Q9SAH9]	lignin biosynthetic process;response to cold;circadian rhythm;negative regulation of circadian rhythm;cinnamoyl-CoA reductase activity;oxidoreductase activity, acting on the CH-OH group of donors, NAD or NADP as acceptor;petal differentiation and expansion stage;flower;guard cell;hypocotyl;root,
613	AT5G37980	2.5976	6.87689e-10	Allyl alcohol dehydrogenase; NADP-dependent oxidoreductase-like protein [Source:UniProtKB/TrEMBL;Acc:Q9FKC9]	response to oxidative stress;response to oxidative stress;cytoplasm;plasmodesma;2-alkenal reductase [NAD(P)H] activity;oxidoreductase activity, acting on the CH-CH group of donors, NAD or NADP as acceptor;collective leaf structure;guard cell;inflorescence meristem;root,
614	AT1G78050	2.59757	2.47062e-36	Phosphoglycerate/bisphosphoglycerate mutase [Source:UniProtKB/TrEMBL;Acc:F4I8M8]	response to nitrate;canonical glycolysis;response to nitrate;response to nitrite;cytosol;chloroplast;plastid;phosphoglycerate mutase activity;M germinated pollen stage;flowering stage;mature plant embryo stage;petal differentiation and expansion stage;plant embryo bilateral stage;plant embryo cotyledonary stage;plant embryo globular stage;carpel;collective leaf structure;flower;flower pedicel;gua…
615	AT1G19180	2.59597	3.17145e-05	TIFY10A [Source:UniProtKB/TrEMBL;Acc:A0A178W7G1]	defense response to bacterium;flower development;jasmonic acid mediated signaling pathway;pollen development;regulation of cellular response to alkaline pH;response to jasmonic acid;regulation of cellular response to alkaline pH;regulation of defense response;regulation of jasmonic acid mediated signaling pathway;response to wounding;nucleus;nucleus;identical protein binding;protein binding;LP.02…
616	AT4G09200	2.59553	0.0363681	At4g09200 [Source:UniProtKB/TrEMBL;Acc:Q8RX25]	cytoskeleton organization;cytoplasm;nucleus;molecular_function;guard cell,
617	AT3G05770	2.59493	6.88688e-06	F10A16.6 protein [Source:UniProtKB/TrEMBL;Acc:Q9M9L9]	pollen tube development;nucleus;molecular_function;M germinated pollen stage;pollen;pollen tube cell,
618	AT5G04340	2.59442	7.48453e-10	Zinc finger protein ZAT6 [Source:UniProtKB/Swiss-Prot;Acc:O22533]	cellular response to hypoxia;phosphate ion homeostasis;regulation of DNA-templated transcription;regulation of root development;nucleus;nucleus;DNA-binding transcription factor activity;RNA polymerase II cis-regulatory region sequence-specific DNA binding;transcription cis-regulatory region binding;transcription corepressor binding;LP.02 two leaves visible stage;LP.04 four leaves visible stage;LP…
619	AT1G15010	2.5938	0.00163379	Mediator of RNA polymerase II transcription subunit [Source:UniProtKB/TrEMBL;Acc:Q8LCU9]	cellular response to hypoxia;defense response to fungus;mitochondrion;molecular_function;LP.02 two leaves visible stage;LP.04 four leaves visible stage;LP.06 six leaves visible stage;LP.08 eight leaves visible stage;LP.10 ten leaves visible stage;LP.12 twelve leaves visible stage;flowering stage;petal differentiation and expansion stage;plant embryo globular stage;carpel;collective leaf structure…
620	AT5G67310	2.59342	1.88492e-18	At5g67310 [Source:UniProtKB/TrEMBL;Acc:Q8GZ20]	#N/A
621	AT5G25440	2.59014	2.75135e-25	Protein kinase superfamily protein [Source:TAIR;Acc:AT5G25440]	immune response-activating signaling pathway;positive regulation of defense response to bacterium;protein autophosphorylation;cytoplasm;nucleus;plasma membrane;plasmodesma;ATP binding;protein binding;protein kinase activity;LP.02 two leaves visible stage;LP.04 four leaves visible stage;LP.06 six leaves visible stage;LP.08 eight leaves visible stage;LP.10 ten leaves visible stage;LP.12 twelve leav…
622	AT3G02832	2.58995	0.000157077	-	#N/A
623	AT4G05390	2.58955	4.00638e-49	Ferredoxin--NADP reductase, root isozyme 1, chloroplastic [Source:UniProtKB/Swiss-Prot;Acc:Q9M0V6]	#N/A
624	AT5G64120	2.58645	0.000481524	Peroxidase [Source:UniProtKB/TrEMBL;Acc:A0A178UAR8]	cellular oxidant detoxification;defense response to fungus;lignin metabolic process;respiratory burst;response to stress;plant-type cell wall;apoplast;cytoplasmic stress granule;extracellular region;plant-type cell wall;secretory vesicle;peroxidase activity;LP.02 two leaves visible stage;LP.04 four leaves visible stage;LP.06 six leaves visible stage;LP.08 eight leaves visible stage;LP.10 ten leav…
625	AT3G03910	2.58524	9.17887e-05	Glutamate dehydrogenase [Source:UniProtKB/TrEMBL;Acc:A0A178VBI2]	L-glutamate catabolic process;mitochondrion;chloroplast;cytosol;mitochondrion;glutamate dehydrogenase (NAD+) activity;LP.04 four leaves visible stage;LP.06 six leaves visible stage;LP.10 ten leaves visible stage;flowering stage;petal differentiation and expansion stage;plant embryo cotyledonary stage;plant embryo globular stage;vascular leaf senescent stage;carpel;cauline leaf;collective leaf str…
626	AT3G25730	2.5799	3.7695e-36	AP2/ERF and B3 domain-containing transcription factor ARF14 [Source:UniProtKB/Swiss-Prot;Acc:Q9LS06]	regulation of DNA-templated transcription;nucleus;DNA-binding transcription factor activity;transcription cis-regulatory region binding;petal differentiation and expansion stage;cotyledon;flower;guard cell;hypocotyl;plant callus;root;seed,
627	AT5G52310	2.57476	0.00637055	Low-temperature-induced 78 kDa protein [Source:UniProtKB/Swiss-Prot;Acc:Q06738]	hyperosmotic salinity response;leaf senescence;response to abscisic acid;response to cold;response to desiccation;response to osmotic stress;response to salt stress;response to water deprivation;circadian rhythm;regulation of root development;response to abscisic acid;response to cold;response to mannitol;response to reactive oxygen species;response to salt;response to salt stress;response to str…
628	AT3G46110	2.56604	1.12693e-17	At3g46110 [Source:UniProtKB/TrEMBL;Acc:Q8GY65]	inflorescence development;plant organ morphogenesis;protein polymerization;regulation of auxin biosynthetic process;regulation of auxin mediated signaling pathway;regulation of cell division;regulation of leaf development;regulation of root morphogenesis;response to osmotic stress;response to salt;specification of plant organ axis polarity;nucleus;protein binding;protein homodimerization activity…
629	AT2G47990	2.56546	1.30655e-28	Protein SLOW WALKER 1 [Source:UniProtKB/Swiss-Prot;Acc:O82266]	embryo sac development;megagametogenesis;rRNA processing;positive regulation of transcription by RNA polymerase I;rRNA processing;nucleolus;nucleolus;nucleus;Cul4-RING E3 ubiquitin ligase complex;mRNA binding;E two nucleate megagametophyte stage;LP.02 two leaves visible stage;LP.04 four leaves visible stage;LP.06 six leaves visible stage;LP.08 eight leaves visible stage;LP.10 ten leaves visible s…
630	AT1G29980	2.56226	2.88684e-57	Uncharacterized protein T1P2.9 [Source:UniProtKB/TrEMBL;Acc:Q9C8S1]	#N/A
631	AT5G27120	2.5548	3.68896e-34	Probable nucleolar protein 5-1 [Source:UniProtKB/Swiss-Prot;Acc:O04658]	nucleolus;nucleus;plasmodesma;cytosol;box C/D methylation guide snoRNP complex;small-subunit processome;mRNA binding;snoRNA binding;guard cell;cell-to-cell mobile RNA,
632	AT2G46860	2.54966	0.000453737	PPa3 [Source:UniProtKB/TrEMBL;Acc:A0A178VZ15]	phosphate-containing compound metabolic process;cytosol;cytoplasm;cytosol;nucleoplasm;inorganic diphosphate phosphatase activity;L mature pollen stage;M germinated pollen stage;flowering stage;petal differentiation and expansion stage;plant embryo globular stage;carpel;collective leaf structure;flower;petal;plant embryo;pollen;pollen tube cell;root hair cell;rosette leaf;sepal;stamen;trichoblast,
633	AT4G12400	2.54875	2.99833e-34	Hsp70-Hsp90 organizing protein 3 [Source:UniProtKB/Swiss-Prot;Acc:Q9STH1]	chaperone-mediated protein complex assembly;heat acclimation;cytosol;Hsp90 protein binding;preprotein binding;M germinated pollen stage;flowering stage;mature plant embryo stage;petal differentiation and expansion stage;plant embryo bilateral stage;plant embryo cotyledonary stage;plant embryo globular stage;carpel;collective leaf structure;cultured plant cell;flower;flower pedicel;guard cell;hypo…
634	AT5G27940	2.54664	4.86147e-05	WPP domain-containing protein 3 [Source:UniProtKB/Swiss-Prot;Acc:Q0WQ91]	lateral root development;mitotic cell cycle;nucleus;molecular_function;plant sperm cell;root;stem;vascular leaf,
635	AT2G31180	2.54472	6.68353e-12	Transcription factor MYB14 [Source:UniProtKB/Swiss-Prot;Acc:Q9SJX8]	positive regulation of DNA-templated transcription;response to cold;response to freezing;nucleus;DNA-binding transcription factor activity;transcription cis-regulatory region binding;hypocotyl;plant sperm cell;root,
636	AT5G36920	2.54299	3.47961e-20	Transmembrane protein [Source:UniProtKB/TrEMBL;Acc:Q9FIW1]	defense response to other organism;response to bacterium;response to external biotic stimulus;defense response to fungus;response to bacterium;response to ethylene;response to fungus;response to heat;response to hydrogen peroxide;response to jasmonic acid;response to salicylic acid;response to cold;response to jasmonic acid;response to salicylic acid;Golgi apparatus;apoplast;endoplasmic reticulum…
637	AT2G30140	2.54119	1.38844e-33	UDP-glycosyltransferase 87A2 [Source:UniProtKB/Swiss-Prot;Acc:O64733]	regulation of flower development;cytoplasm;cytosol;nucleus;UDP-glucosyltransferase activity;glycosyltransferase activity;LP.02 two leaves visible stage;LP.04 four leaves visible stage;LP.06 six leaves visible stage;LP.08 eight leaves visible stage;LP.10 ten leaves visible stage;LP.12 twelve leaves visible stage;flowering stage;petal differentiation and expansion stage;plant embryo globular stage;…
638	AT5G65870	2.53936	4.40549e-24	Phytosulfokines 5 [Source:UniProtKB/Swiss-Prot;Acc:Q9FEB4]	cell differentiation;plant organ morphogenesis;cell population proliferation;extracellular matrix;extracellular region;molecular_function;LP.02 two leaves visible stage;LP.04 four leaves visible stage;LP.06 six leaves visible stage;LP.08 eight leaves visible stage;LP.10 ten leaves visible stage;LP.12 twelve leaves visible stage;flowering stage;petal differentiation and expansion stage;plant embry…
639	AT5G27330	2.53906	6.94863e-20	Prefoldin chaperone subunit family protein [Source:UniProtKB/TrEMBL;Acc:F4K498]	translation;Golgi cis cisterna;endoplasmic reticulum;cytosolic large ribosomal subunit;RNA binding;structural constituent of ribosome;LP.02 two leaves visible stage;LP.04 four leaves visible stage;LP.08 eight leaves visible stage;LP.10 ten leaves visible stage;LP.12 twelve leaves visible stage;flowering stage;mature plant embryo stage;petal differentiation and expansion stage;plant embryo bilater…
640	AT3G12860	2.53741	1.37071e-24	NOP56-like pre RNA processing ribonucleoprotein [Source:UniProtKB/TrEMBL;Acc:Q9LTV0]	nucleus;box C/D methylation guide snoRNP complex;small-subunit processome;snoRNA binding;LP.04 four leaves visible stage;flowering stage;mature plant embryo stage;petal differentiation and expansion stage;plant embryo bilateral stage;plant embryo cotyledonary stage;plant embryo globular stage;vascular leaf senescent stage;carpel;cauline leaf;collective leaf structure;flower;flower pedicel;guard c…
641	AT1G61930	2.53544	1.47921e-10	At1g61930 [Source:UniProtKB/TrEMBL;Acc:O80698]	leaf senescence;cytoplasm;molecular_function;flowering stage;mature plant embryo stage;petal differentiation and expansion stage;plant embryo bilateral stage;plant embryo cotyledonary stage;carpel;collective leaf structure;flower;guard cell;petal;plant embryo;root;seed;sepal;shoot apex;stem,
642	AT4G26770	2.53543	0.00667075	Phosphatidate cytidylyltransferase 3 [Source:UniProtKB/Swiss-Prot;Acc:Q1PE48]	#N/A
643	ATMG00480	2.53213	0.0202918	ATPase subunit 8 [Source:UniProtKB/TrEMBL;Acc:G1C2R4]	proton motive force-driven ATP synthesis;chloroplast;mitochondrion;proton-transporting ATP synthase complex;proton-transporting ATP synthase activity, rotational mechanism;proton-transporting ATPase activity, rotational mechanism;guard cell,
644	AT1G04077	2.53019	2.89526e-05	-	#N/A
645	AT1G60850	2.52731	1.45156e-47	DNA-directed RNA polymerase family protein [Source:UniProtKB/TrEMBL;Acc:Q9C6C2]	#N/A
646	AT2G27840	2.52562	1.607e-21	Histone deacetylase HDT4 [Source:UniProtKB/Swiss-Prot;Acc:Q9M4T3]	seed dormancy process;siRNA processing;nucleolus;nucleus;histone deacetylase activity;protein binding;LP.02 two leaves visible stage;LP.04 four leaves visible stage;LP.06 six leaves visible stage;LP.08 eight leaves visible stage;LP.10 ten leaves visible stage;LP.12 twelve leaves visible stage;flowering stage;lateral root primordium formation stage;mature plant embryo stage;petal differentiation a…
647	AT3G16810	2.52122	1.73989e-39	Pumilio homolog 24 [Source:UniProtKB/Swiss-Prot;Acc:Q9LRZ3]	embryo development ending in seed dormancy;regulation of translation;nucleolus;nucleolus;nucleus;cytosol;RNA binding;mRNA binding;LP.02 two leaves visible stage;LP.04 four leaves visible stage;LP.06 six leaves visible stage;LP.08 eight leaves visible stage;LP.10 ten leaves visible stage;LP.12 twelve leaves visible stage;flowering stage;mature plant embryo stage;petal differentiation and expansion…
648	AT4G27730	2.51852	5.56854e-22	Oligopeptide transporter 6 [Source:UniProtKB/Swiss-Prot;Acc:Q9T095]	oligopeptide transport;plasma membrane;cytoplasm;membrane;oligopeptide transmembrane transporter activity;flowering stage;mature plant embryo stage;petal differentiation and expansion stage;plant embryo bilateral stage;plant embryo cotyledonary stage;carpel;collective leaf structure;flower;flower pedicel;guard cell;petal;plant embryo;seed;sepal;shoot apex,
649	AT4G29770	2.51725	0.0260865	Target of trans acting-siR480/255. [Source:TAIR;Acc:AT4G29770]	response to heat;heat acclimation;response to heat;cytoplasm;nucleus;protein binding;flowering stage;petal differentiation and expansion stage;plant embryo bilateral stage;plant embryo cotyledonary stage;plant embryo globular stage;collective leaf structure;flower;flower pedicel;guard cell;petal;plant embryo;plant sperm cell;seed;whole plant,
650	AT1G21550	2.51661	1.61195e-05	Probable calcium-binding protein CML44 [Source:UniProtKB/Swiss-Prot;Acc:Q9LPK5]	cellular response to hypoxia;nucleus;calcium ion binding;LP.02 two leaves visible stage;LP.04 four leaves visible stage;LP.06 six leaves visible stage;LP.08 eight leaves visible stage;LP.10 ten leaves visible stage;flowering stage;petal differentiation and expansion stage;plant embryo globular stage;carpel;collective leaf structure;cotyledon;flower;flower pedicel;guard cell;petal;plant embryo;pol…
651	AT2G38310	2.51119	7.08977e-50	Abscisic acid receptor PYL4 [Source:UniProtKB/Swiss-Prot;Acc:O80920]	abscisic acid-activated signaling pathway;abscisic acid-activated signaling pathway;cytoplasm;nucleus;cytoplasm;nucleus;plant-type vacuole membrane;plasma membrane;abscisic acid binding;protein binding;protein homodimerization activity;protein phosphatase inhibitor activity;signaling receptor activity;ubiquitin-like protein ligase binding;LP.02 two leaves visible stage;LP.04 four leaves visible s…
652	AT3G58660	2.51026	3.57583e-30	Ribosomal protein L1p/L10e family [Source:UniProtKB/TrEMBL;Acc:Q9LXT5]	#N/A
653	AT4G23280	2.50335	0.000784021	Putative cysteine-rich receptor-like protein kinase 20 [Source:UniProtKB/Swiss-Prot;Acc:O65479]	defense response;defense response to bacterium;programmed cell death;response to salicylic acid;defense response to bacterium;plant-type hypersensitive response;signal transduction;plasma membrane;chloroplast;extracellular region;kinase activity;protein serine/threonine kinase activity;LP.02 two leaves visible stage;LP.04 four leaves visible stage;LP.06 six leaves visible stage;LP.08 eight leaves…
654	AT1G80450	2.50301	3.13135e-57	VQ motif-containing protein 11 [Source:UniProtKB/Swiss-Prot;Acc:Q9M8L3]	#N/A
655	AT5G58700	2.50093	2.98801e-23	Phosphoinositide phospholipase C 4 [Source:UniProtKB/Swiss-Prot;Acc:Q944C1]	intracellular signal transduction;phosphatidylinositol-mediated signaling;release of sequestered calcium ion into cytosol;plasma membrane;mitochondrion;phosphatidylinositol-4,5-bisphosphate phospholipase C activity;L mature pollen stage;LP.02 two leaves visible stage;LP.04 four leaves visible stage;LP.06 six leaves visible stage;LP.08 eight leaves visible stage;LP.10 ten leaves visible stage;LP.1…
656	AT1G48267	2.50051	0.0334379	MIR161; miRNA [Source:TAIR;Acc:AT1G48267]	miRNA-mediated post-transcriptional gene silencing;
657	AT4G17980	2.50008	0.00130157	NAC domain containing protein 71 [Source:TAIR;Acc:AT4G17980]	cell division;cellular response to auxin stimulus;response to wounding;regulation of DNA-templated transcription;nucleus;DNA binding;DNA-binding transcription factor activity;sequence-specific DNA binding,
658	AT1G62790	2.50005	5.38855e-83	At1g62790 [Source:UniProtKB/TrEMBL;Acc:Q6NLF7]	#N/A
659	AT2G20150	2.49925	0.0396935	Uncharacterized protein At2g20150/T2G17.5 [Source:UniProtKB/TrEMBL;Acc:Q84X45]	mitochondrion;
660	AT5G03890	2.49889	6.3683e-09	Emb [Source:UniProtKB/TrEMBL;Acc:Q9LZC0]	response to fungus;nucleus;molecular_function;guard cell,
661	AT5G12010	2.4974	5.63415e-24	AT5g12010/F14F18_180 [Source:UniProtKB/TrEMBL;Acc:Q9LYH2]	#N/A
662	AT4G19120	2.49686	1.15931e-28	Probable methyltransferase PMT21 [Source:UniProtKB/Swiss-Prot;Acc:Q94II3]	#N/A
663	AT5G17350	2.49643	1.29236e-11	Uncharacterized protein At5g17350 [Source:UniProtKB/TrEMBL;Acc:Q9LF49]	response to fungus;chloroplast;molecular_function;LP.02 two leaves visible stage;LP.04 four leaves visible stage;LP.06 six leaves visible stage;LP.08 eight leaves visible stage;LP.10 ten leaves visible stage;LP.12 twelve leaves visible stage;flowering stage;petal differentiation and expansion stage;carpel;collective leaf structure;cotyledon;flower;flower pedicel;guard cell;hypocotyl;inflorescence…
664	AT2G28140	2.49601	4.8985e-14	Enabled-like protein (DUF1635) [Source:UniProtKB/TrEMBL;Acc:Q9ZUV6]	#N/A
665	AT4G18010	2.49533	7.11104e-29	Type I inositol polyphosphate 5-phosphatase 2 [Source:UniProtKB/Swiss-Prot;Acc:Q9FUR2]	response to abscisic acid;seed germination;inositol trisphosphate metabolic process;phosphatidylinositol dephosphorylation;seedling development;cytoplasm;inositol-polyphosphate 5-phosphatase activity;phosphatidylinositol-3,4,5-trisphosphate 5-phosphatase activity;phosphatidylinositol-4,5-bisphosphate 5-phosphatase activity;protein binding;LP.02 two leaves visible stage;LP.04 four leaves visible s…
666	AT1G07795	2.49492	0.0438791	At1g07795 [Source:UniProtKB/TrEMBL;Acc:Q29PW8]	molecular_function;flowering stage;petal differentiation and expansion stage;collective leaf structure;flower;petal;plant sperm cell;root hair cell;sepal;trichoblast,
667	AT1G76790	2.49484	1.19583e-09	Indole glucosinolate O-methyltransferase 5 [Source:UniProtKB/Swiss-Prot;Acc:Q9SRD4]	indole glucosinolate biosynthetic process;biosynthetic process;methylation;cytosol;O-methyltransferase activity;S-adenosylmethionine-dependent methyltransferase activity;acetylserotonin O-methyltransferase activity;LP.02 two leaves visible stage;LP.04 four leaves visible stage;LP.06 six leaves visible stage;LP.08 eight leaves visible stage;LP.10 ten leaves visible stage;LP.12 twelve leaves visibl…
668	AT5G59820	2.49481	9.09283e-23	Zinc finger protein ZAT12 [Source:UniProtKB/Swiss-Prot;Acc:Q42410]	cellular response to hypoxia;cold acclimation;hyperosmotic salinity response;photosynthetic acclimation;response to UV-B;response to chitin;response to cold;response to heat;response to light stimulus;response to oxidative stress;response to wounding;response to chitin;response to stress;nucleus;DNA-binding transcription factor activity;transcription cis-regulatory region binding;L mature pollen …
669	AT3G08075	2.49422	0.0366461	-	#N/A
670	AT3G44750	2.48669	6.33515e-19	Histone deacetylase HDT1 [Source:UniProtKB/Swiss-Prot;Acc:Q9FVE6]	DNA-mediated transformation;polarity specification of adaxial/abaxial axis;root development;seed dormancy process;nucleolus;nucleus;histone deacetylase activity;protein binding;LP.02 two leaves visible stage;LP.04 four leaves visible stage;LP.06 six leaves visible stage;LP.08 eight leaves visible stage;LP.10 ten leaves visible stage;LP.12 twelve leaves visible stage;flowering stage;lateral root p…
671	AT5G08790	2.4865	7.30657e-22	Protein ATAF2 [Source:UniProtKB/Swiss-Prot;Acc:Q9C598]	regulation of cell size;response to fungus;response to jasmonic acid;response to light stimulus;response to salicylic acid;response to sucrose;response to wounding;embryo development ending in seed dormancy;leaf senescence;negative regulation of DNA-templated transcription;positive regulation of DNA-templated transcription;regulation of photomorphogenesis;nucleus;DNA-binding transcription factor …
672	AT1G62300	2.48641	1.81031e-48	Uncharacterized protein At1g62300 (Fragment) [Source:UniProtKB/TrEMBL;Acc:C0SV11]	cellular response to boron-containing substance deprivation;cellular response to phosphate starvation;negative regulation of DNA-templated transcription;nucleus;DNA-binding transcription factor activity;protein binding;transcription cis-regulatory region binding;LP.04 four leaves visible stage;LP.06 six leaves visible stage;LP.12 twelve leaves visible stage;flowering stage;petal differentiation a…
673	AT4G39670	2.48589	1.28174e-30	ACD11 homolog protein [Source:UniProtKB/Swiss-Prot;Acc:Q8L7U7]	ceramide transport;intermembrane lipid transfer;cytosol;cytoplasm;nucleus;ceramide 1-phosphate binding;ceramide 1-phosphate transfer activity;L mature pollen stage;LP.02 two leaves visible stage;LP.06 six leaves visible stage;LP.08 eight leaves visible stage;LP.10 ten leaves visible stage;LP.12 twelve leaves visible stage;M germinated pollen stage;flowering stage;petal differentiation and expansi…
674	AT1G14540	2.48544	4.77025e-05	Peroxidase [Source:UniProtKB/TrEMBL;Acc:A0A178WND9]	cellular response to hypoxia;cellular response to hypoxia;response to oxidative stress;plant-type cell wall;extracellular region;peroxidase activity;flowering stage;endosperm;guard cell;leaf apex;root;sepal;stamen,
675	AT4G37450	2.48529	3.28497e-21	arabinogalactan protein 18 [Source:TAIR;Acc:AT4G37450]	megasporogenesis;rhamnogalacturonan II biosynthetic process;membrane;plasma membrane;molecular_function;LP.02 two leaves visible stage;LP.04 four leaves visible stage;LP.06 six leaves visible stage;LP.08 eight leaves visible stage;LP.10 ten leaves visible stage;LP.12 twelve leaves visible stage;flowering stage;mature plant embryo stage;petal differentiation and expansion stage;plant embryo bilate…
676	AT4G26600	2.48332	1.40645e-22	S-adenosyl-L-methionine-dependent methyltransferases superfamily protein [Source:TAIR;Acc:AT4G26600]	RNA methylation;RNA processing;maturation of LSU-rRNA;rRNA base methylation;nucleolus;nucleolus;nucleus;rRNA (cytosine-C5-)-methyltransferase activity;LP.02 two leaves visible stage;LP.04 four leaves visible stage;flowering stage;mature plant embryo stage;petal differentiation and expansion stage;plant embryo bilateral stage;plant embryo cotyledonary stage;plant embryo globular stage;vascular lea…
677	AT1G54970	2.48208	0.000429423	Proline-rich protein 1 [Source:UniProtKB/Swiss-Prot;Acc:Q9FZ35]	response to ethylene;cell periphery;plant-type cell wall;molecular_function;root;root hair cell;trichoblast;root hair cell;cell-to-cell mobile RNA,
678	AT3G21540	2.48196	1.00155e-33	Transducin family protein / WD-40 repeat family protein [Source:UniProtKB/TrEMBL;Acc:Q9LVF2]	maturation of SSU-rRNA;nucleolus;nucleus;Pwp2p-containing subcomplex of 90S preribosome;small-subunit processome;snoRNA binding;LP.02 two leaves visible stage;LP.04 four leaves visible stage;LP.10 ten leaves visible stage;flowering stage;mature plant embryo stage;petal differentiation and expansion stage;plant embryo bilateral stage;plant embryo cotyledonary stage;plant embryo globular stage;vasc…
679	AT1G16850	2.48089	0.0005599	At1g16880 [Source:UniProtKB/TrEMBL;Acc:Q9FE54]	response to salt stress;endoplasmic reticulum;extracellular region;nucleus;molecular_function;LP.04 four leaves visible stage;LP.06 six leaves visible stage;LP.08 eight leaves visible stage;LP.10 ten leaves visible stage;petal differentiation and expansion stage;collective leaf structure;flower;guard cell;leaf apex;pollen;rosette leaf;vascular leaf,
680	AT5G51830	2.48035	5.3703e-64	Probable fructokinase-7 [Source:UniProtKB/Swiss-Prot;Acc:Q9FLH8]	carbohydrate biosynthetic process;fatty acid biosynthetic process;fructose metabolic process;fructose metabolic process;cytosol;cytoplasm;cytosol;fructokinase activity;LP.02 two leaves visible stage;LP.04 four leaves visible stage;LP.06 six leaves visible stage;LP.08 eight leaves visible stage;LP.10 ten leaves visible stage;LP.12 twelve leaves visible stage;flowering stage;mature plant embryo sta…
681	AT4G00670	2.47636	6.18196e-17	At4g00670 [Source:UniProtKB/TrEMBL;Acc:Q6IDB4]	plasma membrane;molecular_function;guard cell;portion of vascular tissue,
682	AT1G54575	2.47632	5.9192e-17	unknown protein; Ha. [Source:TAIR;Acc:AT1G54575]	#N/A
683	AT1G61640	2.47554	7.36448e-46	Protein kinase superfamily protein [Source:UniProtKB/TrEMBL;Acc:Q8L6Y8]	#N/A
684	AT1G24280	2.47506	4.52256e-22	Glucose-6-phosphate 1-dehydrogenase [Source:UniProtKB/TrEMBL;Acc:A0A178WP00]	glucose metabolic process;pentose-phosphate shunt, oxidative branch;glucose metabolic process;pentose-phosphate shunt, oxidative branch;chloroplast;glucose-6-phosphate dehydrogenase activity;protein binding;LP.02 two leaves visible stage;LP.04 four leaves visible stage;LP.06 six leaves visible stage;LP.08 eight leaves visible stage;LP.10 ten leaves visible stage;LP.12 twelve leaves visible stage;…
685	AT4G39070	2.47503	4.55232e-25	B-box zinc finger protein 20 [Source:UniProtKB/Swiss-Prot;Acc:Q0IGM7]	regulation of DNA-templated transcription;response to brassinosteroid;negative regulation of brassinosteroid mediated signaling pathway;photomorphogenesis;positive regulation of photomorphogenesis;regulation of DNA-templated transcription;nucleus;nucleus;DNA-binding transcription factor activity;protein binding;transcription cis-regulatory region binding;zinc ion binding;LP.04 four leaves visible…
686	AT5G01040	2.47259	6.83524e-40	Laccase-8 [Source:UniProtKB/Swiss-Prot;Acc:Q9LFD2]	response to copper ion;vegetative to reproductive phase transition of meristem;extracellular region;oxidoreductase activity;flower;fruit;guard cell;root,
687	AT3G13650	2.47068	4.86566e-18	Dirigent protein 7 [Source:UniProtKB/Swiss-Prot;Acc:Q9LID5]	#N/A
688	AT3G19270	2.46941	2.17457e-13	CYP707A4 [Source:UniProtKB/TrEMBL;Acc:A0A178VA28]	#N/A
689	AT2G38920	2.46845	0.0219136	Probable E3 ubiquitin-protein ligase BAH1-like [Source:UniProtKB/Swiss-Prot;Acc:Q8GW10]	#N/A
690	AT2G34260	2.46725	9.38084e-31	WD repeat-containing protein 55 [Source:UniProtKB/Swiss-Prot;Acc:O80775]	determination of bilateral symmetry;embryo development ending in seed dormancy;embryo sac development;endosperm development;polar nucleus fusion;developmental vegetative growth;cytoplasm;nucleus;Cul4-RING E3 ubiquitin ligase complex;protein binding;LP.02 two leaves visible stage;LP.04 four leaves visible stage;LP.06 six leaves visible stage;LP.08 eight leaves visible stage;LP.10 ten leaves visibl…
691	AT1G73510	2.46425	0.0341041	Uncharacterized protein T9L24.31 [Source:UniProtKB/TrEMBL;Acc:Q9FX44]	#N/A
692	AT3G27550	2.46414	3.52054e-30	RNA-binding CRS1 / YhbY (CRM) domain protein [Source:UniProtKB/TrEMBL;Acc:A0A1I9LTS8]	Group II intron splicing;mitochondrial polycistronic RNA processing;response to abscisic acid;response to salt stress;response to water deprivation;chloroplast;mitochondrion;molecular_function;flowering stage;mature plant embryo stage;petal differentiation and expansion stage;plant embryo bilateral stage;plant embryo cotyledonary stage;plant embryo globular stage;carpel;collective leaf structure;…
693	AT1G27330	2.46277	5.37986e-45	At1g27330 [Source:UniProtKB/TrEMBL;Acc:Q84K46]	response to oxidative stress;endoplasmic reticulum unfolded protein response;endoplasmic reticulum;mitochondrion;molecular_function;L mature pollen stage;M germinated pollen stage;guard cell;pollen;pollen tube cell;cell-to-cell mobile RNA,
694	AT3G19150	2.46167	2.09416e-61	Cyclin-dependent kinase inhibitor [Source:UniProtKB/TrEMBL;Acc:A6QRA0]	DNA endoreduplication;positive regulation of DNA replication;nucleus;male germ cell nucleus;nucleoplasm;nucleus;cyclin binding;cyclin-dependent protein serine/threonine kinase inhibitor activity;kinase binding;protein binding;B meiosis of megaspore mother cell stage;C tetrad of megaspores stage;D pollen mother cell meiosis stage;anther;degenerate megaspore;female archesporial cell;guard cell;mega…
695	AT5G54720	2.46051	0.00121326	Ankyrin repeat family protein [Source:UniProtKB/TrEMBL;Acc:Q9FH33]	#N/A
696	AT5G03160	2.46016	9.67471e-40	DnaJ protein P58IPK homolog [Source:UniProtKB/Swiss-Prot;Acc:Q9LYW9]	positive regulation by host of viral process;endoplasmic reticulum lumen;endoplasmic reticulum;endoplasmic reticulum lumen;molecular_function;LP.02 two leaves visible stage;LP.04 four leaves visible stage;LP.06 six leaves visible stage;LP.08 eight leaves visible stage;LP.10 ten leaves visible stage;LP.12 twelve leaves visible stage;M germinated pollen stage;flowering stage;mature plant embryo sta…
697	AT5G09855	2.45978	3.38079e-10	-	#N/A
698	AT1G05043	2.45931	0.0442776	-	#N/A
699	AT1G14780	2.45827	2.39383e-27	MACPF domain-containing protein At1g14780 [Source:UniProtKB/Swiss-Prot;Acc:Q8L612]	plant-type hypersensitive response;nucleus;molecular_function;LP.04 four leaves visible stage;LP.06 six leaves visible stage;LP.08 eight leaves visible stage;LP.10 ten leaves visible stage;flowering stage;petal differentiation and expansion stage;carpel;collective leaf structure;cotyledon;endosperm;flower;guard cell;hypocotyl;inflorescence meristem;leaf apex;petal;root;sepal;stamen;stem;vascular …
700	AT3G54640	2.45704	5.70966e-26	Tryptophan synthase alpha chain, chloroplastic [Source:UniProtKB/Swiss-Prot;Acc:Q42529]	L-tryptophan biosynthetic process;defense response by callose deposition in cell wall;defense response to bacterium;L-tryptophan biosynthetic process;gravitropism;chloroplast;cytosol;chloroplast;chloroplast stroma;tryptophan synthase activity;LP.02 two leaves visible stage;LP.04 four leaves visible stage;LP.06 six leaves visible stage;LP.08 eight leaves visible stage;LP.10 ten leaves visible stag…
701	AT2G31730	2.45598	5.59159e-17	Transcription factor bHLH154 [Source:UniProtKB/Swiss-Prot;Acc:Q7XJU1]	response to gibberellin;regulation of DNA-templated transcription;regulation of transcription by RNA polymerase II;nucleus;nucleus;DNA-binding transcription factor activity;DNA-binding transcription factor activity, RNA polymerase II-specific;RNA polymerase II cis-regulatory region sequence-specific DNA binding;protein binding;protein dimerization activity;LP.02 two leaves visible stage;LP.04 fou…
702	AT1G17180	2.45558	9.53069e-22	Glutathione S-transferase U25 [Source:UniProtKB/Swiss-Prot;Acc:Q9SHH7]	2,4,6-trinitrotoluene catabolic process;toxin catabolic process;glutathione metabolic process;cytoplasm;chloroplast;cytoplasm;glutathione transferase activity;flowering stage;petal differentiation and expansion stage;carpel;collective leaf structure;guard cell;petal;root;sepal;stamen,
703	AT4G37295	2.45379	3.73258e-09	At4g37295 [Source:UniProtKB/TrEMBL;Acc:Q8LCF5]	negative regulation of lateral root development;mitochondrion;transmembrane receptor protein serine/threonine kinase binding;LP.04 four leaves visible stage;LP.06 six leaves visible stage;endosperm;flower;fruit;plant embryo;root;rosette;stem;vascular leaf;whole plant,
704	AT5G00870	2.45225	7.78636e-06	-	#N/A
705	AT4G21380	2.45221	0.000537142	Receptor-like serine/threonine-protein kinase SD1-8 [Source:UniProtKB/Swiss-Prot;Acc:O81905]	immune response;signal transduction;plasma membrane;chloroplast;plasma membrane;plasmodesma;vacuole;protein serine/threonine kinase activity;transmembrane receptor protein serine/threonine kinase activity;ubiquitin protein ligase binding;LP.02 two leaves visible stage;LP.04 four leaves visible stage;LP.06 six leaves visible stage;LP.08 eight leaves visible stage;LP.10 ten leaves visible stage;LP.…
706	AT3G25770	2.45172	0.00757707	AOC2 [Source:UniProtKB/TrEMBL;Acc:A0A178VKE4]	jasmonic acid biosynthetic process;response to cold;chloroplast;chloroplast envelope;chloroplast stroma;chloroplast thylakoid membrane;cytosol;stromule;allene-oxide cyclase activity;seedling development stage;vascular leaf senescent stage;cotyledon;guard cell;rosette leaf;vascular leaf;cell-to-cell mobile RNA,
707	AT5G16930	2.4512	5.95076e-60	AAA-type ATPase family protein [Source:UniProtKB/TrEMBL;Acc:Q8RXI0]	mitochondrion organization;mitochondrion;chloroplast;mitochondrion;ATP hydrolysis activity;protein binding;LP.02 two leaves visible stage;LP.04 four leaves visible stage;flowering stage;mature plant embryo stage;petal differentiation and expansion stage;plant embryo bilateral stage;plant embryo cotyledonary stage;plant embryo globular stage;vascular leaf senescent stage;carpel;collective leaf str…
708	AT4G12470	2.45104	1.52375e-16	pEARLI1-like lipid transfer protein 1 [Source:UniProtKB/Swiss-Prot;Acc:Q9SU35]	defense response to fungus;induced systemic resistance;systemic acquired resistance;cellular response to cold;cold acclimation;induced systemic resistance;apoplast;chloroplast;chloroplast outer membrane;cytoplasmic stress granule;endoplasmic reticulum;extracellular region;plasmodesma;protein binding;LP.02 two leaves visible stage;LP.04 four leaves visible stage;LP.06 six leaves visible stage;LP.0…
709	AT1G74310	2.45034	1.18487e-50	Chaperone protein ClpB1 [Source:UniProtKB/Swiss-Prot;Acc:P42730]	cellular response to hypoxia;positive regulation of translation;protein unfolding;response to heat;cellular response to heat;response to high light intensity;cytoplasm;chloroplast envelope;chloroplast stroma;cytoplasm;ATP hydrolysis activity;protein binding;M germinated pollen stage;flowering stage;petal differentiation and expansion stage;plant embryo bilateral stage;plant embryo cotyledonary st…
710	AT3G48570	2.4499	1.6806e-43	At3g48570 [Source:UniProtKB/TrEMBL;Acc:Q2HIR4]	intracellular protein transport;post-translational protein targeting to membrane, translocation;protein targeting;plasma membrane;Ssh1 translocon complex;protein transmembrane transporter activity;L mature pollen stage;LP.02 two leaves visible stage;LP.04 four leaves visible stage;LP.06 six leaves visible stage;LP.08 eight leaves visible stage;LP.10 ten leaves visible stage;LP.12 twelve leaves vi…
711	AT5G54165	2.44658	0.00606934	Avr9/Cf-9 rapidly elicited protein [Source:UniProtKB/TrEMBL;Acc:Q570N6]	#N/A
712	AT4G36830	2.44452	3.2657e-18	HOS3-1 [Source:UniProtKB/TrEMBL;Acc:A0A178UW40]	cellular response to abscisic acid stimulus;fatty acid elongation;fatty acid elongation, monounsaturated fatty acid;fatty acid elongation, polyunsaturated fatty acid;fatty acid elongation, saturated fatty acid;sphingolipid biosynthetic process;very long-chain fatty acid biosynthetic process;endoplasmic reticulum membrane;chloroplast;mitochondrion;fatty acid elongase activity;L mature pollen stage…
713	AT5G61570	2.44398	1.41467e-27	Protein kinase superfamily protein [Source:UniProtKB/TrEMBL;Acc:F4K3J7]	phosphorylation;protein phosphorylation;chloroplast;extracellular region;ATP binding;protein kinase activity;LP.02 two leaves visible stage;LP.04 four leaves visible stage;LP.06 six leaves visible stage;LP.08 eight leaves visible stage;LP.10 ten leaves visible stage;LP.12 twelve leaves visible stage;flowering stage;petal differentiation and expansion stage;plant embryo bilateral stage;plant embry…
714	AT2G14290	2.4426	0.00147174	F-box protein At2g14290 [Source:UniProtKB/Swiss-Prot;Acc:Q9ZQ60]	#N/A
715	AT1G51960	2.43964	0.00588364	Calmodulin-binding family protein [Source:UniProtKB/TrEMBL;Acc:Q9ZU28]	nucleus;molecular_function;plant sperm cell;shoot apex;abscission zone;axillary inflorescence bud;floral organ abscission zone;flower bud;inflorescence axis node;leaf abscission zone,
716	AT2G38530	2.43898	1.5071e-52	Non-specific lipid-transfer protein [Source:UniProtKB/TrEMBL;Acc:A0A178W063]	cutin biosynthetic process;cutin-based cuticle development;phospholipid transfer to membrane;plant epidermal cell differentiation;programmed cell death;response to water deprivation;Golgi apparatus;chloroplast;endosome;extracellular region;plant-type cell wall;plasma membrane;trans-Golgi network;molecular_function;LP.04 four leaves visible stage;LP.06 six leaves visible stage;flowering stage;matu…
717	AT1G68410	2.43494	3.43233e-46	Probable protein phosphatase 2C 15 [Source:UniProtKB/Swiss-Prot;Acc:Q9M9C6]	regulation of intracellular signal transduction;protein serine/threonine phosphatase activity;LP.02 two leaves visible stage;LP.04 four leaves visible stage;LP.06 six leaves visible stage;LP.08 eight leaves visible stage;LP.10 ten leaves visible stage;LP.12 twelve leaves visible stage;flowering stage;mature plant embryo stage;petal differentiation and expansion stage;plant embryo bilateral stage;…
718	AT1G13420	2.4337	1.75339e-17	Cytosolic sulfotransferase 8 [Source:UniProtKB/Swiss-Prot;Acc:Q9FX56]	response to cytokinin;sulfation;cytoplasm;nucleus;sulfotransferase activity;brassinosteroid sulfotransferase activity;hypocotyl;root,
719	AT1G69520	2.43322	4.43508e-22	S-adenosyl-L-methionine-dependent methyltransferases superfamily protein [Source:TAIR;Acc:AT1G69520]	#N/A
720	AT1G31660	2.43236	6.02295e-36	Bystin-like protein [Source:UniProtKB/TrEMBL;Acc:Q8RWS4]	embryo sac development;pollen development;rRNA processing;rRNA processing;cytoplasm;nucleolus;nucleolus;nucleoplasm;nucleus;preribosome, small subunit precursor;snoRNA binding;LP.02 two leaves visible stage;LP.04 four leaves visible stage;LP.06 six leaves visible stage;LP.08 eight leaves visible stage;LP.10 ten leaves visible stage;LP.12 twelve leaves visible stage;flowering stage;mature plant em…
721	AT3G55700	2.43199	8.48496e-17	Glycosyltransferase (Fragment) [Source:UniProtKB/TrEMBL;Acc:W8Q6P0]	#N/A
722	AT1G28600	2.43185	4.45359e-32	GDSL esterase/lipase At1g28600 [Source:UniProtKB/Swiss-Prot;Acc:Q94F40]	#N/A
723	AT5G50570	2.43146	0.000126153	Squamosa promoter-binding-like protein 13B [Source:UniProtKB/Swiss-Prot;Acc:P0DI11]	anther development;regulation of DNA-templated transcription;response to fungus;vegetative to reproductive phase transition of meristem;nucleus;nucleus;DNA-binding transcription activator activity;DNA-binding transcription factor activity;protein binding;transcription cis-regulatory region binding;guard cell,
724	AT5G54860	2.42911	8.60707e-34	Probable folate-biopterin transporter 4 [Source:UniProtKB/Swiss-Prot;Acc:Q8RWQ5]	folate transmembrane transport;folic acid transmembrane transporter activity;L mature pollen stage;LP.02 two leaves visible stage;LP.04 four leaves visible stage;LP.06 six leaves visible stage;LP.08 eight leaves visible stage;LP.10 ten leaves visible stage;LP.12 twelve leaves visible stage;M germinated pollen stage;flowering stage;mature plant embryo stage;petal differentiation and expansion stag…
725	AT2G36590	2.42889	0.020469	Proline transporter 3 [Source:UniProtKB/Swiss-Prot;Acc:Q9SJP9]	proline transport;amino acid transmembrane transport;proline transport;plasma membrane;cytoplasm;plasma membrane;L-proline transmembrane transporter activity;amino acid transmembrane transporter activity;L mature pollen stage;LP.02 two leaves visible stage;LP.04 four leaves visible stage;LP.06 six leaves visible stage;LP.08 eight leaves visible stage;LP.10 ten leaves visible stage;flowering stage…
726	AT5G20480	2.42636	2.20337e-25	LRR receptor-like serine/threonine-protein kinase EFR [Source:UniProtKB/Swiss-Prot;Acc:C0LGT6]	detection of bacterium;immune response-regulating signaling pathway;pathogen-associated molecular pattern receptor signaling pathway;plant-type hypersensitive response;hormone-mediated signaling pathway;plasma membrane;plasma membrane;kinase activity;protein binding;signaling receptor activity;transmembrane receptor protein kinase activity;LP.02 two leaves visible stage;LP.06 six leaves visible s…
727	AT1G56250	2.42134	0.000550689	F-box protein VBF [Source:UniProtKB/Swiss-Prot;Acc:Q9C7K0]	#N/A
728	AT5G24660	2.42133	2.18154e-28	Protein RESPONSE TO LOW SULFUR 2 [Source:UniProtKB/Swiss-Prot;Acc:Q9FIR9]	chloroplast organization;positive regulation of DNA-templated transcription;regulation of defense response;cellular oxidant detoxification;cellular response to sulfur starvation;defense response to bacterium;defense response to oomycetes;regulation of response to osmotic stress;response to salt stress;chloroplast;cytoplasm;mitochondrion;nucleus;protein binding;L mature pollen stage;LP.02 two leav…
729	AT3G50930	2.42125	4.59503e-10	Protein HYPER-SENSITIVITY-RELATED 4 [Source:UniProtKB/Swiss-Prot;Acc:Q8VZG2]	programmed cell death;response to UV;salicylic acid mediated signaling pathway;plant-type hypersensitive response;response to bacterium;response to molecule of bacterial origin;mitochondrial envelope;mitochondrial outer membrane;mitochondrion;plasma membrane;identical protein binding;LP.02 two leaves visible stage;LP.04 four leaves visible stage;LP.06 six leaves visible stage;LP.08 eight leaves v…
730	AT5G00755	2.42037	0.000222756	-	#N/A
731	AT3G49570	2.418	3.72856e-17	Protein RESPONSE TO LOW SULFUR 3 [Source:UniProtKB/Swiss-Prot;Acc:Q9SCK2]	cellular oxidant detoxification;chloroplast;cytoplasm;mitochondrion;nucleus;molecular_function;guard cell,
732	AT1G66920	2.41482	9.03581e-14	LEAF RUST 10 DISEASE-RESISTANCE LOCUS RECEPTOR-LIKE PROTEIN KINASE-like 2.4 [Source:UniProtKB/Swiss-Prot;Acc:F4HQ22]	phosphorylation;protein phosphorylation;extracellular region;ATP binding;histone H2AS1 kinase activity;polysaccharide binding;protein kinase activity;protein serine/threonine kinase activity;guard cell,
733	AT2G43110	2.41014	3.07525e-26	At2g43110 [Source:UniProtKB/TrEMBL;Acc:Q8GWB4]	#N/A
734	AT2G04400	2.40882	3.20904e-28	Indole-3-glycerol phosphate synthase, chloroplastic [Source:UniProtKB/Swiss-Prot;Acc:P49572]	L-tryptophan biosynthetic process;L-tryptophan biosynthetic process;chloroplast;chloroplast stroma;copper ion binding;indole-3-glycerol-phosphate synthase activity;L mature pollen stage;LP.02 two leaves visible stage;LP.04 four leaves visible stage;LP.06 six leaves visible stage;LP.08 eight leaves visible stage;LP.10 ten leaves visible stage;LP.12 twelve leaves visible stage;M germinated pollen s…
735	AT2G15490	2.40722	1.15663e-41	UDP-glycosyltransferase 73B4 [Source:UniProtKB/Swiss-Prot;Acc:Q7Y232]	response to other organism;flavonol biosynthetic process;chloroplast;UDP-glucosyltransferase activity;glycosyltransferase activity;quercetin 3-O-glucosyltransferase activity;quercetin 7-O-glucosyltransferase activity;guard cell;root,
736	AT5G22100	2.40632	9.25348e-36	RNA 3'-terminal phosphate cyclase-like protein [Source:UniProtKB/TrEMBL;Acc:Q67XN9]	endonucleolytic cleavage of tricistronic rRNA transcript (SSU-rRNA, 5.8S rRNA, LSU-rRNA);nucleolus;RNA endonuclease activity;catalytic activity;guard cell,
737	AT3G28510	2.40417	5.6413e-08	AAA-ATPase At3g28510 [Source:UniProtKB/Swiss-Prot;Acc:Q9LH84]	endoplasmic reticulum;plasma membrane;molecular_function;LP.04 four leaves visible stage;LP.06 six leaves visible stage;flowering stage;vascular leaf senescent stage;collective leaf structure;plant callus;root;sepal;stamen;stem;vascular leaf;cell-to-cell mobile RNA,
738	AT5G40000	2.40175	0.0135546	AAA-ATPase At5g40000 [Source:UniProtKB/Swiss-Prot;Acc:F4KFX5]	mitochondrion;plasma membrane;
739	AT3G05858	2.40161	0.013778	Putative uncharacterized protein [Source:UniProtKB/TrEMBL;Acc:Q1G3M8]	nucleus;
740	AT1G55500	2.39788	3.5059e-70	evolutionarily conserved C-terminal region 4 [Source:TAIR;Acc:AT1G55500]	phosphate ion homeostasis;mRNA destabilization;mRNA stabilization;response to abscisic acid;cytoplasm;nucleus;RNA binding;mRNA binding;LP.02 two leaves visible stage;LP.04 four leaves visible stage;LP.10 ten leaves visible stage;LP.12 twelve leaves visible stage;flowering stage;mature plant embryo stage;petal differentiation and expansion stage;plant embryo bilateral stage;plant embryo cotyledona…
741	AT5G57510	2.39682	0.000287706	Cotton fiber protein [Source:UniProtKB/TrEMBL;Acc:Q9FKM0]	cellular response to hypoxia;nucleus;molecular_function;flowering stage;petal differentiation and expansion stage;cotyledon;guard cell;pollen;root;sepal;stamen;stem,
742	AT3G12145	2.39178	0.000214661	FTM4 [Source:UniProtKB/TrEMBL;Acc:A0A178V9V7]	vegetative to reproductive phase transition of meristem;long-day photoperiodism, flowering;regulation of timing of transition from vegetative to reproductive phase;extracellular region;protein binding;transcription factor binding;guard cell;inflorescence meristem;shoot apical meristem,
743	AT4G05120	2.39109	9.94003e-47	Equilibrative nucleotide transporter 3 [Source:UniProtKB/Swiss-Prot;Acc:Q9M0Y3]	nucleoside transport;pyrimidine nucleoside transport;nucleoside transmembrane transport;plasma membrane;nucleoside transmembrane transporter activity;guard cell,
744	AT2G27505	2.39064	0.0408856	FBD-like domain family protein [Source:UniProtKB/TrEMBL;Acc:F4IGN8]
745	AT4G37530	2.38998	1.99883e-24	Peroxidase 51 [Source:UniProtKB/Swiss-Prot;Acc:Q9SZE7]	response to oxidative stress;extracellular region;heme binding;lactoperoxidase activity;protein binding;guard cell;root,
746	AT3G12270	2.38841	7.2468e-30	Probable protein arginine N-methyltransferase 3 [Source:UniProtKB/Swiss-Prot;Acc:Q0WVD6]	chromatin remodeling;regulation of DNA-templated transcription;regulation of ribosome biogenesis;nucleus;cytoplasm;histone methyltransferase activity;protein-arginine N-methyltransferase activity;transcription cis-regulatory region binding;LP.02 two leaves visible stage;LP.04 four leaves visible stage;LP.06 six leaves visible stage;LP.10 ten leaves visible stage;LP.12 twelve leaves visible stage;…
747	AT2G34790	2.38792	1.2278e-10	Berberine bridge enzyme-like 15 [Source:UniProtKB/Swiss-Prot;Acc:O64743]	embryo development ending in seed dormancy;polar nucleus fusion;chloroplast;plant-type cell wall;plasmodesma;FAD binding;cinnamyl-alcohol dehydrogenase activity;coniferyl-alcohol dehydrogenase activity;flowering stage;petal differentiation and expansion stage;carpel;collective leaf structure;embryo sac central cell;flower;guard cell;hypocotyl;inflorescence meristem;leaf apex;petal;pollen;pollen t…
748	AT5G43980	2.38742	3.40176e-31	Cysteine-rich repeat secretory protein 56 [Source:UniProtKB/Swiss-Prot;Acc:Q8GXV7]	plasmodesmata-mediated intercellular transport;transport of virus in multicellular host;plasmodesmata-mediated intercellular transport;response to virus;transport of virus in multicellular host;plasmodesma;extracellular region;plant-type cell wall;plasmodesma;molecular_function;flowering stage;petal differentiation and expansion stage;vascular leaf senescent stage;flower;guard cell;hypocotyl;infl…
749	AT3G04000	2.38715	5.34047e-12	NADPH-dependent aldehyde reductase 2, chloroplastic [Source:UniProtKB/Swiss-Prot;Acc:Q9SQR2]	#N/A
750	AT3G26125	2.38579	0.000446121	Cytochrome P-450-like protein [Source:UniProtKB/TrEMBL;Acc:Q9LTN1]	#N/A
751	AT5G67300	2.38249	6.77961e-20	MYBR1 [Source:UniProtKB/TrEMBL;Acc:A0A178UQ74]	defense response to bacterium;defense response to fungus;regulation of jasmonic acid mediated signaling pathway;regulation of salicylic acid mediated signaling pathway;response to abscisic acid;response to heat;response to salt stress;response to water deprivation;positive regulation of auxin mediated signaling pathway;regulation of DNA-templated transcription;regulation of defense response to fu…
752	AT3G52500	2.38109	2.86062e-38	At3g52500 [Source:UniProtKB/TrEMBL;Acc:Q9SVD1]	#N/A
753	AT3G18130	2.38084	1.55497e-27	Receptor for activated C kinase 1C [Source:UniProtKB/Swiss-Prot;Acc:Q9LV28]	cellular response to abscisic acid stimulus;root development;seed germination;shoot system development;negative regulation of translational frameshifting;positive regulation of signal transduction;rescue of stalled ribosome;cytosol;nucleus;cytosol;nucleolus;cytosol;MAP-kinase scaffold activity;protein kinase C binding;ribosome binding;LP.02 two leaves visible stage;LP.04 four leaves visible stage…
754	AT2G38870	2.3793	2.92849e-14	Putative protease inhibitor [Source:UniProtKB/TrEMBL;Acc:Q9ZV18]	defense response to fungus;response to wounding;cytosol;extracellular region;plant-type cell wall;serine-type endopeptidase inhibitor activity;LP.02 two leaves visible stage;LP.04 four leaves visible stage;LP.06 six leaves visible stage;LP.08 eight leaves visible stage;LP.10 ten leaves visible stage;LP.12 twelve leaves visible stage;flowering stage;mature plant embryo stage;petal differentiation …
755	AT3G02880	2.37719	1.09961e-47	Probable inactive receptor kinase At3g02880 [Source:UniProtKB/Swiss-Prot;Acc:Q9M8T0]	regulation of water channel activity;regulation of transmembrane transporter activity;cytosol;extracellular region;plant-type cell wall;plasma membrane;plasmodesma;cytosol;coreceptor activity;kinase activity;protein binding;protein kinase activity;LP.02 two leaves visible stage;LP.04 four leaves visible stage;LP.06 six leaves visible stage;LP.08 eight leaves visible stage;LP.10 ten leaves visible…
756	AT4G04710	2.37565	9.60893e-05	calcium-dependent protein kinase 22 [Source:TAIR;Acc:AT4G04710]	intracellular signal transduction;cytoplasm;nucleus;plasma membrane;plasmodesma;calcium-dependent protein serine/threonine kinase activity;calcium/calmodulin-dependent protein kinase activity;calmodulin binding,
757	AT5G63450	2.37473	0.00207292	cytochrome P450, family 94, subfamily B, polypeptide 1 [Source:TAIR;Acc:AT5G63450]	response to wounding;jasmonic acid metabolic process;chloroplast;heme binding;iron ion binding;jasmonoyl-isoleucine-12-hydroxylase activity;monooxygenase activity;oxidoreductase activity, acting on paired donors, with incorporation or reduction of molecular oxygen;protein binding;flowering stage;petal differentiation and expansion stage;carpel;flower;guard cell;hypocotyl;inflorescence meristem;le…
758	AT3G06530	2.37419	1.54359e-22	ARM repeat superfamily protein [Source:UniProtKB/TrEMBL;Acc:A0A1I9LP28]	maturation of SSU-rRNA from tricistronic rRNA transcript (SSU-rRNA, 5.8S rRNA, LSU-rRNA);positive regulation of transcription by RNA polymerase I;chloroplast;nucleus;plant-type vacuole;cytosol;90S preribosome;small-subunit processome;t-UTP complex;protein binding;snoRNA binding;LP.02 two leaves visible stage;LP.04 four leaves visible stage;LP.06 six leaves visible stage;LP.08 eight leaves visible…
759	AT1G14360	2.37366	4.75499e-52	UDP-galactose/UDP-glucose transporter 3 [Source:UniProtKB/Swiss-Prot;Acc:Q9M9S6]	UDP-galactose transmembrane transport;embryo sac development;endoplasmic reticulum unfolded protein response;pollen development;Golgi membrane;endoplasmic reticulum membrane;Golgi membrane;endoplasmic reticulum membrane;UDP-galactose transmembrane transporter activity;UDP-glucose transmembrane transporter activity;L mature pollen stage;LP.02 two leaves visible stage;LP.04 four leaves visible stag…
760	AT2G43580	2.36704	0.0420712	Endochitinase At2g43580 [Source:UniProtKB/Swiss-Prot;Acc:O24598]	cell wall macromolecule catabolic process;response to fungus;extracellular region;chitinase activity;endosperm,
761	AT2G45760	2.36632	6.32413e-05	BON1-associated protein 2 [Source:UniProtKB/Swiss-Prot;Acc:Q58FX0]	#N/A
762	AT3G50770	2.36631	0.000303734	Probable calcium-binding protein CML41 [Source:UniProtKB/Swiss-Prot;Acc:Q8L3R2]	#N/A
763	AT4G29690	2.36551	2.83765e-40	Alkaline-phosphatase-like family protein [Source:UniProtKB/TrEMBL;Acc:Q9SU82]	#N/A
764	AT1G16420	2.36549	0.0222082	Metacaspase-8 [Source:UniProtKB/Swiss-Prot;Acc:Q9SA41]	hydrogen peroxide-mediated programmed cell death;programmed cell death;response to UV-C;response to hydrogen peroxide;response to oxidative stress;proteolysis;cytoplasm;cysteine-type endopeptidase activity;LP.06 six leaves visible stage;LP.08 eight leaves visible stage;LP.10 ten leaves visible stage;collective leaf structure;cotyledon;guard cell;leaf apex;stem;vascular leaf,
765	AT1G72416	2.36524	2.74894e-15	Chaperone DnaJ-domain superfamily protein [Source:UniProtKB/TrEMBL;Acc:B3H5X6]	#N/A
766	AT5G57280	2.36084	1.84685e-30	RID2 [Source:UniProtKB/TrEMBL;Acc:A0A178UNY0]	rRNA processing;callus formation;lateral root development;maintenance of root meristem identity;rRNA (guanine-N7)-methylation;root development;nucleolus;nucleolus;nucleus;rRNA (guanine) methyltransferase activity;LP.02 two leaves visible stage;LP.04 four leaves visible stage;LP.06 six leaves visible stage;LP.08 eight leaves visible stage;LP.10 ten leaves visible stage;LP.12 twelve leaves visible …
767	AT3G07050	2.36022	1.5039e-44	Guanine nucleotide-binding protein-like NSN1 [Source:UniProtKB/Swiss-Prot;Acc:Q9M8Z5]	floral organ morphogenesis;maintenance of inflorescence meristem identity;negative regulation of DNA-templated transcription;regulation of cell fate specification;cotyledon development;regulation of embryonic development;regulation of epidermal cell differentiation;regulation of leaf development;nucleolus;nucleolus;nucleus;plasmodesma;cytosol;mRNA binding;protein binding;LP.02 two leaves visible …
768	AT5G64310	2.35894	1.977e-32	Classical arabinogalactan protein 1 [Source:UniProtKB/Swiss-Prot;Acc:Q8LCN5]	#N/A
769	AT4G33560	2.35873	2.15618e-06	At4g33560 [Source:UniProtKB/TrEMBL;Acc:O81873]	cellular response to hypoxia;molecular_function;flowering stage;mature plant embryo stage;petal differentiation and expansion stage;plant embryo bilateral stage;plant embryo cotyledonary stage;plant embryo globular stage;collective leaf structure;flower;flower pedicel;guard cell;petal;plant embryo;root;seed;sepal;shoot apex;vascular leaf,
770	AT4G22980	2.35692	7.39487e-16	Molybdenum cofactor sulfurase-like protein [Source:UniProtKB/TrEMBL;Acc:O82746]	#N/A
771	AT3G13230	2.35644	8.42243e-27	At3g13230 [Source:UniProtKB/TrEMBL;Acc:Q9LTU6]	nucleus;nucleus;RNA binding;LP.02 two leaves visible stage;LP.04 four leaves visible stage;LP.06 six leaves visible stage;LP.08 eight leaves visible stage;LP.10 ten leaves visible stage;LP.12 twelve leaves visible stage;flowering stage;mature plant embryo stage;petal differentiation and expansion stage;plant embryo bilateral stage;plant embryo cotyledonary stage;plant embryo globular stage;vascul…
772	AT1G77520	2.35631	2.63584e-11	O-methyltransferase family protein [Source:UniProtKB/TrEMBL;Acc:Q9CAQ4]	biosynthetic process;methylation;cytosol;nucleus;O-methyltransferase activity;S-adenosylmethionine-dependent methyltransferase activity;guard cell;cell-to-cell mobile RNA,
773	AT4G25340	2.35608	7.11288e-51	Peptidyl-prolyl cis-trans isomerase FKBP53 [Source:UniProtKB/Swiss-Prot;Acc:Q93ZG9]	nucleosome assembly;nucleolus;nucleus;histone binding;peptidyl-prolyl cis-trans isomerase activity;protein binding;LP.02 two leaves visible stage;LP.04 four leaves visible stage;LP.06 six leaves visible stage;LP.08 eight leaves visible stage;LP.10 ten leaves visible stage;LP.12 twelve leaves visible stage;flowering stage;mature plant embryo stage;petal differentiation and expansion stage;plant em…
774	AT3G54960	2.3548	5.0085e-53	PDIL1-3 [Source:UniProtKB/TrEMBL;Acc:A0A178VF09]	response to endoplasmic reticulum stress;protein folding;response to endoplasmic reticulum stress;endoplasmic reticulum;chloroplast;cytosol;endoplasmic reticulum;plant-type vacuole;secretory vesicle;protein disulfide isomerase activity;LP.02 two leaves visible stage;LP.04 four leaves visible stage;LP.06 six leaves visible stage;LP.08 eight leaves visible stage;LP.10 ten leaves visible stage;LP.12…
775	AT4G39030	2.35451	2.80497e-10	Protein DETOXIFICATION 47, chloroplastic [Source:UniProtKB/Swiss-Prot;Acc:Q945F0]	defense response;defense response to bacterium;negative regulation of defense response;response to nematode;salicylic acid biosynthetic process;innate immune response;response to salicylic acid;salicylic acid biosynthetic process;transmembrane transport;chloroplast envelope;chloroplast;chloroplast envelope;plastid;antiporter activity;transmembrane transporter activity;xenobiotic transmembrane tra…
776	AT3G22660	2.35198	9.06195e-26	Probable rRNA-processing protein EBP2 homolog [Source:UniProtKB/Swiss-Prot;Acc:Q9LUJ5]	rRNA processing;ribosomal large subunit biogenesis;nuclear periphery;nucleolus;nucleolus;nucleus;preribosome, large subunit precursor;GTPase activity;RNA binding;protein binding;LP.02 two leaves visible stage;LP.04 four leaves visible stage;LP.06 six leaves visible stage;LP.10 ten leaves visible stage;LP.12 twelve leaves visible stage;flowering stage;mature plant embryo stage;petal differentiatio…
777	AT1G61667	2.35127	8.77843e-15	Protein of unknown function, DUF538 [Source:TAIR;Acc:AT1G61667]	#N/A
778	AT5G23840	2.35065	2.60475e-08	MD-2-related lipid recognition domain-containing protein [Source:UniProtKB/TrEMBL;Acc:Q9FF96]	sterol transport;extracellular region;sterol binding;root,
779	AT1G26770	2.34878	4.20756e-18	Expansin [Source:UniProtKB/TrEMBL;Acc:F4HPC1]	plant-type cell wall loosening;syncytium formation;unidimensional cell growth;plant-type cell wall organization;extracellular region;plant-type cell wall;structural constituent of cell wall;LP.02 two leaves visible stage;LP.04 four leaves visible stage;LP.06 six leaves visible stage;LP.08 eight leaves visible stage;LP.10 ten leaves visible stage;LP.12 twelve leaves visible stage;flowering stage;m…
780	AT1G65030	2.34823	2.44436e-37	At1g65030 [Source:UniProtKB/TrEMBL;Acc:Q5XEV4]	maturation of LSU-rRNA from tricistronic rRNA transcript (SSU-rRNA, 5.8S rRNA, LSU-rRNA);nucleolus;nucleolus;nucleus;Cul4-RING E3 ubiquitin ligase complex;protein binding;protein kinase inhibitor activity;cultured plant cell;guard cell,
781	AT1G04040	2.34339	4.31115e-48	At1g04040/F21M11_2 [Source:UniProtKB/TrEMBL;Acc:Q9ZWC4]	#N/A
782	AT2G34250	2.34323	2.4753e-85	AT2G34250 protein [Source:UniProtKB/TrEMBL;Acc:O80774]	SRP-dependent cotranslational protein targeting to membrane, translocation;post-translational protein targeting to membrane, translocation;endoplasmic reticulum;endoplasmic reticulum membrane;Golgi apparatus;Sec61 translocon complex;mRNA binding;protein binding;protein transmembrane transporter activity;ribosome binding;signal sequence binding;L mature pollen stage;LP.02 two leaves visible stage;…
783	AT1G15420	2.3428	1.45255e-40	WD repeat protein [Source:UniProtKB/TrEMBL;Acc:Q8L403]	rRNA processing;maturation of SSU-rRNA from tricistronic rRNA transcript (SSU-rRNA, 5.8S rRNA, LSU-rRNA);nucleolus;nucleus;plasmodesma;molecular_function;LP.02 two leaves visible stage;LP.04 four leaves visible stage;LP.06 six leaves visible stage;LP.08 eight leaves visible stage;LP.10 ten leaves visible stage;LP.12 twelve leaves visible stage;flowering stage;mature plant embryo stage;petal diffe…
784	AT5G24280	2.34177	9.02246e-22	Structural maintenance of chromosomes flexible hinge domain-containing protein GMI1 [Source:UniProtKB/Swiss-Prot;Acc:F4KFS5]	double-strand break repair via homologous recombination;nucleus;molecular_function;flowering stage;mature plant embryo stage;petal differentiation and expansion stage;plant embryo bilateral stage;plant embryo cotyledonary stage;plant embryo globular stage;carpel;collective leaf structure;flower;flower meristem;flower pedicel;guard cell;hypocotyl;inflorescence meristem;petal;plant embryo;pollen;ro…
785	AT1G09210	2.33839	1.03847e-62	Calreticulin-2 [Source:UniProtKB/Swiss-Prot;Acc:Q38858]	response to endoplasmic reticulum stress;ERAD pathway;protein folding;endoplasmic reticulum membrane;chloroplast;endoplasmic reticulum;extracellular region;mitochondrion;plant-type vacuole;secretory vesicle;Golgi apparatus;calcium ion binding;LP.02 two leaves visible stage;LP.04 four leaves visible stage;LP.06 six leaves visible stage;LP.08 eight leaves visible stage;LP.10 ten leaves visible stag…
786	AT5G14760	2.33831	8.0866e-31	L-aspartate oxidase, chloroplastic [Source:UniProtKB/Swiss-Prot;Acc:Q94AY1]	NAD+ biosynthetic process;'de novo' NAD+ biosynthetic process from L-aspartate;NAD+ biosynthetic process;chloroplast;chloroplast;mitochondrion;L-aspartate oxidase activity;L mature pollen stage;LP.04 four leaves visible stage;LP.06 six leaves visible stage;LP.08 eight leaves visible stage;LP.10 ten leaves visible stage;LP.12 twelve leaves visible stage;M germinated pollen stage;flowering stage;ma…
787	AT5G17760	2.3361	1.12693e-17	AAA-ATPase At5g17760 [Source:UniProtKB/Swiss-Prot;Acc:Q9FN75]	#N/A
788	AT1G76160	2.33563	1.56059e-29	Sks5 [Source:UniProtKB/TrEMBL;Acc:A0A178WJJ9]	#N/A
789	AT4G30800	2.33536	1.8718e-33	40S ribosomal protein S11-2 [Source:UniProtKB/Swiss-Prot;Acc:O65569]	translation;cytoplasm;cytosolic small ribosomal subunit;plasma membrane;cytosol;cytosolic small ribosomal subunit;mRNA binding;structural constituent of ribosome;LP.02 two leaves visible stage;LP.04 four leaves visible stage;LP.06 six leaves visible stage;LP.08 eight leaves visible stage;LP.10 ten leaves visible stage;LP.12 twelve leaves visible stage;flowering stage;mature plant embryo stage;pet…
790	AT2G38010	2.33497	5.31395e-28	-	ceramide catabolic process;long-chain fatty acid biosynthetic process;sphingosine biosynthetic process;extracellular region;extracellular region;plasmodesma;N-acylsphingosine amidohydrolase activity;LP.02 two leaves visible stage;LP.04 four leaves visible stage;LP.06 six leaves visible stage;LP.08 eight leaves visible stage;LP.10 ten leaves visible stage;LP.12 twelve leaves visible stage;flowerin…
791	AT5G67480	2.33347	1.03666e-09	BTB and TAZ domain protein 4 [Source:TAIR;Acc:AT5G67480]	regulation of DNA-templated transcription;response to auxin;response to gibberellin;response to hydrogen peroxide;response to jasmonic acid;response to salicylic acid;response to salt stress;response to wounding;cytoplasm;extracellular region;plant-type vacuole;calmodulin binding;protein binding;L mature pollen stage;LP.02 two leaves visible stage;LP.04 four leaves visible stage;LP.06 six leaves …
792	AT4G25631	2.32899	1.79474e-05	U60.2F; snoRNA [Source:TAIR;Acc:AT4G25631]	rRNA methylation;box C/D methylation guide snoRNP complex;
793	AT4G16660	2.32398	1.40557e-49	heat shock protein 70 (Hsp 70) family protein [Source:TAIR;Acc:AT4G16660]	Golgi apparatus;cytosol;endoplasmic reticulum;plant-type vacuole;secretory vesicle;cytosol;endoplasmic reticulum chaperone complex;adenyl-nucleotide exchange factor activity;LP.02 two leaves visible stage;LP.04 four leaves visible stage;LP.06 six leaves visible stage;LP.08 eight leaves visible stage;LP.10 ten leaves visible stage;LP.12 twelve leaves visible stage;flowering stage;mature plant embr…
794	AT3G23730	2.32332	1.93701e-10	Probable xyloglucan endotransglucosylase/hydrolase protein 16 [Source:UniProtKB/Swiss-Prot;Acc:Q8LG58]	plant-type secondary cell wall biogenesis;xyloglucan metabolic process;plant-type cell wall;extracellular region;polysaccharide binding;xyloglucan:xyloglucosyl transferase activity;LP.02 two leaves visible stage;LP.04 four leaves visible stage;LP.06 six leaves visible stage;LP.08 eight leaves visible stage;LP.10 ten leaves visible stage;LP.12 twelve leaves visible stage;flowering stage;mature pla…
795	AT3G17609	2.31797	1.55509e-12	HYH [Source:UniProtKB/TrEMBL;Acc:A0A178VIU6]	response to UV-B;positive regulation of transcription by RNA polymerase II;red or far-red light signaling pathway;regulation of photomorphogenesis;response to far red light;response to red light;nucleus;nucleus;DNA-binding transcription factor activity;DNA-binding transcription factor activity, RNA polymerase II-specific;protein binding;transcription cis-regulatory region binding;LP.02 two leaves…
796	AT1G80270	2.31698	4.07019e-24	PPR596 [Source:UniProtKB/TrEMBL;Acc:A0A178W3Z6]	#N/A
797	AT5G53700	2.31656	7.74464e-12	RNA-binding (RRM/RBD/RNP motifs) family protein [Source:UniProtKB/TrEMBL;Acc:Q5BPG8]	poly(A) binding;guard cell,
798	AT3G50970	2.31451	0.0100187	Dehydrin Xero 2 [Source:UniProtKB/Swiss-Prot;Acc:P42758]	cold acclimation;defense response to fungus;response to abscisic acid;response to cold;response to water deprivation;cold acclimation;response to abscisic acid;response to water deprivation;cytosol;membrane;molecular_function;LP.04 four leaves visible stage;LP.06 six leaves visible stage;LP.08 eight leaves visible stage;LP.10 ten leaves visible stage;LP.12 twelve leaves visible stage;flowering st…
799	AT2G46150	2.31251	3.99177e-21	Late embryogenesis abundant (LEA) hydroxyproline-rich glycoprotein family [Source:UniProtKB/TrEMBL;Acc:O82354]	#N/A
800	AT1G19464	2.31232	0.0418599	MIR864a; miRNA [Source:TAIR;Acc:AT1G19464]
801	AT5G17700	2.30991	1.71405e-18	Protein DETOXIFICATION [Source:UniProtKB/TrEMBL;Acc:A0A178UJQ3]	xenobiotic detoxification by transmembrane export across the plasma membrane;membrane;plasma membrane;transmembrane transporter activity;LP.04 four leaves visible stage;LP.10 ten leaves visible stage;LP.12 twelve leaves visible stage;flowering stage;mature plant embryo stage;petal differentiation and expansion stage;plant embryo bilateral stage;plant embryo cotyledonary stage;plant embryo globula…
802	AT5G02050	2.30972	1.65811e-27	At5g02050 [Source:UniProtKB/TrEMBL;Acc:Q9LZM6]	#N/A
803	AT3G49630	2.30961	0.0346502	Probable 2-oxoglutarate-dependent dioxygenase At3g49630 [Source:UniProtKB/Swiss-Prot;Acc:F4IY03]	cellular response to starvation;cytoplasm;2-oxoglutarate-dependent dioxygenase activity;petal differentiation and expansion stage;carpel;root;stem,
804	AT1G77730	2.30919	0.000422942	Pleckstrin homology (PH) domain superfamily protein [Source:UniProtKB/TrEMBL;Acc:Q9CA21]	signal transduction;cytosol;membrane;chloroplast;phosphatidylinositol binding;sterol binding;L mature pollen stage;M germinated pollen stage;flowering stage;collective leaf structure;flower;plant sperm cell;pollen;pollen tube cell,
805	AT2G35935	2.30855	0.0125471	-	#N/A
806	AT3G45970	2.30792	5.69242e-12	Expansin-like A1 [Source:UniProtKB/Swiss-Prot;Acc:Q9LZT4]	plant-type cell wall loosening;unidimensional cell growth;Golgi apparatus;extracellular region;plant-type cell wall;plasmodesma;secretory vesicle;cytosol;molecular_function;LP.02 two leaves visible stage;LP.04 four leaves visible stage;LP.06 six leaves visible stage;LP.08 eight leaves visible stage;LP.10 ten leaves visible stage;LP.12 twelve leaves visible stage;flowering stage;petal differentiat…
807	AT4G39230	2.30747	4.01192e-22	Isoflavone reductase homolog PCBER1 [Source:UniProtKB/Swiss-Prot;Acc:Q9T030]	lignan biosynthetic process;cytoplasm;oxidoreductase activity, acting on NAD(P)H, oxygen as acceptor;phenylcoumaran benzylic ether reductase activity;L mature pollen stage;LP.02 two leaves visible stage;LP.04 four leaves visible stage;LP.06 six leaves visible stage;LP.08 eight leaves visible stage;LP.12 twelve leaves visible stage;M germinated pollen stage;flowering stage;mature plant embryo stag…
808	AT3G27960	2.30624	1.11396e-19	Protein KINESIN LIGHT CHAIN-RELATED 2 [Source:UniProtKB/Swiss-Prot;Acc:Q9LII8]	pollen tube growth;regulation of defense response;cortical microtubule;chloroplast;nucleus;molecular_function;LP.02 two leaves visible stage;LP.04 four leaves visible stage;LP.06 six leaves visible stage;LP.08 eight leaves visible stage;LP.10 ten leaves visible stage;LP.12 twelve leaves visible stage;M germinated pollen stage;flowering stage;mature plant embryo stage;petal differentiation and exp…
809	AT5G17980	2.30395	4.34442e-15	C2 calcium/lipid-binding plant phosphoribosyltransferase family protein [Source:UniProtKB/TrEMBL;Acc:Q9FJG3]	#N/A
810	AT1G24170	2.30281	9.02026e-16	Hexosyltransferase (Fragment) [Source:UniProtKB/TrEMBL;Acc:W8PW12]	#N/A
811	AT2G38290	2.30229	5.85416e-46	Ammonium transporter 2 [Source:UniProtKB/Swiss-Prot;Acc:Q9M6N7]	response to nematode;ammonium transmembrane transport;plasma membrane;cytoplasm;plasma membrane;plasmodesma;ammonium channel activity;LP.02 two leaves visible stage;LP.04 four leaves visible stage;LP.06 six leaves visible stage;LP.08 eight leaves visible stage;LP.10 ten leaves visible stage;LP.12 twelve leaves visible stage;flowering stage;mature plant embryo stage;petal differentiation and expan…
812	AT1G59710	2.30145	1.29464e-43	Actin cross-linking protein (DUF569) [Source:UniProtKB/TrEMBL;Acc:Q9LQ43]	#N/A
813	AT3G23620	2.29804	2.87064e-41	Ribosome production factor 2 homolog [Source:UniProtKB/Swiss-Prot;Acc:Q9LUG5]	rRNA processing;maturation of LSU-rRNA;maturation of LSU-rRNA from tricistronic rRNA transcript (SSU-rRNA, 5.8S rRNA, LSU-rRNA);nucleolus;nucleolus;nucleus;cytosol;protein binding;rRNA binding;LP.02 two leaves visible stage;LP.04 four leaves visible stage;LP.06 six leaves visible stage;LP.08 eight leaves visible stage;LP.10 ten leaves visible stage;LP.12 twelve leaves visible stage;flowering stag…
814	AT1G32960	2.29735	0.031233	Subtilisin-like protease SBT3.3 [Source:UniProtKB/Swiss-Prot;Acc:Q9MAP5]	induced systemic resistance;response to fungus;extracellular space;apoplast;extracellular matrix;extracellular region;plant-type cell wall;serine-type endopeptidase activity;flowering stage;cotyledon;guard cell;leaf vascular system;root vascular system;sepal;stamen;stem,
815	AT1G51790	2.29467	2.63131e-16	Leucine-rich repeat protein kinase family protein [Source:TAIR;Acc:AT1G51790]	phosphorylation;protein phosphorylation;ATP binding;kinase activity;protein kinase activity;LP.02 two leaves visible stage;LP.04 four leaves visible stage;LP.06 six leaves visible stage;LP.08 eight leaves visible stage;LP.10 ten leaves visible stage;LP.12 twelve leaves visible stage;cauline leaf;collective leaf structure;cotyledon;guard cell;leaf apex;leaf lamina base;petiole;root;stem;vascular l…
816	AT3G61400	2.29322	0.0010733	1-aminocyclopropane-1-carboxylate oxidase homolog 8 [Source:UniProtKB/Swiss-Prot;Acc:Q9M2C4]	#N/A
817	AT1G01810	2.29309	7.95982e-05	T1N6.23 [Source:UniProtKB/TrEMBL;Acc:Q9LQ74]	nucleus;
818	AT1G17380	2.29274	0.00577087	Protein TIFY 11A [Source:UniProtKB/Swiss-Prot;Acc:Q9LDU5]	response to jasmonic acid;regulation of defense response;regulation of jasmonic acid mediated signaling pathway;response to wounding;nucleus;chloroplast;nucleus;protein binding;LP.02 two leaves visible stage;LP.04 four leaves visible stage;LP.06 six leaves visible stage;LP.08 eight leaves visible stage;LP.10 ten leaves visible stage;LP.12 twelve leaves visible stage;flowering stage;mature plant e…
819	AT3G48460	2.29241	6.37811e-14	GDSL esterase/lipase At3g48460 [Source:UniProtKB/Swiss-Prot;Acc:Q9STM6]	fatty acid metabolic process;chloroplast;acetylesterase activity;LP.02 two leaves visible stage;LP.04 four leaves visible stage;LP.06 six leaves visible stage;LP.08 eight leaves visible stage;LP.10 ten leaves visible stage;LP.12 twelve leaves visible stage;flowering stage;mature plant embryo stage;petal differentiation and expansion stage;plant embryo bilateral stage;plant embryo cotyledonary sta…
820	AT2G32670	2.29194	7.72058e-15	Vesicle-associated membrane protein 725 [Source:UniProtKB/Swiss-Prot;Acc:O48850]	vesicle-mediated transport;endosome;plasma membrane;SNARE binding;L mature pollen stage;M germinated pollen stage;flowering stage;mature plant embryo stage;petal differentiation and expansion stage;plant embryo bilateral stage;plant embryo cotyledonary stage;plant embryo globular stage;carpel;collective leaf structure;flower;flower pedicel;guard cell;hypocotyl;inflorescence meristem;petal;plant e…
821	AT1G16370	2.29142	3.14031e-12	Organic cation/carnitine transporter 6 [Source:UniProtKB/Swiss-Prot;Acc:Q9SA36]	cellular response to salt stress;cellular response to water deprivation;transmembrane transport;plant-type vacuole membrane;plasma membrane;carbohydrate transmembrane transporter activity;transmembrane transporter activity;LP.06 six leaves visible stage;flowering stage;petal differentiation and expansion stage;carpel;collective leaf structure;cotyledon;flower;guard cell;hypocotyl;leaf apex;pollen…
822	AT4G29610	2.29138	3.68246e-06	Cytidine deaminase 6 [Source:UniProtKB/Swiss-Prot;Acc:Q9SU86]	#N/A
823	AT5G51060	2.2887	2.06721e-13	RHD2 [Source:UniProtKB/TrEMBL;Acc:A0A178UIV0]	aerobic respiration;defense response;response to ATP;root epidermal cell differentiation;plasma membrane;nucleus;NAD(P)H oxidase H2O2-forming activity;flowering stage;petal differentiation and expansion stage;carpel;collective leaf structure;flower;root;root elongation zone;root epidermis;sepal;trichoblast,
824	AT4G04020	2.28738	2.14917e-20	Probable plastid-lipid-associated protein 1, chloroplastic [Source:UniProtKB/Swiss-Prot;Acc:O81439]	photoinhibition;photoprotection;response to abscisic acid;response to cold;photoprotection;chloroplast thylakoid membrane;chloroplast;chloroplast stroma;chloroplast thylakoid;chloroplast thylakoid membrane;cytosol;nucleus;plastid;plastoglobule;stromule;thylakoid;thylakoid lumen;protein binding;seedling development stage;fruit;guard cell;rosette leaf;vascular leaf;cell-to-cell mobile RNA,
825	AT1G79150	2.28661	1.38835e-28	Binding protein [Source:UniProtKB/TrEMBL;Acc:F4IDJ0]	DNA replication initiation;nucleolus;nucleolus;nucleoplasm;nucleus;chromatin binding;protein binding;LP.02 two leaves visible stage;LP.04 four leaves visible stage;LP.06 six leaves visible stage;LP.08 eight leaves visible stage;LP.10 ten leaves visible stage;LP.12 twelve leaves visible stage;flowering stage;mature plant embryo stage;petal differentiation and expansion stage;plant embryo bilateral…
826	AT5G03630	2.28235	2.03246e-30	Monodehydroascorbate reductase 2 [Source:UniProtKB/Swiss-Prot;Acc:Q93WJ8]	response to zinc ion;chloroplast stroma;cytoplasm;cytosol;plasma membrane;monodehydroascorbate reductase (NADH) activity;LP.02 two leaves visible stage;LP.04 four leaves visible stage;LP.06 six leaves visible stage;LP.08 eight leaves visible stage;LP.10 ten leaves visible stage;LP.12 twelve leaves visible stage;flowering stage;mature plant embryo stage;petal differentiation and expansion stage;pl…
827	AT1G60640	2.28167	9.40915e-27	unknown protein; Ha. [Source:TAIR;Acc:AT1G60640]	nucleus;molecular_function;guard cell,
828	AT5G42650	2.28038	0.00163803	Allene oxide synthase, chloroplastic [Source:UniProtKB/Swiss-Prot;Acc:Q96242]	defense response;defense response to fungus;epoxygenase P450 pathway;jasmonic acid biosynthetic process;oxylipin metabolic process;response to fungus;response to jasmonic acid;response to wounding;jasmonic acid biosynthetic process;chloroplast;chloroplast envelope;chloroplast thylakoid;chloroplast thylakoid membrane;mitochondrion;plastid;plastoglobule;thylakoid;allene oxide synthase activity;hydr…
829	AT3G48850	2.28031	9.92676e-11	Mitochondrial phosphate carrier protein 2, mitochondrial [Source:UniProtKB/Swiss-Prot;Acc:Q9M2Z8]	response to salt stress;phosphate ion transmembrane transport;mitochondrial inner membrane;chloroplast;mRNA binding;phosphate transmembrane transporter activity;flowering stage;guard cell;sepal;stamen;stem,
830	AT5G38820	2.28025	0.00475694	-	amino acid transmembrane transport;response to abscisic acid;response to cold;response to heat;response to salt stress;response to water deprivation;membrane;L-amino acid transmembrane transporter activity;amino acid transmembrane transporter activity;L mature pollen stage;LP.02 two leaves visible stage;LP.04 four leaves visible stage;LP.06 six leaves visible stage;LP.08 eight leaves visible stag…
831	AT1G62870	2.28015	7.64638e-11	F16P17.2 protein [Source:UniProtKB/TrEMBL;Acc:Q9LQ19]	#N/A
832	AT1G70800	2.27925	4.46233e-15	Protein C2-DOMAIN ABA-RELATED 6 [Source:UniProtKB/Swiss-Prot;Acc:Q9S764]	phototropism;response to blue light;gravitropism;positive regulation of GTPase activity;positive regulation of abscisic acid-activated signaling pathway;nucleus;plasma membrane;GTPase activator activity;phospholipid binding;protein binding;guard cell,
833	AT3G29034	2.27789	7.78113e-34	At3g29034 [Source:UniProtKB/TrEMBL;Acc:Q8GX70]	#N/A
834	AT1G61580	2.27548	1.66842e-24	60S ribosomal protein L3-2 [Source:UniProtKB/Swiss-Prot;Acc:P22738]	defense response to bacterium;translation;cytoplasm;cytosolic large ribosomal subunit;nucleus;cytosolic large ribosomal subunit;RNA binding;structural constituent of ribosome;LP.02 two leaves visible stage;LP.04 four leaves visible stage;LP.06 six leaves visible stage;LP.08 eight leaves visible stage;LP.10 ten leaves visible stage;LP.12 twelve leaves visible stage;flowering stage;mature plant emb…
835	AT5G11240	2.27342	1.73747e-32	At5g11240 [Source:UniProtKB/TrEMBL;Acc:B5X503]	rRNA processing;nucleolus;nucleus;t-UTP complex;molecular_function;LP.02 two leaves visible stage;LP.04 four leaves visible stage;LP.06 six leaves visible stage;LP.08 eight leaves visible stage;LP.10 ten leaves visible stage;LP.12 twelve leaves visible stage;flowering stage;mature plant embryo stage;petal differentiation and expansion stage;plant embryo bilateral stage;plant embryo cotyledonary s…
836	AT3G11150	2.2716	7.769e-06	2-oxoglutarate (2OG) and Fe(II)-dependent oxygenase superfamily protein [Source:UniProtKB/TrEMBL;Acc:Q8GX26]	#N/A
837	AT5G09590	2.271	1.7612e-41	Heat shock 70 kDa protein 10, mitochondrial [Source:UniProtKB/Swiss-Prot;Acc:Q9LDZ0]	protein folding;response to heat;response to virus;iron-sulfur cluster assembly;protein refolding;cytoplasm;mitochondrion;cytosol;mitochondrial matrix;mitochondrion;plant-type cell wall;plant-type vacuole;plasma membrane;Golgi apparatus;ATP binding;ATP hydrolysis activity;heat shock protein binding;protein folding chaperone;LP.02 two leaves visible stage;LP.04 four leaves visible stage;LP.06 six …
838	AT3G13940	2.2707	2.03713e-34	DNA binding / DNA-directed RNA polymerase [Source:UniProtKB/TrEMBL;Acc:Q9LVK6]	DNA-templated transcription;RNA polymerase I preinitiation complex assembly;transcription elongation by RNA polymerase I;nucleus;RNA polymerase I complex;DNA binding;L mature pollen stage;LP.02 two leaves visible stage;LP.04 four leaves visible stage;LP.06 six leaves visible stage;LP.08 eight leaves visible stage;LP.10 ten leaves visible stage;LP.12 twelve leaves visible stage;flowering stage;mat…
839	AT3G23550	2.27013	3.5081e-09	Protein DETOXIFICATION 18 [Source:UniProtKB/Swiss-Prot;Acc:Q9LUH3]	defense response to oomycetes;defense response to other organism;xenobiotic detoxification by transmembrane export across the plasma membrane;membrane;plasma membrane;transmembrane transporter activity;LP.02 two leaves visible stage;LP.04 four leaves visible stage;LP.06 six leaves visible stage;LP.08 eight leaves visible stage;LP.10 ten leaves visible stage;LP.12 twelve leaves visible stage;cauli…
840	AT3G07120	2.2701	0.0165064	At3g07120 [Source:UniProtKB/TrEMBL;Acc:Q9SFU2]	#N/A
841	AT1G76480	2.26931	0.00887564	unknown protein; BEST Arabidopsis thaliana protein match is: unknown protein (TAIR:AT1G20890.1); Ha. [Source:TAIR;Acc:AT1G76480]	#N/A
842	AT4G37910	2.26888	5.67297e-31	Heat shock 70 kDa protein 9, mitochondrial [Source:UniProtKB/Swiss-Prot;Acc:Q8GUM2]	cytochrome complex assembly;intracellular auxin homeostasis;protein folding;iron-sulfur cluster assembly;protein refolding;response to heat;cytoplasm;mitochondrion;cytosol;mitochondrial matrix;mitochondrion;plant-type cell wall;plant-type vacuole;plasma membrane;Golgi apparatus;cytosol;ATP binding;ATP hydrolysis activity;heat shock protein binding;protein binding;protein folding chaperone;zinc io…
843	AT4G23130	2.26754	0.0173694	cysteine-rich RLK (RECEPTOR-like protein kinase) 5 [Source:TAIR;Acc:AT4G23130]	defense response to bacterium;programmed cell death;response to salicylic acid;defense response to bacterium;plant-type hypersensitive response;signal transduction;plasma membrane;chloroplast;plasma membrane;kinase activity;protein serine/threonine kinase activity;LP.02 two leaves visible stage;LP.04 four leaves visible stage;LP.06 six leaves visible stage;LP.08 eight leaves visible stage;LP.10 t…
844	AT1G14060	2.26365	4.42176e-39	F7A19.14 protein [Source:UniProtKB/TrEMBL;Acc:Q9XI82]	#N/A
845	AT3G09940	2.26272	2.05839e-13	Monodehydroascorbate reductase 3 [Source:UniProtKB/Swiss-Prot;Acc:Q9SR59]	regulation of biological process involved in symbiotic interaction;response to jasmonic acid;response to symbiotic fungus;response to water deprivation;cytoplasm;cytosol;monodehydroascorbate reductase (NADH) activity;LP.04 four leaves visible stage;LP.06 six leaves visible stage;LP.08 eight leaves visible stage;LP.10 ten leaves visible stage;flowering stage;petal differentiation and expansion sta…
846	AT4G28350	2.26248	3.3226e-20	Probable L-type lectin-domain containing receptor kinase VII.2 [Source:UniProtKB/Swiss-Prot;Acc:O49445]	defense response to bacterium;defense response to oomycetes;plasma membrane;extracellular region;transmembrane receptor protein serine/threonine kinase activity;LP.04 four leaves visible stage;flowering stage;cotyledon;guard cell;stamen;stem;vascular leaf,
847	AT2G20560	2.26242	9.99612e-15	At2g20560/T13C7.15 [Source:UniProtKB/TrEMBL;Acc:Q9SIL3]	#N/A
848	AT1G22150	2.26202	0.0366465	Sulfate transporter 1.3 [Source:UniProtKB/Swiss-Prot;Acc:Q9FEP7]	transmembrane transport;plasma membrane;chloroplast;sulfate transmembrane transporter activity;transmembrane transporter activity;flowering stage;petal differentiation and expansion stage;collective leaf structure;flower;petal;plant sperm cell;pollen tube cell,
849	AT1G23100	2.25977	4.84412e-14	GroES-like family protein [Source:UniProtKB/TrEMBL;Acc:Q8LDC9]	#N/A
850	AT2G09225	2.25918	0.00106987	-	#N/A
851	AT1G21750	2.25892	5.14936e-85	Protein disulfide isomerase-like 1-1 [Source:UniProtKB/Swiss-Prot;Acc:Q9XI01]	embryo development ending in seed dormancy;regulation of programmed cell death;response to endoplasmic reticulum stress;response to zinc ion;seed development;protein folding;response to endoplasmic reticulum stress;endoplasmic reticulum;chloroplast;endoplasmic reticulum;lytic vacuole within protein storage vacuole;nucleus;plant-type vacuole;protein storage vacuole;secretory vesicle;thylakoid;Golg…
852	AT3G13150	2.25753	1.59571e-22	Pentatricopeptide repeat-containing protein At3g13150 [Source:UniProtKB/Swiss-Prot;Acc:Q9LK58]	#N/A
853	AT4G13930	2.25629	4.56842e-38	Serine hydroxymethyltransferase 4 [Source:UniProtKB/Swiss-Prot;Acc:O23254]	circadian rhythm;glycine biosynthetic process from serine;tetrahydrofolate metabolic process;cytoplasm;cytoplasm;cytosol;plasma membrane;plasmodesma;glycine hydroxymethyltransferase activity;protein binding;pyridoxal phosphate binding;salicylic acid binding;seed development stage;seedling development stage;cultured plant cell;fruit;guard cell;juvenile vascular leaf;pollen;rosette leaf;seed;tricho…
854	AT4G12730	2.25608	1.62252e-29	Fasciclin-like arabinogalactan protein 2 [Source:UniProtKB/Swiss-Prot;Acc:Q9SU13]	root development;shoot system development;plasma membrane;cytosol;extracellular region;membrane;plant-type vacuole;plasma membrane;molecular_function;LP.02 two leaves visible stage;LP.04 four leaves visible stage;LP.06 six leaves visible stage;LP.08 eight leaves visible stage;LP.10 ten leaves visible stage;LP.12 twelve leaves visible stage;flowering stage;mature plant embryo stage;petal different…
855	AT4G34135	2.2553	8.72841e-38	UDP-glucosyl transferase 73B2 [Source:UniProtKB/Swiss-Prot;Acc:Q94C57]	flavonol biosynthetic process;response to other organism;flavonol biosynthetic process;UDP-glucosyltransferase activity;flavonol 3-O-glucosyltransferase activity;quercetin 3-O-glucosyltransferase activity;quercetin 7-O-glucosyltransferase activity;M germinated pollen stage;guard cell;pollen;pollen tube cell,
856	AT2G17230	2.25424	7.19101e-10	Protein EXORDIUM-like 5 [Source:UniProtKB/Swiss-Prot;Acc:Q9SII5]	#N/A
857	AT1G69760	2.25417	2.32621e-43	At1g69760 [Source:UniProtKB/TrEMBL;Acc:Q9C9L7]	#N/A
858	AT5G66540	2.25279	4.19639e-39	U3 small nucleolar ribonucleoprotein protein MPP10 [Source:UniProtKB/TrEMBL;Acc:Q9FJY5]	#N/A
859	AT3G56891	2.25132	0.00628145	Heavy metal-associated isoprenylated plant protein 45 [Source:UniProtKB/Swiss-Prot;Acc:B3H6D0]	nucleus;plasma membrane;metal ion binding,
860	AT3G06890	2.24795	3.9808e-10	At3g06890 [Source:UniProtKB/TrEMBL;Acc:Q9M910]	#N/A
861	AT5G38020	2.24349	9.52642e-11	At5g38020 [Source:UniProtKB/TrEMBL;Acc:Q84MB1]	fatty acid biosynthetic process;methylation;methylation;nucleus;S-adenosylmethionine-dependent methyltransferase activity;hypocotyl;root,
862	AT5G13200	2.24302	1.48484e-07	GEM-like protein 5 [Source:UniProtKB/Swiss-Prot;Acc:Q9LYV6]	embryo development ending in seed dormancy;maintenance of seed dormancy by absisic acid;regulation of seed germination;seed germination;cytoplasm;plastid;molecular_function;LP.04 four leaves visible stage;LP.06 six leaves visible stage;LP.08 eight leaves visible stage;LP.10 ten leaves visible stage;LP.12 twelve leaves visible stage;flowering stage;petal differentiation and expansion stage;vascula…
863	AT1G72140	2.24287	1.7696e-08	Protein NRT1/ PTR FAMILY 5.12 [Source:UniProtKB/Swiss-Prot;Acc:Q9C7U1]	nitrate transmembrane transport;response to nematode;transmembrane transport;membrane;nucleus;plant-type vacuole;plant-type vacuole membrane;low-affinity nitrate transmembrane transporter activity;protein binding;transmembrane transporter activity;LP.02 two leaves visible stage;LP.04 four leaves visible stage;LP.06 six leaves visible stage;LP.10 ten leaves visible stage;flowering stage;mature pla…
864	AT5G53380	2.2427	0.0332798	O-acyltransferase (WSD1-like) family protein [Source:TAIR;Acc:AT5G53380]	#N/A
865	AT5G41800	2.23996	9.74166e-30	Probable GABA transporter 2 [Source:UniProtKB/Swiss-Prot;Acc:Q8L4X4]	amino acid transmembrane transport;membrane;plasma membrane;amino acid transmembrane transporter activity;LP.04 four leaves visible stage;LP.06 six leaves visible stage;flowering stage;petal differentiation and expansion stage;carpel;collective leaf structure;flower;guard cell;hypocotyl;pollen;pollen tube cell;sepal;stamen;stem;vascular leaf,
866	AT1G08797	2.23919	2.11805e-05	-	#N/A
867	AT5G15490	2.23886	3.29288e-33	UDP-glucose 6-dehydrogenase [Source:UniProtKB/TrEMBL;Acc:A0A178UJW9]	carbohydrate metabolic process;cell wall pectin metabolic process;UDP-glucuronate biosynthetic process;glycosaminoglycan biosynthetic process;nucleus;cytoplasm;plant-type cell wall;NAD binding;UDP-glucose 6-dehydrogenase activity;LP.02 two leaves visible stage;LP.04 four leaves visible stage;LP.06 six leaves visible stage;LP.08 eight leaves visible stage;LP.10 ten leaves visible stage;LP.12 twelv…
868	AT5G65390	2.23764	1.84098e-10	Classical arabinogalactan protein 7 [Source:UniProtKB/Swiss-Prot;Acc:Q8LG54]	#N/A
869	AT3G05360	2.2343	2.21625e-13	Receptor-like protein 30 [Source:UniProtKB/Swiss-Prot;Acc:Q9MA83]	signal transduction;defense response to fungus;detection of molecule of fungal origin;response to fungus;response to mannitol;response to molecule of bacterial origin;response to molecule of fungal origin;response to molecule of oomycetes origin;response to salt stress;plasma membrane;kinase activity;flowering stage;petal differentiation and expansion stage;plant embryo cotyledonary stage;carpel;…
870	AT2G02810	2.23335	1.22227e-33	UDP-galactose/UDP-glucose transporter 1 [Source:UniProtKB/Swiss-Prot;Acc:O64503]	endoplasmic reticulum unfolded protein response;nucleotide-sugar transmembrane transport;UDP-galactose transmembrane transport;embryo sac development;endoplasmic reticulum unfolded protein response;pollen development;endoplasmic reticulum membrane;chloroplast;endoplasmic reticulum membrane;Golgi membrane;UDP-galactose transmembrane transporter activity;UDP-glucose transmembrane transporter activi…
871	AT1G72540	2.23213	0.00242994	Putative receptor-like protein kinase At1g72540 [Source:UniProtKB/Swiss-Prot;Acc:Q9CAH1]	phosphorylation;chloroplast;protein serine/threonine kinase activity;flowering stage;guard cell;stamen;stem,
872	AT5G47990	2.23197	5.32233e-09	THAD1 [Source:UniProtKB/TrEMBL;Acc:A0A178UGC2]	flavonol metabolic process;positive gravitropism;root development;thalianol metabolic process;membrane;endoplasmic reticulum;mitochondrion;oxidoreductase activity, acting on paired donors, with incorporation or reduction of molecular oxygen, NAD(P)H as one donor, and incorporation of one atom of oxygen;thalian-diol desaturase activity;hypocotyl;plant callus;root,
873	AT1G71850	2.23185	1.24175e-20	F14O23.23 protein [Source:UniProtKB/TrEMBL;Acc:Q9M9G1]	mitochondrion;RNA binding;LP.02 two leaves visible stage;LP.04 four leaves visible stage;LP.06 six leaves visible stage;LP.08 eight leaves visible stage;LP.10 ten leaves visible stage;LP.12 twelve leaves visible stage;flowering stage;mature plant embryo stage;petal differentiation and expansion stage;plant embryo bilateral stage;plant embryo cotyledonary stage;plant embryo globular stage;vascular…
874	AT3G51450	2.22672	0.0348159	Protein STRICTOSIDINE SYNTHASE-LIKE 7 [Source:UniProtKB/Swiss-Prot;Acc:Q9SD04]	biosynthetic process;response to ethylene;response to fungus;response to jasmonic acid;response to salicylic acid;response to virus;response to wounding;chloroplast;hydrolase activity;strictosidine synthase activity;LP.02 two leaves visible stage;LP.04 four leaves visible stage;LP.06 six leaves visible stage;LP.08 eight leaves visible stage;LP.10 ten leaves visible stage;LP.12 twelve leaves visib…
875	AT3G57780	2.2257	6.39658e-19	Nucleolar-like protein [Source:UniProtKB/TrEMBL;Acc:F4J3H8]	#N/A
876	AT2G39210	2.22557	4.46813e-08	At2g39210/T16B24.15 [Source:UniProtKB/TrEMBL;Acc:O80960]	inorganic ion import across plasma membrane;response to oomycetes;membrane;chloroplast;plasma membrane;plasmodesma;transmembrane transporter activity;LP.02 two leaves visible stage;LP.04 four leaves visible stage;LP.06 six leaves visible stage;LP.08 eight leaves visible stage;LP.10 ten leaves visible stage;LP.12 twelve leaves visible stage;flowering stage;mature plant embryo stage;petal different…
877	AT4G26780	2.22414	7.50482e-20	GrpE protein homolog 2, mitochondrial [Source:UniProtKB/Swiss-Prot;Acc:Q8LB47]	heat acclimation;response to heat;heat acclimation;protein folding;protein import into mitochondrial matrix;chloroplast;cytosol;mitochondrion;PAM complex, Tim23 associated import motor;ATP binding;adenyl-nucleotide exchange factor activity;copper ion binding;unfolded protein binding;LP.02 two leaves visible stage;LP.04 four leaves visible stage;LP.06 six leaves visible stage;LP.08 eight leaves vi…
878	AT2G23120	2.22347	6.62193e-14	Expressed protein [Source:UniProtKB/TrEMBL;Acc:Q8S8R1]	#N/A
879	AT5G15650	2.21837	1.53742e-38	UDP-arabinopyranose mutase 2 [Source:UniProtKB/Swiss-Prot;Acc:Q9LFW1]	UDP-L-arabinose metabolic process;arabinose biosynthetic process;plant-type cell wall biogenesis;UDP-L-arabinose metabolic process;plant-type cell wall organization or biogenesis;pollen development;Golgi apparatus;cytosol;Golgi apparatus;cytosol;cytosolic ribosome;membrane;nucleus;plant-type cell wall;plastid;cytosol;UDP-arabinopyranose mutase activity;intramolecular transferase activity;protein …
880	AT3G19440	2.21679	4.01133e-20	RNA pseudouridine synthase 4, mitochondrial [Source:UniProtKB/Swiss-Prot;Acc:Q9LT72]	enzyme-directed rRNA pseudouridine synthesis;chloroplast;mitochondrion;pseudouridine synthase activity;LP.02 two leaves visible stage;LP.04 four leaves visible stage;flowering stage;mature plant embryo stage;petal differentiation and expansion stage;plant embryo bilateral stage;plant embryo cotyledonary stage;plant embryo globular stage;seed germination stage;vascular leaf senescent stage;carpel;…
881	AT5G41670	2.21474	3.33069e-19	6-phosphogluconate dehydrogenase, decarboxylating [Source:UniProtKB/TrEMBL;Acc:A0A178UQL8]	pentose-phosphate shunt, oxidative branch;response to fructose;response to glucose;response to sucrose;pentose-phosphate shunt, oxidative branch;cytosol;chloroplast;chloroplast stroma;cytoplasm;cytosol;mitochondrion;plasmodesma;plastid;secretory vesicle;NADP binding;phosphogluconate 2-dehydrogenase activity;protein binding;LP.02 two leaves visible stage;LP.04 four leaves visible stage;LP.06 six l…
882	AT1G75670	2.21064	3.02829e-23	DNA-directed RNA polymerase [Source:UniProtKB/TrEMBL;Acc:Q8H1F8]	transcription elongation by RNA polymerase I;nucleus;RNA polymerase I complex;molecular_function;LP.02 two leaves visible stage;LP.04 four leaves visible stage;LP.06 six leaves visible stage;LP.08 eight leaves visible stage;LP.10 ten leaves visible stage;LP.12 twelve leaves visible stage;flowering stage;mature plant embryo stage;petal differentiation and expansion stage;plant embryo bilateral sta…
883	AT1G15440	2.21019	2.8725e-25	Periodic tryptophan protein 2 [Source:UniProtKB/Swiss-Prot;Acc:Q8VYZ5]	embryo sac development;rRNA processing;maturation of SSU-rRNA from tricistronic rRNA transcript (SSU-rRNA, 5.8S rRNA, LSU-rRNA);regulation of stomatal movement;response to sucrose;ribosomal small subunit assembly;nucleolus;nucleus;Cul4-RING E3 ubiquitin ligase complex;Pwp2p-containing subcomplex of 90S preribosome;small-subunit processome;protein binding;LP.02 two leaves visible stage;LP.04 four …
884	AT1G72210	2.20974	3.91751e-21	Transcription factor bHLH96 [Source:UniProtKB/Swiss-Prot;Acc:Q9C7T4]	regulation of transcription by RNA polymerase II;nucleus;DNA-binding transcription factor activity;DNA-binding transcription factor activity, RNA polymerase II-specific;RNA polymerase II cis-regulatory region sequence-specific DNA binding;protein binding;guard cell,
885	AT3G03640	2.2083	5.00489e-22	Probable inactive beta-glucosidase 25 [Source:UniProtKB/Swiss-Prot;Acc:O82772]	cellular response to salt stress;defense response to other organism;glucosinolate catabolic process;chloroplast;endoplasmic reticulum;beta-glucosidase activity;LP.02 two leaves visible stage;LP.04 four leaves visible stage;LP.06 six leaves visible stage;LP.08 eight leaves visible stage;LP.10 ten leaves visible stage;LP.12 twelve leaves visible stage;flowering stage;mature plant embryo stage;petal…
886	AT5G61560	2.20656	2.74902e-29	U-box domain-containing protein kinase family protein [Source:TAIR;Acc:AT5G61560]	#N/A
887	AT1G80120	2.20451	3.68455e-12	Protein LURP-one-related 5 [Source:UniProtKB/Swiss-Prot;Acc:Q9SSC7]	#N/A
888	AT1G07135	2.20304	3.88683e-15	At1g07135 [Source:UniProtKB/TrEMBL;Acc:Q9LMK6]	cellular response to hypoxia;membrane;molecular_function;guard cell,
889	AT4G24960	2.20295	8.65933e-19	HVA22D [Source:UniProtKB/TrEMBL;Acc:A0A384LBZ3]	flower development;hyperosmotic salinity response;negative regulation of autophagy;pollen development;response to abscisic acid;response to cold;response to water deprivation;mitochondrion;molecular_function;L mature pollen stage;LP.02 two leaves visible stage;LP.04 four leaves visible stage;LP.06 six leaves visible stage;LP.08 eight leaves visible stage;LP.10 ten leaves visible stage;LP.12 twelv…
890	AT3G23990	2.2028	2.88162e-42	Chaperonin CPN60, mitochondrial [Source:UniProtKB/Swiss-Prot;Acc:P29197]	Group II intron splicing;chaperone-mediated protein complex assembly;mitochondrion organization;response to heat;protein folding;mitochondrion;mitochondrion;chloroplast;cytosol;cytosolic ribosome;mitochondrial matrix;mitochondrion;plant-type vacuole;Golgi apparatus;cytosol;ATP binding;ATP-dependent protein folding chaperone;RNA binding;copper ion binding;LP.02 two leaves visible stage;LP.04 four …
891	AT5G47230	2.20218	6.01731e-20	ERF5 [Source:UniProtKB/TrEMBL;Acc:A0A178UKK9]	ethylene-activated signaling pathway;positive regulation of DNA-templated transcription;regulation of DNA-templated transcription;response to auxin;response to cold;regulation of DNA-templated transcription;intracellular anatomical structure;nucleus;DNA binding;DNA-binding transcription factor activity;transcription cis-regulatory region binding;LP.02 two leaves visible stage;LP.04 four leaves vi…
892	AT4G35985	2.20211	1.57729e-32	Senescence/dehydration-associated protein At4g35985, chloroplastic [Source:UniProtKB/Swiss-Prot;Acc:F4JNX2]	response to cold;response to oomycetes;response to salt stress;plasma membrane;chloroplast;molecular_function;LP.02 two leaves visible stage;LP.04 four leaves visible stage;LP.06 six leaves visible stage;LP.08 eight leaves visible stage;LP.10 ten leaves visible stage;LP.12 twelve leaves visible stage;flowering stage;petal differentiation and expansion stage;plant embryo globular stage;vascular le…
893	AT1G76070	2.20087	3.54042e-33	Uncharacterized protein At1g76070 [Source:UniProtKB/Swiss-Prot;Acc:Q9SGS5]	#N/A
894	AT5G42150	2.20059	4.61183e-33	Glutathione S-transferase family protein [Source:UniProtKB/TrEMBL;Acc:Q9FHX0]	#N/A
895	AT2G22810	2.19967	7.73306e-12	1-aminocyclopropane-1-carboxylate synthase 4 [Source:UniProtKB/Swiss-Prot;Acc:Q43309]	1-aminocyclopropane-1-carboxylate biosynthetic process;ethylene biosynthetic process;response to auxin;amino acid metabolic process;cytoplasm;1-aminocyclopropane-1-carboxylate synthase activity;identical protein binding;protein binding;transaminase activity;cauline leaf;leaf lamina vein;root;shoot system;flower,
896	AT3G53940	2.19898	2.55476e-24	Mitochondrial substrate carrier family protein [Source:UniProtKB/TrEMBL;Acc:Q8W4M2]	transmembrane transport;mitochondrion;molecular_function;flowering stage;mature plant embryo stage;petal differentiation and expansion stage;plant embryo bilateral stage;plant embryo cotyledonary stage;seed germination stage;collective leaf structure;flower;flower pedicel;guard cell;plant embryo;root;seed;sepal;shoot apex,
897	AT3G63110	2.19765	1.10215e-26	IPT3 [Source:UniProtKB/TrEMBL;Acc:A0A178V8J2]	cytokinin biosynthetic process;cytokinin biosynthetic process;tRNA modification;mitochondrion;chloroplast;nucleus;plastid;AMP dimethylallyltransferase activity;ATP/ADP dimethylallyltransferase activity;tRNA dimethylallyltransferase activity;LP.02 two leaves visible stage;LP.04 four leaves visible stage;LP.06 six leaves visible stage;LP.08 eight leaves visible stage;LP.10 ten leaves visible stage;…
898	AT3G17690	2.19649	0.000192908	Putative cyclic nucleotide-gated ion channel 19 [Source:UniProtKB/Swiss-Prot;Acc:Q9LDR2]	response to herbivore;response to ATP;nucleus;plasma membrane;ligand-gated calcium channel activity;monoatomic ion channel activity;protein binding;guard cell;hypocotyl;root;vascular system;vascular system,
899	AT3G52748	2.19526	5.90296e-10	other RNA [Source:TAIR;Acc:AT3G52748]	molecular_function;guard cell,
900	AT5G48540	2.19496	3.09714e-17	Cysteine-rich repeat secretory protein 55 [Source:UniProtKB/Swiss-Prot;Acc:Q9LV60]	#N/A
901	AT5G10830	2.19384	8.73611e-32	At5g10830 [Source:UniProtKB/TrEMBL;Acc:Q9LEV6]	#N/A
902	AT3G01800	2.19221	3.64641e-23	At3g01800 [Source:UniProtKB/TrEMBL;Acc:Q6NQM0]	translation;mitochondrion;cytosol;mitochondrion;ribosomal large subunit binding;LP.02 two leaves visible stage;LP.04 four leaves visible stage;LP.06 six leaves visible stage;LP.08 eight leaves visible stage;LP.10 ten leaves visible stage;LP.12 twelve leaves visible stage;flowering stage;mature plant embryo stage;petal differentiation and expansion stage;plant embryo bilateral stage;plant embryo c…
903	AT2G39230	2.19196	2.15689e-08	Pentatricopeptide repeat-containing protein At2g39230, mitochondrial [Source:UniProtKB/Swiss-Prot;Acc:O80958]	mitochondrion;mRNA binding;mature plant embryo stage;petal differentiation and expansion stage;plant embryo bilateral stage;plant embryo cotyledonary stage;seed germination stage;flower;hypocotyl;plant embryo;seed;shoot apex;shoot apical meristem,
904	AT2G39350	2.19171	0.000279047	ABC transporter G family member 1 [Source:UniProtKB/Swiss-Prot;Acc:O80946]	pollen wall assembly;response to nematode;transmembrane transport;membrane;plasma membrane;ATPase-coupled transmembrane transporter activity;flowering stage;petal differentiation and expansion stage;plant embryo cotyledonary stage;plant embryo globular stage;carpel;collective leaf structure;flower;flower pedicel;guard cell;hypocotyl;petal;plant embryo;pollen;root;seed;sepal;shoot apex;stamen;stem…
905	AT1G66090	2.19143	2.34781e-13	Disease resistance protein (TIR-NBS class) [Source:UniProtKB/TrEMBL;Acc:Q9C515]	cellular response to hypoxia;defense response;signal transduction;chloroplast;ADP binding;ATP hydrolysis activity;LP.02 two leaves visible stage;LP.04 four leaves visible stage;LP.06 six leaves visible stage;LP.08 eight leaves visible stage;LP.10 ten leaves visible stage;LP.12 twelve leaves visible stage;flowering stage;petal differentiation and expansion stage;plant embryo globular stage;vascula…
906	AT3G55340	2.19135	1.00367e-20	PHIP1 [Source:UniProtKB/TrEMBL;Acc:A0A384KSV0]	cell plate formation involved in plant-type cell wall biogenesis;eukaryotic translation initiation factor 4F complex assembly;formation of translation preinitiation complex;phragmoplast assembly;phragmoplast;RNA strand annealing activity;RNA strand-exchange activity;mRNA binding;protein binding;ribosomal small subunit binding;guard cell,
907	AT5G67210	2.1907	2.26432e-13	IRX15-L [Source:UniProtKB/TrEMBL;Acc:A0A178UEM8]	plant-type secondary cell wall biogenesis;xylan biosynthetic process;plant-type secondary cell wall biogenesis;xylan biosynthetic process;Golgi apparatus;Golgi apparatus;molecular_function;LP.02 two leaves visible stage;LP.04 four leaves visible stage;LP.06 six leaves visible stage;LP.08 eight leaves visible stage;LP.10 ten leaves visible stage;LP.12 twelve leaves visible stage;flowering stage;ma…
908	AT5G61030	2.19064	6.95693e-18	GR-RBP3 [Source:UniProtKB/TrEMBL;Acc:A0A178UBT5]	mitochondrial mRNA modification;cytidine to uridine editing;mitochondrial mRNA modification;response to cold;cytoplasm;mitochondrion;mitochondrion;ATP binding;RNA binding;copper ion binding;mRNA binding;protein binding;single-stranded DNA binding;LP.02 two leaves visible stage;LP.04 four leaves visible stage;flowering stage;mature plant embryo stage;petal differentiation and expansion stage;plant…
909	AT5G54910	2.19039	4.31277e-26	DEAD-box ATP-dependent RNA helicase 32 [Source:UniProtKB/Swiss-Prot;Acc:Q9FFT9]	rRNA processing;nucleus;nucleolus;nucleus;RNA helicase activity;LP.02 two leaves visible stage;LP.04 four leaves visible stage;LP.06 six leaves visible stage;LP.08 eight leaves visible stage;LP.10 ten leaves visible stage;LP.12 twelve leaves visible stage;flowering stage;mature plant embryo stage;petal differentiation and expansion stage;plant embryo bilateral stage;plant embryo cotyledonary stag…
910	AT1G06547	2.18959	8.68074e-07	-	#N/A
911	AT3G23820	2.18839	1.71745e-21	UDP-glucuronate 4-epimerase 6 [Source:UniProtKB/Swiss-Prot;Acc:Q9LIS3]	defense response to Gram-negative bacterium;defense response to fungus;galacturonate biosynthetic process;galacturonate biosynthetic process;Golgi apparatus;Golgi trans cisterna;endosome;trans-Golgi network;UDP-glucuronate 4-epimerase activity;protein binding;racemase and epimerase activity;L mature pollen stage;LP.02 two leaves visible stage;LP.04 four leaves visible stage;LP.06 six leaves visib…
912	AT4G02400	2.18819	1.40109e-30	U3 ribonucleoprotein (Utp) family protein [Source:UniProtKB/TrEMBL;Acc:F4JHI1]	rRNA processing;nucleolus;nucleus;small-subunit processome;molecular_function;LP.02 two leaves visible stage;LP.04 four leaves visible stage;LP.06 six leaves visible stage;LP.08 eight leaves visible stage;LP.10 ten leaves visible stage;LP.12 twelve leaves visible stage;flowering stage;mature plant embryo stage;petal differentiation and expansion stage;plant embryo bilateral stage;plant embryo cot…
913	AT2G44510	2.1863	1.41635e-18	Protein BCCIP homolog [Source:UniProtKB/TrEMBL;Acc:A0A178VXZ2]	nucleus;chloroplast;nucleolus;molecular_function;LP.02 two leaves visible stage;LP.04 four leaves visible stage;LP.06 six leaves visible stage;LP.08 eight leaves visible stage;LP.12 twelve leaves visible stage;flowering stage;mature plant embryo stage;petal differentiation and expansion stage;plant embryo bilateral stage;plant embryo cotyledonary stage;plant embryo globular stage;vascular leaf se…
914	AT1G63810	2.18627	1.62915e-27	Nucleolar protein [Source:UniProtKB/TrEMBL;Acc:Q0WVM5]	rRNA processing;tRNA export from nucleus;nucleus;CURI complex;UTP-C complex;small-subunit processome;molecular_function;LP.02 two leaves visible stage;LP.04 four leaves visible stage;LP.06 six leaves visible stage;LP.08 eight leaves visible stage;LP.10 ten leaves visible stage;LP.12 twelve leaves visible stage;flowering stage;mature plant embryo stage;petal differentiation and expansion stage;pla…
915	AT1G52820	2.18516	0.0252967	2-oxoglutarate (2OG) and Fe(II)-dependent oxygenase superfamily protein [Source:UniProtKB/TrEMBL;Acc:Q9C936]	cytoplasm;2-oxoglutarate-dependent dioxygenase activity;guard cell;root,
916	AT5G06000	2.18224	1.14023e-20	Eukaryotic translation initiation factor 3 subunit G [Source:UniProtKB/TrEMBL;Acc:Q9FI86]	translational initiation;nucleus;plasma membrane;eukaryotic translation initiation factor 3 complex;translation initiation factor activity;LP.02 two leaves visible stage;LP.04 four leaves visible stage;LP.06 six leaves visible stage;LP.08 eight leaves visible stage;LP.10 ten leaves visible stage;LP.12 twelve leaves visible stage;flowering stage;mature plant embryo stage;petal differentiation and …
917	AT2G08435	2.17987	1.1456e-06	-	#N/A
918	AT2G30400	2.17951	2.08565e-11	Transcription repressor OFP2 [Source:UniProtKB/Swiss-Prot;Acc:O04351]	negative regulation of DNA-templated transcription;nucleus;DNA binding;LP.10 ten leaves visible stage;flowering stage;mature plant embryo stage;petal differentiation and expansion stage;plant embryo bilateral stage;plant embryo cotyledonary stage;carpel;collective leaf structure;flower;hypocotyl;petal;plant embryo;root;seed;sepal;shoot apex;stamen;stem;vascular leaf,
919	AT5G48070	2.17505	1.0757e-07	Xyloglucan endotransglucosylase/hydrolase protein 20 [Source:UniProtKB/Swiss-Prot;Acc:Q9FI31]	cell growth;cellular response to auxin stimulus;plant-type secondary cell wall biogenesis;xyloglucan metabolic process;plant-type cell wall;extracellular region;polysaccharide binding;xyloglucan:xyloglucosyl transferase activity;LP.10 ten leaves visible stage;petal differentiation and expansion stage;cotyledon;flower;hypocotyl;root;root stele;shoot apex;vascular leaf,
920	AT4G22610	2.17453	1.42634e-10	AT4g22610/F7K2_190 [Source:UniProtKB/TrEMBL;Acc:Q9SUV8]	#N/A
921	AT3G02230	2.17224	8.42243e-27	RGP1 [Source:UniProtKB/TrEMBL;Acc:A0A178VK37]	UDP-L-arabinose metabolic process;plant-type cell wall biogenesis;UDP-L-arabinose metabolic process;plant-type cell wall organization or biogenesis;pollen development;Golgi apparatus;cytosol;Golgi apparatus;Golgi stack;Golgi trans cisterna;cytosol;cytosolic ribosome;nucleus;plant-type cell wall;plant-type vacuole;UDP-arabinopyranose mutase activity;cellulose synthase (UDP-forming) activity;intram…
922	AT5G38010	2.17188	1.36468e-21	UDP-glycosyltransferase 76E9 [Source:UniProtKB/Swiss-Prot;Acc:Q9LS21]	#N/A
923	AT3G53232	2.1693	4.21863e-13	At3g53232 [Source:UniProtKB/TrEMBL;Acc:Q8LBB5]	shoot system development;negative regulation of cell population proliferation;plasma membrane;plasma membrane;molecular_function;guard cell;quiescent center,
924	AT4G24415	2.16847	5.52314e-10	MIR824a; miRNA [Source:TAIR;Acc:AT4G24415]	long-day photoperiodism, flowering;seedling development stage;guard cell;stomatal complex;vascular system,
925	AT2G37700	2.16771	0.0077337	Fatty acid hydroxylase superfamily [Source:TAIR;Acc:AT2G37700]	lipid biosynthetic process;mitochondrion;iron ion binding;oxidoreductase activity,
926	AT1G21910	2.16749	1.15517e-06	DREB26 [Source:UniProtKB/TrEMBL;Acc:A0A178W3Q9]	cellular response to freezing;cellular response to heat;positive regulation of DNA-templated transcription;response to jasmonic acid;response to salicylic acid;nucleus;DNA-binding transcription factor activity;transcription cis-regulatory region binding;LP.02 two leaves visible stage;LP.04 four leaves visible stage;LP.06 six leaves visible stage;LP.08 eight leaves visible stage;LP.10 ten leaves v…
927	AT4G01700	2.16365	1.74592e-07	At4g01700 [Source:UniProtKB/TrEMBL;Acc:Q9ZSI6]	response to oomycetes;carbohydrate metabolic process;cell wall macromolecule catabolic process;chitin catabolic process;cytosol;extracellular region;plant-type cell wall;chitinase activity;LP.02 two leaves visible stage;LP.04 four leaves visible stage;LP.06 six leaves visible stage;LP.08 eight leaves visible stage;LP.10 ten leaves visible stage;LP.12 twelve leaves visible stage;flowering stage;ma…
928	AT5G57010	2.16333	1.50274e-06	IQ domain-containing protein IQM5 [Source:UniProtKB/Swiss-Prot;Acc:Q058N0]	#N/A
929	AT1G56340	2.16121	3.42139e-39	Calreticulin-1 [Source:UniProtKB/Swiss-Prot;Acc:O04151]	calcium ion homeostasis;response to endoplasmic reticulum stress;ERAD pathway;protein folding;endoplasmic reticulum membrane;chloroplast;endoplasmic reticulum;mitochondrion;nucleus;plant-type vacuole;plasmodesma;secretory vesicle;Golgi apparatus;cytosol;calcium ion binding;LP.02 two leaves visible stage;LP.04 four leaves visible stage;LP.06 six leaves visible stage;LP.08 eight leaves visible stag…
930	AT4G37400	2.16115	7.32041e-24	Cytochrome P450 81F3 [Source:UniProtKB/Swiss-Prot;Acc:Q0WTF4]	indole glucosinolate metabolic process;membrane;monooxygenase activity;oxidoreductase activity, acting on paired donors, with incorporation or reduction of molecular oxygen, NAD(P)H as one donor, and incorporation of one atom of oxygen;LP.04 four leaves visible stage;LP.06 six leaves visible stage;LP.10 ten leaves visible stage;flowering stage;collective leaf structure;guard cell;root;stamen;stem…
931	AT2G21130	2.15812	2.0757e-24	Peptidyl-prolyl cis-trans isomerase CYP19-2 [Source:UniProtKB/Swiss-Prot;Acc:Q9SKQ0]	protein folding;cytoplasm;plasma membrane;cytoplasm;cytosol;mitochondrion;plasma membrane;cyclosporin A binding;peptidyl-prolyl cis-trans isomerase activity;L mature pollen stage;LP.02 two leaves visible stage;LP.04 four leaves visible stage;LP.06 six leaves visible stage;LP.08 eight leaves visible stage;LP.10 ten leaves visible stage;LP.12 twelve leaves visible stage;M germinated pollen stage;fl…
932	AT1G27760	2.15788	4.85962e-24	SAT32 [Source:UniProtKB/TrEMBL;Acc:A0A178WAC4]	response to salt stress;cytoplasm;nucleus;molecular_function;L mature pollen stage;LP.02 two leaves visible stage;LP.04 four leaves visible stage;LP.06 six leaves visible stage;LP.08 eight leaves visible stage;LP.10 ten leaves visible stage;LP.12 twelve leaves visible stage;flowering stage;mature plant embryo stage;petal differentiation and expansion stage;plant embryo bilateral stage;plant embry…
933	AT1G79470	2.15462	4.63706e-25	Inosine-5'-monophosphate dehydrogenase 1 [Source:UniProtKB/Swiss-Prot;Acc:P47996]	GTP biosynthetic process;cytoplasm;cytoplasm;mitochondrion;IMP dehydrogenase activity;LP.04 four leaves visible stage;M germinated pollen stage;flowering stage;mature plant embryo stage;petal differentiation and expansion stage;plant embryo bilateral stage;plant embryo cotyledonary stage;plant embryo globular stage;collective leaf structure;flower;flower pedicel;guard cell;hypocotyl;petal;petiole…
934	AT1G29310	2.15308	2.724e-58	SecY protein transport family protein [Source:UniProtKB/TrEMBL;Acc:Q8RWJ5]	SRP-dependent cotranslational protein targeting to membrane, translocation;post-translational protein targeting to membrane, translocation;Golgi apparatus;Golgi cis cisterna;mitochondrion;nucleus;plasma membrane;Sec61 translocon complex;mRNA binding;protein transmembrane transporter activity;ribosome binding;signal sequence binding;L mature pollen stage;LP.02 two leaves visible stage;LP.04 four l…
935	AT5G22410	2.15268	0.0013293	Peroxidase 60 [Source:UniProtKB/Swiss-Prot;Acc:Q9FMR0]	response to stress;plant-type cell wall;extracellular region;peroxidase activity;root;root hair cell;synergid;trichoblast;root hair cell,
936	AT4G09420	2.15121	1.17073e-25	Disease resistance protein (TIR-NBS class) [Source:UniProtKB/TrEMBL;Acc:Q9M0Q0]	defense response;signal transduction;chloroplast;ADP binding;LP.04 four leaves visible stage;LP.06 six leaves visible stage;LP.08 eight leaves visible stage;LP.10 ten leaves visible stage;vascular leaf senescent stage;collective leaf structure;cotyledon;guard cell;shoot apex;vascular leaf,
937	AT1G29320	2.15053	5.32976e-31	Transducin/WD40 repeat-like superfamily protein [Source:TAIR;Acc:AT1G29320]	ribosomal large subunit biogenesis;nucleolus;nucleolus;nucleus;Cul4-RING E3 ubiquitin ligase complex;preribosome, large subunit precursor;molecular_function;guard cell;cell-to-cell mobile RNA,
938	AT5G48240	2.15044	1.44464e-29	unknown protein; FUNCTIONS IN: molecular_function unknown; INVOLVED IN: biological_process unknown; LOCATED IN: nucleolus; EXPRESSED IN: cultured cell; CONTAINS InterPro DOMAIN/s: Protein of unknown function DUF1665 (InterPro:IPR012459); Has 402 Bla /.../s to 382 proteins in 162 species: Archae - 0; Bacteria - 4; Metazoa - 139; Fungi - 111; Plants - 54; Viruses - 1; Other Eukaryotes - 93 (source:…	maturation of 5.8S rRNA;maturation of LSU-rRNA;rRNA processing;nucleolus;nucleus;preribosome, large subunit precursor;molecular_function;cultured plant cell;guard cell,
939	AT1G56110	2.1499	1.22371e-18	At1g56110/T6H22_9 [Source:UniProtKB/TrEMBL;Acc:Q9SGT7]	#N/A
940	AT4G24920	2.14789	1.65189e-26	secE/sec61-gamma protein transport protein [Source:TAIR;Acc:AT4G24920]	post-translational protein targeting to membrane, translocation;cytosol;intracellular anatomical structure;mitochondrion;Ssh1 translocon complex;protein transmembrane transporter activity;L mature pollen stage;LP.02 two leaves visible stage;LP.04 four leaves visible stage;LP.06 six leaves visible stage;LP.08 eight leaves visible stage;LP.10 ten leaves visible stage;LP.12 twelve leaves visible sta…
941	AT1G09932	2.14758	1.67461e-06	Phosphoglycerate mutase family protein [Source:UniProtKB/TrEMBL;Acc:Q8GWG7]	#N/A
942	AT4G21410	2.14701	1.30905e-21	Cysteine-rich receptor-like protein kinase 29 [Source:UniProtKB/Swiss-Prot;Acc:Q8S9L6]	response to abscisic acid;defense response to bacterium;plant-type hypersensitive response;signal transduction;plasma membrane;plasma membrane;vacuole;kinase activity;protein serine/threonine kinase activity;LP.02 two leaves visible stage;LP.04 four leaves visible stage;LP.06 six leaves visible stage;LP.08 eight leaves visible stage;LP.10 ten leaves visible stage;LP.12 twelve leaves visible stage…
943	AT5G14380	2.14641	0.00556352	Classical arabinogalactan protein 6 [Source:UniProtKB/Swiss-Prot;Acc:Q9LY91]	pollen tube growth;pollen wall assembly;extracellular matrix;membrane;plasma membrane;molecular_function;L mature pollen stage;LP.10 ten leaves visible stage;M germinated pollen stage;flowering stage;petal differentiation and expansion stage;plant embryo globular stage;carpel;collective leaf structure;flower;flower pedicel;inflorescence meristem;petal;plant embryo;pollen;pollen sac;pollen tube ce…
944	AT2G09975	2.14375	0.00396737	-	#N/A
945	AT4G22770	2.14266	4.11037e-16	AT-hook motif nuclear-localized protein 2 [Source:UniProtKB/Swiss-Prot;Acc:O49658]	#N/A
946	AT2G19450	2.14252	3.8321e-27	Diacylglycerol O-acyltransferase 1 [Source:UniProtKB/Swiss-Prot;Acc:Q9SLD2]	carbohydrate metabolic process;embryo development ending in seed dormancy;positive regulation of seed germination;regulation of embryonic development;regulation of seed germination;response to abscisic acid;response to cold;response to glucose;response to salt stress;triglyceride biosynthetic process;triglyceride biosynthetic process;chloroplast envelope;endoplasmic reticulum membrane;chloroplast…
947	AT5G07200	2.13957	0.000234381	Gibberellin 20 oxidase 3 [Source:UniProtKB/Swiss-Prot;Acc:Q39112]	gibberellin biosynthetic process;flower development;gibberellin biosynthetic process;response to light stimulus;unidimensional cell growth;cytoplasm;gibberellin 20-oxidase activity;fruit;outer integument;seed,
948	AT1G25250	2.13884	7.3908e-19	IDD16 [Source:UniProtKB/TrEMBL;Acc:A0A178WG74]	floral organ morphogenesis;gravitropism;leaf morphogenesis;negative regulation of stomatal complex development;positive regulation of auxin biosynthetic process;regulation of DNA-templated transcription;regulation of auxin polar transport;nucleus;nucleus;DNA-binding transcription factor activity;sequence-specific DNA binding;LP.02 two leaves visible stage;LP.04 four leaves visible stage;LP.06 six…
949	AT3G57660	2.13874	7.08848e-20	DNA-directed RNA polymerase I subunit 1 [Source:UniProtKB/Swiss-Prot;Acc:Q9SVY0]	nucleolar large rRNA transcription by RNA polymerase I;nucleus;plasmodesma;cytosol;RNA polymerase I complex;DNA-directed RNA polymerase activity;LP.02 two leaves visible stage;LP.04 four leaves visible stage;LP.06 six leaves visible stage;LP.08 eight leaves visible stage;LP.10 ten leaves visible stage;LP.12 twelve leaves visible stage;flowering stage;mature plant embryo stage;petal differentiatio…
950	AT4G15700	2.13596	7.56219e-06	Monothiol glutaredoxin-S3 [Source:UniProtKB/Swiss-Prot;Acc:O23421]	response to nitrate;cytoplasm;molecular_function;LP.02 two leaves visible stage;LP.04 four leaves visible stage;LP.06 six leaves visible stage;LP.08 eight leaves visible stage;LP.10 ten leaves visible stage;LP.12 twelve leaves visible stage;flowering stage;petal differentiation and expansion stage;vascular leaf senescent stage;carpel;cauline leaf;collective leaf structure;cotyledon;flower;guard c…
951	ATMG01130	2.135	2.20233e-06	Uncharacterized mitochondrial protein AtMg01130 [Source:UniProtKB/Swiss-Prot;Acc:P92544]	mitochondrion;molecular_function;LP.04 four leaves visible stage;flowering stage;mature plant embryo stage;petal differentiation and expansion stage;plant embryo bilateral stage;plant embryo cotyledonary stage;plant embryo globular stage;carpel;collective leaf structure;flower;flower pedicel;hypocotyl;plant embryo;pollen;root;seed;sepal;stamen;stem;vascular leaf,
952	AT1G56430	2.13499	1.88241e-07	Probable nicotianamine synthase 4 [Source:UniProtKB/Swiss-Prot;Acc:Q9C7X5]	nicotianamine biosynthetic process;phloem transport;pollen development;pollen tube growth;nicotianamine biosynthetic process;nucleus;nicotianamine synthase activity;LP.02 two leaves visible stage;LP.04 four leaves visible stage;LP.06 six leaves visible stage;LP.08 eight leaves visible stage;LP.10 ten leaves visible stage;LP.12 twelve leaves visible stage;petal differentiation and expansion stage;…
953	AT1G65610	2.1349	1.27917e-17	Endoglucanase 7 [Source:UniProtKB/Swiss-Prot;Acc:O04478]	#N/A
954	AT2G19640	2.13471	8.12316e-21	Histone-lysine N-methyltransferase ASHR2 [Source:UniProtKB/Swiss-Prot;Acc:Q9ZUM9]	#N/A
955	AT1G12950	2.13256	2.52092e-15	Protein DETOXIFICATION [Source:UniProtKB/TrEMBL;Acc:A0A178WCP4]	root hair elongation;xenobiotic detoxification by transmembrane export across the plasma membrane;vacuolar membrane;cytoplasm;plant-type vacuole membrane;transmembrane transporter activity;plant sperm cell;root;root hair cell;trichoblast;root hair cell;cell-to-cell mobile RNA,
956	AT1G25370	2.13214	3.30941e-27	Putative uncharacterized protein [Source:UniProtKB/TrEMBL;Acc:Q8LFI6]	#N/A
957	AT3G15830	2.12966	0.0168895	Phosphatidylcholine:diacylglycerol cholinephosphotransferase 2 [Source:UniProtKB/Swiss-Prot;Acc:Q9LVZ6]	phosphatidylcholine metabolic process;diacylglycerol cholinephosphotransferase activity,
958	AT5G62070	2.12784	1.28349e-26	IQD23 [Source:UniProtKB/TrEMBL;Acc:A0A178UJA3]	response to calcium ion;cytoskeleton;nucleolus;molecular_function;LP.02 two leaves visible stage;LP.04 four leaves visible stage;LP.06 six leaves visible stage;LP.08 eight leaves visible stage;LP.10 ten leaves visible stage;LP.12 twelve leaves visible stage;flowering stage;mature plant embryo stage;petal differentiation and expansion stage;plant embryo bilateral stage;plant embryo cotyledonary st…
959	AT2G27510	2.1267	8.62135e-22	Ferredoxin [Source:UniProtKB/TrEMBL;Acc:A0A178VWS0]	electron transport chain;chloroplast;plastid;electron transfer activity;LP.02 two leaves visible stage;LP.04 four leaves visible stage;LP.06 six leaves visible stage;LP.08 eight leaves visible stage;LP.10 ten leaves visible stage;LP.12 twelve leaves visible stage;flowering stage;mature plant embryo stage;petal differentiation and expansion stage;plant embryo bilateral stage;plant embryo cotyledon…
960	AT1G80130	2.12474	4.46346e-21	F18B13.21 protein [Source:UniProtKB/TrEMBL;Acc:Q9SSC6]	response to oxidative stress;molecular_function;L mature pollen stage;LP.04 four leaves visible stage;LP.06 six leaves visible stage;LP.08 eight leaves visible stage;LP.10 ten leaves visible stage;flowering stage;mature plant embryo stage;petal differentiation and expansion stage;plant embryo bilateral stage;plant embryo cotyledonary stage;plant embryo globular stage;vascular leaf senescent stage…
961	AT2G09565	2.12169	0.00552428	-	#N/A
962	AT4G02930	2.12155	3.85818e-29	Elongation factor Tu, mitochondrial [Source:UniProtKB/Swiss-Prot;Acc:Q9ZT91]	response to cadmium ion;mitochondrial translational elongation;mitochondrion;chloroplast;cytosol;mitochondrion;plant-type cell wall;cytosol;ATP binding;cobalt ion binding;translation elongation factor activity;zinc ion binding;LP.02 two leaves visible stage;LP.04 four leaves visible stage;LP.06 six leaves visible stage;LP.08 eight leaves visible stage;LP.10 ten leaves visible stage;LP.12 twelve l…
963	AT5G25230	2.1212	6.83191e-05	109 kDa U5 small nuclear ribonucleoprotein component GFL [Source:UniProtKB/Swiss-Prot;Acc:F4JWP9]	mRNA splicing, via spliceosome;cytosol;cytoplasm;nucleolus;plasmodesma;plastid;U2-type catalytic step 2 spliceosome;U4/U6 x U5 tri-snRNP complex;GTPase activity;U5 snRNA binding;cultured plant cell;rosette leaf,
964	AT5G48010	2.11892	6.80657e-14	Thalianol synthase [Source:UniProtKB/Swiss-Prot;Acc:Q9FI37]	root development;thalianol metabolic process;tricyclic triterpenoid biosynthetic process;response to gravity;response to light stimulus;triterpenoid biosynthetic process;lipid droplet;mitochondrion;beta-amyrin synthase activity;thalianol synthase activity;hypocotyl;root,
965	AT3G15534	2.11872	0.00303791	unknown protein; FUNCTIONS IN: molecular_function unknown; INVOLVED IN: biological_process unknown; LOCATED IN: cellular_component unknown; BEST Arabidopsis thaliana protein match is: unknown protein (TAIR:AT1G52855.1); Ha. [Source:TAIR;Acc:AT3G15534]	#N/A
966	AT4G22620	2.11806	0.00151697	Auxin-responsive family protein [Source:UniProtKB/TrEMBL;Acc:O49643]	response to auxin;mitochondrion;molecular_function;cotyledon;guard cell;pollen;pollen tube cell,
967	AT1G70640	2.11801	1.77247e-05	At1g70640 [Source:UniProtKB/TrEMBL;Acc:Q9S843]	#N/A
968	AT5G20190	2.11206	9.46387e-24	Tetratricopeptide repeat (TPR)-like superfamily protein [Source:UniProtKB/TrEMBL;Acc:F4K464]	#N/A
969	AT1G13160	2.11163	4.478e-31	ARM repeat superfamily protein [Source:UniProtKB/TrEMBL;Acc:Q0WVH7]	ribosomal large subunit biogenesis;ribosomal large subunit export from nucleus;nucleolus;nucleus;molecular_function;LP.02 two leaves visible stage;LP.04 four leaves visible stage;LP.06 six leaves visible stage;LP.08 eight leaves visible stage;LP.10 ten leaves visible stage;LP.12 twelve leaves visible stage;flowering stage;mature plant embryo stage;petal differentiation and expansion stage;plant e…
970	AT1G22410	2.11153	1.74564e-30	Phospho-2-dehydro-3-deoxyheptonate aldolase [Source:UniProtKB/TrEMBL;Acc:Q9SK84]	aromatic amino acid family biosynthetic process;chorismate biosynthetic process;chloroplast;chloroplast;plastid;3-deoxy-7-phosphoheptulonate synthase activity;LP.02 two leaves visible stage;LP.04 four leaves visible stage;LP.06 six leaves visible stage;LP.08 eight leaves visible stage;LP.10 ten leaves visible stage;LP.12 twelve leaves visible stage;flowering stage;mature plant embryo stage;petal …
971	AT3G11340	2.11028	6.56405e-13	UDP-glycosyltransferase 76B1 [Source:UniProtKB/Swiss-Prot;Acc:Q9C768]	defense response;defense response to Gram-negative bacterium;leaf senescence;response to oomycetes;salicylic acid mediated signaling pathway;UDP-glucosylation;cytoplasm;chloroplast;UDP-glucosyltransferase activity;UDP-glycosyltransferase activity;glucosyltransferase activity;quercetin 3-O-glucosyltransferase activity;quercetin 7-O-glucosyltransferase activity;salicylic acid glucosyltransferase (g…
972	AT2G44840	2.11027	0.00057543	Ethylene-responsive transcription factor 13 [Source:UniProtKB/Swiss-Prot;Acc:Q8L9K1]	ethylene-activated signaling pathway;regulation of DNA-templated transcription;intracellular anatomical structure;nucleus;DNA binding;DNA-binding transcription factor activity;protein binding;transcription cis-regulatory region binding;LP.02 two leaves visible stage;LP.04 four leaves visible stage;LP.06 six leaves visible stage;LP.08 eight leaves visible stage;LP.10 ten leaves visible stage;LP.12…
973	AT1G49150	2.10969	3.63506e-05	unknown protein; Ha. [Source:TAIR;Acc:AT1G49150]	nucleus;molecular_function;petal differentiation and expansion stage;collective leaf structure;cotyledon;flower,
974	AT3G59670	2.10713	9.04293e-31	Elongation factor [Source:UniProtKB/TrEMBL;Acc:Q56XZ5]	nucleus;molecular_function;LP.04 four leaves visible stage;flowering stage;mature plant embryo stage;petal differentiation and expansion stage;plant embryo bilateral stage;plant embryo cotyledonary stage;plant embryo globular stage;cauline leaf;collective leaf structure;flower;flower pedicel;guard cell;hypocotyl;leaf lamina base;petal;petiole;plant embryo;root;seed;sepal;shoot apex;shoot system;s…
975	AT5G49560	2.10695	4.93113e-16	Putative methyltransferase family protein [Source:UniProtKB/TrEMBL;Acc:Q9FGZ0]	#N/A
976	AT1G18320	2.10513	1.07969e-12	Mitochondrial import inner membrane translocase subunit Tim17/Tim22/Tim23 family protein [Source:TAIR;Acc:AT1G18320]	protein insertion into mitochondrial inner membrane;mitochondrion;TIM22 mitochondrial import inner membrane insertion complex;mitochondrion targeting sequence binding;protein transmembrane transporter activity;guard cell,
977	AT5G06720	2.10499	7.84177e-16	Peroxidase 53 [Source:UniProtKB/Swiss-Prot;Acc:Q42578]	defense response to nematode;flower development;defense response to nematode;response to oxidative stress;plant-type cell wall;Golgi apparatus;extracellular region;peroxidase activity;LP.02 two leaves visible stage;LP.04 four leaves visible stage;LP.06 six leaves visible stage;LP.08 eight leaves visible stage;LP.10 ten leaves visible stage;LP.12 twelve leaves visible stage;flowering stage;petal d…
978	AT2G19670	2.10363	1.03758e-12	Probable protein arginine N-methyltransferase 1.2 [Source:UniProtKB/Swiss-Prot;Acc:O82210]	chromatin remodeling;regulation of DNA-templated transcription;nucleus;nucleus;histone methyltransferase activity;protein-arginine N-methyltransferase activity;LP.02 two leaves visible stage;LP.04 four leaves visible stage;LP.08 eight leaves visible stage;LP.10 ten leaves visible stage;LP.12 twelve leaves visible stage;flowering stage;mature plant embryo stage;petal differentiation and expansion …
979	AT5G56840	2.10197	0.00035658	At5g56840 [Source:UniProtKB/TrEMBL;Acc:Q9FJS9]	regulation of DNA-templated transcription;response to ethylene;response to gibberellin;nucleus;DNA binding;DNA-binding transcription factor activity;zinc ion binding;guard cell,
980	AT3G57940	2.10144	4.21778e-21	RNA cytidine acetyltransferase 2 [Source:UniProtKB/Swiss-Prot;Acc:Q9M2Q4]	rRNA acetylation involved in maturation of SSU-rRNA;tRNA acetylation;tRNA wobble cytosine modification;nucleolus;nucleus;18S rRNA cytidine N-acetyltransferase activity;RNA binding;tRNA binding;tRNA cytidine N4-acetyltransferase activity;mRNA N-acetyltransferase activity;LP.04 four leaves visible stage;flowering stage;mature plant embryo stage;petal differentiation and expansion stage;plant embryo…
981	AT3G55510	2.10081	1.5132e-33	Noc2p family [Source:UniProtKB/TrEMBL;Acc:Q0WVH0]	floral meristem determinacy;ribosomal large subunit biogenesis;nucleolus;nucleoplasm;nucleolus;nucleoplasm;nucleus;Noc1p-Noc2p complex;Noc2p-Noc3p complex;protein binding;LP.02 two leaves visible stage;LP.04 four leaves visible stage;LP.06 six leaves visible stage;LP.08 eight leaves visible stage;LP.10 ten leaves visible stage;LP.12 twelve leaves visible stage;flowering stage;mature plant embryo …
982	AT5G06990	2.10065	2.01789e-07	Expressed protein [Source:UniProtKB/TrEMBL;Acc:Q9FL47]	hydrotropism;chloroplast;molecular_function;guard cell,
983	AT1G61380	2.0963	1.69523e-29	G-type lectin S-receptor-like serine/threonine-protein kinase SD1-29 [Source:UniProtKB/Swiss-Prot;Acc:O64782]	detection of lipopolysaccharide;innate immune response;lipopolysaccharide-mediated signaling pathway;pattern recognition receptor signaling pathway;protein autophosphorylation;immune response;lipopolysaccharide-mediated signaling pathway;protein autophosphorylation;signal transduction;plasma membrane;plasma membrane;calmodulin binding;pattern recognition receptor activity;protein binding;protein …
984	AT1G76130	2.09543	1.0442e-18	Probable alpha-amylase 2 [Source:UniProtKB/Swiss-Prot;Acc:Q8LFG1]	sucrose catabolic process;extracellular region;alpha-amylase activity;LP.02 two leaves visible stage;LP.04 four leaves visible stage;LP.06 six leaves visible stage;LP.08 eight leaves visible stage;LP.10 ten leaves visible stage;LP.12 twelve leaves visible stage;flowering stage;mature plant embryo stage;petal differentiation and expansion stage;plant embryo bilateral stage;plant embryo cotyledonar…
985	AT4G25730	2.09505	9.2047e-24	Putative rRNA methyltransferase [Source:UniProtKB/TrEMBL;Acc:F4JTD2]	methylation;maturation of 5.8S rRNA from tricistronic rRNA transcript (SSU-rRNA, 5.8S rRNA, LSU-rRNA);maturation of LSU-rRNA from tricistronic rRNA transcript (SSU-rRNA, 5.8S rRNA, LSU-rRNA);rRNA methylation;nucleolus;nucleus;preribosome, large subunit precursor;mRNA binding;rRNA (guanine) methyltransferase activity;rRNA (uridine-2'-O-)-methyltransferase activity;LP.02 two leaves visible stage;LP…
986	AT5G05990	2.09439	2.29767e-20	AT5g05990/K18J17_19 [Source:UniProtKB/TrEMBL;Acc:Q9FI87]	mitochondrial matrix;mitochondrion;molecular_function;L mature pollen stage;LP.02 two leaves visible stage;LP.04 four leaves visible stage;LP.06 six leaves visible stage;LP.08 eight leaves visible stage;LP.10 ten leaves visible stage;LP.12 twelve leaves visible stage;M germinated pollen stage;flowering stage;mature plant embryo stage;petal differentiation and expansion stage;plant embryo bilatera…
987	AT4G36020	2.09423	2.11534e-25	Cold shock protein 1 [Source:UniProtKB/Swiss-Prot;Acc:O65639]	response to cold;cold acclimation;response to cold;response to salt stress;response to water deprivation;cytoplasm;nucleus;plasma membrane;RNA binding;RNA folding chaperone;double-stranded DNA binding;mRNA binding;single-stranded DNA binding;zinc ion binding;LP.02 two leaves visible stage;LP.04 four leaves visible stage;LP.06 six leaves visible stage;LP.08 eight leaves visible stage;LP.10 ten lea…
988	AT5G03720	2.09315	3.29544e-05	HSFA3 [Source:UniProtKB/TrEMBL;Acc:A0A178UHR4]	regulation of DNA-templated transcription;response to heat;cellular response to heat;regulation of transcription by RNA polymerase II;nucleus;nucleus;DNA binding;DNA-binding transcription factor activity;protein binding;LP.04 four leaves visible stage;LP.06 six leaves visible stage;LP.08 eight leaves visible stage;LP.10 ten leaves visible stage;LP.12 twelve leaves visible stage;flowering stage;ma…
989	AT1G64940	2.0921	1.65999e-05	Cytochrome P450, family 87, subfamily A, polypeptide 6 [Source:UniProtKB/TrEMBL;Acc:Q9XIQ2]	#N/A
990	AT2G36870	2.09057	9.01928e-28	Probable xyloglucan endotransglucosylase/hydrolase protein 32 [Source:UniProtKB/Swiss-Prot;Acc:Q9SJL9]	cell wall macromolecule catabolic process;carbohydrate metabolic process;cell wall biogenesis;xyloglucan metabolic process;cell wall;chloroplast;extracellular region;hydrolase activity, hydrolyzing O-glycosyl compounds;polysaccharide binding;xyloglucan:xyloglucosyl transferase activity;LP.02 two leaves visible stage;LP.04 four leaves visible stage;LP.06 six leaves visible stage;LP.08 eight leaves…
991	AT2G36780	2.0905	4.49927e-08	UDP-glycosyltransferase 73C3 [Source:UniProtKB/Swiss-Prot;Acc:Q9ZQ96]	response to bacterium;chloroplast;UDP-glucosyltransferase activity;glycosyltransferase activity;guard cell,
992	AT4G36820	2.08954	2.01878e-07	Calcium uniporter protein 1, mitochondrial [Source:UniProtKB/Swiss-Prot;Acc:Q1PE15]	calcium import into the mitochondrion;mitochondrial calcium ion homeostasis;mitochondrion;uniplex complex;calcium channel activity;uniporter activity,
993	AT3G15460	2.08877	3.83676e-22	Ribosome biogenesis protein BRX1 homolog 1 [Source:UniProtKB/Swiss-Prot;Acc:Q9LE16]	rRNA processing;ribosomal large subunit assembly;ribosomal large subunit assembly;nucleolus;nucleolus;nucleus;cytosol;RNA binding;rRNA binding;LP.02 two leaves visible stage;LP.04 four leaves visible stage;LP.06 six leaves visible stage;LP.08 eight leaves visible stage;LP.10 ten leaves visible stage;LP.12 twelve leaves visible stage;M germinated pollen stage;flowering stage;mature plant embryo st…
994	AT5G48570	2.08756	1.04442e-29	Peptidyl-prolyl cis-trans isomerase FKBP65 [Source:UniProtKB/Swiss-Prot;Acc:Q9FJL3]	cellular heat acclimation;nucleus;plant-type vacuole;plastid;peptidyl-prolyl cis-trans isomerase activity;protein binding;LP.02 two leaves visible stage;LP.04 four leaves visible stage;LP.06 six leaves visible stage;LP.08 eight leaves visible stage;LP.10 ten leaves visible stage;LP.12 twelve leaves visible stage;M germinated pollen stage;flowering stage;mature plant embryo stage;petal differentia…
995	AT1G48920	2.08523	5.51717e-27	Nucleolin 1 [Source:UniProtKB/Swiss-Prot;Acc:Q9FVQ1]	cotyledon vascular tissue pattern formation;leaf development;leaf vascular tissue pattern formation;petal vascular tissue pattern formation;rRNA processing;ribosome biogenesis;root development;sepal vascular tissue pattern formation;shoot system development;eukaryotic translation initiation factor 4F complex assembly;formation of translation preinitiation complex;nucleolus;mitochondrion;nucleolus…
996	AT1G28390	2.08503	1.86049e-19	Protein kinase superfamily protein [Source:UniProtKB/TrEMBL;Acc:F4HWL9]	phosphorylation;signal transduction;plasma membrane;nucleus;protein kinase activity;protein serine/threonine kinase activity;L mature pollen stage;LP.04 four leaves visible stage;LP.06 six leaves visible stage;LP.08 eight leaves visible stage;LP.10 ten leaves visible stage;LP.12 twelve leaves visible stage;M germinated pollen stage;flowering stage;mature plant embryo stage;petal differentiation a…
997	AT2G23960	2.08423	0.00107306	Gamma-glutamyl peptidase 4 [Source:UniProtKB/Swiss-Prot;Acc:F4INN2]	#N/A
998	AT5G44390	2.08389	5.92679e-13	Berberine bridge enzyme-like 25 [Source:UniProtKB/Swiss-Prot;Acc:Q9FKU9]	#N/A
999	AT4G18250	2.08354	0.008055	receptor serine/threonine kinase, putative [Source:TAIR;Acc:AT4G18250]	phosphorylation;protein phosphorylation;kinase activity;LP.02 two leaves visible stage;LP.04 four leaves visible stage;LP.06 six leaves visible stage;LP.08 eight leaves visible stage;LP.10 ten leaves visible stage;cauline leaf;collective leaf structure;cotyledon;endosperm;guard cell;hypocotyl;inflorescence meristem;leaf apex;stem;vascular leaf,
1000	AT2G36710	2.08289	0.0438898	Probable pectinesterase 15 [Source:UniProtKB/Swiss-Prot;Acc:Q9ZQA3]	pectin catabolic process;extracellular region;pectinesterase activity;flower,
1001	AT5G09800	2.08278	1.253e-13	U-box domain-containing protein 28 [Source:UniProtKB/Swiss-Prot;Acc:Q9LXE3]	#N/A
1002	AT5G41315	2.08271	1.41381e-08	MYC6.2 [Source:UniProtKB/TrEMBL;Acc:A0A178UFB0]	cell fate specification;jasmonic acid mediated signaling pathway;plant epidermal cell fate specification;positive regulation of anthocyanin biosynthetic process;trichome branching;trichome differentiation;nucleus;DNA binding;DNA-binding transcription factor activity;protein binding;protein dimerization activity;leaf trichome development stage;leaf trichome;non-hair root epidermal cell,
1003	AT5G46710	2.08206	4.62864e-16	At5g46710 [Source:UniProtKB/TrEMBL;Acc:Q9FIQ4]	#N/A
1004	AT4G21830	2.08146	4.58443e-15	Peptide methionine sulfoxide reductase B7 [Source:UniProtKB/Swiss-Prot;Acc:Q8VY86]	response to singlet oxygen;cellular response to oxidative stress;cytoplasm;chloroplast;cytosol;mitochondrion;peptide-methionine (R)-S-oxide reductase activity;peptide-methionine (S)-S-oxide reductase activity;guard cell;root,
1005	AT2G32487	2.08145	3.83956e-12	unknown protein; FUNCTIONS IN: molecular_function unknown; INVOLVED IN: biological_process unknown; LOCATED IN: endomembrane system; Ha. [Source:TAIR;Acc:AT2G32487]	#N/A
1006	AT2G24600	2.08109	1.22755e-14	Ankyrin repeat family protein [Source:UniProtKB/TrEMBL;Acc:F4IPR3]	#N/A
1007	AT3G49240	2.07976	5.01397e-27	Pentatricopeptide repeat-containing protein At3g49240, mitochondrial [Source:UniProtKB/Swiss-Prot;Acc:Q9M3A8]	embryo development ending in seed dormancy;endosperm development;mitochondrion;chloroplast;mitochondrion;ATP binding;mRNA binding;protein binding;LP.02 two leaves visible stage;LP.04 four leaves visible stage;LP.10 ten leaves visible stage;LP.12 twelve leaves visible stage;flowering stage;mature plant embryo stage;petal differentiation and expansion stage;plant embryo bilateral stage;plant embryo…
1008	AT4G21140	2.07975	3.62452e-32	BEST Arabidopsis thaliana protein match is: copper ion binding (TAIR:AT4G05400.2); Ha. [Source:TAIR;Acc:AT4G21140]	#N/A
1009	AT1G48630	2.07905	1.23434e-21	RACK1B_AT [Source:UniProtKB/TrEMBL;Acc:A0A178W908]	cellular response to abscisic acid stimulus;regulation of translation;ribosome biogenesis;root development;seed germination;shoot system development;defense response to bacterium;negative regulation of translational frameshifting;positive regulation of signal transduction;rescue of stalled ribosome;cytosol;nucleus;cytosol;cytosolic ribosome;nucleus;MAP-kinase scaffold activity;protein binding;pro…
1010	AT2G33210	2.07655	6.4295e-24	Chaperonin CPN60-like 1, mitochondrial [Source:UniProtKB/Swiss-Prot;Acc:Q8L7B5]	protein folding;mitochondrion;chloroplast envelope;chloroplast stroma;cytosol;endoplasmic reticulum;mitochondrion;plant-type vacuole;ATP binding;ATP-dependent protein folding chaperone;RNA binding;copper ion binding;LP.02 two leaves visible stage;LP.04 four leaves visible stage;LP.06 six leaves visible stage;LP.08 eight leaves visible stage;LP.10 ten leaves visible stage;LP.12 twelve leaves visib…
1011	AT5G40540	2.07622	3.26173e-30	Protein kinase ATN1 [Source:UniProtKB/TrEMBL;Acc:Q9FM43]	protein phosphorylation;signal transduction;cytoplasm;cytoplasm;nucleus;protein kinase activity;protein serine/threonine/tyrosine kinase activity;LP.04 four leaves visible stage;LP.06 six leaves visible stage;LP.08 eight leaves visible stage;LP.10 ten leaves visible stage;LP.12 twelve leaves visible stage;flowering stage;plant embryo cotyledonary stage;collective leaf structure;cotyledon;flower;g…
1012	AT4G36580	2.07622	1.67954e-19	AAA-type ATPase family protein [Source:UniProtKB/TrEMBL;Acc:F4JQE9]	mitochondrion organization;mitochondrion;plasma membrane;ATP hydrolysis activity;protein binding;zinc ion binding;flowering stage;mature plant embryo stage;petal differentiation and expansion stage;plant embryo bilateral stage;plant embryo cotyledonary stage;plant embryo globular stage;carpel;collective leaf structure;flower;flower pedicel;guard cell;petal;plant embryo;root;seed;sepal;shoot apex;…
1013	AT3G22275	2.07617	0.0404761	Protein JAZ13 [Source:UniProtKB/Swiss-Prot;Acc:F4J078]	jasmonic acid mediated signaling pathway;regulation of defense response;regulation of jasmonic acid mediated signaling pathway;response to wounding;nucleus;nucleus;protein binding;transcription corepressor activity;guard cell;rosette leaf,
1014	AT5G09970	2.07386	1.30832e-10	Cytochrome P450 78A7 [Source:UniProtKB/Swiss-Prot;Acc:Q9FIB0]	regulation of meristem growth;system development;heme binding;iron ion binding;oxidoreductase activity, acting on paired donors, with incorporation or reduction of molecular oxygen;mature plant embryo stage;petal differentiation and expansion stage;plant embryo bilateral stage;plant embryo cotyledonary stage;flower;plant embryo;seed;shoot lateral meristem;vascular leaf primordium,
1015	AT5G23830	2.07374	4.55389e-18	MD-2-related lipid recognition domain-containing protein [Source:UniProtKB/TrEMBL;Acc:Q9FF97]	sterol transport;extracellular region;sterol binding;guard cell;hypocotyl;root,
1016	AT2G34360	2.07231	0.000112789	Protein DETOXIFICATION 15 [Source:UniProtKB/Swiss-Prot;Acc:F4IHU9]	xenobiotic detoxification by transmembrane export across the plasma membrane;membrane;mitochondrion;transmembrane transporter activity;guard cell;inflorescence meristem;stem,
1017	AT4G16630	2.07087	1.29792e-25	DEAD-box ATP-dependent RNA helicase 28 [Source:UniProtKB/Swiss-Prot;Acc:Q9ZRZ8]	#N/A
1018	AT3G60160	2.07062	4.60292e-11	ABC transporter C family member 9 [Source:UniProtKB/Swiss-Prot;Acc:Q9M1C7]	response to nematode;transmembrane transport;chloroplast;plasmodesma;ABC-type transporter activity;ATPase-coupled transmembrane transporter activity;guard cell;root,
1019	AT2G48090	2.06994	3.27308e-15	unknown protein; FUNCTIONS IN: molecular_function unknown; INVOLVED IN: biological_process unknown; LOCATED IN: chloroplast; EXPRESSED IN: male gametophyte, root, flower, carpel; EXPRESSED DURING: 4 anthesis, petal differentiation and expansion stage. [Source:TAIR;Acc:AT2G48090]	#N/A
1020	AT3G05060	2.0691	2.82926e-23	Probable nucleolar protein 5-2 [Source:UniProtKB/Swiss-Prot;Acc:Q9MAB3]	#N/A
1021	AT5G43170	2.06849	3.76179e-22	Zinc finger protein AZF3 [Source:UniProtKB/Swiss-Prot;Acc:Q9SSW0]	hyperosmotic salinity response;negative regulation of DNA-templated transcription;response to cold;regulation of DNA-templated transcription;nucleus;nucleus;DNA binding;DNA-binding transcription factor activity;protein binding;sequence-specific DNA binding;transcription cis-regulatory region binding;LP.02 two leaves visible stage;LP.04 four leaves visible stage;LP.06 six leaves visible stage;LP.0…
1022	AT5G05220	2.06727	0.043631	AT5g05220/K18I23_2 [Source:UniProtKB/TrEMBL;Acc:Q940U2]	response to cold;chloroplast;chloroplast;molecular_function;flowering stage;guard cell;stamen,
1023	AT2G38360	2.06691	2.1472e-30	PRA1 family protein B4 [Source:UniProtKB/Swiss-Prot;Acc:O80915]	vesicle-mediated transport;vesicle-mediated transport;Golgi apparatus;endoplasmic reticulum;Golgi apparatus;endoplasmic reticulum;endosome;plasma membrane;trans-Golgi network;molecular_function;L mature pollen stage;LP.02 two leaves visible stage;LP.04 four leaves visible stage;LP.06 six leaves visible stage;LP.08 eight leaves visible stage;LP.10 ten leaves visible stage;LP.12 twelve leaves visib…
1024	AT1G56650	2.06569	8.03125e-06	Transcription factor MYB75 [Source:UniProtKB/Swiss-Prot;Acc:Q9FE25]	anthocyanin-containing compound biosynthetic process;anthocyanin-containing compound metabolic process;jasmonic acid mediated signaling pathway;positive regulation of anthocyanin biosynthetic process;regulation of anthocyanin biosynthetic process;removal of superoxide radicals;response to auxin;response to ethylene;response to oomycetes;sucrose mediated signaling;regulation of DNA-templated trans…
1025	AT4G37370	2.06521	1.34234e-10	Cytochrome P450, family 81, subfamily D, polypeptide 8 [Source:UniProtKB/TrEMBL;Acc:Q9SZT7]	#N/A
1026	AT1G72470	2.06487	3.28414e-32	Exocyst subunit Exo70 family protein [Source:UniProtKB/TrEMBL;Acc:Q9C9E5]	exocytosis;cytosol;nucleus;exocyst;phosphatidylinositol-4,5-bisphosphate binding;LP.02 two leaves visible stage;LP.04 four leaves visible stage;LP.06 six leaves visible stage;LP.08 eight leaves visible stage;LP.10 ten leaves visible stage;LP.12 twelve leaves visible stage;flowering stage;mature plant embryo stage;petal differentiation and expansion stage;plant embryo bilateral stage;plant embryo …
1027	AT5G07095	2.0643	0.00140154	-	#N/A
1028	AT4G28330	2.0617	3.89468e-06	At4g28330 [Source:UniProtKB/TrEMBL;Acc:Q6NM81]	#N/A
1029	AT5G57560	2.06118	0.00584977	Xyloglucan endotransglucosylase/hydrolase [Source:UniProtKB/TrEMBL;Acc:A0A178UQX4]	cellular response to hypoxia;plant-type cell wall organization;response to auxin;response to brassinosteroid;response to cold;response to heat;response to mechanical stimulus;plant-type secondary cell wall biogenesis;xyloglucan metabolic process;plant-type cell wall;Golgi apparatus;chloroplast;plant-type cell wall;secretory vesicle;polysaccharide binding;xyloglucan:xyloglucosyl transferase activi…
1030	AT5G55200	2.05952	4.99285e-62	GrpE protein homolog 1, mitochondrial [Source:UniProtKB/Swiss-Prot;Acc:Q9FLP3]	response to UV;protein folding;protein import into mitochondrial matrix;chloroplast;mitochondrion;PAM complex, Tim23 associated import motor;ATP binding;adenyl-nucleotide exchange factor activity;copper ion binding;unfolded protein binding;LP.02 two leaves visible stage;LP.04 four leaves visible stage;LP.06 six leaves visible stage;LP.08 eight leaves visible stage;LP.10 ten leaves visible stage;L…
1031	AT5G22530	2.05906	0.0140745	Uncharacterized protein At5g22530 [Source:UniProtKB/TrEMBL;Acc:Q9FK86]	stress response to metal ion;molecular_function;LP.02 two leaves visible stage;LP.06 six leaves visible stage;LP.08 eight leaves visible stage;LP.10 ten leaves visible stage;flowering stage;collective leaf structure;guard cell;hypocotyl;plant sperm cell;root;sepal;stamen;stem;vascular leaf,
1032	AT5G38720	2.05874	1.44491e-30	unknown protein; Ha. [Source:TAIR;Acc:AT5G38720]	rRNA processing;ribosomal small subunit assembly;rRNA processing;ribosomal small subunit assembly;cytoplasm;nucleolus;CURI complex;UTP-C complex;molecular_function;LP.02 two leaves visible stage;LP.04 four leaves visible stage;LP.06 six leaves visible stage;LP.08 eight leaves visible stage;LP.10 ten leaves visible stage;LP.12 twelve leaves visible stage;flowering stage;mature plant embryo stage;p…
1033	AT1G74385	2.058	0.028773	-	mitochondrion;
1034	AT4G36680	2.05754	9.49453e-48	Pentatricopeptide repeat-containing protein At4g36680, mitochondrial [Source:UniProtKB/Swiss-Prot;Acc:Q9M065]	#N/A
1035	AT3G05320	2.05629	5.28166e-23	O-fucosyltransferase 23 [Source:UniProtKB/Swiss-Prot;Acc:Q9MA87]	pollination;pollen-pistil interaction;Golgi apparatus;molecular_function;L mature pollen stage;LP.02 two leaves visible stage;LP.04 four leaves visible stage;LP.06 six leaves visible stage;LP.08 eight leaves visible stage;LP.10 ten leaves visible stage;LP.12 twelve leaves visible stage;M germinated pollen stage;flowering stage;petal differentiation and expansion stage;vascular leaf senescent stag…
1036	AT1G18850	2.05525	6.93955e-22	F6A14.6 protein [Source:UniProtKB/TrEMBL;Acc:Q9M9V4]	rRNA processing;nucleolus;nucleus;molecular_function;LP.02 two leaves visible stage;LP.04 four leaves visible stage;LP.06 six leaves visible stage;LP.08 eight leaves visible stage;LP.10 ten leaves visible stage;LP.12 twelve leaves visible stage;flowering stage;mature plant embryo stage;petal differentiation and expansion stage;plant embryo bilateral stage;plant embryo cotyledonary stage;plant emb…
1037	AT4G13340	2.05302	1.42043e-10	Leucine-rich repeat extensin-like protein 3 [Source:UniProtKB/Swiss-Prot;Acc:Q9T0K5]	#N/A
1038	AT1G77450	2.05078	2.47697e-19	NAC032 [Source:UniProtKB/TrEMBL;Acc:A0A178WMH1]	positive regulation of DNA-templated transcription;regulation of root hair elongation;embryo development ending in seed dormancy;positive regulation of DNA-templated transcription;positive regulation of leaf senescence;nucleus;DNA-binding transcription activator activity;DNA-binding transcription factor activity;transcription cis-regulatory region binding;LP.04 four leaves visible stage;LP.06 six…
1039	AT1G32385	2.05015	0.00112443	snoRNA [Source:TAIR;Acc:AT1G32385]	rRNA modification;sno(s)RNA-containing ribonucleoprotein complex;
1040	AT1G72900	2.04978	9.82207e-09	Similar to part of disease resistance protein [Source:UniProtKB/TrEMBL;Acc:Q9SSN6]	cellular response to hypoxia;defense response;signal transduction;cytoplasm;plasma membrane;NAD+ nucleosidase activity, cyclic ADP-ribose generating;LP.02 two leaves visible stage;LP.04 four leaves visible stage;LP.06 six leaves visible stage;LP.08 eight leaves visible stage;LP.10 ten leaves visible stage;LP.12 twelve leaves visible stage;flowering stage;petal differentiation and expansion stage;…
1041	AT5G42580	2.04753	0.00904248	Cytochrome P450 705A12 [Source:UniProtKB/Swiss-Prot;Acc:Q9FH67]	#N/A
1042	AT1G23280	2.04649	6.97029e-24	Protein MAK16 homolog [Source:UniProtKB/TrEMBL;Acc:F4I4Q1]	maturation of 5.8S rRNA;maturation of LSU-rRNA;nucleolus;nucleus;preribosome, large subunit precursor;molecular_function;LP.02 two leaves visible stage;LP.04 four leaves visible stage;LP.10 ten leaves visible stage;LP.12 twelve leaves visible stage;flowering stage;mature plant embryo stage;petal differentiation and expansion stage;plant embryo bilateral stage;plant embryo cotyledonary stage;plant…
1043	AT1G09627	2.04592	0.0234023	-	#N/A
1044	AT3G20860	2.0443	3.98893e-17	Serine/threonine-protein kinase Nek6 [Source:UniProtKB/Swiss-Prot;Acc:Q9LT35]	cortical microtubule organization;lateral root formation;negative regulation of ethylene biosynthetic process;protein phosphorylation;cortical microtubule organization;lateral root formation;microtubule-based process;negative regulation of ethylene biosynthetic process;protein phosphorylation;cortical microtubule;nucleus;protein serine/threonine kinase activity;LP.02 two leaves visible stage;LP.0…
1045	AT3G26830	2.04414	2.29115e-05	Bifunctional dihydrocamalexate synthase/camalexin synthase [Source:UniProtKB/Swiss-Prot;Acc:Q9LW27]	camalexin biosynthetic process;defense response;defense response to fungus;indole phytoalexin biosynthetic process;regulation of systemic acquired resistance;response to abscisic acid;response to bacterium;response to insect;response to water deprivation;endoplasmic reticulum;endoplasmic reticulum lumen;intracellular membrane-bounded organelle;dihydrocamalexic acid decarboxylase activity;monooxyg…
1046	AT5G16020	2.04345	0.000408814	Protein GAMETE EXPRESSED 3 [Source:UniProtKB/Swiss-Prot;Acc:Q9LFS2]	embryo development ending in seed dormancy;pollen tube guidance;embryo development ending in seed dormancy;pollen tube guidance;plasma membrane;extracellular region;plasma membrane;secretory vesicle;molecular_function;fruit;pollen;rosette leaf,
1047	AT1G61870	2.043	8.13374e-25	Pentatricopeptide repeat-containing protein At1g61870, mitochondrial [Source:UniProtKB/Swiss-Prot;Acc:Q8LE47]	#N/A
1048	AT3G44735	2.04235	7.44103e-19	Putative phytosulfokines 6 [Source:UniProtKB/Swiss-Prot;Acc:Q8LA14]	cell population proliferation;extracellular region;molecular_function;LP.02 two leaves visible stage;LP.04 four leaves visible stage;LP.06 six leaves visible stage;LP.08 eight leaves visible stage;LP.10 ten leaves visible stage;LP.12 twelve leaves visible stage;flowering stage;mature plant embryo stage;petal differentiation and expansion stage;plant embryo bilateral stage;plant embryo cotyledonar…
1049	AT5G61770	2.04043	1.30905e-21	PETER PAN-like protein [Source:UniProtKB/TrEMBL;Acc:F4K3M1]	translation;maturation of LSU-rRNA from tricistronic rRNA transcript (SSU-rRNA, 5.8S rRNA, LSU-rRNA);rRNA processing;nucleolus;nucleolus;nucleus;preribosome, large subunit precursor;rRNA binding;LP.02 two leaves visible stage;LP.04 four leaves visible stage;LP.06 six leaves visible stage;LP.08 eight leaves visible stage;LP.10 ten leaves visible stage;LP.12 twelve leaves visible stage;flowering st…
1050	AT1G17745	2.04039	5.75297e-08	D-3-phosphoglycerate dehydrogenase [Source:TAIR;Acc:AT1G17745]	L-serine biosynthetic process;chloroplast stroma;chloroplast;chloroplast stroma;nucleus;phosphoglycerate dehydrogenase activity;protein binding;LP.02 two leaves visible stage;LP.04 four leaves visible stage;LP.06 six leaves visible stage;LP.08 eight leaves visible stage;LP.10 ten leaves visible stage;LP.12 twelve leaves visible stage;flowering stage;mature plant embryo stage;petal differentiation…
1051	AT4G01870	2.03877	8.51381e-21	tolB protein-related [Source:TAIR;Acc:AT4G01870]	proteolysis;chloroplast;cytosol;nucleus;molecular_function;LP.02 two leaves visible stage;LP.04 four leaves visible stage;LP.06 six leaves visible stage;LP.08 eight leaves visible stage;LP.10 ten leaves visible stage;LP.12 twelve leaves visible stage;flowering stage;mature plant embryo stage;petal differentiation and expansion stage;plant embryo bilateral stage;plant embryo cotyledonary stage;pla…
1052	AT4G14368	2.03848	0.0370714	Regulator of chromosome condensation (RCC1) family protein [Source:UniProtKB/TrEMBL;Acc:F4JVE8]	Golgi apparatus;cytoplasm;
1053	AT2G16890	2.03766	4.15944e-12	UDP-glycosyltransferase 90A1 [Source:UniProtKB/Swiss-Prot;Acc:Q9ZVX4]	#N/A
1054	AT4G01560	2.03734	2.15674e-31	AT4g01560/F11O4_6 [Source:UniProtKB/TrEMBL;Acc:Q9M125]	embryo development ending in seed dormancy;maturation of 5.8S rRNA;maturation of LSU-rRNA;rRNA processing;nucleolus;nucleus;preribosome, large subunit precursor;rRNA primary transcript binding;LP.02 two leaves visible stage;LP.04 four leaves visible stage;LP.06 six leaves visible stage;LP.08 eight leaves visible stage;LP.10 ten leaves visible stage;LP.12 twelve leaves visible stage;flowering stag…
1055	AT3G47780	2.03658	3.03198e-15	ABC transporter A family member 7 [Source:UniProtKB/Swiss-Prot;Acc:Q9STT5]	lipid transport;intracellular membrane-bounded organelle;mitochondrion;plasmodesma;ATPase-coupled transmembrane transporter activity;lipid transporter activity;transmembrane transporter activity;L mature pollen stage;LP.02 two leaves visible stage;LP.04 four leaves visible stage;LP.06 six leaves visible stage;LP.10 ten leaves visible stage;M germinated pollen stage;flowering stage;petal different…
1056	AT2G16900	2.03645	5.47469e-57	Expressed protein [Source:UniProtKB/TrEMBL;Acc:Q9ZVX3]	#N/A
1057	AT3G30725	2.03433	0.0335063	Protein GLUTAMINE DUMPER 6 [Source:UniProtKB/Swiss-Prot;Acc:Q3EAV6]	regulation of amino acid export;
1058	AT3G60450	2.03323	5.13021e-31	Phosphoglycerate mutase family protein [Source:UniProtKB/TrEMBL;Acc:A0A1I9LN21]	#N/A
1059	AT1G16830	2.03309	1.93006e-10	Putative pentatricopeptide repeat-containing protein At1g16830 [Source:UniProtKB/Swiss-Prot;Acc:Q3EDA9]	#N/A
1060	AT2G38750	2.03248	0.000331865	Annexin D4 [Source:UniProtKB/Swiss-Prot;Acc:Q9ZVJ6]	response to abscisic acid;response to cold;response to heat;response to osmotic stress;response to salt stress;response to water deprivation;response to cold;response to heat;response to salt stress;response to water deprivation;cytoplasm;plasma membrane;Golgi apparatus;cell surface;chloroplast;plasmodesma;calcium ion binding;calcium-dependent phospholipid binding;mRNA binding;phosphatidylserine …
1061	AT1G63090	2.03169	8.47504e-18	F-box protein PP2-A11 [Source:UniProtKB/Swiss-Prot;Acc:Q9CAN4]	cellular response to hypoxia;carbohydrate binding;protein binding;L mature pollen stage;LP.02 two leaves visible stage;LP.04 four leaves visible stage;LP.06 six leaves visible stage;LP.08 eight leaves visible stage;LP.10 ten leaves visible stage;LP.12 twelve leaves visible stage;M germinated pollen stage;flowering stage;mature plant embryo stage;petal differentiation and expansion stage;plant emb…
1062	AT1G29940	2.02926	2.01033e-15	DNA-directed RNA polymerase subunit beta [Source:UniProtKB/TrEMBL;Acc:A0A178W5B4]	DNA-templated transcription;megagametogenesis;chloroplast;RNA polymerase I complex;DNA-directed RNA polymerase activity;LP.02 two leaves visible stage;LP.04 four leaves visible stage;LP.06 six leaves visible stage;LP.08 eight leaves visible stage;LP.10 ten leaves visible stage;LP.12 twelve leaves visible stage;flowering stage;mature plant embryo stage;petal differentiation and expansion stage;pla…
1063	AT1G52930	2.02832	5.34456e-20	Ribosome biogenesis protein BRX1 homolog 2 [Source:UniProtKB/Swiss-Prot;Acc:Q9C928]	rRNA processing;ribosomal large subunit assembly;ribosomal large subunit assembly;nucleolus;nucleolus;nucleus;RNA binding;rRNA binding;LP.02 two leaves visible stage;LP.04 four leaves visible stage;LP.06 six leaves visible stage;LP.08 eight leaves visible stage;LP.10 ten leaves visible stage;LP.12 twelve leaves visible stage;flowering stage;mature plant embryo stage;petal differentiation and expa…
1064	AT5G64905	2.02629	0.00669879	Elicitor peptide 3 [Source:UniProtKB/Swiss-Prot;Acc:Q8LAX3]	cellular response to hypoxia;defense response;innate immune response;nucleus;molecular_function;guard cell;inflorescence meristem;pollen tube cell;root,
1065	AT1G69070	2.02586	5.9475e-30	FUNCTIONS IN: molecular_function unknown; INVOLVED IN: biological_process unknown; LOCATED IN: cellular_component unknown; EXPRESSED IN: 23 plant structures; EXPRESSED DURING: 13 growth stages; CONTAINS InterPro DOMAIN/s: Nop14-like protein (InterPr /.../07276); Ha. [Source:TAIR;Acc:AT1G69070]	maturation of SSU-rRNA;nucleolus;nucleus;Noc4p-Nop14p complex;small-subunit processome;molecular_function;LP.02 two leaves visible stage;LP.04 four leaves visible stage;LP.06 six leaves visible stage;LP.08 eight leaves visible stage;LP.10 ten leaves visible stage;LP.12 twelve leaves visible stage;flowering stage;mature plant embryo stage;petal differentiation and expansion stage;plant embryo bila…
1066	AT2G42710	2.02416	4.08368e-24	Ribosomal protein L1p/L10e family [Source:UniProtKB/TrEMBL;Acc:Q8RWT4]	translation;chloroplast;cytosol;large ribosomal subunit;mRNA binding;structural constituent of ribosome;LP.02 two leaves visible stage;LP.04 four leaves visible stage;LP.06 six leaves visible stage;LP.08 eight leaves visible stage;LP.10 ten leaves visible stage;LP.12 twelve leaves visible stage;flowering stage;mature plant embryo stage;petal differentiation and expansion stage;plant embryo bilate…
1067	AT5G22650	2.02349	3.29464e-33	Histone deacetylase HDT2 [Source:UniProtKB/Swiss-Prot;Acc:Q56WH4]	DNA-mediated transformation;negative regulation of DNA-templated transcription;polarity specification of adaxial/abaxial axis;root development;seed dormancy process;mitochondrion;nucleolus;nucleus;plant-type cell wall;plant-type vacuole;plastid;histone deacetylase activity;protein binding;LP.02 two leaves visible stage;LP.04 four leaves visible stage;LP.06 six leaves visible stage;LP.08 eight lea…
1068	AT1G04837	2.01984	0.019436	-	#N/A
1069	AT4G01895	2.01929	4.31944e-11	At4g01895 [Source:UniProtKB/TrEMBL;Acc:Q9FNY8]	regulation of systemic acquired resistance;nucleus;molecular_function;guard cell,
1070	AT4G04465	2.0188	0.0484215	-	#N/A
1071	AT4G34200	2.01722	1.52757e-39	D-3-phosphoglycerate dehydrogenase [Source:UniProtKB/TrEMBL;Acc:A0A178UWV4]	embryo development ending in seed dormancy;megagametogenesis;pollen development;sulfur amino acid metabolic process;L-serine biosynthetic process;chloroplast stroma;chloroplast;chloroplast stroma;mitochondrion;plasma membrane;plastid;cytosol;ATP binding;phosphoglycerate dehydrogenase activity;LP.02 two leaves visible stage;LP.04 four leaves visible stage;LP.06 six leaves visible stage;LP.08 eight…
1072	AT3G26460	2.0164	4.24926e-06	Major latex protein-like [Source:UniProtKB/TrEMBL;Acc:Q9LIM9]	defense response;cytoplasmic stress granule;cytosol;nucleus;molecular_function;guard cell;hypocotyl;root,
1073	AT4G21920	2.01525	3.94226e-08	Uncharacterized protein AT4g21920 [Source:UniProtKB/TrEMBL;Acc:O49715]	#N/A
1074	AT5G05590	2.01081	0.00142995	N-(5'-phosphoribosyl)anthranilate isomerase 2, chloroplastic [Source:UniProtKB/Swiss-Prot;Acc:Q42527]	L-tryptophan biosynthetic process;L-tryptophan biosynthetic process;chloroplast;phosphoribosylanthranilate isomerase activity;guard cell,
1075	AT5G27760	2.00981	4.51084e-60	Hypoxia-responsive family protein [Source:UniProtKB/TrEMBL;Acc:Q8LG60]	mitochondrial cytochrome c oxidase assembly;mitochondrion;respiratory chain complex;molecular_function;L mature pollen stage;LP.02 two leaves visible stage;LP.04 four leaves visible stage;LP.06 six leaves visible stage;LP.08 eight leaves visible stage;LP.10 ten leaves visible stage;LP.12 twelve leaves visible stage;M germinated pollen stage;flowering stage;mature plant embryo stage;petal differen…
1076	AT1G25422	2.00937	0.00210277	Putative uncharacterized protein [Source:UniProtKB/TrEMBL;Acc:Q1G3T8]	#N/A
1077	AT5G18400	2.00636	8.60011e-51	Anamorsin homolog [Source:UniProtKB/Swiss-Prot;Acc:Q8L7Z3]	iron-sulfur cluster assembly;cytoplasm;cytoplasm;2 iron, 2 sulfur cluster binding;4 iron, 4 sulfur cluster binding;protein binding;LP.02 two leaves visible stage;LP.04 four leaves visible stage;LP.06 six leaves visible stage;LP.08 eight leaves visible stage;LP.10 ten leaves visible stage;LP.12 twelve leaves visible stage;M germinated pollen stage;flowering stage;mature plant embryo stage;petal di…
1078	AT4G31790	2.00484	5.13751e-22	Probable diphthine methyl ester synthase [Source:UniProtKB/Swiss-Prot;Acc:O81769]	protein histidyl modification to diphthamide;cytoplasm;diphthine methyl ester synthase activity;diphthine synthase activity;LP.02 two leaves visible stage;LP.04 four leaves visible stage;LP.06 six leaves visible stage;LP.08 eight leaves visible stage;LP.10 ten leaves visible stage;LP.12 twelve leaves visible stage;flowering stage;mature plant embryo stage;petal differentiation and expansion stage…
1079	AT2G47800	2.00469	2.59079e-12	ABC transporter C family member 4 [Source:UniProtKB/Swiss-Prot;Acc:Q7DM58]	response to nematode;response to water deprivation;response to wounding;stomatal movement;transmembrane transport;Golgi apparatus;chloroplast;cytosol;plant-type vacuole;plasma membrane;plasmodesma;vacuolar membrane;vacuole;ABC-type transporter activity;ATPase-coupled transmembrane transporter activity;folic acid transmembrane transporter activity;LP.02 two leaves visible stage;LP.04 four leaves v…
1080	AT3G09720	2.00444	9.8503e-38	DEAD-box ATP-dependent RNA helicase 57 [Source:UniProtKB/Swiss-Prot;Acc:Q84TG1]	maturation of SSU-rRNA;nucleus;RNA helicase activity;LP.02 two leaves visible stage;LP.04 four leaves visible stage;LP.10 ten leaves visible stage;flowering stage;mature plant embryo stage;petal differentiation and expansion stage;plant embryo bilateral stage;plant embryo cotyledonary stage;plant embryo globular stage;vascular leaf senescent stage;carpel;cauline leaf;collective leaf structure;flo…
1081	AT4G36500	2.00442	1.12731e-23	Uncharacterized protein At4g36500 [Source:UniProtKB/TrEMBL;Acc:O23231]	#N/A
1082	AT2G35742	2.00255	0.000120647	snoRNA [Source:TAIR;Acc:AT2G35742]	rRNA modification;sno(s)RNA-containing ribonucleoprotein complex;
1083	AT5G09870	2.00203	2.00555e-13	Cellulose synthase A catalytic subunit 5 [UDP-forming] [Source:UniProtKB/Swiss-Prot;Acc:Q8L778]	cellulose biosynthetic process;mucilage biosynthetic process;plant-type cell wall biogenesis;cellulose biosynthetic process;mucilage biosynthetic process involved in seed coat development;plant-type cell wall biogenesis;plant-type primary cell wall biogenesis;plasma membrane;plasma membrane;cellulose synthase activity;glycosyltransferase activity;LP.02 two leaves visible stage;LP.04 four leaves v…
1084	AT3G55760	1.99705	3.63803e-15	At3g55760 [Source:UniProtKB/TrEMBL;Acc:Q5EAH9]	starch metabolic process;regulation of starch metabolic process;starch metabolic process;chloroplast;chloroplast stroma;cytosol;starch grain;starch binding;LP.02 two leaves visible stage;LP.04 four leaves visible stage;LP.06 six leaves visible stage;LP.10 ten leaves visible stage;flowering stage;mature plant embryo stage;petal differentiation and expansion stage;plant embryo bilateral stage;plant…
1085	AT2G19385	1.99703	1.07206e-22	At2g19385 [Source:UniProtKB/TrEMBL;Acc:Q8S8S8]	negative regulation of transcription by RNA polymerase II;rRNA processing;nucleolus;nucleus;DNA binding;zinc ion binding;LP.02 two leaves visible stage;LP.04 four leaves visible stage;LP.06 six leaves visible stage;LP.08 eight leaves visible stage;LP.10 ten leaves visible stage;LP.12 twelve leaves visible stage;flowering stage;mature plant embryo stage;petal differentiation and expansion stage;pl…
1086	AT5G37770	1.99686	4.15205e-13	TCH2 [Source:UniProtKB/TrEMBL;Acc:A0A178UBB8]	innate immune response;long-day photoperiodism, flowering;regulation of flower development;regulation of nitric oxide metabolic process;response to abscisic acid;response to absence of light;response to auxin;response to calcium ion;response to cold;response to heat;response to hydrogen peroxide;response to mechanical stimulus;response to metal ion;response to 1-aminocyclopropane-1-carboxylic aci…
1087	AT1G69900	1.9953	1.14008e-28	Actin cross-linking protein [Source:UniProtKB/TrEMBL;Acc:Q4PSX0]	response to bacterium;nucleus;molecular_function;guard cell,
1088	AT5G09430	1.99524	8.93453e-06	Alpha/beta-Hydrolases superfamily protein [Source:UniProtKB/TrEMBL;Acc:Q4PSG2]	#N/A
1089	AT5G13330	1.99479	1.43429e-09	Rap2.6L [Source:UniProtKB/TrEMBL;Acc:A0A178UKL8]	cellular response to freezing;glucosinolate metabolic process;positive regulation of DNA-templated transcription;response to abscisic acid;response to ethylene;response to jasmonic acid;response to salicylic acid;response to salt stress;response to water deprivation;nucleus;DNA-binding transcription factor activity;transcription cis-regulatory region binding;LP.04 four leaves visible stage;flower…
1090	AT1G66465	1.99419	0.00245266	Transmembrane protein [Source:UniProtKB/TrEMBL;Acc:A0A1P8ASK0]	#N/A
1091	AT3G48450	1.99384	3.59193e-12	At3g48450 [Source:UniProtKB/TrEMBL;Acc:Q8LCF4]	response to insect;plasma membrane;nucleus;plasma membrane;molecular_function;L mature pollen stage;M germinated pollen stage;flowering stage;petal differentiation and expansion stage;collective leaf structure;flower;guard cell;hypocotyl;petal;plant sperm cell;pollen;pollen tube cell;root;sepal,
1092	AT2G22930	1.99295	2.77917e-13	UDP-glycosyltransferase 79B8 [Source:UniProtKB/Swiss-Prot;Acc:O81010]	#N/A
1093	AT3G50760	1.99261	1.03075e-19	Probable galacturonosyltransferase-like 2 [Source:UniProtKB/Swiss-Prot;Acc:Q9S7G2]	#N/A
1094	AT3G29000	1.99195	1.47578e-09	Probable calcium-binding protein CML45 [Source:UniProtKB/Swiss-Prot;Acc:Q9MBG5]	#N/A
1095	AT5G59510	1.9917	6.8166e-13	At5g59510 [Source:UniProtKB/TrEMBL;Acc:Q8LE84]	shoot system development;negative regulation of cell population proliferation;nucleus;plasma membrane;molecular_function;flowering stage;petal differentiation and expansion stage;carpel;collective leaf structure;guard cell;petal;plant sperm cell;pollen;root;sepal;stamen,
1096	AT2G36880	1.98915	2.97928e-42	S-adenosylmethionine synthase [Source:UniProtKB/TrEMBL;Acc:A0A178VXF8]	pollen tube growth;S-adenosylmethionine biosynthetic process;cytosol;cytoplasm;cytosol;endoplasmic reticulum;nucleus;plasmodesma;copper ion binding;methionine adenosyltransferase activity;protein binding;L mature pollen stage;LP.02 two leaves visible stage;LP.04 four leaves visible stage;LP.06 six leaves visible stage;LP.08 eight leaves visible stage;LP.10 ten leaves visible stage;LP.12 twelve le…
1097	AT2G35210	1.98857	3.60875e-09	RPA [Source:UniProtKB/TrEMBL;Acc:A0A178VQN0]	embryo development ending in seed dormancy;pollen development;COPI coating of Golgi vesicle;nucleus;molecular_function;L mature pollen stage;M germinated pollen stage;flowering stage;petal differentiation and expansion stage;carpel;collective leaf structure;flower;guard cell;inflorescence meristem;petal;pollen;pollen tube cell;root;sepal,
1098	AT1G63250	1.98761	8.73828e-18	Probable DEAD-box ATP-dependent RNA helicase 48 [Source:UniProtKB/Swiss-Prot;Acc:Q9C8S9]	response to cold;mitochondrion;RNA helicase activity;cultured plant cell;guard cell,
1099	AT4G39980	1.98605	1.70587e-26	Phospho-2-dehydro-3-deoxyheptonate aldolase 1, chloroplastic [Source:UniProtKB/Swiss-Prot;Acc:P29976]	aromatic amino acid family biosynthetic process;chorismate biosynthetic process;response to bacterium;response to wounding;chorismate biosynthetic process;chloroplast;chloroplast;mitochondrion;3-deoxy-7-phosphoheptulonate synthase activity;protein binding;L mature pollen stage;LP.02 two leaves visible stage;LP.04 four leaves visible stage;LP.06 six leaves visible stage;LP.08 eight leaves visible …
1100	AT2G40200	1.98576	4.17859e-07	Transcription factor bHLH51 [Source:UniProtKB/Swiss-Prot;Acc:Q9XEF0]	regulation of DNA-templated transcription;nucleus;DNA-binding transcription factor activity;protein dimerization activity;LP.02 two leaves visible stage;LP.04 four leaves visible stage;LP.06 six leaves visible stage;LP.08 eight leaves visible stage;LP.10 ten leaves visible stage;LP.12 twelve leaves visible stage;flowering stage;mature plant embryo stage;petal differentiation and expansion stage;p…
1101	AT5G46050	1.98564	0.000135143	Protein NRT1/ PTR FAMILY 5.2 [Source:UniProtKB/Swiss-Prot;Acc:Q9FNL7]	defense response to bacterium;dipeptide transport;hyperosmotic salinity response;response to L-leucine;response to abscisic acid;response to histidine;response to jasmonic acid;response to phenylalanine;response to salicylic acid;response to wounding;tripeptide transport;transmembrane transport;membrane;nucleus;transmembrane transporter activity;tripeptide transmembrane transporter activity;LP.04…
1102	AT1G44830	1.98456	5.11717e-07	Ethylene-responsive transcription factor ERF014 [Source:UniProtKB/Swiss-Prot;Acc:Q9LPE8]	jasmonic acid and ethylene-dependent systemic resistance;positive regulation of DNA-templated transcription;regulation of innate immune response;regulation of pectin biosynthetic process;salicylic acid mediated signaling pathway;nucleus;DNA-binding transcription factor activity;transcription cis-regulatory region binding;LP.02 two leaves visible stage;LP.04 four leaves visible stage;LP.06 six lea…
1103	AT5G44370	1.98411	4.53732e-16	PHT4 [Source:UniProtKB/TrEMBL;Acc:A0A178U9F1]	response to nematode;transmembrane transport;Golgi apparatus;organic anion transmembrane transporter activity;phosphate transmembrane transporter activity;LP.02 two leaves visible stage;LP.04 four leaves visible stage;LP.06 six leaves visible stage;LP.08 eight leaves visible stage;LP.10 ten leaves visible stage;LP.12 twelve leaves visible stage;flowering stage;mature plant embryo stage;petal diff…
1104	AT2G34357	1.98204	3.05369e-27	ARM repeat superfamily protein [Source:UniProtKB/TrEMBL;Acc:F4IHU8]	#N/A
1105	AT3G59740	1.98184	0.0146694	L-type lectin-domain containing receptor kinase V.7 [Source:UniProtKB/Swiss-Prot;Acc:Q9ZR79]	defense response to bacterium;defense response to oomycetes;plasma membrane;plasma membrane;kinase activity;transmembrane receptor protein serine/threonine kinase activity,
1106	AT5G09440	1.98096	1.46259e-14	EXL4 [Source:UniProtKB/TrEMBL;Acc:A0A178UJ96]	response to oomycetes;chloroplast;plasmodesma;molecular_function;LP.02 two leaves visible stage;LP.04 four leaves visible stage;LP.06 six leaves visible stage;LP.08 eight leaves visible stage;LP.10 ten leaves visible stage;LP.12 twelve leaves visible stage;flowering stage;mature plant embryo stage;petal differentiation and expansion stage;plant embryo bilateral stage;plant embryo cotyledonary sta…
1107	AT1G06000	1.98026	3.55438e-12	Glycosyltransferase (Fragment) [Source:UniProtKB/TrEMBL;Acc:W8PVE7]	flavonol biosynthetic process;flavonol biosynthetic process;chloroplast;cytosol;extracellular region;UDP-glucosyltransferase activity;UDP-glycosyltransferase activity;glycosyltransferase activity;LP.02 two leaves visible stage;LP.04 four leaves visible stage;LP.06 six leaves visible stage;LP.08 eight leaves visible stage;LP.10 ten leaves visible stage;LP.12 twelve leaves visible stage;flowering s…
1108	AT1G62760	1.97913	2.53716e-05	Pectinesterase inhibitor 10 [Source:UniProtKB/Swiss-Prot;Acc:Q9SI74]	plant-type cell wall modification;plant-type cell wall organization or biogenesis;plant-type cell wall;plasma membrane;enzyme inhibitor activity;pectinesterase inhibitor activity;flowering stage;carpel;pollen;sepal;stamen;stem,
1109	AT3G14870	1.97776	6.8191e-15	AT3G14870 protein [Source:UniProtKB/TrEMBL;Acc:Q9LKB7]	negative gravitropism;response to red or far red light;molecular_function;guard cell,
1110	AT5G17380	1.9769	1.5618e-24	2-hydroxyacyl-CoA lyase [Source:UniProtKB/Swiss-Prot;Acc:Q9LF46]	fatty acid alpha-oxidation;phytol metabolic process;peroxisome;chloroplast;cytosol;peroxisome;plastid;2-hydroxyphytanoyl-CoA lyase activity;thiamine pyrophosphate binding;LP.02 two leaves visible stage;LP.04 four leaves visible stage;LP.06 six leaves visible stage;LP.08 eight leaves visible stage;LP.10 ten leaves visible stage;LP.12 twelve leaves visible stage;flowering stage;mature plant embryo …
1111	AT5G63790	1.9742	9.07188e-31	NAC domain containing protein 102 [Source:TAIR;Acc:AT5G63790]	cellular response to hypoxia;glucosinolate metabolic process;response to hypoxia;regulation of DNA-templated transcription;chloroplast;nucleus;DNA binding;DNA-binding transcription factor activity;protein binding;transcription cis-regulatory region binding;LP.02 two leaves visible stage;LP.04 four leaves visible stage;LP.06 six leaves visible stage;LP.08 eight leaves visible stage;LP.10 ten leave…
1112	AT2G37690	1.97373	3.07647e-27	Phosphoribosylaminoimidazole carboxylase like protein [Source:UniProtKB/TrEMBL;Acc:Q84TI2]	pollen development;chloroplast;chloroplast stroma;metal ion binding;phosphoribosylaminoimidazole carboxylase activity;guard cell,
1113	AT5G13750	1.97277	1.16699e-09	ZIFL1 [Source:UniProtKB/TrEMBL;Acc:A0A178UFA6]	basipetal auxin transport;gravitropism;regulation of stomatal closure;response to water deprivation;root development;regulation of stomatal closure;plant-type vacuole membrane;plasma membrane;plant-type vacuole membrane;plasma membrane;solute:potassium antiporter activity;L mature pollen stage;LP.02 two leaves visible stage;LP.04 four leaves visible stage;LP.06 six leaves visible stage;LP.08 eigh…
1114	AT3G06490	1.97252	2.91545e-05	Transcription factor MYB108 [Source:UniProtKB/Swiss-Prot;Acc:Q9LDE1]	positive regulation of anther dehiscence;programmed cell death;response to fungus;regulation of DNA-templated transcription;nucleus;nucleus;DNA-binding transcription factor activity;sequence-specific DNA binding;transcription cis-regulatory region binding;LP.04 four leaves visible stage;flowering stage;petal differentiation and expansion stage;anther wall endothecium;carpel;collective leaf struct…
1115	AT2G37040	1.96932	2.9499e-13	Phenylalanine ammonia-lyase 1 [Source:UniProtKB/Swiss-Prot;Acc:P35510]	defense response;drought recovery;lignin catabolic process;phenylpropanoid biosynthetic process;pollen development;response to UV-B;response to oxidative stress;response to wounding;salicylic acid catabolic process;cytoplasm;phenylalanine ammonia-lyase activity;protein binding;LP.02 two leaves visible stage;LP.04 four leaves visible stage;LP.06 six leaves visible stage;LP.08 eight leaves visible …
1116	AT4G27652	1.96919	6.26467e-16	At4g27652 [Source:UniProtKB/TrEMBL;Acc:Q8L9W9]	#N/A
1117	AT3G15080	1.96889	9.41067e-23	At3g15080 [Source:UniProtKB/TrEMBL;Acc:Q8LAA0]	RNA processing;nucleus;cytoplasm;exonuclease activity;LP.02 two leaves visible stage;LP.04 four leaves visible stage;LP.06 six leaves visible stage;LP.08 eight leaves visible stage;LP.10 ten leaves visible stage;LP.12 twelve leaves visible stage;flowering stage;mature plant embryo stage;petal differentiation and expansion stage;plant embryo bilateral stage;plant embryo cotyledonary stage;plant em…
1118	AT1G78190	1.96832	4.75566e-24	Multifunctional methyltransferase subunit TRM112 homolog B [Source:UniProtKB/Swiss-Prot;Acc:Q9C9R3]	maturation of LSU-rRNA;maturation of SSU-rRNA;positive regulation of rRNA processing;cytoplasm;nucleus;tRNA (m2G10) methyltransferase complex;protein binding;protein heterodimerization activity;tRNA methyltransferase activator activity;guard cell,
1119	AT1G07710	1.96796	0.00311637	Ankyrin repeat family protein [Source:UniProtKB/TrEMBL;Acc:Q9LQP7]	#N/A
1120	AT1G30040	1.96585	2.38644e-16	Gibberellin 2-beta-dioxygenase 2 [Source:UniProtKB/Swiss-Prot;Acc:Q9XFR9]	cellular response to hypoxia;gibberellin catabolic process;response to red light;response to red or far red light;gibberellin catabolic process;response to light stimulus;cytoplasm;gibberellin 2-beta-dioxygenase activity;LP.10 ten leaves visible stage;LP.12 twelve leaves visible stage;flowering stage;mature plant embryo stage;petal differentiation and expansion stage;plant embryo bilateral stage;…
1121	AT2G38340	1.96561	0.0117839	Dehydration-responsive element-binding protein 2E [Source:UniProtKB/Swiss-Prot;Acc:O80917]	cellular response to heat;positive regulation of DNA-templated transcription;response to salt stress;response to water deprivation;positive regulation of DNA-templated transcription;response to stress;nucleus;nucleus;DNA-binding transcription factor activity;transcription cis-regulatory region binding;flowering stage;petal differentiation and expansion stage;anther;cotyledon;flower;guard cell;pol…
1122	AT1G48850	1.96385	2.68214e-40	Chorismate synthase, chloroplastic [Source:UniProtKB/Swiss-Prot;Acc:P57720]	aromatic amino acid family biosynthetic process;embryo development ending in seed dormancy;aromatic amino acid family biosynthetic process;chorismate biosynthetic process;cytosol;chloroplast;chloroplast stroma;nucleolus;nucleus;plastid;FMN binding;chorismate synthase activity;L mature pollen stage;LP.02 two leaves visible stage;LP.04 four leaves visible stage;LP.06 six leaves visible stage;LP.08 …
1123	AT4G15770	1.96185	3.25442e-25	60S ribosome subunit biogenesis protein NIP7 homolog [Source:UniProtKB/TrEMBL;Acc:Q6NM52]	ribosomal large subunit biogenesis;nucleolus;nucleus;preribosome, large subunit precursor;protein binding;LP.02 two leaves visible stage;LP.04 four leaves visible stage;LP.06 six leaves visible stage;LP.08 eight leaves visible stage;LP.10 ten leaves visible stage;LP.12 twelve leaves visible stage;flowering stage;mature plant embryo stage;petal differentiation and expansion stage;plant embryo bila…
1124	AT2G05875	1.96178	0.0126812	-	#N/A
1125	AT1G08940	1.96105	8.95848e-22	Phosphoglycerate mutase-like protein AT74H [Source:UniProtKB/Swiss-Prot;Acc:O04035]	#N/A
1126	AT1G03530	1.9602	5.19262e-24	NAF1 [Source:UniProtKB/TrEMBL;Acc:A0A178WI11]	box H/ACA snoRNP assembly;pseudouridine synthesis;ribosome biogenesis;nucleus;plasmodesma;sno(s)RNA-containing ribonucleoprotein complex;RNA binding;LP.02 two leaves visible stage;LP.04 four leaves visible stage;LP.06 six leaves visible stage;LP.08 eight leaves visible stage;LP.10 ten leaves visible stage;LP.12 twelve leaves visible stage;flowering stage;mature plant embryo stage;petal differenti…
1127	AT3G59140	1.95996	7.80786e-20	ABC transporter C family member 10 [Source:UniProtKB/Swiss-Prot;Acc:Q9LYS2]	transmembrane transport;chloroplast;cytosol;plant-type vacuole;ABC-type transporter activity;ATPase-coupled transmembrane transporter activity;LP.02 two leaves visible stage;LP.04 four leaves visible stage;flowering stage;mature plant embryo stage;petal differentiation and expansion stage;plant embryo bilateral stage;plant embryo cotyledonary stage;plant embryo globular stage;vascular leaf senesc…
1128	AT1G24575	1.95975	2.50272e-17	At1g24575 [Source:UniProtKB/TrEMBL;Acc:Q8LAL6]	molecular_function;LP.02 two leaves visible stage;LP.04 four leaves visible stage;LP.06 six leaves visible stage;LP.08 eight leaves visible stage;LP.10 ten leaves visible stage;LP.12 twelve leaves visible stage;flowering stage;mature plant embryo stage;petal differentiation and expansion stage;plant embryo bilateral stage;plant embryo cotyledonary stage;plant embryo globular stage;vascular leaf s…
1129	AT3G59080	1.95622	3.81669e-12	AT3g59080/F17J16_130 [Source:UniProtKB/TrEMBL;Acc:Q9LYS8]	#N/A
1130	AT3G62460	1.95585	4.33506e-24	AT3g62460/T12C14_160 [Source:UniProtKB/TrEMBL;Acc:Q9LZP4]	regulation of gene expression;chloroplast;mitochondrion;peroxisome;RNA nuclease activity;M germinated pollen stage;guard cell;pollen,
1131	AT1G09970	1.95568	1.42194e-13	Receptor-like protein kinase 7 [Source:UniProtKB/Swiss-Prot;Acc:F4I2N7]	protein autophosphorylation;response to oxidative stress;seed germination;innate immune response;plasma membrane;plasma membrane;ATP binding;histone H2AS1 kinase activity;identical protein binding;kinase activity;peptide binding;peptide receptor activity;protein binding;protein kinase activity;protein serine/threonine kinase activity;LP.02 two leaves visible stage;LP.04 four leaves visible stage;…
1132	AT5G53420	1.95548	9.2181e-18	CCT motif family protein [Source:UniProtKB/TrEMBL;Acc:Q8L602]	response to nitrate starvation;regulation of flower development;nucleus;molecular_function;LP.02 two leaves visible stage;LP.04 four leaves visible stage;LP.06 six leaves visible stage;LP.08 eight leaves visible stage;LP.10 ten leaves visible stage;LP.12 twelve leaves visible stage;flowering stage;mature plant embryo stage;petal differentiation and expansion stage;plant embryo bilateral stage;pla…
1133	AT5G60270	1.95538	1.86114e-15	L-type lectin-domain containing receptor kinase I.7 [Source:UniProtKB/Swiss-Prot;Acc:Q9LSS0]	defense response to bacterium;defense response to oomycetes;plasma membrane;extracellular region;kinase activity;transmembrane receptor protein serine/threonine kinase activity;LP.04 four leaves visible stage;LP.06 six leaves visible stage;LP.08 eight leaves visible stage;LP.10 ten leaves visible stage;LP.12 twelve leaves visible stage;flowering stage;collective leaf structure;cotyledon;guard cel…
1134	AT4G28450	1.95341	2.69441e-26	AT4g28450/F20O9_130 [Source:UniProtKB/TrEMBL;Acc:Q93VK1]	maturation of SSU-rRNA from tricistronic rRNA transcript (SSU-rRNA, 5.8S rRNA, LSU-rRNA);nucleolus;nucleus;Cul4-RING E3 ubiquitin ligase complex;small-subunit processome;protein binding;LP.02 two leaves visible stage;LP.04 four leaves visible stage;LP.06 six leaves visible stage;LP.08 eight leaves visible stage;LP.10 ten leaves visible stage;LP.12 twelve leaves visible stage;flowering stage;matur…
1135	AT5G19440	1.95292	5.11848e-42	At5g19440 [Source:UniProtKB/TrEMBL;Acc:Q29Q34]	#N/A
1136	AT3G50910	1.95247	1.13852e-38	AT3g50910/F18B3_190 [Source:UniProtKB/TrEMBL;Acc:Q94BX2]	#N/A
1137	AT5G64710	1.95239	5.11207e-13	Emb [Source:UniProtKB/TrEMBL;Acc:Q9FGG2]	mitochondrial RNA 5'-end processing;regulation of gene expression;chloroplast;mitochondrion;peroxisome;RNA nuclease activity;flowering stage;mature plant embryo stage;petal differentiation and expansion stage;plant embryo bilateral stage;plant embryo cotyledonary stage;plant embryo globular stage;collective leaf structure;flower;flower pedicel;plant embryo;seed;sepal;shoot apex,
1138	AT1G10270	1.95158	6.84706e-18	Pentatricopeptide repeat-containing protein At1g10270 [Source:UniProtKB/Swiss-Prot;Acc:Q9SY69]	cell division;embryo development ending in seed dormancy;mitochondrion;nucleus;protein binding;LP.02 two leaves visible stage;LP.04 four leaves visible stage;LP.06 six leaves visible stage;LP.08 eight leaves visible stage;LP.10 ten leaves visible stage;LP.12 twelve leaves visible stage;flowering stage;mature plant embryo stage;petal differentiation and expansion stage;plant embryo bilateral stage…
1139	AT1G03940	1.95109	4.43979e-05	Coumaroyl-CoA:anthocyanidin 3-O-glucoside-6''-O-coumaroyltransferase 1 [Source:UniProtKB/Swiss-Prot;Acc:Q9ZWB4]	#N/A
1140	AT1G66800	1.95036	4.92776e-06	NAD(P)-binding Rossmann-fold superfamily protein [Source:UniProtKB/TrEMBL;Acc:F4HQ07]	#N/A
1141	AT1G04945	1.95015	2.20449e-28	HIT-type Zinc finger family protein [Source:UniProtKB/TrEMBL;Acc:F4I765]	protein import into chloroplast stroma;chloroplast inner membrane;chloroplast;nucleus;molecular_function;protein transmembrane transporter activity;flowering stage;mature plant embryo stage;petal differentiation and expansion stage;plant embryo bilateral stage;plant embryo cotyledonary stage;plant embryo globular stage;collective leaf structure;flower;flower pedicel;guard cell;hypocotyl;petal;pla…
1142	AT3G49320	1.94991	3.63188e-15	Metal-dependent protein hydrolase [Source:UniProtKB/TrEMBL;Acc:Q9SG17]	cytoplasm;nucleus;cytosol;molecular_function;LP.04 four leaves visible stage;flowering stage;mature plant embryo stage;petal differentiation and expansion stage;plant embryo bilateral stage;plant embryo cotyledonary stage;collective leaf structure;flower;flower pedicel;guard cell;hypocotyl;petiole;plant embryo;root;rosette leaf;seed;sepal;shoot apex;shoot system;stamen;vascular leaf,
1143	AT3G19130	1.94851	5.93599e-33	Polyadenylate-binding protein RBP47B [Source:UniProtKB/Swiss-Prot;Acc:Q0WW84]	stress granule assembly;cellular response to heat;cytosol;cytoplasmic stress granule;cytosol;nucleus;mRNA binding;poly(A) binding;protein binding;LP.02 two leaves visible stage;LP.04 four leaves visible stage;LP.06 six leaves visible stage;LP.08 eight leaves visible stage;LP.10 ten leaves visible stage;LP.12 twelve leaves visible stage;flowering stage;mature plant embryo stage;petal differentiati…
1144	AT5G15640	1.94796	7.44242e-36	Mitochondrial substrate carrier family protein [Source:UniProtKB/TrEMBL;Acc:Q949U9]	transmembrane transport;mitochondrion;plastid;molecular_function;L mature pollen stage;LP.02 two leaves visible stage;LP.04 four leaves visible stage;LP.06 six leaves visible stage;LP.08 eight leaves visible stage;LP.10 ten leaves visible stage;LP.12 twelve leaves visible stage;M germinated pollen stage;flowering stage;mature plant embryo stage;petal differentiation and expansion stage;plant embr…
1145	AT3G25230	1.94782	2.14747e-48	Peptidylprolyl isomerase [Source:UniProtKB/TrEMBL;Acc:B3H746]	response to heat;response to osmotic stress;response to wounding;seed germination;cellular heat acclimation;response to high light intensity;cell periphery;cytoplasm;cytosol;nucleus;peptidyl-prolyl cis-trans isomerase activity;phosphatidylinositol-3,5-bisphosphate binding;phosphatidylinositol-3-phosphate binding;protein binding;LP.02 two leaves visible stage;LP.04 four leaves visible stage;LP.06 …
1146	AT3G06035	1.94566	2.59304e-18	Uncharacterized protein At3g06035 [Source:UniProtKB/TrEMBL;Acc:Q0WSE0]	#N/A
1147	AT1G13130	1.94494	0.0180024	At1g13130 [Source:UniProtKB/TrEMBL;Acc:Q66GP7]	#N/A
1148	AT3G62760	1.94432	0.000282445	Glutathione S-transferase F13 [Source:UniProtKB/Swiss-Prot;Acc:Q9LZI9]	toxin catabolic process;glutathione metabolic process;cytoplasm;cytoplasm;glutathione binding;glutathione transferase activity;guard cell;root,
1149	AT4G08555	1.94431	1.09649e-08	At4g08555 [Source:UniProtKB/TrEMBL;Acc:Q8GWL6]	#N/A
1150	AT3G61920	1.94348	0.000221996	At3g61920 [Source:UniProtKB/TrEMBL;Acc:Q9M273]	#N/A
1151	AT2G15620	1.94278	9.44725e-21	Ferredoxin--nitrite reductase, chloroplastic [Source:UniProtKB/Swiss-Prot;Acc:Q39161]	response to nitrate;response to nitrate;apoplast;chloroplast;chloroplast stroma;mitochondrion;cytosol;nitrite reductase (NO-forming) activity;oxidoreductase activity;LP.02 two leaves visible stage;LP.04 four leaves visible stage;LP.06 six leaves visible stage;LP.08 eight leaves visible stage;LP.10 ten leaves visible stage;LP.12 twelve leaves visible stage;flowering stage;mature plant embryo stage…
1152	AT1G13540	1.94277	7.90837e-05	At1g13540 [Source:UniProtKB/TrEMBL;Acc:Q6NM24]	#N/A
1153	AT1G80750	1.94175	1.88366e-23	60S ribosomal protein L7-1 [Source:UniProtKB/Swiss-Prot;Acc:Q9SAI5]	maturation of LSU-rRNA from tricistronic rRNA transcript (SSU-rRNA, 5.8S rRNA, LSU-rRNA);cytoplasm;cytosolic large ribosomal subunit;nucleolus;cytosolic large ribosomal subunit;RNA binding;structural constituent of ribosome;LP.02 two leaves visible stage;LP.04 four leaves visible stage;LP.06 six leaves visible stage;LP.08 eight leaves visible stage;LP.10 ten leaves visible stage;LP.12 twelve leav…
1154	AT5G50890	1.93922	8.37249e-17	Alpha/beta-Hydrolases superfamily protein [Source:UniProtKB/TrEMBL;Acc:Q9FI59]	#N/A
1155	AT4G18950	1.93897	1.04925e-20	AT4g18950/F13C5_120 [Source:UniProtKB/TrEMBL;Acc:Q93Z30]	regulation of stomatal movement;protein phosphorylation;response to blue light;signal transduction;cytoplasm;cytosol;nucleus;protein binding;protein kinase activity;protein serine/threonine kinase activity;protein serine/threonine/tyrosine kinase activity;LP.02 two leaves visible stage;LP.04 four leaves visible stage;LP.06 six leaves visible stage;LP.08 eight leaves visible stage;LP.10 ten leaves…
1156	AT1G75270	1.93835	9.51184e-38	Glutathione S-transferase DHAR2 [Source:UniProtKB/Swiss-Prot;Acc:Q9FRL8]	L-ascorbic acid metabolic process;acquisition of seed longevity;cellular response to hydrogen peroxide;positive regulation of salicylic acid mediated signaling pathway;protein glutathionylation;ascorbate glutathione cycle;cellular oxidant detoxification;positive regulation of salicylic acid mediated signaling pathway;cytosol;mitochondrion;plasma membrane;glutathione binding;glutathione dehydrogen…
1157	AT3G55690	1.93825	9.65614e-10	At3g55690 [Source:UniProtKB/TrEMBL;Acc:Q9M053]	chloroplast;molecular_function;LP.02 two leaves visible stage;LP.04 four leaves visible stage;LP.08 eight leaves visible stage;LP.10 ten leaves visible stage;LP.12 twelve leaves visible stage;flowering stage;mature plant embryo stage;petal differentiation and expansion stage;plant embryo bilateral stage;plant embryo cotyledonary stage;plant embryo globular stage;vascular leaf senescent stage;carp…
1158	AT2G28510	1.93809	3.13618e-39	Dof zinc finger protein DOF2.1 [Source:UniProtKB/Swiss-Prot;Acc:Q8LE43]	regulation of DNA-templated transcription;nucleolus;nucleus;DNA-binding transcription factor activity;transcription cis-regulatory region binding;zinc ion binding;LP.02 two leaves visible stage;LP.04 four leaves visible stage;LP.06 six leaves visible stage;LP.08 eight leaves visible stage;LP.10 ten leaves visible stage;LP.12 twelve leaves visible stage;flowering stage;mature plant embryo stage;pe…
1159	AT3G15170	1.93799	0.00439981	CUC1 [Source:UniProtKB/TrEMBL;Acc:A0A178V703]	embryo development ending in seed dormancy;flower development;formation of plant organ boundary;gynoecium development;lateral root development;meristem initiation;negative regulation of cell division;primary shoot apical meristem specification;secondary shoot formation;regulation of DNA-templated transcription;nucleus;DNA-binding transcription factor activity;transcription cis-regulatory region b…
1160	AT2G41670	1.93765	2.38355e-20	Short integuments 2, mitochondrial [Source:UniProtKB/Swiss-Prot;Acc:Q8L607]	cytokinesis by cell plate formation;plant ovule development;mitochondrion;chloroplast;mitochondrion;GTPase activity;guard cell,
1161	AT3G10930	1.93755	9.694e-12	Uncharacterized protein At3g10930 [Source:UniProtKB/TrEMBL;Acc:Q84TK4]	defense response to bacterium;negative regulation of gene expression;negative regulation of response to oxidative stress;response to hydrogen peroxide;response to salt stress;extracellular space;mitochondrion;molecular_function;LP.02 two leaves visible stage;LP.04 four leaves visible stage;LP.06 six leaves visible stage;LP.08 eight leaves visible stage;LP.10 ten leaves visible stage;LP.12 twelve …
1162	AT1G07393	1.93736	0.0120893	-	#N/A
1163	AT5G62370	1.93588	7.96585e-11	Pentatricopeptide repeat-containing protein At5g62370 [Source:UniProtKB/Swiss-Prot;Acc:Q9LVA2]	#N/A
1164	AT3G04710	1.93486	1.30665e-25	Ankyrin repeat family protein [Source:UniProtKB/TrEMBL;Acc:F4J4V1]	#N/A
1165	AT2G31010	1.93482	1.62585e-08	Protein kinase superfamily protein [Source:UniProtKB/TrEMBL;Acc:F4IPV6]	phosphorylation;signal transduction;nucleus;protein serine/threonine kinase activity;L mature pollen stage;LP.02 two leaves visible stage;LP.04 four leaves visible stage;LP.06 six leaves visible stage;LP.08 eight leaves visible stage;LP.10 ten leaves visible stage;LP.12 twelve leaves visible stage;M germinated pollen stage;flowering stage;mature plant embryo stage;petal differentiation and expans…
1166	AT2G31060	1.93346	7.82211e-22	Elongation factor family protein [Source:UniProtKB/TrEMBL;Acc:F4IPW5]	#N/A
1167	ATMG00560	1.93098	0.00164272	Ribosomal protein L2 [Source:UniProtKB/TrEMBL;Acc:G1C2X5]	translation;mitochondrial translation;translation;mitochondrion;mitochondrial large ribosomal subunit;RNA binding;mRNA binding;structural constituent of ribosome,
1168	AT3G13320	1.92924	5.24825e-27	Vacuolar cation/proton exchanger 2 [Source:UniProtKB/Swiss-Prot;Acc:Q39254]	cadmium ion transport;calcium ion transport;manganese ion transport;metal ion transport;calcium ion transmembrane transport;intracellular calcium ion homeostasis;plant-type vacuole membrane;endomembrane system;plant-type vacuole membrane;vacuole;calcium:monoatomic cation antiporter activity;calcium:proton antiporter activity;LP.02 two leaves visible stage;LP.04 four leaves visible stage;LP.06 six…
1169	AT3G56990	1.92813	3.60531e-18	AT3g56990/F24I3_70 [Source:UniProtKB/TrEMBL;Acc:Q9M1J9]	megagametogenesis;maturation of SSU-rRNA from tricistronic rRNA transcript (SSU-rRNA, 5.8S rRNA, LSU-rRNA);nucleolus;nucleolus;nucleus;Cul4-RING E3 ubiquitin ligase complex;small-subunit processome;molecular_function;LP.02 two leaves visible stage;LP.04 four leaves visible stage;LP.06 six leaves visible stage;LP.10 ten leaves visible stage;LP.12 twelve leaves visible stage;flowering stage;mature …
1170	AT2G39510	1.92784	3.4837e-05	WAT1-related protein At2g39510 [Source:UniProtKB/Swiss-Prot;Acc:O80638]	L-glutamate import across plasma membrane;seed development;plasma membrane;chloroplast;plasma membrane;L-glutamine transmembrane transporter activity;LP.04 four leaves visible stage;flowering stage;mature plant embryo stage;petal differentiation and expansion stage;plant embryo cotyledonary stage;plant embryo globular stage;carpel;collective leaf structure;cotyledon;flower;flower pedicel;hypocoty…
1171	AT3G57150	1.92683	3.54901e-15	Uncharacterized protein At3g57150 (Fragment) [Source:UniProtKB/TrEMBL;Acc:C0SVF3]	box H/ACA sno(s)RNA 3'-end processing;mRNA pseudouridine synthesis;rRNA pseudouridine synthesis;snRNA pseudouridine synthesis;cytosol;nucleolus;nucleus;plasmodesma;cytosol;box H/ACA snoRNP complex;pseudouridine synthase activity;LP.02 two leaves visible stage;LP.04 four leaves visible stage;LP.06 six leaves visible stage;LP.08 eight leaves visible stage;LP.10 ten leaves visible stage;LP.12 twelve…
1172	AT1G05730	1.92615	7.75245e-10	FAM136A-like protein (DUF842) [Source:UniProtKB/TrEMBL;Acc:Q5BQ23]	cytoplasm;mitochondrion;molecular_function;guard cell,
1173	AT2G19490	1.92495	6.88965e-26	DNA repair protein recA homolog 3, mitochondrial [Source:UniProtKB/Swiss-Prot;Acc:Q9ZUP2]	DNA repair;chloroplast;ATP hydrolysis activity;ATP-dependent DNA damage sensor activity;single-stranded DNA binding;guard cell,
1174	AT3G46670	1.92454	4.96771e-19	Glycosyltransferase (Fragment) [Source:UniProtKB/TrEMBL;Acc:W8PUR9]	#N/A
1175	AT2G24050	1.92435	7.41887e-28	Eukaryotic translation initiation factor isoform 4G-2 [Source:UniProtKB/Swiss-Prot;Acc:O82233]	translational initiation;cytoplasm;cytoplasmic stress granule;eukaryotic translation initiation factor 4F complex;mRNA binding;translation initiation factor activity;LP.02 two leaves visible stage;LP.04 four leaves visible stage;LP.06 six leaves visible stage;LP.08 eight leaves visible stage;LP.10 ten leaves visible stage;LP.12 twelve leaves visible stage;flowering stage;mature plant embryo stage…
1176	AT5G38000	1.92222	3.81263e-14	At5g38000 [Source:UniProtKB/TrEMBL;Acc:Q9LTB4]	response to oxidative stress;response to oxidative stress;cytoplasm;2-alkenal reductase [NAD(P)H] activity;oxidoreductase activity, acting on the CH-CH group of donors, NAD or NADP as acceptor,
1177	AT4G25990	1.92122	4.21258e-11	CCT motif family protein (Fragment) [Source:UniProtKB/TrEMBL;Acc:C0SVJ8]	regulation of DNA-templated transcription;nucleus;nucleus;molecular_function;LP.02 two leaves visible stage;LP.04 four leaves visible stage;LP.10 ten leaves visible stage;LP.12 twelve leaves visible stage;petal differentiation and expansion stage;collective leaf structure;guard cell;leaf lamina base;petiole;sepal;shoot apex;shoot system;vascular leaf,
1178	AT4G38400	1.92111	9.02627e-17	Expansin-like A2 [Source:UniProtKB/Swiss-Prot;Acc:Q9SVE5]	plant-type cell wall loosening;unidimensional cell growth;sexual reproduction;extracellular region;molecular_function;LP.02 two leaves visible stage;LP.04 four leaves visible stage;LP.06 six leaves visible stage;LP.08 eight leaves visible stage;LP.10 ten leaves visible stage;LP.12 twelve leaves visible stage;flowering stage;mature plant embryo stage;petal differentiation and expansion stage;plant…
1179	AT1G15430	1.92051	1.20873e-47	Uncharacterized protein At1g15430 [Source:UniProtKB/TrEMBL;Acc:Q9C5E6]	#N/A
1180	AT3G21080	1.92048	0.00219677	ABC transporter-like protein [Source:UniProtKB/TrEMBL;Acc:Q9LJC4]	defense response to virus;export from cell;transmembrane transport;wax biosynthetic process;plasma membrane;nucleus;efflux transmembrane transporter activity;molecular_function;guard cell;stem,
1181	AT1G62320	1.92046	4.98503e-07	CSC1-like protein At1g62320 [Source:UniProtKB/Swiss-Prot;Acc:F4HYR3]	plasma membrane;extracellular region;plasma membrane;calcium-activated cation channel activity;guard cell;pollen tube cell,
1182	AT1G03360	1.91971	9.93695e-18	RRP4 [Source:UniProtKB/TrEMBL;Acc:A0A178W3N1]	maturation of 5.8S rRNA;negative regulation of post-transcriptional gene silencing;CUT catabolic process;TRAMP-dependent tRNA surveillance pathway;U4 snRNA 3'-end processing;exonucleolytic trimming to generate mature 3'-end of 5.8S rRNA from tricistronic rRNA transcript (SSU-rRNA, 5.8S rRNA, LSU-rRNA);nuclear polyadenylation-dependent rRNA catabolic process;nuclear-transcribed mRNA catabolic proc…
1183	AT3G54810	1.91865	2.47535e-13	GATA transcription factor [Source:UniProtKB/TrEMBL;Acc:B9DHF1]	circadian rhythm;seed germination;cell differentiation;regulation of transcription by RNA polymerase II;nucleus;nucleus;DNA-binding transcription factor activity;protein binding;transcription cis-regulatory region binding;LP.02 two leaves visible stage;LP.04 four leaves visible stage;LP.06 six leaves visible stage;LP.08 eight leaves visible stage;LP.10 ten leaves visible stage;LP.12 twelve leaves…
1184	AT2G28650	1.91793	6.12185e-05	Exocyst subunit Exo70 family protein [Source:UniProtKB/TrEMBL;Acc:Q9SIB0]	exocytosis;exocyst;phosphatidylinositol-4,5-bisphosphate binding;L mature pollen stage;LP.02 two leaves visible stage;LP.04 four leaves visible stage;LP.06 six leaves visible stage;LP.08 eight leaves visible stage;LP.10 ten leaves visible stage;LP.12 twelve leaves visible stage;flowering stage;mature plant embryo stage;petal differentiation and expansion stage;plant embryo bilateral stage;plant e…
1185	AT4G22590	1.91664	2.61465e-18	Trehalose 6-phosphate phosphatase [Source:UniProtKB/TrEMBL;Acc:A0A178UWC3]	trehalose biosynthetic process;cytoplasm;trehalose-phosphatase activity;L mature pollen stage;M germinated pollen stage;guard cell;plant sperm cell;pollen;pollen tube cell,
1186	AT2G46400	1.91618	0.0242558	Probable WRKY transcription factor 46 [Source:UniProtKB/Swiss-Prot;Acc:Q9SKD9]	cellular response to hypoxia;lateral root development;regulation of DNA-templated transcription;defense response to bacterium;regulation of brassinosteroid mediated signaling pathway;regulation of jasmonic acid mediated signaling pathway;regulation of response to water deprivation;response to ATP;response to bacterium;response to salicylic acid;nucleus;nucleolus;nucleus;DNA-binding transcription …
[truncated: 1,943 more rows]

## Sheet: Table S1b
Table S1b. List of down-regulated DEGs, 3 hours after wounding, WT.
[truncated: 2,443 more rows]

[truncated: 2 more sheets: Table S1c, Table S1d]
