# Supplementary material for: Strigolactones modulate jasmonate-dependent transcriptional reprogramming during wound signalling in Arabidopsis
Source: J Appl Genet. 2025 Sep 9;66(4):883–94. doi: 10.1007/s13353-025-01005-y (PMC12605546; doi:10.1007/s13353-025-01005-y)
Supplement: Supplementary file 2 — Supplementary file2 List of wound-induced differentially expressed genes (DEGs) identified in WT and max3 (XLSX 959 KB) [file 13353_2025_1005_MOESM2_ESM.xlsx]

## Sheet: read_me
Table Supplementary 2
	Table S2a	List of wounded-induced DEGs up-regulated commonly in WT and max3
	Table S2b	List of wounded-induced DEGs up-regulated only in WT
	Table S2c	List of wounded-induced DEGs up-regulated only in max3
	Table S2d	List of wounded-induced DEGs down-regulated commonly in WT and max3
	Table S2e	List of wounded-induced DEGs down-regulated only in WT
	Table S2f	List of wounded-induced DEGs down-regulated only in max3

## Sheet: Table S2a
Table S2a. List of wounded-induced DEGs up-regulated commonly in WT and max3
#	gene_id	log2fc		gene_description	GO: BP
		WT	max3
1	AT3G09340	9.28228	7.53496	Amino acid transporter AVT1F [Source:UniProtKB/Swiss-Prot;Acc:F4IZW8]	amino acid transmembrane transport;membrane;amino acid transmembrane transporter activity,
2	AT1G47130	8.42501	6.65047	-	#N/A
3	AT4G22467	8.27658	8.20046	-
4	AT5G43068	8.15702	5.36844	Transmembrane protein [Source:UniProtKB/TrEMBL;Acc:A0A1P8BEV7]	cellular response to chitin;mitochondrion;
5	AT3G60010	8.09592	2.95992	SK13 [Source:UniProtKB/TrEMBL;Acc:A0A178VIM9]	SCF-dependent proteasomal ubiquitin-dependent protein catabolic process;cytoplasm;nucleus;cullin family protein binding;protein binding;M germinated pollen stage;flowering stage;petal differentiation and expansion stage;seedling development stage;carpel;collective leaf structure;cotyledon;flower;fruit;hypocotyl;inflorescence;plant sperm cell;pollen;pollen tube cell;root;seed;sepal;stamen;vascular…
6	AT5G52400	8.02387	3.75874	Cytochrome P450, family 715, subfamily A, polypeptide 1 [Source:UniProtKB/TrEMBL;Acc:F4KG63]	#N/A
7	AT3G43250	7.85248	2.28373	Coiled-coil protein (DUF572) [Source:UniProtKB/TrEMBL;Acc:Q9LXK9]	RNA splicing;nucleus;U2-type catalytic step 1 spliceosome;molecular_function;guard cell,
8	AT2G31345	7.3895	3.11533	Transmembrane protein [Source:UniProtKB/TrEMBL;Acc:Q8L9Z1]	pattern recognition receptor signaling pathway;regulation of pattern recognition receptor signaling pathway;apoplast;extracellular region;hormone activity;receptor ligand activity;signaling receptor binding;guard cell,
9	AT1G10586	7.32486	5.77702	Transcription factor bHLH168 [Source:UniProtKB/Swiss-Prot;Acc:Q9XIJ1]	regulation of transcription by RNA polymerase II;nucleus;RNA polymerase II transcription regulator complex;DNA-binding transcription factor activity, RNA polymerase II-specific;RNA polymerase II transcription regulatory region sequence-specific DNA binding,
10	AT1G61800	7.23075	4.1443	glucose-6-phosphate/phosphate translocator 2 [Source:TAIR;Acc:AT1G61800]	photosynthesis;regulation of photosynthesis;response to glucose;response to nematode;response to sucrose;glucose-6-phosphate transport;phosphoenolpyruvate transport;phosphoglycerate transmembrane transport;photosynthetic acclimation;transmembrane transport;triose phosphate transmembrane transport;gamete generation;Golgi apparatus;Golgi apparatus;chloroplast;plant-type vacuole;antiporter activity;…
11	AT3G45060	7.02937	7.14966	High affinity nitrate transporter 2.6 [Source:UniProtKB/Swiss-Prot;Acc:Q9LXH0]	cellular response to nitrate;nitrate transmembrane transport;plasma membrane;nitrate transmembrane transporter activity;petal differentiation and expansion stage;flower;guard cell;root;sepal,
12	AT1G20740	7.02738	3.06115	Protein of unknown function (DUF833) [Source:TAIR;Acc:AT1G20740]	nucleus;
13	AT5G17970	7.01611	8.27761	Disease resistance protein-like [Source:UniProtKB/TrEMBL;Acc:Q9FJG4]	signal transduction;chloroplast;ADP binding;ATP hydrolysis activity,
14	AT5G43064	6.95199	6.94226	Transmembrane protein [Source:UniProtKB/TrEMBL;Acc:A0A1P8BER4]	#N/A
15	AT1G11925	6.92777	7.84807	F12F1.21 protein [Source:UniProtKB/TrEMBL;Acc:O65387]	#N/A
16	AT3G21500	6.91274	5.88884	1-deoxy-D-xylulose 5-phosphate synthase 1 [Source:UniProtKB/TrEMBL;Acc:A0A1I9LTC7]	1-deoxy-D-xylulose 5-phosphate biosynthetic process;chlorophyll biosynthetic process;terpenoid biosynthetic process;chloroplast;chloroplast;1-deoxy-D-xylulose-5-phosphate synthase activity;transketolase or transaldolase activity;1-deoxy-D-xylulose-5-phosphate synthase activity;flowering stage;plant embryo globular stage;plant embryo;sepal;stamen;stem,
17	AT5G62730	6.9039	4.28328	Protein NRT1/ PTR FAMILY 4.7 [Source:UniProtKB/Swiss-Prot;Acc:Q9FM20]	transmembrane transport;membrane;extracellular region;transmembrane transporter activity;LP.02 two leaves visible stage;LP.04 four leaves visible stage;LP.06 six leaves visible stage;LP.08 eight leaves visible stage;LP.10 ten leaves visible stage;LP.12 twelve leaves visible stage;flowering stage;mature plant embryo stage;petal differentiation and expansion stage;plant embryo bilateral stage;plant…
18	AT1G22810	6.69033	3.41136	Ethylene-responsive transcription factor ERF019 [Source:UniProtKB/Swiss-Prot;Acc:O80542]	cellular response to water deprivation;response to fungus;regulation of DNA-templated transcription;cytoplasm;nucleus;DNA-binding transcription factor activity;transcription cis-regulatory region binding;guard cell,
19	AT4G20970	6.68786	6.2638	Transcription factor bHLH162 [Source:UniProtKB/Swiss-Prot;Acc:F4JIJ7]	defense response to fungus;regulation of DNA-templated transcription;regulation of transcription by RNA polymerase II;nucleus;RNA polymerase II transcription regulator complex;DNA-binding transcription factor activity;DNA-binding transcription factor activity, RNA polymerase II-specific;RNA polymerase II transcription regulatory region sequence-specific DNA binding;protein binding;guard cell,
20	AT3G25180	6.5721	8.19817	Cytochrome P450 82G1 [Source:UniProtKB/Swiss-Prot;Acc:Q9LSF8]	terpene biosynthetic process;defense response to fungus;defense response to insect;negative regulation of egg-laying behavior;response to bacterium;terpene biosynthetic process;chloroplast;(3E)-4,8-dimethyl-1,3,7-nonatriene synthase activity;4,8,12-trimethyltrideca-1,3,7,11-tetraene synthase activity;monooxygenase activity;LP.06 six leaves visible stage;LP.08 eight leaves visible stage;LP.10 ten …
21	AT4G22470	6.56297	7.83654	Protease inhibitor/seed storage/lipid transfer protein (LTP) family protein [Source:UniProtKB/TrEMBL;Acc:F4JLV4]	defense response to other organism;plasma membrane;plasmodesma;molecular_function;flowering stage;petal differentiation and expansion stage;plant embryo globular stage;endosperm;guard cell;hypocotyl;leaf;plant embryo;sepal;stamen,
22	AT1G66390	6.53456	5.67687	Transcription factor MYB90 [Source:UniProtKB/Swiss-Prot;Acc:Q9ZTC3]	regulation of DNA-templated transcription;regulation of DNA-templated transcription;nucleus;nucleus;DNA-binding transcription factor activity;cis-regulatory region sequence-specific DNA binding;protein binding;flowering stage;plant embryo bilateral stage;collective leaf structure;guard cell;plant embryo;sepal;stamen;stem,
23	AT1G65390	6.41639	6.7105	Protein PHLOEM PROTEIN 2-LIKE A5 [Source:UniProtKB/Swiss-Prot;Acc:Q9C5Q9]	defense response to insect;jasmonic acid mediated signaling pathway;response to jasmonic acid stimulus involved in jasmonic acid and ethylene-dependent systemic resistance;salicylic acid mediated signaling pathway;defense response;signal transduction;nucleus;chloroplast;cytoplasm;endomembrane system;nucleus;NAD+ nucleosidase activity, cyclic ADP-ribose generating;carbohydrate binding;LP.02 two le…
24	AT1G32910	6.4027	3.42069	HXXXD-type acyl-transferase family protein [Source:UniProtKB/TrEMBL;Acc:Q9MAP9]	#N/A
25	AT2G02990	6.39934	5.08733	Ribonuclease 1 [Source:UniProtKB/Swiss-Prot;Acc:P42813]	anthocyanin-containing compound biosynthetic process;cellular response to phosphate starvation;response to wounding;RNA catabolic process;jasmonic acid mediated signaling pathway;extracellular region;extracellular region;plant-type cell wall;RNA endonuclease activity;RNA nuclease activity;flowering stage;petal differentiation and expansion stage;plant embryo globular stage;vascular leaf senescent…
26	AT1G10585	6.29465	5.38288	Transcription factor bHLH167 [Source:UniProtKB/Swiss-Prot;Acc:F4I4E1]	regulation of DNA-templated transcription;regulation of transcription by RNA polymerase II;chloroplast;cytoplasm;nucleus;RNA polymerase II transcription regulator complex;DNA-binding transcription factor activity;DNA-binding transcription factor activity, RNA polymerase II-specific;RNA polymerase II transcription regulatory region sequence-specific DNA binding;LP.06 six leaves visible stage;LP.08…
27	AT1G69880	6.16452	5.02364	Thioredoxin H8 [Source:UniProtKB/Swiss-Prot;Acc:Q9CAS1]	#N/A
28	AT5G61890	6.15052	4.51088	Ethylene-responsive transcription factor ERF114 [Source:UniProtKB/Swiss-Prot;Acc:Q9FH54]	defense response to fungus;regulation of DNA-templated transcription;nucleus;DNA-binding transcription factor activity;protein binding;transcription cis-regulatory region binding;flowering stage;flower;plant callus,
29	AT1G29090	6.14603	2.94971	Cysteine proteinases superfamily protein [Source:UniProtKB/TrEMBL;Acc:Q84W75]	proteolysis;proteolysis involved in protein catabolic process;extracellular space;lysosome;extracellular region;cysteine-type endopeptidase activity;endosperm;plant sperm cell,
30	AT1G68290	6.14283	6.06809	Endonuclease 2 [Source:UniProtKB/Swiss-Prot;Acc:Q9C9G4]	DNA catabolic process;extracellular region;RNA endonuclease activity;T/G mismatch-specific endonuclease activity;double-stranded DNA endonuclease activity;endonuclease activity;single-stranded DNA endodeoxyribonuclease activity;T/G mismatch-specific endonuclease activity;single-stranded DNA endodeoxyribonuclease activity;LP.02 two leaves visible stage;LP.04 four leaves visible stage;LP.06 six lea…
31	AT2G36325	6.10813	7.19594	GDSL esterase/lipase At2g36325 [Source:UniProtKB/Swiss-Prot;Acc:Q8RWJ4]	#N/A
32	AT4G35655	6.09901	3.9322	RPM1-interacting protein 4 (RIN4) family protein [Source:UniProtKB/TrEMBL;Acc:A8MS72]	plasma membrane;nucleus;molecular_function;guard cell,
33	AT4G07070	6.0987	6.33906	-	#N/A
34	AT4G35180	6.07623	6.99492	Lysine histidine transporter-like 7 [Source:UniProtKB/Swiss-Prot;Acc:Q84WE9]	amino acid transmembrane transport;membrane;amino acid transmembrane transporter activity;L mature pollen stage;LP.04 four leaves visible stage;LP.06 six leaves visible stage;LP.08 eight leaves visible stage;LP.10 ten leaves visible stage;LP.12 twelve leaves visible stage;M germinated pollen stage;flowering stage;petal differentiation and expansion stage;plant embryo globular stage;carpel;collect…
35	AT1G70130	6.03181	4.82248	Putative L-type lectin-domain containing receptor kinase V.2 [Source:UniProtKB/Swiss-Prot;Acc:O04533]	defense response to bacterium;defense response to oomycetes;plasma membrane;extracellular region;plasma membrane;kinase activity;transmembrane receptor protein serine/threonine kinase activity;guard cell;hypocotyl;pollen;root,
36	AT4G37990	6.02231	4.19667	Cinnamyl alcohol dehydrogenase 8 [Source:UniProtKB/Swiss-Prot;Acc:Q02972]	plant-type hypersensitive response;response to bacterium;lignin biosynthetic process;cytoplasm;plasma membrane;aryl-alcohol dehydrogenase (NADP+) activity;cinnamyl-alcohol dehydrogenase activity;mannitol dehydrogenase activity;L mature pollen stage;M germinated pollen stage;flowering stage;petal differentiation and expansion stage;plant embryo globular stage;carpel;collective leaf structure;flowe…
37	AT2G02010	5.9866	4.8848	glutamate decarboxylase 4 [Source:TAIR;Acc:AT2G02010]	L-glutamate catabolic process;glutamate metabolic process;cytosol;chloroplast;mitochondrion;glutamate decarboxylase activity;guard cell;rosette leaf,
38	AT1G53540	5.98278	4.70908	17.6 kDa class I heat shock protein 3 [Source:UniProtKB/Swiss-Prot;Acc:P13853]	protein complex oligomerization;protein folding;response to heat;response to hydrogen peroxide;response to salt stress;cytoplasm;unfolded protein binding;M germinated pollen stage;flowering stage;petal differentiation and expansion stage;plant embryo globular stage;carpel;flower;flower pedicel;guard cell;plant embryo;plant sperm cell;pollen;pollen tube cell;root;stamen,
39	AT2G38240	5.96052	5.7113	Probable 2-oxoglutarate-dependent dioxygenase ANS [Source:UniProtKB/Swiss-Prot;Acc:O80449]	regulation of jasmonic acid mediated signaling pathway;negative regulation of defense response to insect;regulation of defense response to fungus;regulation of jasmonic acid mediated signaling pathway;cytoplasm;cytosol;2-oxoglutarate-dependent dioxygenase activity;jasmonic acid hydrolase;LP.04 four leaves visible stage;LP.06 six leaves visible stage;LP.08 eight leaves visible stage;LP.10 ten leav…
40	AT4G12210	5.9361	5.30754	RING/U-box superfamily protein [Source:UniProtKB/TrEMBL;Acc:Q9STJ0]	protein ubiquitination;cytoplasm;nucleus;ubiquitin protein ligase activity,
41	AT5G09470	5.88608	4.78657	DIC3 [Source:UniProtKB/TrEMBL;Acc:A0A178UKG1]	mitochondrial transport;malate transmembrane transport;oxaloacetate transport;phosphate ion transmembrane transport;succinate transmembrane transport;sulfate transmembrane transport;thiosulfate transport;mitochondrion;dicarboxylic acid transmembrane transporter activity;malate transmembrane transporter activity;oxaloacetate transmembrane transporter activity;oxidative phosphorylation uncoupler ac…
42	AT3G50610	5.85391	2.833	Precursor of CEP9 [Source:UniProtKB/Swiss-Prot;Acc:A0A1I9LMX5]	cellular response to nitrogen starvation;nitrate import;regulation of lateral root development;regulation of leaf morphogenesis;regulation of root development;response to ammonium ion;response to auxin;response to nitrogen compound;response to osmotic stress;response to potassium ion;root development;extracellular region;apoplast;extracellular region;hormone activity;petal differentiation and exp…
43	AT1G12610	5.7924	3.34289	Dehydration-responsive element-binding protein 1F [Source:UniProtKB/Swiss-Prot;Acc:Q9LN86]	glucosinolate metabolic process;regulation of gibberellin biosynthetic process;regulation of timing of transition from vegetative to reproductive phase;regulation of unidimensional cell growth;response to freezing;response to heat;response to salt stress;response to water deprivation;regulation of DNA-templated transcription;nucleus;DNA-binding transcription factor activity;sequence-specific DNA …
44	AT2G47550	5.71507	5.27896	Probable pectinesterase/pectinesterase inhibitor 20 [Source:UniProtKB/Swiss-Prot;Acc:O22256]	cell wall modification;extracellular region;pectinesterase activity;pectinesterase inhibitor activity;L mature pollen stage;LP.04 four leaves visible stage;LP.06 six leaves visible stage;LP.10 ten leaves visible stage;M germinated pollen stage;flowering stage;petal differentiation and expansion stage;plant embryo globular stage;vascular leaf senescent stage;carpel;cauline leaf;collective leaf str…
45	AT3G48520	5.69986	4.2207	CYP94B3 [Source:UniProtKB/TrEMBL;Acc:A0A178V8H3]	anther development;defense response to insect;fruit development;jasmonic acid metabolic process;pollen development;response to wounding;stigma development;endoplasmic reticulum membrane;extracellular region;heme binding;iron ion binding;jasmonoyl-isoleucine-12-hydroxylase activity;oxidoreductase activity, acting on paired donors, with incorporation or reduction of molecular oxygen;LP.04 four leav…
46	AT5G01380	5.66082	4.75645	Trihelix transcription factor GT-3a [Source:UniProtKB/Swiss-Prot;Acc:Q9SDW0]	regulation of DNA-templated transcription;nucleus;DNA-binding transcription factor activity;identical protein binding;protein binding;sequence-specific DNA binding;transcription cis-regulatory region binding;guard cell,
47	AT5G44575	5.61405	5.28144	At5g44575 [Source:UniProtKB/TrEMBL;Acc:Q8GWN6]	defense response to insect;response to herbivore;response to insect;response to wounding;apoplast;endoplasmic reticulum;extracellular region;mitochondrion;LRR domain binding;receptor serine/threonine kinase binding;guard cell,
48	AT4G10250	5.53153	3.69385	22.0 kDa heat shock protein [Source:UniProtKB/Swiss-Prot;Acc:Q38806]	cellular response to hypoxia;protein complex oligomerization;protein folding;response to heat;response to hydrogen peroxide;response to salt stress;chloroplast;endoplasmic reticulum;unfolded protein binding;M germinated pollen stage;flowering stage;petal differentiation and expansion stage;plant embryo globular stage;carpel;flower;flower pedicel;plant embryo;pollen;pollen tube cell;root;stamen,
49	AT2G44330	5.52849	5.23597	At2g44330/F4I1.14 [Source:UniProtKB/TrEMBL;Acc:O64867]	protein ubiquitination;ubiquitin-dependent protein catabolic process;membrane;nucleus;ubiquitin protein ligase activity;ubiquitin-protein transferase activity,
50	AT5G64750	5.50142	2.18335	Ethylene-responsive transcription factor ABR1 [Source:UniProtKB/Swiss-Prot;Acc:Q9FGF8]	defense response to fungus;negative regulation of abscisic acid-activated signaling pathway;response to abscisic acid;response to glucose;response to osmotic stress;root regeneration;regulation of DNA-templated transcription;response to abscisic acid;response to salt;nucleus;DNA-binding transcription factor activity;guard cell;cell-to-cell mobile RNA,
51	AT5G36925	5.49897	3.01386	Putative uncharacterized protein [Source:UniProtKB/TrEMBL;Acc:Q9FIW0]	defense response to other organism;response to external biotic stimulus;defense response to fungus;response to cold;response to fungus;response to heat;response to hydrogen peroxide;response to jasmonic acid;response to salicylic acid;apoplast;cytoplasm;endoplasmic reticulum;mitochondrion;nucleus;pollen tube tip;LRR domain binding;receptor serine/threonine kinase binding;floral organ primordium;g…
52	AT2G24560	5.46131	3.31687	GDSL esterase/lipase At2g24560 [Source:UniProtKB/Swiss-Prot;Acc:Q9SJA9]	chloroplast;hydrolase activity, acting on ester bonds;guard cell,
53	AT3G63380	5.41017	4.5589	Calcium-transporting ATPase [Source:UniProtKB/TrEMBL;Acc:A0A178VEV7]	calcium ion transmembrane transport;calcium ion transmembrane transport;intracellular membrane-bounded organelle;plasma membrane;P-type calcium transporter activity;LP.04 four leaves visible stage;LP.06 six leaves visible stage;flowering stage;petal differentiation and expansion stage;carpel;collective leaf structure;cotyledon;endosperm;guard cell;hypocotyl;inflorescence meristem;pollen;root;sepa…
54	AT4G15200	5.34215	4.86309	formin 3 [Source:TAIR;Acc:AT4G15200]	actin filament bundle assembly;actin nucleation;cytoplasmic streaming;pollen tube growth;actin nucleation;cytoskeleton;cytosol;intracellular anatomical structure;actin binding;actin filament binding;L mature pollen stage;M germinated pollen stage;flowering stage;plant embryo cotyledonary stage;collective leaf structure;flower;guard cell;pollen;pollen tube cell;seed,
55	AT3G23250	5.31589	5.24303	Transcription factor MYB15 [Source:UniProtKB/Swiss-Prot;Acc:Q9LTC4]	response to cold;response to salt stress;response to water deprivation;nucleus;DNA-binding transcription factor activity;protein binding;LP.04 four leaves visible stage;LP.06 six leaves visible stage;LP.08 eight leaves visible stage;LP.10 ten leaves visible stage;LP.12 twelve leaves visible stage;flowering stage;collective leaf structure;cotyledon;guard cell;hypocotyl;leaf apex;root;sepal;shoot a…
56	AT1G28030	5.29334	4.62893	2-oxoglutarate (2OG) and Fe(II)-dependent oxygenase superfamily protein [Source:UniProtKB/TrEMBL;Acc:Q9C7F0]	#N/A
57	AT3G16330	5.26193	3.24575	At3g16330 [Source:UniProtKB/TrEMBL;Acc:O04324]	#N/A
58	AT2G08950	5.24221	4.92017	-	#N/A
59	AT1G51820	5.23662	5.67621	Probable LRR receptor-like serine/threonine-protein kinase At1g51820 [Source:UniProtKB/Swiss-Prot;Acc:C0LGG3]	phosphorylation;protein phosphorylation;ATP binding;histone H2AS1 kinase activity;kinase activity;protein binding;protein kinase activity;protein serine/threonine kinase activity;LP.06 six leaves visible stage;LP.08 eight leaves visible stage;LP.10 ten leaves visible stage;LP.12 twelve leaves visible stage;flowering stage;petal differentiation and expansion stage;plant embryo bilateral stage;coll…
60	AT1G07160	5.22717	3.43345	PP2C-type phosphatase AP2C2 [Source:UniProtKB/TrEMBL;Acc:F6LPR6]	abscisic acid-activated signaling pathway;chloroplast;protein serine/threonine phosphatase activity;guard cell;plant sperm cell,
61	AT5G36907	5.21813	4.95468	-	reactive oxygen species biosynthetic process;
62	AT5G55050	5.20729	4.72409	GDSL esterase/lipase At5g55050 [Source:UniProtKB/Swiss-Prot;Acc:Q9FIA1]	#N/A
63	AT2G22880	5.18909	3.83088	At2g22880 [Source:UniProtKB/TrEMBL;Acc:O81005]	response to UV-B;nucleus;molecular_function;LP.04 four leaves visible stage;LP.06 six leaves visible stage;LP.08 eight leaves visible stage;LP.10 ten leaves visible stage;LP.12 twelve leaves visible stage;collective leaf structure;cotyledon;guard cell;hypocotyl;leaf apex;petiole;root;stem;vascular leaf,
64	AT2G36750	5.15659	2.03113	UDP-glycosyltransferase 73C1 [Source:UniProtKB/Swiss-Prot;Acc:Q9ZQ99]	response to UV-B;chloroplast;UDP-glucosyltransferase activity;cis-zeatin O-beta-D-glucosyltransferase activity;glycosyltransferase activity;trans-zeatin O-beta-D-glucosyltransferase activity;flowering stage;petal differentiation and expansion stage;guard cell;stamen,
65	AT1G74010	5.15202	4.38465	At1g74010 [Source:UniProtKB/TrEMBL;Acc:Q9C9C2]	biosynthetic process;extracellular region;mitochondrion;plant-type cell wall;plasma membrane;hydrolase activity;strictosidine synthase activity;L mature pollen stage;M germinated pollen stage;flowering stage;petal differentiation and expansion stage;plant embryo globular stage;carpel;endosperm;flower;guard cell;hypocotyl;petal;plant embryo;pollen;pollen tube cell;root;rosette leaf;sepal;stamen;st…
66	AT5G62510	5.14716	4.28778	F-box protein At5g62510 [Source:UniProtKB/Swiss-Prot;Acc:Q9FJJ4]	mitochondrion;
67	AT1G20310	5.13976	5.03398	Syringolide-induced protein [Source:UniProtKB/TrEMBL;Acc:Q8L956]	#N/A
68	AT2G27690	5.13791	3.49941	Cytochrome P450 94C1 [Source:UniProtKB/Swiss-Prot;Acc:Q9ZUX1]	response to wounding;endoplasmic reticulum membrane;extracellular region;intracellular membrane-bounded organelle;alkane 1-monooxygenase activity;heme binding;iron ion binding;LP.04 four leaves visible stage;LP.06 six leaves visible stage;LP.08 eight leaves visible stage;LP.10 ten leaves visible stage;LP.12 twelve leaves visible stage;flowering stage;petal differentiation and expansion stage;plan…
69	AT5G24140	5.13571	4.31025	squalene monooxygenase 2 [Source:TAIR;Acc:AT5G24140]	sterol biosynthetic process;sterol biosynthetic process;endoplasmic reticulum;squalene monooxygenase activity;guard cell;root;root hair cell;trichoblast,
70	AT3G59220	5.13187	4.0214	Pirin-1 [Source:UniProtKB/Swiss-Prot;Acc:Q9LX49]	response to abscisic acid;response to low fluence blue light stimulus by blue low-fluence system;abscisic acid-activated signaling pathway;blue light signaling pathway;nucleus;protein binding;LP.04 four leaves visible stage;flowering stage;petal differentiation and expansion stage;plant embryo globular stage;carpel;collective leaf structure;flower;flower pedicel;guard cell;hypocotyl;petal;plant e…
71	AT2G39520	5.10558	4.69429	Uncharacterized protein At2g39520 [Source:UniProtKB/TrEMBL;Acc:O80639]	mitochondrion;molecular_function;guard cell,
72	AT3G49540	5.0119	4.58612	At3g49540 [Source:UniProtKB/TrEMBL;Acc:Q9SCK5]	nucleus;
73	AT1G69860	4.98643	4.91511	Putative protein NRT1/ PTR FAMILY 2.14 [Source:UniProtKB/Swiss-Prot;Acc:Q9CAR9]	transmembrane transport;plasma membrane;mitochondrion;transmembrane transporter activity,
74	AT2G03290	4.93009	2.96771	Transmembrane emp24 domain-containing protein p24delta8 [Source:UniProtKB/Swiss-Prot;Acc:O81045]	Golgi organization;endoplasmic reticulum to Golgi vesicle-mediated transport;intracellular protein transport;COPII-coated ER to Golgi transport vesicle;Golgi apparatus;endoplasmic reticulum;endoplasmic reticulum-Golgi intermediate compartment;
75	AT4G34410	4.91042	1.03406	Ethylene-responsive transcription factor ERF109 [Source:UniProtKB/Swiss-Prot;Acc:Q9SZ06]	cell division;defense response to fungus;phloem or xylem histogenesis;regulation of L-tryptophan metabolic process;regulation of auxin mediated signaling pathway;root regeneration;regulation of DNA-templated transcription;nucleus;DNA-binding transcription factor activity;transcription cis-regulatory region binding;LP.02 two leaves visible stage;LP.04 four leaves visible stage;LP.06 six leaves vis…
76	AT4G39250	4.87502	6.12689	RSM2 [Source:UniProtKB/TrEMBL;Acc:A0A178UXD0]	regulation of DNA-templated transcription;nucleus;DNA-binding transcription factor activity;guard cell,
77	AT3G47380	4.84485	4.40324	Pectinesterase inhibitor 11 [Source:UniProtKB/Swiss-Prot;Acc:Q9STY5]	plant-type cell wall modification;plant-type cell wall organization or biogenesis;plant-type cell wall;apoplast;extracellular region;enzyme inhibitor activity;pectinesterase inhibitor activity;LP.02 two leaves visible stage;LP.04 four leaves visible stage;LP.06 six leaves visible stage;LP.08 eight leaves visible stage;LP.10 ten leaves visible stage;LP.12 twelve leaves visible stage;flowering stag…
78	AT5G27060	4.78927	6.7357	receptor like protein 53 [Source:TAIR;Acc:AT5G27060]	signal transduction;extracellular region;kinase activity;guard cell;cell-to-cell mobile RNA,
79	AT3G28210	4.78399	2.81738	Zinc finger AN1 domain-containing stress-associated protein 12 [Source:UniProtKB/Swiss-Prot;Acc:Q67YE6]	response to abscisic acid;cytoplasm;nucleus;zinc ion binding;L mature pollen stage;LP.02 two leaves visible stage;LP.04 four leaves visible stage;LP.06 six leaves visible stage;LP.08 eight leaves visible stage;LP.10 ten leaves visible stage;LP.12 twelve leaves visible stage;M germinated pollen stage;flowering stage;petal differentiation and expansion stage;carpel;collective leaf structure;cotyled…
80	AT3G01830	4.77766	4.765	Probable calcium-binding protein CML40 [Source:UniProtKB/Swiss-Prot;Acc:Q9SGI8]	#N/A
81	AT2G28860	4.76831	5.58529	Cytochrome P450 710A4 [Source:UniProtKB/Swiss-Prot;Acc:Q9ZV28]	#N/A
82	AT4G32800	4.76455	4.08757	Ethylene-responsive transcription factor ERF043 [Source:UniProtKB/Swiss-Prot;Acc:Q9M080]	regulation of DNA-templated transcription;nucleus;DNA-binding transcription factor activity;transcription cis-regulatory region binding;LP.04 four leaves visible stage;LP.06 six leaves visible stage;LP.08 eight leaves visible stage;LP.10 ten leaves visible stage;LP.12 twelve leaves visible stage;petal differentiation and expansion stage;vascular leaf senescent stage;cauline leaf;collective leaf s…
83	AT1G51620	4.7566	6.40841	Protein kinase superfamily protein [Source:UniProtKB/TrEMBL;Acc:Q9C8H4]	phosphorylation;plasma membrane;nucleus;ATP binding;protein kinase activity;LP.06 six leaves visible stage;LP.08 eight leaves visible stage;LP.10 ten leaves visible stage;LP.12 twelve leaves visible stage;flowering stage;collective leaf structure;cotyledon;guard cell;leaf apex;petiole;root;stamen;vascular leaf,
84	AT1G51800	4.71372	4.11579	LRR receptor-like serine/threonine-protein kinase IOS1 [Source:UniProtKB/Swiss-Prot;Acc:Q9C8I6]	defense response to oomycetes;negative regulation of abscisic acid-activated signaling pathway;response to oomycetes;protein phosphorylation;negative regulation of defense response to oomycetes;positive regulation of defense response to bacterium;regulation of defense response by callose deposition;regulation of defense response to fungus;response to chitin;response to fungus;response to molecule…
85	AT2G37430	4.6627	3.98152	ZAT11 [Source:UniProtKB/TrEMBL;Acc:A0A178VNJ8]	cellular response to nickel ion;regulation of DNA-templated transcription;regulation of root development;response to chitin;response to stress;nucleus;DNA-binding transcription factor activity;transcription cis-regulatory region binding;cotyledon;guard cell;hypocotyl;leaf;petiole;root;cell-to-cell mobile RNA,
86	AT5G02825	4.66237	3.26554	-	#N/A
87	AT2G08745	4.6185	4.02053	-	#N/A
88	AT1G19380	4.61765	5.26318	At1g19380 [Source:UniProtKB/TrEMBL;Acc:Q9LN60]	#N/A
89	AT5G56110	4.60345	4.8086	MYB80 [Source:UniProtKB/TrEMBL;Acc:A0A178UM75]	anther wall tapetum development;pollen development;regulation of DNA-templated transcription;trichome morphogenesis;anther wall tapetum development;trichome morphogenesis;nucleus;nucleus;DNA-binding transcription factor activity;chromatin binding;protein binding;sequence-specific DNA binding;transcription regulator activity;petal differentiation and expansion stage;anther wall tapetum;collective …
90	AT3G07365	4.59764	6.52781	-	#N/A
91	AT3G46280	4.58157	5.19834	Kinase-like protein [Source:UniProtKB/TrEMBL;Acc:Q8GYH9]	#N/A
92	AT1G10370	4.56574	2.27372	Glutathione S-transferase U17 [Source:UniProtKB/Swiss-Prot;Acc:Q9FUS8]	de-etiolation;glutathione metabolic process;lateral root development;negative regulation of response to water deprivation;response to growth hormone;response to salt stress;toxin catabolic process;glutathione metabolic process;cytoplasm;chloroplast;cytoplasm;glutathione transferase activity;LP.02 two leaves visible stage;LP.04 four leaves visible stage;LP.06 six leaves visible stage;LP.08 eight l…
93	AT5G53290	4.54785	3.12787	Ethylene-responsive transcription factor CRF3 [Source:UniProtKB/Swiss-Prot;Acc:Q9FK12]	cotyledon development;leaf development;cotyledon development;nucleus;nucleus;DNA-binding transcription factor activity;protein binding;transcription cis-regulatory region binding;guard cell;plant callus;root;shoot apex;vascular leaf,
94	AT4G26200	4.52995	3.2914	1-aminocyclopropane-1-carboxylate synthase 7 [Source:UniProtKB/Swiss-Prot;Acc:Q9STR4]	ethylene biosynthetic process;amino acid metabolic process;cytoplasm;1-aminocyclopropane-1-carboxylate synthase activity;identical protein binding;protein binding;transaminase activity;LP.10 ten leaves visible stage;flowering stage;cauline leaf;cotyledon;filament;fruit;guard cell;petal;root;sepal;shoot system;stamen;stem;stigma;vascular leaf,
95	AT4G09225	4.52966	4.30621	-	#N/A
96	AT4G15210	4.52965	2.77796	Beta-amylase 5 [Source:UniProtKB/Swiss-Prot;Acc:P25853]	response to herbivore;starch catabolic process;starch catabolic process;extracellular region;secretory vesicle;beta-amylase activity;LP.02 two leaves visible stage;LP.04 four leaves visible stage;LP.06 six leaves visible stage;LP.08 eight leaves visible stage;LP.10 ten leaves visible stage;LP.12 twelve leaves visible stage;flowering stage;mature plant embryo stage;petal differentiation and expans…
97	AT1G30135	4.52564	4.01309	Protein TIFY 5A [Source:UniProtKB/Swiss-Prot;Acc:Q8LBM2]	regulation of defense response;regulation of jasmonic acid mediated signaling pathway;response to wounding;nucleus;nucleus;protein binding;LP.04 four leaves visible stage;LP.06 six leaves visible stage;LP.08 eight leaves visible stage;LP.10 ten leaves visible stage;LP.12 twelve leaves visible stage;flowering stage;petal differentiation and expansion stage;plant embryo globular stage;carpel;collec…
98	AT2G29430	4.50143	2.18773	Coiled-coil protein (DUF572) [Source:UniProtKB/TrEMBL;Acc:Q9ZW25]	mRNA splicing, via spliceosome;nucleus;
99	AT5G39580	4.49346	5.81479	Peroxidase 62 [Source:UniProtKB/Swiss-Prot;Acc:Q9FKA4]	defense response to fungus;response to stress;plant-type cell wall;Golgi apparatus;extracellular region;peroxidase activity;LP.02 two leaves visible stage;LP.04 four leaves visible stage;LP.06 six leaves visible stage;LP.08 eight leaves visible stage;LP.10 ten leaves visible stage;LP.12 twelve leaves visible stage;flowering stage;mature plant embryo stage;petal differentiation and expansion stage…
100	AT4G09535	4.47256	3.66143	-	#N/A
101	AT5G52050	4.45013	2.565	Protein DETOXIFICATION 50 [Source:UniProtKB/Swiss-Prot;Acc:Q9FJ87]	abscisic acid transport;regulation of response to water deprivation;response to abscisic acid;root morphogenesis;xenobiotic detoxification by transmembrane export across the plasma membrane;membrane;chloroplast;late endosome;plasma membrane;abscisic acid transmembrane transporter activity;transmembrane transporter activity;LP.02 two leaves visible stage;LP.04 four leaves visible stage;LP.06 six l…
102	AT5G07310	4.44294	2.81062	Ethylene-responsive transcription factor ERF115 [Source:UniProtKB/Swiss-Prot;Acc:Q9LY29]	callus formation;regulation of DNA-templated transcription;response to light stimulus;regulation of DNA-templated transcription;nucleus;DNA-binding transcription factor activity;protein binding;hypocotyl;vascular system,
103	AT4G24110	4.44148	4.05256	NADP-specific glutamate dehydrogenase [Source:UniProtKB/TrEMBL;Acc:O22980]	cellular response to hypoxia;cytoplasm;molecular_function;LP.08 eight leaves visible stage;LP.10 ten leaves visible stage;flowering stage;mature plant embryo stage;petal differentiation and expansion stage;plant embryo bilateral stage;plant embryo cotyledonary stage;plant embryo globular stage;carpel;collective leaf structure;cotyledon;flower;flower pedicel;guard cell;hypocotyl;leaf apex;petal;pl…
104	AT2G40340	4.43702	3.20666	Integrase-type DNA-binding superfamily protein [Source:TAIR;Acc:AT2G40340]	heat acclimation;response to abscisic acid;positive regulation of DNA-templated transcription;response to stress;nucleus;nucleus;DNA-binding transcription factor activity;protein binding;transcription cis-regulatory region binding;flower;guard cell;stem,
105	AT4G34950	4.42367	3.73939	Major facilitator superfamily protein [Source:UniProtKB/TrEMBL;Acc:Q9SW40]	#N/A
106	AT5G59580	4.40249	3.15973	UDP-glycosyltransferase 76E1 [Source:UniProtKB/Swiss-Prot;Acc:Q9LTH3]	#N/A
107	AT3G54420	4.39981	3.23472	EP3 [Source:UniProtKB/TrEMBL;Acc:A0A178VE44]	plant-type hypersensitive response;somatic embryogenesis;cell wall macromolecule catabolic process;response to bacterium;response to wounding;extracellular region;plant-type cell wall;chitinase activity;LP.04 four leaves visible stage;LP.06 six leaves visible stage;LP.08 eight leaves visible stage;LP.10 ten leaves visible stage;flowering stage;petal differentiation and expansion stage;collective …
108	AT3G15650	4.39719	2.7198	Alpha/beta-Hydrolases superfamily protein [Source:UniProtKB/TrEMBL;Acc:F4J010]	#N/A
109	AT5G60470	4.38897	3.16427	C2H2 and C2HC zinc fingers superfamily protein [Source:TAIR;Acc:AT5G60470]	regulation of DNA-templated transcription;nucleus;nucleus;DNA-binding transcription factor activity;flowering stage;carpel;sepal;stamen;stem,
110	AT5G25450	4.38776	4.16834	Cytochrome b-c1 complex subunit 7 [Source:UniProtKB/TrEMBL;Acc:A0A178UDJ6]	mitochondrial electron transport, ubiquinol to cytochrome c;mitochondrion;plastid;respiratory chain complex III;molecular_function;LP.04 four leaves visible stage;LP.06 six leaves visible stage;LP.08 eight leaves visible stage;LP.10 ten leaves visible stage;LP.12 twelve leaves visible stage;M germinated pollen stage;flowering stage;mature plant embryo stage;petal differentiation and expansion sta…
111	AT1G74000	4.3673	3.01492	Protein STRICTOSIDINE SYNTHASE-LIKE 11 [Source:UniProtKB/Swiss-Prot;Acc:P92976]	biosynthetic process;chloroplast;plant-type cell wall;hydrolase activity;strictosidine synthase activity;strictosidine synthase activity;L mature pollen stage;M germinated pollen stage;flowering stage;petal differentiation and expansion stage;collective leaf structure;flower;guard cell;hypocotyl;petal;pollen;pollen tube cell;sepal,
112	AT1G66570	4.35294	5.24598	Sucrose transport protein SUC7 [Source:UniProtKB/Swiss-Prot;Acc:Q67YF8]	sucrose transport;transmembrane transport;plasma membrane;vacuole;nucleus;sucrose:proton symporter activity;flowering stage;sepal;stamen,
113	AT3G02840	4.34966	3.40417	ARM repeat superfamily protein [Source:UniProtKB/TrEMBL;Acc:Q9M8S5]	response to ozone;response to water deprivation;cytoplasm;nucleus;molecular_function;LP.02 two leaves visible stage;LP.04 four leaves visible stage;LP.06 six leaves visible stage;LP.08 eight leaves visible stage;LP.10 ten leaves visible stage;LP.12 twelve leaves visible stage;flowering stage;petal differentiation and expansion stage;carpel;collective leaf structure;cotyledon;flower;flower pedicel…
114	AT5G47330	4.34333	1.64221	Alpha/beta-Hydrolases superfamily protein [Source:UniProtKB/TrEMBL;Acc:Q9LVS6]	#N/A
115	AT1G65481	4.33517	5.59307	unknown protein; FUNCTIONS IN: molecular_function unknown; INVOLVED IN: biological_process unknown; LOCATED IN: endomembrane system. [Source:TAIR;Acc:AT1G65481]	reactive oxygen species biosynthetic process;apoplast;chloroplast;LRR domain binding;receptor serine/threonine kinase binding;guard cell,
116	AT2G47950	4.33127	1.94958	unknown protein; FUNCTIONS IN: molecular_function unknown; INVOLVED IN: biological_process unknown; LOCATED IN: endomembrane system; EXPRESSED IN: root, flower; EXPRESSED DURING: petal differentiation and expansion stage; BEST Arabidopsis thaliana p /.../ match is: unknown protein (TAIR:AT3G62990.1); Ha. [Source:TAIR;Acc:AT2G47950]	#N/A
117	AT5G03975	4.32495	5.94907	-	#N/A
118	AT5G50790	4.32468	2.6324	Bidirectional sugar transporter SWEET10 [Source:UniProtKB/Swiss-Prot;Acc:Q9LUE3]	long-day photoperiodism;sucrose transport;carbohydrate transport;membrane;chloroplast;plasma membrane;protein binding;sucrose transmembrane transporter activity;sugar transmembrane transporter activity;flowering stage;mature plant embryo stage;petal differentiation and expansion stage;plant embryo bilateral stage;plant embryo cotyledonary stage;plant embryo globular stage;carpel;collective leaf s…
119	AT2G43620	4.31158	2.86701	Endochitinase At2g43620 [Source:UniProtKB/Swiss-Prot;Acc:O22841]	cell wall macromolecule catabolic process;apoplast;extracellular region;secretory vesicle;chitinase activity;LP.04 four leaves visible stage;LP.06 six leaves visible stage;LP.08 eight leaves visible stage;LP.10 ten leaves visible stage;flowering stage;mature plant embryo stage;petal differentiation and expansion stage;plant embryo bilateral stage;plant embryo cotyledonary stage;plant embryo globu…
120	AT5G62520	4.30781	1.80146	Probable inactive poly [ADP-ribose] polymerase SRO5 [Source:UniProtKB/Swiss-Prot;Acc:Q9FJJ3]	cellular response to hypoxia;reactive oxygen species metabolic process;response to salt stress;mitochondrion;nucleus;NAD+ poly-ADP-ribosyltransferase activity;protein binding;LP.02 two leaves visible stage;LP.04 four leaves visible stage;LP.06 six leaves visible stage;LP.08 eight leaves visible stage;LP.10 ten leaves visible stage;LP.12 twelve leaves visible stage;M germinated pollen stage;flower…
121	AT3G01055	4.30653	5.26442	-	#N/A
122	AT1G61255	4.29761	1.17906	At1g61255 [Source:UniProtKB/TrEMBL;Acc:O22721]	#N/A
123	AT2G22500	4.29505	1.76158	Mitochondrial uncoupling protein 5 [Source:UniProtKB/Swiss-Prot;Acc:Q9SJY5]	cellular response to hypoxia;mitochondrial transport;malate transmembrane transport;oxaloacetate transport;phosphate ion transmembrane transport;proton transmembrane transport;succinate transmembrane transport;sulfate transmembrane transport;thiosulfate transport;mitochondrion;dicarboxylic acid transmembrane transporter activity;malate transmembrane transporter activity;oxaloacetate transmembrane…
124	AT5G02490	4.2934	3.7311	Probable mediator of RNA polymerase II transcription subunit 37c [Source:UniProtKB/Swiss-Prot;Acc:P22954]	protein folding;response to bacterium;response to heat;protein refolding;response to heat;response to virus;cytoplasm;Golgi apparatus;chloroplast;cytosol;nucleus;plant-type cell wall;plasma membrane;ATP hydrolysis activity;heat shock protein binding;protein binding;protein folding chaperone;LP.06 six leaves visible stage;LP.08 eight leaves visible stage;flowering stage;mature plant embryo stage;p…
125	AT4G02330	4.2811	4.57475	Probable pectinesterase/pectinesterase inhibitor 41 [Source:UniProtKB/Swiss-Prot;Acc:Q8RXK7]	response to brassinosteroid;response to cold;response to fungus;cell wall modification;defense response to fungus;extracellular region;pectinesterase activity;pectinesterase inhibitor activity;LP.02 two leaves visible stage;LP.04 four leaves visible stage;LP.06 six leaves visible stage;LP.08 eight leaves visible stage;LP.10 ten leaves visible stage;LP.12 twelve leaves visible stage;flowering stag…
126	AT1G10385	4.2712	3.91958	Exocyst complex component EXO84A [Source:UniProtKB/Swiss-Prot;Acc:F4I4B6]	Golgi to plasma membrane transport;intracellular protein localization;exocyst;
127	AT1G66780	4.26788	1.92155	Protein DETOXIFICATION [Source:UniProtKB/TrEMBL;Acc:A0A178W985]	transmembrane transport;xenobiotic detoxification by transmembrane export across the plasma membrane;membrane;plasma membrane;transmembrane transporter activity;LP.02 two leaves visible stage;LP.04 four leaves visible stage;LP.06 six leaves visible stage;flowering stage;mature plant embryo stage;petal differentiation and expansion stage;plant embryo bilateral stage;plant embryo cotyledonary stage…
128	AT4G06746	4.24386	3.36511	Ethylene-responsive transcription factor RAP2-9 [Source:UniProtKB/Swiss-Prot;Acc:Q8W3M3]	regulation of DNA-templated transcription;nucleus;DNA-binding transcription factor activity;cauline leaf;cotyledon;fruit;guard cell;gynoecium;hypocotyl;petal;root;seed;sepal;stamen;stem,
129	AT2G47520	4.22435	3.50838	Ethylene-responsive transcription factor ERF071 [Source:UniProtKB/Swiss-Prot;Acc:O22259]	cellular response to hypoxia;regulation of root development;response to anoxia;positive regulation of DNA-templated transcription;response to water deprivation;nucleus;DNA-binding transcription factor activity;sequence-specific double-stranded DNA binding;mature plant embryo stage;petal differentiation and expansion stage;plant embryo cotyledonary stage;flower;guard cell;plant embryo;root system;…
130	AT5G59590	4.2197	3.61267	Glycosyltransferase (Fragment) [Source:UniProtKB/TrEMBL;Acc:W8PUA4]	#N/A
131	AT2G20350	4.21236	4.7281	Ethylene-responsive transcription factor ERF120 [Source:UniProtKB/Swiss-Prot;Acc:Q9SK67]	regulation of DNA-templated transcription;regulation of DNA-templated transcription;nucleus;nucleus;DNA-binding transcription factor activity;protein binding;transcription cis-regulatory region binding;guard cell,
132	AT3G25780	4.20788	3.07735	Allene oxide cyclase 3, chloroplastic [Source:UniProtKB/Swiss-Prot;Acc:Q9LS01]	jasmonic acid biosynthetic process;response to fungus;chloroplast;plant-type vacuole;plasma membrane;allene-oxide cyclase activity;LP.02 two leaves visible stage;LP.04 four leaves visible stage;LP.06 six leaves visible stage;LP.08 eight leaves visible stage;LP.10 ten leaves visible stage;LP.12 twelve leaves visible stage;flowering stage;mature plant embryo stage;petal differentiation and expansio…
133	AT4G04065	4.20558	4.41887	-	#N/A
134	AT4G08985	4.20067	3.48018	-	#N/A
135	AT3G55970	4.19794	2.76378	JRG21 [Source:UniProtKB/TrEMBL;Acc:A0A178V764]	regulation of jasmonic acid mediated signaling pathway;negative regulation of defense response to insect;regulation of defense response to fungus;regulation of jasmonic acid mediated signaling pathway;cytoplasm;2-oxoglutarate-dependent dioxygenase activity;jasmonic acid hydrolase;LP.04 four leaves visible stage;LP.06 six leaves visible stage;flowering stage;petal differentiation and expansion sta…
136	AT1G35140	4.19197	6.52398	Protein EXORDIUM-like 1 [Source:UniProtKB/Swiss-Prot;Acc:Q9C6E4]	cellular response to hypoxia;response to hypoxia;Golgi apparatus;extracellular region;plant-type cell wall;molecular_function;LP.02 two leaves visible stage;LP.04 four leaves visible stage;LP.06 six leaves visible stage;LP.08 eight leaves visible stage;LP.10 ten leaves visible stage;LP.12 twelve leaves visible stage;flowering stage;petal differentiation and expansion stage;plant embryo globular s…
137	AT1G63930	4.16495	2.85926	At1g63930 [Source:UniProtKB/TrEMBL;Acc:Q9CAK4]	mucilage biosynthetic process involved in seed coat development;seed coat development;nucleus;protein binding;L mature pollen stage;M germinated pollen stage;flowering stage;petal differentiation and expansion stage;collective leaf structure;flower;petal;pollen;pollen tube cell;root hair cell;trichoblast,
138	AT4G21680	4.16343	3.41344	Protein NRT1/ PTR FAMILY 7.2 [Source:UniProtKB/Swiss-Prot;Acc:Q8GXN2]	response to cadmium ion;response to nitrate;transmembrane transport;membrane;nucleus;plasma membrane;nitrate transmembrane transporter activity;transmembrane transporter activity;LP.04 four leaves visible stage;flowering stage;petal differentiation and expansion stage;cotyledon;flower;guard cell;hypocotyl;parenchyma;pollen;root;shoot apex;vascular leaf;xylem,
139	AT3G24982	4.16042	6.2945	-	signal transduction;extracellular region;molecular_function;LP.04 four leaves visible stage;flowering stage;petal differentiation and expansion stage;guard cell;sepal;stamen;stem;vascular leaf,
140	AT1G45616	4.15429	4.27455	Receptor-like protein 6 [Source:UniProtKB/Swiss-Prot;Acc:Q9C637]	signal transduction;extracellular region;molecular_function;guard cell;vascular leaf,
141	AT4G31800	4.14101	3.34563	WRKY like transcription factor [Source:UniProtKB/TrEMBL;Acc:Q0WTZ3]	defense response to bacterium;defense response to fungus;regulation of defense response;regulation of defense response to virus by host;response to molecule of bacterial origin;response to salicylic acid;regulation of DNA-templated transcription;cytoplasm;nucleus;DNA-binding transcription factor activity;identical protein binding;protein binding;sequence-specific DNA binding;LP.02 two leaves visi…
142	AT5G17000	4.14055	2.69521	AT5g16970/F2K13_120 [Source:UniProtKB/TrEMBL;Acc:Q93Z72]	response to oxidative stress;response to oxidative stress;cytoplasm;plastid;2-alkenal reductase [NAD(P)H] activity;oxidoreductase activity, acting on the CH-CH group of donors, NAD or NADP as acceptor;cultured plant cell;guard cell;rosette leaf;vascular leaf,
143	AT2G17660	4.14038	2.77751	At2g17660 [Source:UniProtKB/TrEMBL;Acc:Q9SEY4]	response to insect;plasma membrane;plasma membrane;molecular_function;L mature pollen stage;LP.04 four leaves visible stage;LP.06 six leaves visible stage;LP.08 eight leaves visible stage;LP.10 ten leaves visible stage;LP.12 twelve leaves visible stage;M germinated pollen stage;flowering stage;petal differentiation and expansion stage;carpel;collective leaf structure;cotyledon;flower;flower pedic…
144	AT4G25433	4.13116	1.29749	At4g25433 [Source:UniProtKB/TrEMBL;Acc:Q6NLQ4]	#N/A
145	AT4G26890	4.11874	2.03014	Mitogen-activated protein kinase kinase kinase 16 [Source:UniProtKB/TrEMBL;Acc:F4JVS7]	protein autophosphorylation;protein phosphorylation;signal transduction;nucleus;protein binding;protein kinase activity;protein kinase binding;protein serine/threonine kinase activity;flowering stage;carpel;flower;fruit;gynoecium;leaf;plant embryo;root;stamen,
146	AT3G08970	4.10605	3.33125	TMS1 [Source:UniProtKB/TrEMBL;Acc:A0A178VJB6]	cellular response to heat;pollen tube growth;response to heat;chloroplast;endoplasmic reticulum lumen;plasmodesma;oxidoreductase activity;L mature pollen stage;M germinated pollen stage;flowering stage;petal differentiation and expansion stage;plant embryo globular stage;carpel;collective leaf structure;flower;flower pedicel;guard cell;plant embryo;plant sperm cell;pollen;pollen tube cell;root;se…
147	AT1G17420	4.10093	1.84055	Lipoxygenase 3, chloroplastic [Source:UniProtKB/Swiss-Prot;Acc:Q9LNR3]	anther dehiscence;anther development;defense response;jasmonic acid biosynthetic process;lipid oxidation;pollen development;response to fungus;response to wounding;stamen filament development;lipid oxidation;response to high light intensity;response to jasmonic acid;response to wounding;chloroplast;linoleate 13S-lipoxygenase activity;oxidoreductase activity, acting on single donors with incorpora…
148	AT3G18450	4.09941	5.82321	Protein PLANT CADMIUM RESISTANCE 5 [Source:UniProtKB/Swiss-Prot;Acc:Q9LS45]	#N/A
149	AT5G13490	4.04784	2.86499	ADP,ATP carrier protein 2, mitochondrial [Source:UniProtKB/Swiss-Prot;Acc:P40941]	purine nucleotide transport;mitochondrial ADP transmembrane transport;mitochondrial ATP transmembrane transport;chloroplast envelope;mitochondrial envelope;mitochondrion;plant-type vacuole;plastid;ATP:ADP antiporter activity;copper ion binding;protein binding;L mature pollen stage;LP.02 two leaves visible stage;LP.04 four leaves visible stage;LP.06 six leaves visible stage;LP.08 eight leaves visi…
150	AT5G19110	4.04752	3.40483	Eukaryotic aspartyl protease family protein [Source:TAIR;Acc:AT5G19110]	proteolysis;extracellular region;aspartic-type endopeptidase activity;guard cell;hypocotyl;leaf apex;root;shoot apex;vascular leaf;vascular system,
151	AT3G61190	4.04221	3.07442	BON1-associated protein 1 [Source:UniProtKB/Swiss-Prot;Acc:Q941L2]	cellular homeostasis;negative regulation of defense response;response to cold;response to heat;response to salicylic acid;response to temperature stimulus;response to wounding;membrane;mitochondrion;phospholipid binding;protein binding;L mature pollen stage;LP.02 two leaves visible stage;LP.04 four leaves visible stage;LP.06 six leaves visible stage;LP.08 eight leaves visible stage;LP.10 ten leav…
152	AT4G36010	4.03341	1.74041	Pathogenesis-related thaumatin superfamily protein [Source:UniProtKB/TrEMBL;Acc:O65638]	defense response;endoplasmic reticulum;extracellular region;membrane;molecular_function;LP.02 two leaves visible stage;LP.04 four leaves visible stage;LP.06 six leaves visible stage;LP.08 eight leaves visible stage;LP.10 ten leaves visible stage;LP.12 twelve leaves visible stage;flowering stage;mature plant embryo stage;petal differentiation and expansion stage;plant embryo bilateral stage;plant …
153	AT5G09185	4.02514	3.38287	-	#N/A
154	AT2G19190	4.02311	4.68477	Senescence-induced receptor-like serine/threonine-protein kinase [Source:UniProtKB/Swiss-Prot;Acc:O64483]	defense response to bacterium;response to bacterium;extracellular region;kinase activity;protein binding;flowering stage;guard cell;sepal;stamen;stem,
155	AT1G65730	4.02155	3.28678	Probable metal-nicotianamine transporter YSL7 [Source:UniProtKB/Swiss-Prot;Acc:Q9SHY2]	#N/A
156	AT4G23210	4.01492	4.69453	Cysteine-rich receptor-like protein kinase 13 [Source:UniProtKB/Swiss-Prot;Acc:Q0PW40]	defense response to bacterium;plant-type hypersensitive response;response to molecule of bacterial origin;defense response to bacterium;plant-type hypersensitive response;signal transduction;plasma membrane;extracellular region;kinase activity;protein serine/threonine kinase activity;LP.02 two leaves visible stage;LP.04 four leaves visible stage;LP.06 six leaves visible stage;LP.08 eight leaves v…
157	AT1G09080	4.0027	5.08933	Probable mediator of RNA polymerase II transcription subunit 37b [Source:UniProtKB/Swiss-Prot;Acc:Q8H1B3]	pollen tube growth;protein folding;response to heat;response to singlet oxygen;ERAD pathway;endoplasmic reticulum unfolded protein response;protein refolding;cytoplasm;endoplasmic reticulum lumen;membrane;nucleus;chloroplast;endoplasmic reticulum lumen;secretory vesicle;endoplasmic reticulum chaperone complex;mediator complex;ATP hydrolysis activity;heat shock protein binding;protein folding chap…
158	AT2G32190	3.99354	2.66968	Cysteine-rich/transmembrane domain A-like protein [Source:UniProtKB/TrEMBL;Acc:Q9SKY1]	#N/A
159	AT2G29440	3.97782	2.59491	GSTU6 [Source:UniProtKB/TrEMBL;Acc:A0A178VUQ0]	toxin catabolic process;glutathione metabolic process;cytoplasm;cytoplasm;peroxisome;glutathione transferase activity;LP.08 eight leaves visible stage;LP.10 ten leaves visible stage;flowering stage;petal differentiation and expansion stage;vascular leaf senescent stage;carpel;collective leaf structure;flower;guard cell;hypocotyl;leaf apex;petal;pollen;root;rosette leaf;sepal;shoot apex;vascular l…
160	AT5G62360	3.96626	3.23659	Plant invertase/pectin methylesterase inhibitor superfamily protein [Source:UniProtKB/TrEMBL;Acc:Q9LVA3]	plant-type cell wall modification;plant-type cell wall modification;cytoplasm;plasma membrane;plant-type cell wall;enzyme inhibitor activity;LP.02 two leaves visible stage;LP.04 four leaves visible stage;LP.06 six leaves visible stage;LP.08 eight leaves visible stage;LP.10 ten leaves visible stage;LP.12 twelve leaves visible stage;flowering stage;mature plant embryo stage;petal differentiation an…
161	AT1G57650	3.9636	4.78136	ATP binding protein [Source:UniProtKB/TrEMBL;Acc:F4I847]	defense response;chloroplast;cytoplasm;molecular_function;flowering stage;stamen,
162	AT5G12030	3.96132	4.01519	17.7 kDa class II heat shock protein [Source:UniProtKB/Swiss-Prot;Acc:O81822]	cellular response to hypoxia;hyperosmotic response;protein folding;protein complex oligomerization;protein folding;response to heat;response to hydrogen peroxide;response to salt stress;cytoplasm;cytosol;unfolded protein binding;M germinated pollen stage;flowering stage;petal differentiation and expansion stage;plant embryo globular stage;carpel;flower;flower pedicel;guard cell;plant embryo;plant…
163	AT2G18720	3.95648	1.72441	Translation elongation factor EF1A/initiation factor IF2gamma family protein [Source:UniProtKB/TrEMBL;Acc:F4IRF5]	translation;formation of translation preinitiation complex;cytoplasm;eukaryotic translation initiation factor 2 complex;tRNA binding;translation initiation factor activity;pollen,
164	AT1G22470	3.95401	1.51848	At1g22470/F12K8_18 [Source:UniProtKB/TrEMBL;Acc:Q8L443]	#N/A
165	AT1G79400	3.94788	5.9768	CHX2 [Source:UniProtKB/TrEMBL;Acc:A0A178WC88]	inorganic cation transmembrane transport;regulation of pH;endomembrane system;sodium:proton antiporter activity;L mature pollen stage;M germinated pollen stage;flowering stage;petal differentiation and expansion stage;carpel;collective leaf structure;flower;petal;pollen;pollen tube cell;sepal,
166	AT1G07400	3.94437	3.6489	17.8 kDa class I heat shock protein [Source:UniProtKB/Swiss-Prot;Acc:Q9LNW0]	cellular response to hypoxia;response to oxidative stress;protein complex oligomerization;protein folding;response to heat;response to hydrogen peroxide;response to salt stress;cytoplasm;protein binding;unfolded protein binding;guard cell,
167	AT5G44130	3.93857	4.85743	Fasciclin-like arabinogalactan protein 13 [Source:UniProtKB/Swiss-Prot;Acc:Q9FFH6]	plant-type secondary cell wall biogenesis;plasma membrane;Golgi apparatus;membrane;plant-type cell wall;plasma membrane;plasmodesma;plastid;molecular_function;LP.02 two leaves visible stage;LP.04 four leaves visible stage;LP.06 six leaves visible stage;LP.08 eight leaves visible stage;LP.10 ten leaves visible stage;LP.12 twelve leaves visible stage;flowering stage;mature plant embryo stage;petal …
168	AT1G08090	3.92814	3.33154	High-affinity nitrate transporter 2.1 [Source:UniProtKB/Swiss-Prot;Acc:O82811]	lateral root development;nitrate transmembrane transport;response to nitrate;cellular response to nitrate;nitrate transmembrane transport;plasma membrane;membrane;plasma membrane;nitrate transmembrane transporter activity;guard cell;root;shoot system,
169	AT5G05340	3.92548	2.59559	Peroxidase 52 [Source:UniProtKB/Swiss-Prot;Acc:Q9FLC0]	lignin biosynthetic process;positive regulation of syringal lignin biosynthetic process;xylem development;lignin biosynthetic process;response to oxidative stress;plant-type cell wall;Golgi apparatus;apoplast;extracellular region;plant-type cell wall;peroxidase activity;protein binding;LP.04 four leaves visible stage;flowering stage;petal differentiation and expansion stage;plant embryo globular …
170	AT3G03215	3.91058	3.79023	-	#N/A
171	AT2G26380	3.90469	1.89886	Leucine-rich repeat (LRR) family protein [Source:UniProtKB/TrEMBL;Acc:O48705]	#N/A
172	AT5G43380	3.90084	2.60668	Serine/threonine-protein phosphatase PP1 isozyme 7 [Source:UniProtKB/Swiss-Prot;Acc:O82733]	protein dephosphorylation;cytoplasm;nucleus;cytoplasm;mitochondrion;protein serine/threonine phosphatase activity;LP.04 four leaves visible stage;flowering stage;petal differentiation and expansion stage;carpel;collective leaf structure;cotyledon;flower;guard cell;petal;root;sepal;stamen;stem;vascular leaf,
173	AT2G39518	3.8905	4.24694	CASP-like protein 4D2 [Source:UniProtKB/Swiss-Prot;Acc:Q56X75]	chloroplast;molecular_function;guard cell,
174	AT1G80840	3.88658	2.53684	Probable WRKY transcription factor 40 [Source:UniProtKB/Swiss-Prot;Acc:Q9SAH7]	defense response to bacterium;defense response to fungus;negative regulation of DNA-templated transcription;regulation of defense response;regulation of defense response to virus by host;response to molecule of bacterial origin;response to salicylic acid;response to wounding;negative regulation of DNA-templated transcription;nucleus;DNA-binding transcription factor activity;protein binding;transc…
175	AT4G23200	3.87369	4.12946	cysteine-rich RLK (RECEPTOR-like protein kinase) 12 [Source:TAIR;Acc:AT4G23200]	defense response to bacterium;plant-type hypersensitive response;signal transduction;plasma membrane;chloroplast;plant-type vacuole;protein serine/threonine kinase activity;LP.02 two leaves visible stage;LP.04 four leaves visible stage;LP.06 six leaves visible stage;LP.08 eight leaves visible stage;LP.10 ten leaves visible stage;LP.12 twelve leaves visible stage;flowering stage;petal differentiat…
176	AT4G06665	3.8702	3.8406	-	#N/A
177	AT3G04300	3.86727	3.30198	At3g04300 [Source:UniProtKB/TrEMBL;Acc:Q9M8Y6]	#N/A
178	AT1G25240	3.86559	4.98663	ENTH/VHS/GAT family protein [Source:TAIR;Acc:AT1G25240]	clathrin-dependent endocytosis;vesicle budding from membrane;clathrin-coated pit;clathrin-coated vesicle;cytoplasm;1-phosphatidylinositol binding;SNARE binding;clathrin heavy chain binding;phosphatidylinositol-4,5-bisphosphate binding;L mature pollen stage;M germinated pollen stage;flowering stage;petal differentiation and expansion stage;plant embryo globular stage;carpel;collective leaf structu…
179	AT2G16630	3.85234	1.68933	At2g16630 [Source:UniProtKB/TrEMBL;Acc:Q8RWG5]	stomatal complex development;extracellular region;molecular_function;LP.02 two leaves visible stage;LP.04 four leaves visible stage;LP.06 six leaves visible stage;LP.08 eight leaves visible stage;LP.10 ten leaves visible stage;LP.12 twelve leaves visible stage;flowering stage;mature plant embryo stage;petal differentiation and expansion stage;plant embryo bilateral stage;plant embryo cotyledonary…
180	AT3G19690	3.85051	4.98243	At3g19690 [Source:UniProtKB/TrEMBL;Acc:Q9LJM5]	sexual reproduction;extracellular space;extracellular region;molecular_function;L mature pollen stage;M germinated pollen stage;pollen;pollen tube cell,
181	AT2G27080	3.84597	4.06268	NDR1/HIN1-like protein 13 [Source:UniProtKB/Swiss-Prot;Acc:Q9ZVD2]	defense response to bacterium;nucleus;plasmodesma;molecular_function;LP.02 two leaves visible stage;LP.04 four leaves visible stage;LP.06 six leaves visible stage;LP.08 eight leaves visible stage;LP.10 ten leaves visible stage;LP.12 twelve leaves visible stage;flowering stage;petal differentiation and expansion stage;plant embryo globular stage;carpel;collective leaf structure;cotyledon;flower;fl…
182	AT3G46230	3.83928	3.99254	17.4 kDa class I heat shock protein [Source:UniProtKB/Swiss-Prot;Acc:P19036]	cellular response to hypoxia;response to abiotic stimulus;response to heat;protein complex oligomerization;protein folding;response to heat;response to hydrogen peroxide;response to salt stress;cytoplasm;protein binding;unfolded protein binding;LP.04 four leaves visible stage;M germinated pollen stage;flowering stage;petal differentiation and expansion stage;plant embryo globular stage;carpel;col…
183	AT5G52640	3.81928	3.22428	Heat shock protein 90-1 [Source:UniProtKB/Swiss-Prot;Acc:P27323]	defense response to bacterium;response to arsenic-containing substance;response to heat;cellular response to heat;defense response to bacterium;protein folding;protein stabilization;cytosol;perinuclear region of cytoplasm;plasma membrane;cytoplasm;cytosol;plant-type cell wall;plasma membrane;protein-containing complex;ATP binding;ATP hydrolysis activity;protein binding;unfolded protein binding;LP…
184	AT5G26930	3.81168	3.82523	GATA transcription factor 23 [Source:UniProtKB/Swiss-Prot;Acc:Q8LC59]	lateral root development;response to light stimulus;lateral root development;regulation of DNA-templated transcription;nucleus;transcription cis-regulatory region binding;pericycle;root;xylem;fruit vascular system;inflorescence vascular system;leaf midvein;leaf vascular system;petiole vascular system;root;root epidermis,
185	AT3G09680	3.81004	3.74094	40S ribosomal protein S23-1 [Source:UniProtKB/Swiss-Prot;Acc:Q9SF35]	translation;ribosome;cytoplasm;cytosol;cytosolic ribosome;cytosolic small ribosomal subunit;nucleolus;Golgi apparatus;cytosolic small ribosomal subunit;mRNA binding;structural constituent of ribosome;rosette leaf,
186	AT1G06877	3.79929	3.80514	-	#N/A
187	AT5G42020	3.79716	3.45767	Heat shock protein 70 (Hsp 70) family protein [Source:TAIR;Acc:AT5G42020]	polar nucleus fusion;protein folding;response to endoplasmic reticulum stress;response to heat;ERAD pathway;endoplasmic reticulum unfolded protein response;protein refolding;cytoplasm;endoplasmic reticulum lumen;membrane;nucleus;chloroplast;endoplasmic reticulum;endoplasmic reticulum lumen;nucleolus;nucleus;plant-type cell wall;plant-type vacuole;plasmodesma;plastid;secretory vesicle;Golgi appara…
188	AT3G60540	3.79662	3.84761	Protein transport protein Sec61 subunit beta [Source:UniProtKB/TrEMBL;Acc:Q9M206]	SRP-dependent cotranslational protein targeting to membrane, translocation;intracellular protein transport;post-translational protein targeting to membrane, translocation;endoplasmic reticulum membrane;guanyl-nucleotide exchange factor activity;L mature pollen stage;LP.02 two leaves visible stage;LP.04 four leaves visible stage;LP.06 six leaves visible stage;LP.08 eight leaves visible stage;LP.10…
189	AT5G55090	3.79553	2.3708	mitogen-activated protein kinase kinase kinase 15 [Source:TAIR;Acc:AT5G55090]	signal transduction;nucleus;protein kinase activity;guard cell,
190	AT3G03475	3.7944	6.68501	-	#N/A
191	AT5G01100	3.79189	2.31239	FRB1 [Source:UniProtKB/TrEMBL;Acc:A0A178U817]	regulation of plant-type cell wall organization or biogenesis;cell adhesion;regulation of plant-type cell wall organization or biogenesis;cytoplasm;Golgi apparatus;nucleus;Golgi apparatus;glycosyltransferase activity;guard cell,
192	AT5G05365	3.7681	3.75971	Heavy metal transport/detoxification superfamily protein [Source:UniProtKB/TrEMBL;Acc:Q56ZM7]	cytoplasm;metal ion binding;guard cell,
193	AT1G66160	3.76474	3.6074	U-box domain-containing protein 20 [Source:UniProtKB/Swiss-Prot;Acc:Q9C8D1]	#N/A
194	AT1G19320	3.76349	1.92868	At1g19320 [Source:UniProtKB/TrEMBL;Acc:Q9LN66]	#N/A
195	AT1G43160	3.75661	1.91036	Ethylene-responsive transcription factor RAP2-6 [Source:UniProtKB/Swiss-Prot;Acc:Q7G1L2]	cellular response to heat;chloroplast organization;positive regulation of DNA-templated transcription;regulation of DNA-templated transcription;response to abscisic acid;response to cold;response to jasmonic acid;response to osmotic stress;response to salicylic acid;response to salt stress;response to water deprivation;response to wounding;nucleus;DNA binding;DNA-binding transcription factor acti…
196	AT1G15415	3.74719	1.86972	F9L1.37 [Source:UniProtKB/TrEMBL;Acc:Q9XI27]	#N/A
197	AT1G64160	3.74065	3.70345	Dirigent protein 5 [Source:UniProtKB/Swiss-Prot;Acc:Q9SH66]	(-)-pinoresinol biosynthetic process;extracellular region;guiding stereospecific synthesis activity;petal differentiation and expansion stage;hypocotyl;petal;root,
198	AT1G70080	3.71816	5.04581	Dolabella-3,7-dien-18-ol synthase TPS06 [Source:UniProtKB/Swiss-Prot;Acc:Q84UU9]	diterpenoid biosynthetic process;sesquiterpene biosynthetic process;terpenoid biosynthetic process;chloroplast;cyclase activity;terpene synthase activity;root,
199	AT3G28890	3.71807	4.25315	Receptor-like protein 43 [Source:UniProtKB/Swiss-Prot;Acc:Q9LJW7]	signal transduction;plasma membrane;kinase activity;LP.04 four leaves visible stage;flowering stage;collective leaf structure;guard cell;inflorescence meristem;stamen;stem;vascular leaf,
200	AT5G42380	3.71449	1.16509	Calcium-binding protein CML37 [Source:UniProtKB/Swiss-Prot;Acc:Q9FIH9]	cellular response to hypoxia;response to ozone;response to water deprivation;cytoplasm;cytoplasm;nucleus;calcium ion binding;enzyme regulator activity;protein binding;LP.02 two leaves visible stage;LP.04 four leaves visible stage;LP.06 six leaves visible stage;LP.08 eight leaves visible stage;LP.10 ten leaves visible stage;LP.12 twelve leaves visible stage;flowering stage;petal differentiation an…
201	AT1G69870	3.71326	2.64316	Protein NRT1/ PTR FAMILY 2.13 [Source:UniProtKB/Swiss-Prot;Acc:Q8RX77]	nitrate transmembrane transport;transmembrane transport;plasma membrane;chloroplast;plasma membrane;low-affinity nitrate transmembrane transporter activity;transmembrane transporter activity;LP.02 two leaves visible stage;LP.04 four leaves visible stage;LP.06 six leaves visible stage;LP.08 eight leaves visible stage;LP.10 ten leaves visible stage;LP.12 twelve leaves visible stage;flowering stage;…
202	AT5G01900	3.69509	7.32738	Uncharacterized protein At5g01900 (Fragment) [Source:UniProtKB/TrEMBL;Acc:C0SVM7]	defense response to bacterium;salicylic acid mediated signaling pathway;regulation of DNA-templated transcription;nucleus;nucleus;DNA-binding transcription factor activity;protein binding;transcription cis-regulatory region binding;guard cell,
203	AT1G58420	3.69482	1.29288	At1g58420 [Source:UniProtKB/TrEMBL;Acc:Q9C647]	defense response;mitochondrion;molecular_function;LP.02 two leaves visible stage;LP.04 four leaves visible stage;LP.06 six leaves visible stage;LP.08 eight leaves visible stage;LP.10 ten leaves visible stage;LP.12 twelve leaves visible stage;flowering stage;petal differentiation and expansion stage;plant embryo bilateral stage;plant embryo globular stage;vascular leaf senescent stage;carpel;cauli…
204	AT1G73965	3.69426	2.26476	CLAVATA3/ESR (CLE)-related protein 13 [Source:UniProtKB/Swiss-Prot;Acc:Q6NMF0]	cell-cell signaling involved in cell fate commitment;maintenance of root meristem identity;phloem development;regulation of cell differentiation;apoplast;mitochondrion;receptor serine/threonine kinase binding;abscission zone;guard cell;lateral root tip;pollen;primary root tip;vascular system,
205	AT1G06153	3.68811	5.46943	-	#N/A
206	AT3G18610	3.681	2.78214	Nucleolin 2 [Source:UniProtKB/Swiss-Prot;Acc:Q1PEP5]	rDNA heterochromatin formation;eukaryotic translation initiation factor 4F complex assembly;formation of translation preinitiation complex;nucleolus;nucleolus;nucleus;RNA strand annealing activity;RNA strand-exchange activity;nucleosome binding;protein binding;ribosomal small subunit binding;seed germination stage;cultured plant cell;guard cell;plant egg cell;root;shoot system,
207	AT3G51680	3.67294	2.96487	Short-chain dehydrogenase reductase 2a [Source:UniProtKB/Swiss-Prot;Acc:Q9SCU0]	#N/A
208	AT2G33020	3.67068	2.97535	Receptor like protein 24 [Source:UniProtKB/Swiss-Prot;Acc:O49329]	signal transduction;extracellular region;kinase activity;cultured plant cell;fruit pedicel abscission zone;root;root apical meristem,
209	AT4G02170	3.65275	6.70724	unknown protein; BEST Arabidopsis thaliana protein match is: unknown protein (TAIR:AT5G38700.1); Ha. [Source:TAIR;Acc:AT4G02170]	molecular_function;hypocotyl;root,
210	AT2G32210	3.65108	2.58889	Cysteine-rich/transmembrane domain A-like protein [Source:UniProtKB/TrEMBL;Acc:Q9SKX9]	cellular response to hypoxia;plasma membrane;cytoplasm;plasma membrane;identical protein binding;protein binding;protein homodimerization activity;guard cell;cell-to-cell mobile RNA,
211	AT1G80133	3.64743	5.47806	EPIDERMAL PATTERNING FACTOR-like protein 8 [Source:UniProtKB/Swiss-Prot;Acc:Q1G3V9]	guard cell differentiation;stomatal complex development;extracellular region;
212	AT5G49520	3.64405	2.10776	Probable WRKY transcription factor 48 [Source:UniProtKB/Swiss-Prot;Acc:Q9FGZ4]	defense response to bacterium;positive regulation of DNA-templated transcription;response to bacterium;regulation of DNA-templated transcription;nucleus;nucleus;DNA binding;DNA-binding transcription factor activity;transcription cis-regulatory region binding;LP.04 four leaves visible stage;LP.06 six leaves visible stage;LP.08 eight leaves visible stage;LP.10 ten leaves visible stage;LP.12 twelve …
213	AT5G66816	3.64218	4.55577	unknown protein; FUNCTIONS IN: molecular_function unknown; INVOLVED IN: biological_process unknown; LOCATED IN: endomembrane system; BEST Arabidopsis thaliana protein match is: unknown protein (TAIR:AT3G50610.1); Ha. [Source:TAIR;Acc:AT5G66816]	cellular response to nitrogen starvation;nitrate import;regulation of leaf morphogenesis;regulation of root development;extracellular region;apoplast;extracellular region;hormone activity,
214	AT5G35735	3.63429	3.28957	Cytochrome b561 and DOMON domain-containing protein At5g35735 [Source:UniProtKB/Swiss-Prot;Acc:Q9FKH6]	cellular response to hypoxia;cellular response to phosphate starvation;primary root development;plasma membrane;electron transfer activity;ferric-chelate reductase activity;LP.02 two leaves visible stage;LP.04 four leaves visible stage;LP.06 six leaves visible stage;LP.08 eight leaves visible stage;LP.10 ten leaves visible stage;LP.12 twelve leaves visible stage;flowering stage;petal differentiat…
215	AT3G07835	3.62571	4.28499	-	#N/A
216	AT5G44565	3.61166	2.81123	unknown protein; FUNCTIONS IN: molecular_function unknown; INVOLVED IN: biological_process unknown; LOCATED IN: endomembrane system; Ha. [Source:TAIR;Acc:AT5G44565]	defense response to insect;reactive oxygen species biosynthetic process;response to insect;response to wounding;apoplast;endoplasmic reticulum;extracellular region;mitochondrion;LRR domain binding;receptor serine/threonine kinase binding;guard cell,
217	AT5G05600	3.61074	2.44169	Probable 2-oxoglutarate-dependent dioxygenase At5g05600 [Source:UniProtKB/Swiss-Prot;Acc:Q9FFF6]	cellular response to toxic substance;regulation of jasmonic acid mediated signaling pathway;negative regulation of defense response to insect;regulation of defense response to fungus;regulation of jasmonic acid mediated signaling pathway;cytoplasm;cytosol;2-oxoglutarate-dependent dioxygenase activity;jasmonic acid hydrolase;LP.02 two leaves visible stage;LP.04 four leaves visible stage;LP.06 six …
218	AT3G03385	3.59932	2.68761	-	#N/A
219	AT2G42360	3.59755	3.75705	E3 ubiquitin-protein ligase ATL41 [Source:UniProtKB/Swiss-Prot;Acc:Q9SLC3]	protein ubiquitination;ubiquitin-protein transferase activity;LP.06 six leaves visible stage;flowering stage;collective leaf structure;guard cell;sepal;stamen;stem;vascular leaf,
220	AT5G09125	3.5962	1.82674	-	#N/A
221	AT3G27970	3.59362	3.41178	At3g27970 [Source:UniProtKB/TrEMBL;Acc:B3LFC1]	RNA processing;nucleus;nucleus;exonuclease activity;guard cell,
222	AT3G27415	3.58689	2.90181	Putative uncharacterized protein [Source:UniProtKB/TrEMBL;Acc:Q9LTY8]	#N/A
223	AT5G52020	3.56431	3.3197	Ethylene-responsive transcription factor ERF025 [Source:UniProtKB/Swiss-Prot;Acc:Q9FJ90]	defense response to fungus;glucosinolate metabolic process;regulation of DNA-templated transcription;nucleus;DNA-binding transcription factor activity;transcription cis-regulatory region binding;petal differentiation and expansion stage;flower;guard cell;root,
224	AT3G09440	3.55628	2.10495	Heat shock protein 70 (Hsp 70) family protein [Source:UniProtKB/TrEMBL;Acc:A0A178VI76]	protein folding;response to heat;protein refolding;response to heat;response to virus;cytoplasm;Golgi apparatus;apoplast;chloroplast;cytoplasmic stress granule;cytosol;cytosolic ribosome;nuclear matrix;plant-type cell wall;plant-type vacuole;plasma membrane;plasmodesma;vacuole;ATP hydrolysis activity;heat shock protein binding;mRNA binding;protease binding;protein binding;protein folding chaperon…
225	AT4G24570	3.54792	2.37819	DIC2 [Source:UniProtKB/TrEMBL;Acc:A0A178URN9]	cellular response to hypoxia;mitochondrial transport;malate transmembrane transport;oxaloacetate transport;phosphate ion transmembrane transport;succinate transmembrane transport;sulfate transmembrane transport;thiosulfate transport;mitochondrion;dicarboxylic acid transmembrane transporter activity;malate transmembrane transporter activity;oxaloacetate transmembrane transporter activity;succinate…
226	AT2G17740	3.54427	5.52116	At2g17740 [Source:UniProtKB/TrEMBL;Acc:Q6NQN8]	megagametogenesis;microgametogenesis;response to bacterium;response to molecule of bacterial origin;response to molecule of fungal origin;response to molecule of oomycetes origin;late endosome;nucleus;protein binding;LP.04 four leaves visible stage;LP.06 six leaves visible stage;LP.08 eight leaves visible stage;LP.10 ten leaves visible stage;flowering stage;petal differentiation and expansion sta…
227	AT1G22400	3.54332	2.99936	UDP-glycosyltransferase 85A1 [Source:UniProtKB/Swiss-Prot;Acc:Q9SK82]	#N/A
228	AT5G64510	3.52843	3.17755	Tunicamycin induced protein [Source:UniProtKB/TrEMBL;Acc:Q84JN2]	pollen development;pollen wall assembly;endoplasmic reticulum unfolded protein response;chloroplast;endoplasmic reticulum;molecular_function;L mature pollen stage;LP.02 two leaves visible stage;LP.06 six leaves visible stage;LP.08 eight leaves visible stage;LP.10 ten leaves visible stage;M germinated pollen stage;flowering stage;petal differentiation and expansion stage;plant embryo globular stag…
229	AT1G76690	3.52289	2.44883	OPR2 [Source:UniProtKB/TrEMBL;Acc:A0A178W9S3]	response to wounding;jasmonic acid biosynthetic process;jasmonic acid biosynthetic process;cytoplasm;mitochondrion;12-oxophytodienoate reductase activity;oxidoreductase activity;L mature pollen stage;M germinated pollen stage;pollen development stage;anther;cotyledon;fruit;guard cell;petal;pollen;pollen tube cell;root;rosette leaf;sepal,
230	AT1G69930	3.52218	3.46201	Glutathione S-transferase U11 [Source:UniProtKB/Swiss-Prot;Acc:Q9CAS6]	toxin catabolic process;glutathione metabolic process;cytoplasm;cytoplasm;glutathione transferase activity;LP.04 four leaves visible stage;LP.06 six leaves visible stage;LP.10 ten leaves visible stage;flowering stage;petal differentiation and expansion stage;collective leaf structure;flower;guard cell;leaf apex;non-hair root epidermal cell;root;sepal;stamen;stem;vascular leaf,
231	AT5G44574	3.516	3.63514	unknown protein; FUNCTIONS IN: molecular_function unknown; INVOLVED IN: biological_process unknown; LOCATED IN: endomembrane system; Ha. [Source:TAIR;Acc:AT5G44574]	defense response to insect;reactive oxygen species biosynthetic process;response to herbivore;response to insect;response to wounding;apoplast;endoplasmic reticulum;extracellular region;mitochondrion;LRR domain binding;receptor serine/threonine kinase binding;guard cell,
232	AT4G27970	3.51022	3.3434	S-type anion channel SLAH2 [Source:UniProtKB/Swiss-Prot;Acc:Q9ASQ7]	intracellular monoatomic ion homeostasis;chloroplast;plasma membrane;voltage-gated monoatomic anion channel activity;LP.02 two leaves visible stage;LP.04 four leaves visible stage;LP.06 six leaves visible stage;LP.08 eight leaves visible stage;LP.10 ten leaves visible stage;LP.12 twelve leaves visible stage;flowering stage;petal differentiation and expansion stage;plant embryo bilateral stage;pla…
233	AT2G16660	3.50729	3.30293	At2g16660/T24I21.7 [Source:UniProtKB/TrEMBL;Acc:Q9SLF1]	#N/A
234	AT5G13220	3.49726	2.41205	jasmonate-zim-domain protein 10 [Source:TAIR;Acc:AT5G13220]	regulation of jasmonic acid mediated signaling pathway;regulation of systemic acquired resistance;response to jasmonic acid;response to wounding;regulation of defense response;regulation of jasmonic acid mediated signaling pathway;response to wounding;response to auxin;response to salicylic acid;nucleus;nucleus;protein binding;protein homodimerization activity;LP.04 four leaves visible stage;LP.0…
235	AT3G04800	3.49085	2.38969	Mitochondrial import inner membrane translocase subunit TIM23-3 [Source:UniProtKB/Swiss-Prot;Acc:Q9S837]	protein import into mitochondrial matrix;mitochondrion;TIM23 mitochondrial import inner membrane translocase complex;protein transmembrane transporter activity;transmembrane transporter activity;plant embryo cotyledonary stage;cotyledon;flower;guard cell;plant embryo;root;vascular leaf,
236	AT1G74870	3.48305	3.87901	At1g74870 [Source:UniProtKB/TrEMBL;Acc:Q9S7I7]	protein ubiquitination;nucleus;CCR4-NOT complex;ubiquitin-protein transferase activity;flowering stage;petal differentiation and expansion stage;flower;guard cell;plant sperm cell;sepal,
237	AT2G20800	3.46941	3.34967	External alternative NAD(P)H-ubiquinone oxidoreductase B4, mitochondrial [Source:UniProtKB/Swiss-Prot;Acc:Q9SKT7]	#N/A
238	AT3G28340	3.46796	2.80652	Hexosyltransferase (Fragment) [Source:UniProtKB/TrEMBL;Acc:W8QNM3]	response to oxidative stress;Golgi apparatus;chloroplast;polygalacturonate 4-alpha-galacturonosyltransferase activity;LP.02 two leaves visible stage;LP.04 four leaves visible stage;LP.06 six leaves visible stage;LP.08 eight leaves visible stage;LP.10 ten leaves visible stage;LP.12 twelve leaves visible stage;M germinated pollen stage;flowering stage;petal differentiation and expansion stage;plant…
239	AT5G51440	3.46603	3.49216	23.5 kDa heat shock protein, mitochondrial [Source:UniProtKB/Swiss-Prot;Acc:Q9FGM9]	#N/A
240	AT4G34230	3.46175	1.68426	Cinnamyl alcohol dehydrogenase 5 [Source:UniProtKB/Swiss-Prot;Acc:O49482]	lignin biosynthetic process;lignin biosynthetic process;cytoplasm;cytosol;cinnamyl-alcohol dehydrogenase activity;LP.02 two leaves visible stage;LP.04 four leaves visible stage;LP.06 six leaves visible stage;LP.08 eight leaves visible stage;LP.10 ten leaves visible stage;LP.12 twelve leaves visible stage;flowering stage;mature plant embryo stage;petal differentiation and expansion stage;plant emb…
241	AT4G35630	3.45214	2.62748	Phosphoserine aminotransferase 1, chloroplastic [Source:UniProtKB/Swiss-Prot;Acc:Q96255]	L-serine biosynthetic process;L-serine biosynthetic process;cytoplasm;chloroplast;chloroplast stroma;plastid;cytosol;O-phospho-L-serine:2-oxoglutarate aminotransferase activity;protein homodimerization activity;pyridoxal phosphate binding;LP.02 two leaves visible stage;LP.04 four leaves visible stage;LP.06 six leaves visible stage;LP.08 eight leaves visible stage;LP.10 ten leaves visible stage;LP…
242	AT2G15760	3.45126	2.7578	At2g15760 [Source:UniProtKB/TrEMBL;Acc:Q9ZQD8]	#N/A
243	AT5G43420	3.445	2.30944	RING-H2 finger protein ATL16 [Source:UniProtKB/Swiss-Prot;Acc:Q9LSW9]	#N/A
244	AT5G46350	3.44055	2.71123	WRKY transcription factor 8 [Source:UniProtKB/Swiss-Prot;Acc:Q9FL26]	cellular response to hydrogen peroxide;defense response to bacterium;defense response to fungus;defense response to virus;response to abscisic acid;defense response to virus;positive regulation of response to salt stress;regulation of DNA-templated transcription;nucleus;nucleus;DNA-binding transcription factor activity;protein binding;transcription cis-regulatory region binding;LP.02 two leaves v…
245	AT3G47960	3.4306	2.29707	GTR1 [Source:UniProtKB/TrEMBL;Acc:A0A178V6P7]	glucosinolate transport;phloem glucosinolate loading;glucosinolate transport;transmembrane transport;plasma membrane;Golgi apparatus;Golgi trans cisterna;cytosol;nucleus;plasma membrane;plasmodesma;glucosinolate:proton symporter activity;transmembrane transporter activity;LP.02 two leaves visible stage;LP.04 four leaves visible stage;LP.06 six leaves visible stage;LP.08 eight leaves visible stage…
246	AT2G38250	3.42788	2.3071	Trihelix transcription factor GT-3b [Source:UniProtKB/Swiss-Prot;Acc:O80450]	regulation of DNA-templated transcription;nucleolus;nucleus;mediator complex;DNA-binding transcription factor activity;protein binding;flowering stage;petal differentiation and expansion stage;endosperm;guard cell;stamen;cell-to-cell mobile RNA,
247	AT5G39330	3.42166	1.38258	Gb [Source:UniProtKB/TrEMBL;Acc:Q9FM00]	mitochondrion;
248	AT2G25240	3.41142	2.55436	Serpin-Z10 [Source:UniProtKB/Swiss-Prot;Acc:Q9SIR9]	extracellular space;extracellular region;molecular_function;guard cell,
249	AT4G16563	3.40841	4.16723	Probable aspartyl protease At4g16563 [Source:UniProtKB/Swiss-Prot;Acc:Q940R4]	#N/A
250	AT5G49480	3.40617	2.19227	Calcium-binding protein CP1 [Source:UniProtKB/Swiss-Prot;Acc:Q9FDX6]	hyperosmotic salinity response;chloroplast;cytosol;plastid;calcium ion binding;LP.02 two leaves visible stage;LP.04 four leaves visible stage;LP.06 six leaves visible stage;LP.08 eight leaves visible stage;LP.10 ten leaves visible stage;LP.12 twelve leaves visible stage;M germinated pollen stage;flowering stage;mature plant embryo stage;petal differentiation and expansion stage;plant embryo bilat…
251	AT5G61790	3.40063	3.28578	Calnexin homolog 1 [Source:UniProtKB/Swiss-Prot;Acc:P29402]	ERAD pathway;protein folding;endoplasmic reticulum membrane;chloroplast;endoplasmic reticulum;intracellular membrane-bounded organelle;mitochondrion;plant-type cell wall;plant-type vacuole;plasmodesma;vacuole;Golgi apparatus;calcium ion binding;LP.02 two leaves visible stage;LP.04 four leaves visible stage;LP.06 six leaves visible stage;LP.08 eight leaves visible stage;LP.10 ten leaves visible st…
252	AT5G07010	3.39528	2.60908	Sulfotransferase [Source:UniProtKB/TrEMBL;Acc:A0A178UG65]	jasmonic acid metabolic process;response to jasmonic acid;sulfation;cytoplasm;chloroplast;hydroxyjasmonate sulfotransferase activity;sulfotransferase activity;LP.04 four leaves visible stage;LP.06 six leaves visible stage;flowering stage;petal differentiation and expansion stage;vascular leaf senescent stage;carpel;cauline leaf;collective leaf structure;flower;guard cell;hypocotyl;petal;pollen;ro…
253	AT2G39200	3.3944	3.44136	MLO-like protein [Source:UniProtKB/TrEMBL;Acc:A0A178VNS1]	defense response;leaf senescence;plasma membrane;protein binding;LP.04 four leaves visible stage;LP.06 six leaves visible stage;LP.08 eight leaves visible stage;flowering stage;petal differentiation and expansion stage;plant embryo globular stage;seedling development stage;anther;collective leaf structure;cotyledon;cotyledon vascular system;fruit abscission zone;guard cell;inflorescence;infloresc…
254	AT5G17390	3.39432	1.95196	Adenine nucleotide alpha hydrolases-like superfamily protein [Source:UniProtKB/TrEMBL;Acc:Q9LF45]
255	AT4G34590	3.38952	2.10957	bZIP transcription factor 11 [Source:UniProtKB/Swiss-Prot;Acc:O65683]	negative regulation of translation;response to sucrose;sucrose induced translational repression;positive regulation of DNA-templated transcription;nucleus;nucleus;DNA-binding transcription factor activity;protein binding;protein heterodimerization activity;sequence-specific DNA binding;transcription cis-regulatory region binding;guard cell;non-hair root epidermal cell,
256	AT1G51380	3.38673	3.33091	DEAD-box ATP-dependent RNA helicase 34 [Source:UniProtKB/Swiss-Prot;Acc:Q9C8J1]	mRNA splicing, via spliceosome;nucleolus;nucleus;catalytic step 2 spliceosome;RNA helicase activity;mRNA binding;LP.04 four leaves visible stage;flowering stage;mature plant embryo stage;petal differentiation and expansion stage;plant embryo bilateral stage;plant embryo cotyledonary stage;plant embryo globular stage;collective leaf structure;flower;flower pedicel;guard cell;hypocotyl;leaf apex;pe…
257	AT4G11210	3.38101	2.3095	Dirigent protein [Source:UniProtKB/TrEMBL;Acc:A0A178V5P7]	extracellular region;molecular_function;flowering stage;cauline leaf;hypocotyl;leaf lamina base;petal;root,
258	AT4G04540	3.37775	4.52408	Putative cysteine-rich receptor-like protein kinase 39 [Source:UniProtKB/Swiss-Prot;Acc:Q9SYS7]	immune response;signal transduction;plasma membrane;extracellular region;plasma membrane;kinase activity;protein serine/threonine kinase activity;guard cell,
259	AT2G46360	3.37727	4.49132	At2g46360/F11C10.5 [Source:UniProtKB/TrEMBL;Acc:Q9SKE3]	#N/A
260	AT1G19550	3.37659	1.57084	F18O14.31 [Source:UniProtKB/TrEMBL;Acc:Q9LN39]	cellular oxidant detoxification;ascorbate glutathione cycle;cellular oxidant detoxification;positive regulation of salicylic acid mediated signaling pathway;chloroplast;nucleus;glutathione dehydrogenase (ascorbate) activity;guard cell;rosette leaf;vascular leaf,
261	AT4G01080	3.37393	2.21429	Mannan O-acetyltransferase 4 [Source:UniProtKB/TrEMBL;Acc:A0A346P851]	#N/A
262	AT5G53750	3.37234	2.94467	CBS domain-containing protein [Source:UniProtKB/TrEMBL;Acc:F4JXB6]	response to wounding;molecular_function;L mature pollen stage;guard cell;pollen;pollen tube cell;cell-to-cell mobile RNA,
263	AT2G37770	3.37116	1.84087	NADPH-dependent aldo-keto reductase, chloroplastic [Source:UniProtKB/Swiss-Prot;Acc:Q0PGJ6]	response to cold;response to salt stress;response to water deprivation;response to cold;response to salt stress;response to water deprivation;cytosol;chloroplast;cytoplasm;endoplasmic reticulum;NADP+ binding;alcohol dehydrogenase (NADP+) activity;aldose reductase (NADPH) activity;steroid dehydrogenase activity;LP.04 four leaves visible stage;flowering stage;petal differentiation and expansion sta…
264	AT3G59880	3.36711	1.57284	Expressed protein [Source:UniProtKB/TrEMBL;Acc:Q5BPM7]	#N/A
265	AT3G23810	3.36063	2.33002	Adenosylhomocysteinase [Source:UniProtKB/TrEMBL;Acc:A0A178VEP9]	S-adenosylmethionine cycle;cytosol;cytoplasm;cytosol;vacuole;adenosylhomocysteinase activity;mRNA binding;LP.02 two leaves visible stage;LP.04 four leaves visible stage;LP.06 six leaves visible stage;LP.08 eight leaves visible stage;LP.10 ten leaves visible stage;LP.12 twelve leaves visible stage;M germinated pollen stage;flowering stage;mature plant embryo stage;petal differentiation and expansi…
266	AT4G19430	3.35986	2.47579	At4g19430 [Source:UniProtKB/TrEMBL;Acc:Q67Y03]	#N/A
267	AT3G17390	3.35979	3.80161	S-adenosylmethionine synthase [Source:UniProtKB/TrEMBL;Acc:A0A178VIP8]	lignin biosynthetic process;methionine metabolic process;response to cold;S-adenosylmethionine biosynthetic process;cytosol;cytoplasm;cytosol;nucleolus;plant-type cell wall;plasma membrane;plasmodesma;cytosol;mRNA binding;methionine adenosyltransferase activity;L mature pollen stage;LP.02 two leaves visible stage;LP.04 four leaves visible stage;LP.06 six leaves visible stage;LP.08 eight leaves vi…
268	AT2G29460	3.35651	2.07838	Glutathione S-transferase U4 [Source:UniProtKB/Swiss-Prot;Acc:Q9ZW27]	camalexin biosynthetic process;positive regulation of defense response to insect;toxin catabolic process;glutathione metabolic process;cytoplasm;cytoplasm;glutathione transferase activity;protein binding;LP.04 four leaves visible stage;LP.06 six leaves visible stage;LP.08 eight leaves visible stage;flowering stage;petal differentiation and expansion stage;plant embryo globular stage;carpel;caulin…
269	AT2G22860	3.35649	2.52525	Phytosulfokines 2 [Source:UniProtKB/Swiss-Prot;Acc:O81003]	cell differentiation;plant organ morphogenesis;cell population proliferation;extracellular matrix;extracellular region;molecular_function;L mature pollen stage;LP.02 two leaves visible stage;LP.04 four leaves visible stage;LP.06 six leaves visible stage;LP.08 eight leaves visible stage;LP.10 ten leaves visible stage;LP.12 twelve leaves visible stage;M germinated pollen stage;flowering stage;petal…
270	AT4G21120	3.35388	3.26221	CAT1 [Source:UniProtKB/TrEMBL;Acc:A0A178UYU0]	L-arginine import across plasma membrane;basic amino acid transport;amino acid transport;plasma membrane;cytoplasm;membrane;plasma membrane;L-glutamate transmembrane transporter activity;L-lysine transmembrane transporter activity;basic amino acid transmembrane transporter activity;flowering stage;petal differentiation and expansion stage;plant embryo globular stage;carpel;collective leaf structu…
271	AT1G44130	3.3533	3.82017	Eukaryotic aspartyl protease family protein [Source:UniProtKB/TrEMBL;Acc:Q9C6Y5]	#N/A
272	AT3G12580	3.34906	1.9466	Probable mediator of RNA polymerase II transcription subunit 37c [Source:UniProtKB/Swiss-Prot;Acc:Q9LHA8]	protein folding;response to bacterium;response to heat;response to temperature stimulus;response to virus;protein refolding;protein ubiquitination;response to heat;cytoplasm;Golgi apparatus;chloroplast;cytoplasmic stress granule;cytosol;mitochondrion;plant-type cell wall;plant-type vacuole;plasma membrane;ATP binding;ATP hydrolysis activity;heat shock protein binding;protein binding;protein foldi…
273	AT5G47980	3.34696	3.61312	BAHD acyltransferase At5g47980 [Source:UniProtKB/Swiss-Prot;Acc:Q9FI40]	#N/A
274	AT2G29500	3.33621	2.82022	17.6 kDa class I heat shock protein 2 [Source:UniProtKB/Swiss-Prot;Acc:Q9ZW31]	response to oxidative stress;protein complex oligomerization;protein folding;response to heat;response to hydrogen peroxide;response to salt stress;cytoplasm;unfolded protein binding;LP.02 two leaves visible stage;LP.06 six leaves visible stage;LP.08 eight leaves visible stage;LP.10 ten leaves visible stage;M germinated pollen stage;flowering stage;petal differentiation and expansion stage;plant …
275	AT1G76680	3.33442	2.23369	12-oxophytodienoate reductase 1 [Source:UniProtKB/TrEMBL;Acc:F4I403]	cellular response to hypoxia;leaf senescence;lipid metabolic process;oxylipin metabolic process;response to salicylic acid;response to wounding;jasmonic acid biosynthetic process;cytoplasm;cytosol;mitochondrion;12-oxophytodienoate reductase activity;FMN binding;oxidoreductase activity;protein binding;developing seed stage;seedling development stage;anther;cotyledon;cultured plant cell;fruit;fruit…
276	AT2G26150	3.33317	2.14079	Heat stress transcription factor A-2 [Source:UniProtKB/Swiss-Prot;Acc:O80982]	cellular response to heat;cellular response to hypoxia;cellular response to unfolded protein;positive regulation of DNA-templated transcription;response to heat;response to hydrogen peroxide;response to hypoxia;cellular response to heat;heat acclimation;positive regulation of DNA-templated transcription;regulation of transcription by RNA polymerase II;response to heat;nucleus;nucleus;DNA binding;…
277	AT1G65240	3.3329	2.46207	Aspartic proteinase-like protein 2 [Source:UniProtKB/Swiss-Prot;Acc:Q9S9K4]	pollen tube growth;pollen tube guidance;protein catabolic process;proteolysis;cytoplasm;cytosol;membrane;plasma membrane;pollen tube;aspartic-type endopeptidase activity;L mature pollen stage;M germinated pollen stage;flowering stage;petal differentiation and expansion stage;plant embryo globular stage;collective leaf structure;cultured plant cell;flower;flower pedicel;guard cell;petal;plant embr…
278	AT1G77640	3.3259	5.49285	Ethylene-responsive transcription factor ERF013 [Source:UniProtKB/Swiss-Prot;Acc:Q9CAP4]	regulation of DNA-templated transcription;regulation of DNA-templated transcription;nucleus;DNA-binding transcription factor activity;transcription cis-regulatory region binding;LP.02 two leaves visible stage;LP.04 four leaves visible stage;LP.06 six leaves visible stage;LP.08 eight leaves visible stage;LP.10 ten leaves visible stage;LP.12 twelve leaves visible stage;flowering stage;petal differe…
279	AT1G04980	3.31493	3.42223	Protein disulfide-isomerase like 2-2 [Source:UniProtKB/Swiss-Prot;Acc:Q9MAU6]	response to endoplasmic reticulum stress;response to endoplasmic reticulum stress;endoplasmic reticulum;chloroplast;cytosol;endoplasmic reticulum;nucleolus;nucleus;plant-type cell wall;protein disulfide isomerase activity;protein-disulfide reductase activity;LP.02 two leaves visible stage;LP.04 four leaves visible stage;LP.06 six leaves visible stage;LP.08 eight leaves visible stage;LP.10 ten lea…
280	AT5G49920	3.31346	2.99056	At5g49920 [Source:UniProtKB/TrEMBL;Acc:Q9LTX8]	nucleus;
281	AT5G48430	3.30954	4.99392	At5g48430 [Source:UniProtKB/TrEMBL;Acc:Q9LV70]	#N/A
282	AT5G04630	3.29543	4.10272	Cytochrome P450, family 77, subfamily A, polypeptide 9 [Source:UniProtKB/TrEMBL;Acc:Q9LZ62]	membrane;extracellular region;oxidoreductase activity, acting on paired donors, with incorporation or reduction of molecular oxygen, NAD(P)H as one donor, and incorporation of one atom of oxygen;embryo sac central cell,
283	AT1G23800	3.29225	1.63584	Aldehyde dehydrogenase family 2 member B7, mitochondrial [Source:UniProtKB/Swiss-Prot;Acc:Q8S528]	#N/A
284	AT5G48850	3.29208	1.70361	ATSDI1 [Source:UniProtKB/TrEMBL;Acc:A0A178UKA2]	cellular response to sulfur starvation;regulation of glucosinolate biosynthetic process;regulation of sulfur utilization;cellular response to sulfur starvation;nucleus;transcription repressor complex;protein binding;LP.02 two leaves visible stage;LP.04 four leaves visible stage;LP.06 six leaves visible stage;LP.08 eight leaves visible stage;LP.10 ten leaves visible stage;LP.12 twelve leaves visib…
285	AT3G22910	3.27963	2.13402	Putative calcium-transporting ATPase 13, plasma membrane-type [Source:UniProtKB/Swiss-Prot;Acc:Q9LIK7]	calcium ion transmembrane transport;calcium ion transmembrane transport;intracellular membrane-bounded organelle;plasma membrane;P-type calcium transporter activity;LP.04 four leaves visible stage;flowering stage;petal differentiation and expansion stage;plant embryo globular stage;carpel;collective leaf structure;flower;petal;plant embryo;pollen;pollen tube cell;root;sepal;stamen;stem;vascular l…
286	AT5G50200	3.27395	2.6015	High-affinity nitrate transporter 3.1 [Source:UniProtKB/Swiss-Prot;Acc:Q9FGS5]	nitrate transmembrane transport;response to nitrate;response to wounding;response to nitrate;plasma membrane;nitrate transmembrane transporter activity;LP.02 two leaves visible stage;LP.04 four leaves visible stage;LP.06 six leaves visible stage;LP.08 eight leaves visible stage;LP.10 ten leaves visible stage;LP.12 twelve leaves visible stage;flowering stage;petal differentiation and expansion sta…
287	AT2G42150	3.26155	1.90186	DNA-binding bromodomain-containing protein [Source:UniProtKB/TrEMBL;Acc:O48523]	#N/A
288	AT3G52450	3.25752	3.34265	RING-type E3 ubiquitin transferase [Source:UniProtKB/TrEMBL;Acc:A0A178VML4]	defense response;protein autoubiquitination;protein ubiquitination;respiratory burst involved in defense response;response to water deprivation;cytosol;nucleus;protein binding;ubiquitin protein ligase activity;ubiquitin-protein transferase activity;LP.02 two leaves visible stage;LP.04 four leaves visible stage;LP.06 six leaves visible stage;LP.08 eight leaves visible stage;LP.10 ten leaves visibl…
289	AT4G23070	3.25629	3.46978	Rhomboid-like protein [Source:UniProtKB/TrEMBL;Acc:A0A178UXE9]	#N/A
290	AT1G64220	3.25344	3.80829	Mitochondrial import receptor subunit TOM7-2 [Source:UniProtKB/Swiss-Prot;Acc:Q3ECI7]	protein import into mitochondrial matrix;mitochondrial outer membrane translocase complex;molecular_function;LP.04 four leaves visible stage;LP.06 six leaves visible stage;LP.08 eight leaves visible stage;LP.10 ten leaves visible stage;LP.12 twelve leaves visible stage;mature plant embryo stage;petal differentiation and expansion stage;plant embryo bilateral stage;collective leaf structure;flower…
291	AT4G15670	3.24535	2.60817	Monothiol glutaredoxin-S7 [Source:UniProtKB/Swiss-Prot;Acc:Q6NLU2]	#N/A
292	AT1G76640	3.23708	3.64059	Calcium-binding protein CML39 [Source:UniProtKB/Swiss-Prot;Acc:Q9SRE7]	cellular response to hypoxia;response to ATP;cytoplasm;calcium ion binding;L mature pollen stage;M germinated pollen stage;guard cell;pollen;pollen tube cell;root;seedling hypocotyl-root junction,
293	AT5G28540	3.23381	2.93904	Mediator of RNA polymerase II transcription subunit 37a [Source:UniProtKB/Swiss-Prot;Acc:Q9LKR3]	ERAD pathway;polar nucleus fusion;protein folding;response to heat;ERAD pathway;endoplasmic reticulum unfolded protein response;protein refolding;cytoplasm;endoplasmic reticulum lumen;membrane;nucleus;Golgi apparatus;chloroplast;endoplasmic reticulum;endoplasmic reticulum lumen;plant-type cell wall;plant-type vacuole;plasmodesma;secretory vesicle;endoplasmic reticulum chaperone complex;mediator c…
294	AT1G62840	3.23371	2.50664	Ankyrin repeat/KH domain protein (DUF1442) [Source:UniProtKB/TrEMBL;Acc:Q9SI67]	#N/A
295	AT2G08760	3.22814	1.76757	-	#N/A
296	AT4G21390	3.22587	2.10003	B120 [Source:UniProtKB/TrEMBL;Acc:A0A178USE7]	immune response;signal transduction;plasma membrane;extracellular region;calmodulin binding;protein serine/threonine kinase activity;LP.04 four leaves visible stage;LP.06 six leaves visible stage;LP.08 eight leaves visible stage;LP.10 ten leaves visible stage;LP.12 twelve leaves visible stage;flowering stage;petal differentiation and expansion stage;vascular leaf senescent stage;collective leaf s…
297	AT3G05660	3.21683	2.36168	Receptor-like protein 33 [Source:UniProtKB/Swiss-Prot;Acc:F4J8G2]	signal transduction;plasma membrane;kinase activity;LP.04 four leaves visible stage;LP.06 six leaves visible stage;LP.08 eight leaves visible stage;LP.10 ten leaves visible stage;flowering stage;mature plant embryo stage;petal differentiation and expansion stage;plant embryo bilateral stage;plant embryo cotyledonary stage;vascular leaf senescent stage;cauline leaf;collective leaf structure;flower…
298	AT3G28600	3.21269	3.05992	AAA-ATPase At3g28600 [Source:UniProtKB/Swiss-Prot;Acc:F4J0C0]	response to salt stress;chloroplast;plasma membrane;ATP hydrolysis activity;petal differentiation and expansion stage;flower,
299	AT5G11740	3.19824	3.44666	ATAGP15 [Source:UniProtKB/TrEMBL;Acc:C0SVP3]	#N/A
300	AT4G23320	3.19266	4.37887	cysteine-rich RLK (RECEPTOR-like protein kinase) 24 [Source:TAIR;Acc:AT4G23320]	kinase activity;LP.06 six leaves visible stage;cauline leaf;embryo sac central cell;guard cell;stem;vascular leaf,
301	AT2G34930	3.1801	2.3032	Disease resistance family protein / LRR family protein [Source:UniProtKB/TrEMBL;Acc:O64757]	defense response to fungus;response to oomycetes;signal transduction;defense response to fungus;extracellular region;plant-type cell wall;molecular_function;LP.02 two leaves visible stage;LP.04 four leaves visible stage;LP.06 six leaves visible stage;LP.08 eight leaves visible stage;LP.10 ten leaves visible stage;LP.12 twelve leaves visible stage;petal differentiation and expansion stage;collecti…
302	AT3G52470	3.15338	2.19351	Late embryogenesis abundant (LEA) hydroxyproline-rich glycoprotein family [Source:UniProtKB/TrEMBL;Acc:Q9SVC8]	defense response to other organism;plasma membrane;plasmodesma;plasmodesma;molecular_function;LP.02 two leaves visible stage;LP.04 four leaves visible stage;LP.06 six leaves visible stage;LP.08 eight leaves visible stage;LP.10 ten leaves visible stage;LP.12 twelve leaves visible stage;flowering stage;mature plant embryo stage;petal differentiation and expansion stage;plant embryo bilateral stage;…
303	AT4G08950	3.15116	4.50589	Protein EXORDIUM [Source:UniProtKB/Swiss-Prot;Acc:Q9ZPE7]	brassinosteroid mediated signaling pathway;response to brassinosteroid;Golgi apparatus;extracellular region;plant-type cell wall;cytosol;molecular_function;LP.02 two leaves visible stage;LP.04 four leaves visible stage;LP.06 six leaves visible stage;LP.08 eight leaves visible stage;LP.10 ten leaves visible stage;LP.12 twelve leaves visible stage;flowering stage;mature plant embryo stage;petal dif…
304	AT5G55920	3.14868	2.68058	Nucleolar protein-like [Source:UniProtKB/TrEMBL;Acc:Q9FG73]	cell division;leaf morphogenesis;root morphogenesis;maturation of LSU-rRNA;rRNA base methylation;nucleolus;nucleus;rRNA (cytosine-C5-)-methyltransferase activity;LP.02 two leaves visible stage;LP.04 four leaves visible stage;LP.06 six leaves visible stage;LP.08 eight leaves visible stage;LP.10 ten leaves visible stage;LP.12 twelve leaves visible stage;flowering stage;mature plant embryo stage;pet…
305	AT4G23550	3.13926	3.45232	WRKY29 [Source:UniProtKB/TrEMBL;Acc:A0A178V2E9]	#N/A
306	AT4G29780	3.13315	2.25823	Nuclease [Source:UniProtKB/TrEMBL;Acc:Q84J48]	cellular response to hypoxia;molecular_function;LP.02 two leaves visible stage;LP.04 four leaves visible stage;LP.06 six leaves visible stage;LP.08 eight leaves visible stage;LP.10 ten leaves visible stage;LP.12 twelve leaves visible stage;flowering stage;mature plant embryo stage;petal differentiation and expansion stage;plant embryo bilateral stage;plant embryo cotyledonary stage;plant embryo g…
307	AT5G59240	3.13307	2.80614	40S ribosomal protein S8 [Source:UniProtKB/TrEMBL;Acc:Q0WSK1]	maturation of SSU-rRNA from tricistronic rRNA transcript (SSU-rRNA, 5.8S rRNA, LSU-rRNA);cytoplasm;cytosolic ribosome;cytosolic small ribosomal subunit;cytosolic small ribosomal subunit;structural constituent of ribosome;flowering stage;mature plant embryo stage;petal differentiation and expansion stage;plant embryo bilateral stage;plant embryo cotyledonary stage;collective leaf structure;embryo …
308	AT1G50400	3.12544	2.79427	Probable mitochondrial import receptor subunit TOM40-2 [Source:UniProtKB/Swiss-Prot;Acc:Q9SX55]	protein import into mitochondrial matrix;mitochondrion;mitochondrial outer membrane translocase complex;protein transmembrane transporter activity;LP.02 two leaves visible stage;LP.04 four leaves visible stage;LP.06 six leaves visible stage;LP.08 eight leaves visible stage;LP.10 ten leaves visible stage;LP.12 twelve leaves visible stage;flowering stage;mature plant embryo stage;petal differentiat…
309	AT2G45080	3.11782	3.11569	Cyclin [Source:UniProtKB/TrEMBL;Acc:A0A178VTM7]	#N/A
310	AT1G59860	3.11418	2.96251	17.6 kDa class I heat shock protein 1 [Source:UniProtKB/Swiss-Prot;Acc:Q9XIE3]	cellular response to hypoxia;protein complex oligomerization;protein folding;response to heat;response to hydrogen peroxide;response to osmotic stress;response to salt stress;cytoplasm;protein binding;unfolded protein binding;M germinated pollen stage;guard cell;pollen;pollen tube cell,
311	AT2G02000	3.11163	4.10966	Glutamate decarboxylase 3 [Source:UniProtKB/Swiss-Prot;Acc:Q9ZPS4]	L-glutamate catabolic process;glutamate metabolic process;cytosol;mitochondrion;glutamate decarboxylase activity;rosette leaf,
312	AT1G70140	3.10871	2.30616	Formin-like protein 8 [Source:UniProtKB/Swiss-Prot;Acc:O04532]	actin nucleation;cell tip growth;actin cytoskeleton organization;cytoskeleton;extracellular region;plasmodesma;actin binding;actin filament binding;profilin binding;LP.04 four leaves visible stage;LP.06 six leaves visible stage;LP.08 eight leaves visible stage;flowering stage;petal differentiation and expansion stage;plant embryo globular stage;vascular leaf senescent stage;carpel;collective leaf…
313	AT4G25810	3.10632	4.44225	Probable xyloglucan endotransglucosylase/hydrolase protein 23 [Source:UniProtKB/Swiss-Prot;Acc:Q38910]	plant-type secondary cell wall biogenesis;xyloglucan metabolic process;plant-type cell wall;Golgi apparatus;extracellular region;plant-type cell wall;polysaccharide binding;xyloglucan:xyloglucosyl transferase activity;LP.02 two leaves visible stage;LP.04 four leaves visible stage;LP.06 six leaves visible stage;LP.08 eight leaves visible stage;LP.10 ten leaves visible stage;LP.12 twelve leaves vis…
314	AT5G47850	3.10547	2.48274	Serine/threonine-protein kinase-like protein CCR4 [Source:UniProtKB/Swiss-Prot;Acc:Q9FIJ6]	priming of cellular response to stress;extracellular region;kinase activity;protein homodimerization activity;protein kinase activity;protein serine/threonine kinase activity;guard cell;stem,
315	AT1G15520	3.10352	1.79148	ABC transporter G family member 40 [Source:UniProtKB/Swiss-Prot;Acc:Q9M9E1]	abscisic acid transport;lead ion transport;response to ethylene;response to jasmonic acid;response to ozone;response to salicylic acid;terpenoid transport;abscisic acid transport;abscisic acid-activated signaling pathway;cellular response to water deprivation;defense response to oomycetes;import across plasma membrane;import into cell;intercellular transport;negative regulation of post-embryonic …
316	AT1G74360	3.10092	2.36061	Probable LRR receptor-like serine/threonine-protein kinase At1g74360 [Source:UniProtKB/Swiss-Prot;Acc:C0LGJ1]	defense response to nematode;multidimensional cell growth;seed germination;protein phosphorylation;plasma membrane;plasma membrane;mitochondrion;plasma membrane;ATP binding;histone H2AS1 kinase activity;protein binding;protein kinase activity;protein serine/threonine kinase activity;LP.02 two leaves visible stage;LP.04 four leaves visible stage;LP.06 six leaves visible stage;LP.08 eight leaves vi…
317	AT5G16970	3.09614	2.12862	NADPH-dependent oxidoreductase 2-alkenal reductase [Source:UniProtKB/Swiss-Prot;Acc:Q39172]	response to oxidative stress;response to oxidative stress;cytoplasm;cytosol;nucleus;plastid;2-alkenal reductase [NAD(P)H] activity;LP.02 two leaves visible stage;LP.04 four leaves visible stage;LP.06 six leaves visible stage;LP.08 eight leaves visible stage;LP.10 ten leaves visible stage;LP.12 twelve leaves visible stage;flowering stage;petal differentiation and expansion stage;plant embryo globu…
318	AT3G15357	3.09333	2.07287	At3g15357 [Source:UniProtKB/TrEMBL;Acc:Q8LDR8]	#N/A
319	AT2G40180	3.0891	1.62799	PP2C-type phosphatase AP2C3 [Source:UniProtKB/TrEMBL;Acc:F6LPR7]	abscisic acid-activated signaling pathway;stomatal lineage progression;abscisic acid-activated signaling pathway;mitochondrion;nucleus;protein serine/threonine phosphatase activity;L mature pollen stage;M germinated pollen stage;flowering stage;flower;guard cell;pollen;pollen tube cell,
320	AT4G17090	3.08463	2.36968	Beta-amylase 3, chloroplastic [Source:UniProtKB/Swiss-Prot;Acc:O23553]	maltose biosynthetic process;response to cold;starch catabolic process;starch catabolic process;chloroplast;chloroplast stroma;cytosol;extracellular region;beta-amylase activity;LP.02 two leaves visible stage;LP.04 four leaves visible stage;LP.06 six leaves visible stage;LP.08 eight leaves visible stage;LP.10 ten leaves visible stage;LP.12 twelve leaves visible stage;flowering stage;mature plant …
321	AT5G12340	3.08457	2.00261	DUF4228 domain protein [Source:UniProtKB/TrEMBL;Acc:Q1PDX4]	response to fungus;mitochondrion;molecular_function;LP.04 four leaves visible stage;LP.06 six leaves visible stage;LP.08 eight leaves visible stage;LP.10 ten leaves visible stage;flowering stage;carpel;collective leaf structure;cotyledon;endosperm;guard cell;leaf apex;plant sperm cell;pollen;root;vascular leaf,
322	AT5G01540	3.08323	2.15086	L-type lectin-domain containing receptor kinase VI.2 [Source:UniProtKB/Swiss-Prot;Acc:Q9M021]	abscisic acid-activated signaling pathway;defense response to bacterium;pattern recognition receptor signaling pathway;response to abscisic acid;seed germination;defense response to bacterium;defense response to oomycetes;plasma membrane;extracellular region;plasma membrane;kinase activity;protein binding;transmembrane receptor protein serine/threonine kinase activity;LP.02 two leaves visible sta…
323	AT1G71520	3.08153	1.43	Ethylene-responsive transcription factor ERF020 [Source:UniProtKB/Swiss-Prot;Acc:Q9C9I8]	regulation of DNA-templated transcription;nucleus;DNA-binding transcription factor activity;guard cell,
324	AT2G39710	3.07919	2.61154	Eukaryotic aspartyl protease family protein [Source:UniProtKB/TrEMBL;Acc:O22282]	#N/A
325	AT3G54400	3.06476	3.1429	AT3g54400/T12E18_90 [Source:UniProtKB/TrEMBL;Acc:Q9M2U7]	#N/A
326	AT4G29520	3.06121	3.17149	Nucleophosmin [Source:UniProtKB/TrEMBL;Acc:Q9SU93]	protein folding;response to heat;endoplasmic reticulum;endoplasmic reticulum;plasma membrane;protein binding;protein folding chaperone;LP.02 two leaves visible stage;LP.04 four leaves visible stage;LP.06 six leaves visible stage;LP.08 eight leaves visible stage;LP.10 ten leaves visible stage;LP.12 twelve leaves visible stage;flowering stage;mature plant embryo stage;petal differentiation and expa…
327	AT5G16010	3.05471	2.21984	3-oxo-5-alpha-steroid 4-dehydrogenase family protein [Source:UniProtKB/TrEMBL;Acc:Q9LFS3]	lipid metabolic process;chloroplast;chloroplast envelope;plastid;oxidoreductase activity;L mature pollen stage;LP.02 two leaves visible stage;LP.04 four leaves visible stage;LP.06 six leaves visible stage;LP.08 eight leaves visible stage;LP.10 ten leaves visible stage;LP.12 twelve leaves visible stage;M germinated pollen stage;flowering stage;mature plant embryo stage;petal differentiation and ex…
328	AT2G32200	3.05281	1.00077	unknown protein; BEST Arabidopsis thaliana protein match is: unknown protein (TAIR:AT2G32210.1); Ha. [Source:TAIR;Acc:AT2G32200]	cellular response to hypoxia;plasma membrane;cytoplasm;nucleus;plasma membrane;protein binding;guard cell,
329	AT3G03060	3.04845	2.82375	P-loop containing nucleoside triphosphate hydrolases superfamily protein [Source:UniProtKB/TrEMBL;Acc:Q0WVF7]	mitochondrion organization;mitochondrion;mitochondrion;plant-type cell wall;ATP hydrolysis activity;protein binding;zinc ion binding;LP.04 four leaves visible stage;flowering stage;mature plant embryo stage;petal differentiation and expansion stage;plant embryo bilateral stage;plant embryo cotyledonary stage;plant embryo globular stage;collective leaf structure;flower;flower pedicel;guard cell;hy…
330	AT2G27550	3.03993	1.69767	Protein CENTRORADIALIS-like [Source:UniProtKB/Swiss-Prot;Acc:Q9ZNV5]	negative regulation of flower development;vegetative to reproductive phase transition of meristem;negative regulation of flower development;vegetative to reproductive phase transition of meristem;cytoplasm;nucleus;cytoplasm;nucleus;molecular_function;hypocotyl;root;hypocotyl,
331	AT2G08685	3.03468	2.44282	-	#N/A
332	AT1G01600	3.03381	1.16608	Cytochrome P450 86A4 [Source:UniProtKB/Swiss-Prot;Acc:Q9LMM1]	fatty acid metabolic process;mitochondrion;alkane 1-monooxygenase activity;aromatase activity;heme binding;iron ion binding;flowering stage;mature plant embryo stage;petal differentiation and expansion stage;plant embryo bilateral stage;plant embryo cotyledonary stage;vascular leaf senescent stage;carpel;cauline leaf;collective leaf structure;flower;flower pedicel;inflorescence meristem;petal;pet…
333	AT1G10550	3.03254	4.76238	Probable xyloglucan endotransglucosylase/hydrolase protein 33 [Source:UniProtKB/Swiss-Prot;Acc:Q8LC45]	plant-type cell wall modification involved in multidimensional cell growth;cell wall biogenesis;plant-type cell wall modification involved in multidimensional cell growth;xyloglucan metabolic process;cell wall;extracellular region;plasma membrane;hydrolase activity, hydrolyzing O-glycosyl compounds;polysaccharide binding;xyloglucan:xyloglucosyl transferase activity;LP.04 four leaves visible stage…
334	AT5G11410	3.02423	2.73899	Protein kinase superfamily protein [Source:UniProtKB/TrEMBL;Acc:Q9LFL6]	immune response-activating signaling pathway;phosphorylation;pollen-stigma interaction;positive regulation of defense response to bacterium;chloroplast;nucleus;plasma membrane;ATP binding;protein binding;protein kinase activity;LP.06 six leaves visible stage;LP.08 eight leaves visible stage;LP.10 ten leaves visible stage;flowering stage;petal differentiation and expansion stage;plant embryo bilat…
335	AT2G35930	3.0209	2.6557	E3 ubiquitin-protein ligase PUB23 [Source:UniProtKB/Swiss-Prot;Acc:Q84TG3]	defense response;protein autoubiquitination;protein ubiquitination;respiratory burst involved in defense response;response to water deprivation;cytoplasm;cytosol;ubiquitin protein ligase activity;ubiquitin-protein transferase activity;LP.02 two leaves visible stage;LP.04 four leaves visible stage;LP.06 six leaves visible stage;LP.08 eight leaves visible stage;LP.10 ten leaves visible stage;LP.12 …
336	AT3G09870	3.01631	2.75964	F8A24.8 protein [Source:UniProtKB/TrEMBL;Acc:Q9SF89]	response to auxin;molecular_function;LP.02 two leaves visible stage;LP.10 ten leaves visible stage;LP.12 twelve leaves visible stage;flowering stage;petal differentiation and expansion stage;plant embryo globular stage;carpel;collective leaf structure;cotyledon;flower;flower pedicel;guard cell;leaf apex;petiole;plant embryo;shoot apex;vascular leaf,
337	AT4G04940	3.01484	2.79571	Putative WD-repeat membrane protein [Source:UniProtKB/TrEMBL;Acc:Q93YS7]	rRNA processing;nucleus;Cul4-RING E3 ubiquitin ligase complex;Pwp2p-containing subcomplex of 90S preribosome;small-subunit processome;molecular_function;LP.02 two leaves visible stage;LP.04 four leaves visible stage;LP.10 ten leaves visible stage;LP.12 twelve leaves visible stage;flowering stage;mature plant embryo stage;petal differentiation and expansion stage;plant embryo bilateral stage;plant…
338	AT3G46080	3.01435	3.89	Zinc finger protein ZAT8 [Source:UniProtKB/Swiss-Prot;Acc:Q9LX85]	cellular response to hypoxia;regulation of DNA-templated transcription;response to bacterium;response to chitin;response to nitric oxide;response to stress;nucleus;DNA-binding transcription factor activity;protein binding;guard cell,
339	AT1G77510	3.00984	3.09261	Protein disulfide isomerase-like 1-2 [Source:UniProtKB/Swiss-Prot;Acc:Q9SRG3]	photoinhibition;response to endoplasmic reticulum stress;response to high light intensity;protein folding;response to endoplasmic reticulum stress;endoplasmic reticulum;Golgi apparatus;chloroplast;chloroplast stroma;endoplasmic reticulum;mitochondrion;plant-type vacuole;plasma membrane;secretory vesicle;protein disulfide isomerase activity;LP.02 two leaves visible stage;LP.04 four leaves visible …
340	AT1G06475	2.98996	2.6204	Transmembrane protein [Source:UniProtKB/TrEMBL;Acc:Q6DSU2]	#N/A
341	AT4G20860	2.98957	2.46709	Berberine bridge enzyme-like 22 [Source:UniProtKB/Swiss-Prot;Acc:Q9SUC6]	cellular response to hypoxia;positive regulation of hydrogen peroxide biosynthetic process;glucose catabolic process;response to jasmonic acid;cytoplasm;plant-type cell wall;FAD binding;LP.04 four leaves visible stage;LP.06 six leaves visible stage;LP.08 eight leaves visible stage;LP.10 ten leaves visible stage;flowering stage;collective leaf structure;cotyledon;endosperm;guard cell;hypocotyl;lea…
342	AT3G10110	2.9868	3.01701	Mitochondrial import inner membrane translocase subunit TIM22-1 [Source:UniProtKB/Swiss-Prot;Acc:A2RVP7]	embryo development ending in seed dormancy;protein insertion into mitochondrial membrane;protein insertion into mitochondrial inner membrane;mitochondrion;chloroplast;TIM22 mitochondrial import inner membrane insertion complex;mitochondrion targeting sequence binding;protein binding;protein transmembrane transporter activity;guard cell;cell-to-cell mobile RNA,
343	AT5G40780	2.98314	2.67432	Lysine histidine transporter 1 [Source:UniProtKB/Swiss-Prot;Acc:Q9FKS8]	amino acid import;defense response;amino acid transmembrane transport;membrane;cytoplasm;plastid;acidic amino acid transmembrane transporter activity;amino acid transmembrane transporter activity;LP.02 two leaves visible stage;LP.04 four leaves visible stage;LP.06 six leaves visible stage;LP.08 eight leaves visible stage;LP.10 ten leaves visible stage;LP.12 twelve leaves visible stage;flowering s…
344	AT1G17170	2.97527	1.15437	Glutathione S-transferase U24 [Source:UniProtKB/Swiss-Prot;Acc:Q9SHH6]	2,4,6-trinitrotoluene catabolic process;toxin catabolic process;glutathione metabolic process;cytoplasm;cytoplasm;cytosol;glutathione binding;glutathione transferase activity;LP.04 four leaves visible stage;LP.08 eight leaves visible stage;flowering stage;petal differentiation and expansion stage;plant embryo cotyledonary stage;plant embryo globular stage;carpel;collective leaf structure;cultured…
345	AT1G53625	2.96779	2.45732	At1g53625 [Source:UniProtKB/TrEMBL;Acc:Q9LPH9]	#N/A
346	AT4G25630	2.9562	2.9054	Mediator of RNA polymerase II transcription subunit 36a [Source:UniProtKB/Swiss-Prot;Acc:Q94AH9]	RNA methylation;rRNA processing;box C/D sno(s)RNA 3'-end processing;rRNA methylation;nucleolus;cytosol;nucleolus;nucleus;box C/D methylation guide snoRNP complex;mediator complex;small-subunit processome;RNA binding;RNA nuclease activity;histone H2AQ104 methyltransferase activity;mRNA binding;rRNA methyltransferase activity;snoRNA binding;LP.02 two leaves visible stage;LP.04 four leaves visible s…
347	AT3G15720	2.95375	2.79165	Probable polygalacturonase At3g15720 [Source:UniProtKB/Swiss-Prot;Acc:Q9LW07]	pectin catabolic process;membrane;plant-type cell wall;plasma membrane;polygalacturonase activity;LP.02 two leaves visible stage;LP.04 four leaves visible stage;LP.06 six leaves visible stage;LP.08 eight leaves visible stage;LP.10 ten leaves visible stage;LP.12 twelve leaves visible stage;flowering stage;mature plant embryo stage;petal differentiation and expansion stage;plant embryo bilateral st…
348	AT2G24850	2.94858	4.59593	Probable aminotransferase TAT3 [Source:UniProtKB/Swiss-Prot;Acc:Q9SK47]	response to jasmonic acid;response to wounding;L-tyrosine catabolic process;response to ATP;cytosol;cytoplasm;L-tyrosine-2-oxoglutarate transaminase activity;LP.02 two leaves visible stage;LP.04 four leaves visible stage;LP.06 six leaves visible stage;LP.08 eight leaves visible stage;LP.10 ten leaves visible stage;LP.12 twelve leaves visible stage;flowering stage;mature plant embryo stage;petal d…
349	AT3G13790	2.94349	2.75535	Beta-fructofuranosidase, insoluble isoenzyme CWINV1 [Source:UniProtKB/Swiss-Prot;Acc:Q43866]	defense response to fungus;response to wounding;carbohydrate metabolic process;cytoplasmic stress granule;extracellular region;plant-type cell wall;plasma membrane;beta-fructofuranosidase activity;hydrolase activity, hydrolyzing O-glycosyl compounds;protein binding;LP.02 two leaves visible stage;LP.04 four leaves visible stage;LP.06 six leaves visible stage;LP.08 eight leaves visible stage;LP.10 …
350	AT3G13520	2.94063	2.94353	Arabinogalactan protein 12 [Source:UniProtKB/Swiss-Prot;Acc:Q9LJD9]	#N/A
351	AT5G55180	2.93865	1.09698	O-Glycosyl hydrolases family 17 protein [Source:UniProtKB/TrEMBL;Acc:F4K3D8]	carbohydrate metabolic process;chloroplast;extracellular region;glucan endo-1,3-beta-D-glucosidase activity;LP.04 four leaves visible stage;LP.08 eight leaves visible stage;LP.10 ten leaves visible stage;LP.12 twelve leaves visible stage;flowering stage;mature plant embryo stage;petal differentiation and expansion stage;plant embryo bilateral stage;plant embryo cotyledonary stage;plant embryo glo…
352	AT1G02930	2.93584	2.97501	Glutathione S-transferase F6 [Source:UniProtKB/Swiss-Prot;Acc:P42760]	response to cadmium ion;response to oxidative stress;response to water deprivation;toxin catabolic process;glutathione metabolic process;cytoplasm;chloroplast;cytoplasm;cytoplasmic stress granule;cytosol;extracellular region;mitochondrion;plant-type cell wall;plant-type vacuole;plasmodesma;camalexin binding;cobalt ion binding;copper ion binding;glutathione binding;glutathione transferase activity…
353	AT3G50900	2.92583	2.30043	At3g50900 [Source:UniProtKB/TrEMBL;Acc:Q9SVK9]	#N/A
354	AT4G30650	2.92281	2.05677	UPF0057 membrane protein At4g30650 [Source:UniProtKB/Swiss-Prot;Acc:Q9M095]	defense response to fungus;molecular_function;LP.02 two leaves visible stage;LP.04 four leaves visible stage;LP.06 six leaves visible stage;LP.08 eight leaves visible stage;LP.10 ten leaves visible stage;LP.12 twelve leaves visible stage;flowering stage;mature plant embryo stage;petal differentiation and expansion stage;plant embryo bilateral stage;plant embryo cotyledonary stage;plant embryo glo…
355	AT1G72520	2.92121	1.78576	Lipoxygenase 4, chloroplastic [Source:UniProtKB/Swiss-Prot;Acc:Q9FNX8]	anther dehiscence;anther development;defense response;jasmonic acid biosynthetic process;lipid oxidation;pollen development;response to wounding;stamen filament development;lipid oxidation;response to bacterium;response to ozone;response to wounding;chloroplast;linoleate 13S-lipoxygenase activity;oxidoreductase activity, acting on single donors with incorporation of molecular oxygen, incorporatio…
356	AT4G27950	2.92002	2.24418	Ethylene-responsive transcription factor CRF4 [Source:UniProtKB/Swiss-Prot;Acc:Q9SUE3]	leaf development;cotyledon development;nucleus;nucleus;DNA-binding transcription factor activity;protein binding;transcription cis-regulatory region binding;guard cell,
357	AT3G52370	2.91663	2.12861	FASCICLIN-like arabinogalactan protein 15 [Source:UniProtKB/TrEMBL;Acc:A0A1I9LLN6]	#N/A
358	AT4G20780	2.90558	2.63266	Calcium-binding protein CML42 [Source:UniProtKB/Swiss-Prot;Acc:Q9SVG9]	trichome branching;chloroplast;calcium ion binding;protein binding;LP.02 two leaves visible stage;LP.04 four leaves visible stage;LP.06 six leaves visible stage;LP.08 eight leaves visible stage;LP.10 ten leaves visible stage;LP.12 twelve leaves visible stage;M germinated pollen stage;flowering stage;petal differentiation and expansion stage;plant embryo bilateral stage;plant embryo cotyledonary s…
359	AT1G07367	2.9038	6.56098	-	positive regulation of iron ion transport,
360	AT2G21510	2.90303	1.3638	DNAJ heat shock N-terminal domain-containing protein [Source:TAIR;Acc:AT2G21510]	#N/A
361	AT3G26840	2.90267	2.80532	Acyltransferase-like protein At3g26840, chloroplastic [Source:UniProtKB/Swiss-Prot;Acc:Q9LW26]	phytol metabolic process;triglyceride biosynthetic process;cellular response to nitrogen starvation;plant organ senescence;regulation of phytol biosynthetic process;regulation of triglyceride biosynthetic process;membrane;chloroplast;plastoglobule;diacylglycerol O-acyltransferase activity;protein binding;guard cell,
362	AT5G44568	2.90013	2.14706	Transmembrane protein [Source:UniProtKB/TrEMBL;Acc:Q570K8]	defense response;response to salicylic acid;defense response to bacterium;defense response to insect;response to herbivore;response to insect;response to salicylic acid;response to wounding;apoplast;endoplasmic reticulum;extracellular region;plasma membrane;LRR domain binding;receptor serine/threonine kinase binding;cauline leaf;guard cell;rosette leaf,
363	AT2G35290	2.89206	1.23659	At2g35290 [Source:UniProtKB/TrEMBL;Acc:Q8GWV0]	#N/A
364	AT1G10770	2.89104	2.28332	At1g10770 [Source:UniProtKB/TrEMBL;Acc:Q9SAC5]	pollen tube growth;pectinesterase activity;pectinesterase inhibitor activity;L mature pollen stage;M germinated pollen stage;flowering stage;petal differentiation and expansion stage;plant embryo globular stage;carpel;collective leaf structure;cotyledon;flower;flower pedicel;guard cell;petal;plant embryo;pollen;pollen tube cell;sepal;stamen;stem,
365	AT1G71880	2.88533	2.98304	Sucrose transport protein SUC1 [Source:UniProtKB/Swiss-Prot;Acc:Q39232]	carbohydrate transmembrane transport;pollen germination;proton transmembrane transport;response to nematode;sucrose transport;sucrose transport;transmembrane transport;plasma membrane;vacuole;cytoplasm;mitochondrion;plasma membrane;plasmodesma;vacuole;sucrose:proton symporter activity;LP.02 two leaves visible stage;LP.04 four leaves visible stage;LP.06 six leaves visible stage;LP.08 eight leaves …
366	AT1G56060	2.87915	4.09608	unknown protein; BEST Arabidopsis thaliana protein match is: unknown protein (TAIR:AT2G32210.1); Ha. [Source:TAIR;Acc:AT1G56060]	regulation of response to salt stress;cytoplasm;mitochondrion;protein binding;LP.02 two leaves visible stage;LP.04 four leaves visible stage;LP.06 six leaves visible stage;LP.08 eight leaves visible stage;LP.10 ten leaves visible stage;LP.12 twelve leaves visible stage;flowering stage;petal differentiation and expansion stage;vascular leaf senescent stage;carpel;collective leaf structure;cotyledo…
367	AT5G46590	2.87621	2.25284	NAC domain-containing protein 96 [Source:UniProtKB/Swiss-Prot;Acc:Q9LS24]	response to wounding;positive regulation of abscisic acid-activated signaling pathway;regulation of DNA-templated transcription;nucleus;DNA binding;DNA-binding transcription factor activity;protein binding;flowering stage;mature plant embryo stage;petal differentiation and expansion stage;plant embryo bilateral stage;plant embryo cotyledonary stage;plant embryo globular stage;collective leaf stru…
368	AT4G30280	2.87323	4.26471	Probable xyloglucan endotransglucosylase/hydrolase protein 18 [Source:UniProtKB/Swiss-Prot;Acc:Q9M0D2]	cellular response to hypoxia;xyloglucan metabolic process;plant-type secondary cell wall biogenesis;xyloglucan metabolic process;plant-type cell wall;Golgi apparatus;extracellular region;polysaccharide binding;xyloglucan:xyloglucosyl transferase activity;xyloglucan-specific endo-beta-1,4-glucanase activity;LP.04 four leaves visible stage;LP.06 six leaves visible stage;LP.08 eight leaves visible s…
369	AT4G20460	2.86811	2.31177	Probable UDP-arabinose 4-epimerase 3 [Source:UniProtKB/Swiss-Prot;Acc:Q9SUN3]	galactose metabolic process;Golgi apparatus;UDP-arabinose 4-epimerase activity;UDP-glucose 4-epimerase activity;L mature pollen stage;LP.02 two leaves visible stage;LP.08 eight leaves visible stage;M germinated pollen stage;flowering stage;petal differentiation and expansion stage;plant embryo bilateral stage;plant embryo cotyledonary stage;plant embryo globular stage;carpel;cauline leaf;collecti…
370	AT5G38700	2.86668	2.74717	Cotton fiber protein [Source:UniProtKB/TrEMBL;Acc:Q570M0]	#N/A
371	AT4G15610	2.86533	2.42817	CASP-like protein 1D1 [Source:UniProtKB/Swiss-Prot;Acc:Q9FE29]	#N/A
372	AT3G10530	2.85725	2.78338	F18K10.11 protein [Source:UniProtKB/TrEMBL;Acc:Q9LPP3]	maturation of SSU-rRNA from tricistronic rRNA transcript (SSU-rRNA, 5.8S rRNA, LSU-rRNA);nucleolus;nucleus;Cul4-RING E3 ubiquitin ligase complex;small-subunit processome;molecular_function;LP.02 two leaves visible stage;LP.04 four leaves visible stage;LP.06 six leaves visible stage;LP.08 eight leaves visible stage;LP.10 ten leaves visible stage;LP.12 twelve leaves visible stage;flowering stage;ma…
373	AT3G05715	2.85557	2.54293	-	#N/A
374	AT5G26220	2.84462	1.95267	Gamma-glutamylcyclotransferase 2-1 [Source:UniProtKB/Swiss-Prot;Acc:Q8GY54]	glutathione catabolic process;response to cadmium ion;response to lead ion;glutathione catabolic process;cytoplasm;cytoplasm;gamma-glutamylcyclotransferase activity;glutathione specific gamma-glutamylcyclotransferase activity;L mature pollen stage;LP.02 two leaves visible stage;LP.04 four leaves visible stage;LP.06 six leaves visible stage;LP.08 eight leaves visible stage;LP.10 ten leaves visible…
375	AT1G06520	2.8415	1.59153	Glycerol-3-phosphate acyltransferase 1 [Source:UniProtKB/Swiss-Prot;Acc:Q9SHJ5]	pollen sperm cell differentiation;cutin biosynthetic process;membrane;membrane;mitochondrion;glycerol-3-phosphate 2-O-acyltransferase activity;phosphatase activity;LP.04 four leaves visible stage;flowering stage;petal differentiation and expansion stage;plant embryo cotyledonary stage;plant embryo globular stage;carpel;collective leaf structure;flower;flower pedicel;fruit;guard cell;hypocotyl;inf…
376	AT1G70270	2.84129	5.55082	unknown protein; BEST Arabidopsis thaliana protein match is: unknown protein (TAIR:AT1G23965.1); Ha. [Source:TAIR;Acc:AT1G70270]	regulation of DNA-templated transcription;molecular_function;flowering stage;mature plant embryo stage;petal differentiation and expansion stage;plant embryo bilateral stage;plant embryo globular stage;carpel;cauline leaf;collective leaf structure;flower;flower pedicel;inflorescence meristem;leaf lamina base;petal;petiole;plant embryo;pollen;seed;sepal;stamen,
377	AT1G04237	2.84005	5.55524	-	#N/A
378	AT4G33985	2.83328	1.96443	Membrane insertase, putative (DUF1685) [Source:UniProtKB/TrEMBL;Acc:Q0WS40]	#N/A
379	AT4G24380	2.8291	1.49943	INVOLVED IN: 10-formyltetrahydrofolate biosynthetic process, folic acid and derivative biosynthetic process; EXPRESSED IN: 24 plant structures; EXPRESSED DURING: 15 growth stages; CONTAINS InterPro DOMAIN/s: Serine hydrolase (InterPro:IPR005645); BE /.../bidopsis thaliana protein match is: alpha/beta-Hydrolases superfamily protein (TAIR:AT5G65400.1); Ha. [Source:TAIR;Acc:AT4G24380]	#N/A
380	AT1G57560	2.82443	2.34498	At1g57560 [Source:UniProtKB/TrEMBL;Acc:Q9C695]	regulation of DNA-templated transcription;nucleus;nucleus;DNA binding;DNA-binding transcription factor activity;transcription cis-regulatory region binding;LP.02 two leaves visible stage;LP.04 four leaves visible stage;LP.06 six leaves visible stage;LP.08 eight leaves visible stage;LP.10 ten leaves visible stage;LP.12 twelve leaves visible stage;flowering stage;mature plant embryo stage;petal dif…
381	AT2G43510	2.81976	3.28694	TI1 [Source:UniProtKB/TrEMBL;Acc:A0A178VRC4]	defense response;defense response to fungus;extracellular region;secretory vesicle;serine-type endopeptidase inhibitor activity;sodium channel inhibitor activity;LP.02 two leaves visible stage;LP.04 four leaves visible stage;LP.06 six leaves visible stage;LP.08 eight leaves visible stage;LP.10 ten leaves visible stage;LP.12 twelve leaves visible stage;flowering stage;mature plant embryo stage;pet…
382	AT2G17280	2.81521	1.55055	Phosphoglycerate mutase-like protein [Source:UniProtKB/Swiss-Prot;Acc:Q8GY96]	#N/A
383	AT4G30430	2.81492	3.3575	Tetraspanin-9 [Source:UniProtKB/Swiss-Prot;Acc:Q9M0B7]	auxin-activated signaling pathway;plasma membrane;plasmodesma;extracellular region;plasma membrane;molecular_function;LP.10 ten leaves visible stage;flowering stage;petal differentiation and expansion stage;plant embryo globular stage;cotyledon;filament vascular system;flower;flower pedicel;guard cell;hypocotyl;leaf vascular system;plant egg cell;plant embryo;pollen;root;root vascular system;sepa…
384	AT5G09840	2.81483	2.48997	Emb [Source:UniProtKB/TrEMBL;Acc:Q9FIC2]	regulation of gene expression;chloroplast;mitochondrion;peroxisome;RNA nuclease activity;flowering stage;mature plant embryo stage;petal differentiation and expansion stage;plant embryo bilateral stage;plant embryo cotyledonary stage;plant embryo globular stage;collective leaf structure;flower;flower pedicel;guard cell;hypocotyl;petal;plant embryo;root;seed;sepal;shoot apex;vascular leaf,
385	AT4G11190	2.81102	2.76323	Dirigent protein 13 [Source:UniProtKB/Swiss-Prot;Acc:Q9T017]	#N/A
386	AT4G20830	2.80303	1.60058	Berberine bridge enzyme-like 19 [Source:UniProtKB/Swiss-Prot;Acc:Q9SVG4]	defense response to fungus;response to oxidative stress;apoplast;chloroplast;cytosol;mitochondrion;plant-type cell wall;plasma membrane;plasmodesma;vacuole;FAD binding;oxidoreductase activity, acting on the CH-OH group of donors, oxygen as acceptor;LP.02 two leaves visible stage;LP.04 four leaves visible stage;LP.06 six leaves visible stage;LP.08 eight leaves visible stage;LP.10 ten leaves visibl…
387	AT2G30870	2.79946	2.18787	Glutathione S-transferase F10 [Source:UniProtKB/Swiss-Prot;Acc:P42761]	response to water deprivation;toxin catabolic process;glutathione metabolic process;cytoplasm;apoplast;chloroplast;cytoplasm;cytosol;peroxisome;plant-type cell wall;plant-type vacuole;plasma membrane;copper ion binding;glutathione binding;glutathione transferase activity;LP.02 two leaves visible stage;LP.04 four leaves visible stage;LP.06 six leaves visible stage;LP.08 eight leaves visible stage;…
388	AT2G35658	2.79927	1.90022	unknown protein; FUNCTIONS IN: molecular_function unknown; INVOLVED IN: biological_process unknown; LOCATED IN: cellular_component unknown; BEST Arabidopsis thaliana protein match is: unknown protein (TAIR:AT4G16840.1); Ha. [Source:TAIR;Acc:AT2G35658]	#N/A
389	AT1G58684	2.79844	2.78286	40S ribosomal protein S2-2 [Source:UniProtKB/Swiss-Prot;Acc:Q93VB8]	cytosolic small ribosomal subunit;nucleus;plant-type cell wall;plasmodesma;Golgi apparatus;mRNA binding;guard cell;rosette leaf,
390	AT5G60730	2.79733	2.92294	Anion-transporting ATPase [Source:UniProtKB/TrEMBL;Acc:Q5XF80]	tail-anchored membrane protein insertion into ER membrane;chloroplast;mitochondrial matrix;mitochondrion;plastid;GET complex;ATP hydrolysis activity;LP.04 four leaves visible stage;LP.08 eight leaves visible stage;LP.12 twelve leaves visible stage;flowering stage;mature plant embryo stage;petal differentiation and expansion stage;plant embryo bilateral stage;plant embryo cotyledonary stage;plant …
391	AT4G39840	2.79053	2.95745	Cell wall integrity/stress response component-like protein [Source:UniProtKB/TrEMBL;Acc:Q9SMR9]	#N/A
392	AT3G02895	2.7902	2.08411	-	#N/A
393	AT3G04220	2.78892	3.28342	Disease resistance protein (TIR-NBS-LRR class) family [Source:UniProtKB/TrEMBL;Acc:Q9M8X8]	defense response to fungus;signal transduction;cytoplasm;ADP binding;ATP hydrolysis activity;LP.02 two leaves visible stage;LP.04 four leaves visible stage;LP.06 six leaves visible stage;LP.08 eight leaves visible stage;LP.10 ten leaves visible stage;LP.12 twelve leaves visible stage;flowering stage;mature plant embryo stage;petal differentiation and expansion stage;plant embryo bilateral stage;p…
394	AT1G13550	2.78761	2.47675	Putative uncharacterized protein [Source:UniProtKB/TrEMBL;Acc:Q3EDD3]	#N/A
395	AT3G57450	2.77898	2.78878	At3g57450 [Source:UniProtKB/TrEMBL;Acc:Q9SCM7]	#N/A
396	AT1G15870	2.77239	2.73052	At1g15870/F7H2_19 [Source:UniProtKB/TrEMBL;Acc:Q9LMP8]	mitochondrial matrix;mitochondrion;molecular_function;LP.04 four leaves visible stage;flowering stage;mature plant embryo stage;petal differentiation and expansion stage;plant embryo bilateral stage;plant embryo cotyledonary stage;plant embryo globular stage;collective leaf structure;flower;flower pedicel;guard cell;petal;petiole;plant embryo;root;seed;sepal;shoot apex;stamen;synergid;vascular le…
397	AT1G53920	2.76637	2.21331	GLIP5 [Source:UniProtKB/TrEMBL;Acc:A0A178WKF5]	#N/A
398	AT4G27560	2.76584	1.01201	UDP-glycosyltransferase 79B2 [Source:UniProtKB/Swiss-Prot;Acc:Q9T080]	anthocyanin-containing compound metabolic process;UDP-glucosyltransferase activity;UDP-glycosyltransferase activity;glycosyltransferase activity;guard cell,
399	AT4G25000	2.76461	2.16699	Alpha-amylase 1 [Source:UniProtKB/Swiss-Prot;Acc:Q8VZ56]	response to abscisic acid;response to gibberellin;sucrose catabolic process;apoplast;extracellular region;alpha-amylase activity;LP.02 two leaves visible stage;LP.04 four leaves visible stage;LP.06 six leaves visible stage;LP.08 eight leaves visible stage;LP.10 ten leaves visible stage;LP.12 twelve leaves visible stage;flowering stage;petal differentiation and expansion stage;plant embryo cotyled…
400	AT5G58840	2.76255	4.17421	Subtilisin-like protease SBT4.9 [Source:UniProtKB/Swiss-Prot;Acc:Q9FIM5]	proteolysis;extracellular region;extracellular region;serine-type endopeptidase activity;flowering stage;stamen,
401	AT1G19020	2.75167	1.32497	CDP-diacylglycerol-glycerol-3-phosphate 3-phosphatidyltransferase [Source:UniProtKB/TrEMBL;Acc:Q8VYY6]	cellular response to hypoxia;response to abiotic stimulus;response to bacterium;response to oxidative stress;response to reactive oxygen species;response to wounding;response to water deprivation;molecular_function;LP.02 two leaves visible stage;LP.04 four leaves visible stage;LP.06 six leaves visible stage;LP.08 eight leaves visible stage;LP.10 ten leaves visible stage;LP.12 twelve leaves visibl…
402	AT2G32220	2.75108	2.43989	60S ribosomal protein L27-1 [Source:UniProtKB/Swiss-Prot;Acc:Q9SKX8]	translation;cytoplasm;cytosolic large ribosomal subunit;endoplasmic reticulum;cytosolic large ribosomal subunit;structural constituent of ribosome;LP.02 two leaves visible stage;LP.04 four leaves visible stage;LP.06 six leaves visible stage;LP.08 eight leaves visible stage;LP.10 ten leaves visible stage;LP.12 twelve leaves visible stage;flowering stage;mature plant embryo stage;petal differentiat…
403	AT5G14580	2.74303	2.69635	Polyribonucleotide nucleotidyltransferase 2, mitochondrial [Source:UniProtKB/Swiss-Prot;Acc:Q9S7G6]	mitochondrial RNA 3'-end processing;mitochondrial RNA catabolic process;mitochondrial RNA processing;mitochondrial mRNA catabolic process;cytosol;mitochondrion;chloroplast;3'-5'-RNA exonuclease activity;polyribonucleotide nucleotidyltransferase activity;LP.04 four leaves visible stage;flowering stage;mature plant embryo stage;petal differentiation and expansion stage;plant embryo bilateral stage;…
404	AT3G21352	2.73971	3.71826	Putative uncharacterized protein [Source:UniProtKB/TrEMBL;Acc:Q1G3B1]	extracellular region;
405	AT1G23550	2.73814	1.62678	Probable inactive poly [ADP-ribose] polymerase SRO2 [Source:UniProtKB/Swiss-Prot;Acc:Q9ZUD9]	#N/A
406	AT5G07985	2.73515	2.85938	-	#N/A
407	AT5G39050	2.73181	1.12475	Phenolic glucoside malonyltransferase 1 [Source:UniProtKB/Swiss-Prot;Acc:Q940Z5]	#N/A
408	AT4G15975	2.72781	1.85447	RING/U-box superfamily protein [Source:TAIR;Acc:AT4G15975]	molecular_function;guard cell,
409	AT1G26200	2.72259	3.08948	TRAM, LAG1 and CLN8 (TLC) lipid-sensing domain containing protein [Source:TAIR;Acc:AT1G26200]	ceramide biosynthetic process;endoplasmic reticulum;sphingosine N-acyltransferase activity;guard cell,
410	AT2G43520	2.72173	2.24947	TI2 [Source:UniProtKB/TrEMBL;Acc:A0A178W058]	defense response;extracellular region;serine-type endopeptidase inhibitor activity;sodium channel inhibitor activity;LP.02 two leaves visible stage;LP.04 four leaves visible stage;LP.06 six leaves visible stage;LP.08 eight leaves visible stage;LP.10 ten leaves visible stage;LP.12 twelve leaves visible stage;flowering stage;mature plant embryo stage;petal differentiation and expansion stage;plant …
411	AT5G38310	2.7213	1.61011	Putative uncharacterized protein [Source:UniProtKB/TrEMBL;Acc:Q9FKN2]	#N/A
412	AT3G09350	2.72063	2.00325	Fes1A [Source:UniProtKB/TrEMBL;Acc:Q84J81]	response to heat;response to salt stress;endoplasmic reticulum;cytoplasm;cytosol;nucleus;Hsp70 protein binding;adenyl-nucleotide exchange factor activity;L mature pollen stage;LP.02 two leaves visible stage;LP.04 four leaves visible stage;LP.06 six leaves visible stage;LP.08 eight leaves visible stage;LP.10 ten leaves visible stage;LP.12 twelve leaves visible stage;M germinated pollen stage;flowe…
413	AT5G56010	2.71701	1.96221	Heat shock protein 90-3 [Source:UniProtKB/Swiss-Prot;Acc:P51818]	cellular response to calcium ion;chaperone-mediated protein complex assembly;response to heat;cellular response to heat;protein folding;protein stabilization;response to heat;cytosol;perinuclear region of cytoplasm;plasma membrane;Golgi apparatus;cytoplasm;cytosol;nucleolus;plasma membrane;plastid;secretory vesicle;protein-containing complex;ATP binding;ATP hydrolysis activity;mRNA binding;protei…
414	AT1G27920	2.71487	1.62076	65-kDa microtubule-associated protein 8 [Source:UniProtKB/Swiss-Prot;Acc:Q9C7G0]	microtubule cytoskeleton organization;cytoplasm;spindle;chloroplast;microtubule;phragmoplast;spindle;microtubule;microtubule binding;LP.02 two leaves visible stage;LP.04 four leaves visible stage;LP.06 six leaves visible stage;LP.10 ten leaves visible stage;flowering stage;mature plant embryo stage;petal differentiation and expansion stage;plant embryo cotyledonary stage;plant embryo globular sta…
415	AT5G16980	2.71129	2.02158	Zinc-binding dehydrogenase family protein [Source:UniProtKB/TrEMBL;Acc:F4KFK3]	response to oxidative stress;response to oxidative stress;cytoplasm;plastid;2-alkenal reductase [NAD(P)H] activity;oxidoreductase activity, acting on the CH-CH group of donors, NAD or NADP as acceptor;LP.04 four leaves visible stage;LP.06 six leaves visible stage;flowering stage;petal differentiation and expansion stage;carpel;collective leaf structure;cotyledon;flower;guard cell;inflorescence me…
416	AT5G09420	2.71097	2.21654	Outer envelope protein 64, mitochondrial [Source:UniProtKB/Swiss-Prot;Acc:F4KCL7]	protein import into mitochondrial matrix;protein targeting to mitochondrion;protein import into mitochondrial matrix;mitochondrion;protein binding;LP.02 two leaves visible stage;LP.04 four leaves visible stage;LP.06 six leaves visible stage;LP.08 eight leaves visible stage;LP.10 ten leaves visible stage;LP.12 twelve leaves visible stage;flowering stage;mature plant embryo stage;petal differentiat…
417	AT5G41730	2.71008	2.76512	Protein kinase family protein [Source:UniProtKB/TrEMBL;Acc:Q9FGG5]	defense response to other organism;protein phosphorylation;signal transduction;cytoplasm;cytoplasm;protein kinase activity;protein serine/threonine/tyrosine kinase activity;flowering stage;flower,
418	AT5G52810	2.6996	2.09451	Protein SAR DEFICIENT 4 [Source:UniProtKB/Swiss-Prot;Acc:Q9FLY0]	L-pipecolic acid biosynthetic process;systemic acquired resistance;positive regulation of systemic acquired resistance;cytoplasm;chloroplast;plastid;dehydropipecolic acid reductase;ornithine cyclodeaminase activity;LP.02 two leaves visible stage;LP.04 four leaves visible stage;LP.06 six leaves visible stage;LP.08 eight leaves visible stage;LP.10 ten leaves visible stage;LP.12 twelve leaves visibl…
419	AT2G26440	2.69758	3.85552	Probable pectinesterase/pectinesterase inhibitor 12 [Source:UniProtKB/Swiss-Prot;Acc:O48711]	response to bacterium;response to abscisic acid;response to salt;cell wall;extracellular region;pectinesterase activity;pectinesterase inhibitor activity;LP.02 two leaves visible stage;LP.04 four leaves visible stage;LP.06 six leaves visible stage;LP.08 eight leaves visible stage;LP.10 ten leaves visible stage;LP.12 twelve leaves visible stage;flowering stage;mature plant embryo stage;petal diffe…
420	AT5G20230	2.69675	3.0027	SAG14 [Source:UniProtKB/TrEMBL;Acc:A0A178UM84]	aluminum cation transport;cellular response to cold;cellular response to hypoxia;regulation of lignin biosynthetic process;response to absence of light;response to oomycetes;response to oxidative stress;response to wounding;plasma membrane;extracellular region;membrane;plant-type vacuole;plasma membrane;plastid;electron transfer activity;protein binding;L mature pollen stage;LP.02 two leaves visi…
421	AT5G06550	2.69482	2.43805	F-box protein At5g06550 [Source:UniProtKB/Swiss-Prot;Acc:Q67XX3]	positive regulation of seed germination;gibberellin mediated signaling pathway;epigenetic regulation of gene expression;positive regulation of seed germination;regulation of photomorphogenesis;response to red light;nucleus;nucleus;cis-regulatory region sequence-specific DNA binding;histone demethylase activity;transcription cis-regulatory region binding;LP.02 two leaves visible stage;LP.04 four l…
422	AT2G28900	2.69307	1.8603	Outer envelope pore protein 16-1, chloroplastic [Source:UniProtKB/Swiss-Prot;Acc:Q9ZV24]	protein import into chloroplast stroma;response to cold;response to glucose;response to jasmonic acid;response to sucrose;response to wounding;protein import into chloroplast stroma;chloroplast outer membrane;chloroplast;chloroplast envelope;chloroplast outer membrane;peroxisome;plant-type vacuole;plastid;plastid outer membrane;amino acid transmembrane transporter activity;mRNA binding;protein bi…
423	AT5G55930	2.68957	2.73245	Oligopeptide transporter 1 [Source:UniProtKB/Swiss-Prot;Acc:Q9FG72]	oligopeptide transport;plasma membrane;membrane;oligopeptide transmembrane transporter activity;L mature pollen stage;LP.02 two leaves visible stage;LP.04 four leaves visible stage;LP.06 six leaves visible stage;LP.08 eight leaves visible stage;LP.12 twelve leaves visible stage;M germinated pollen stage;flowering stage;petal differentiation and expansion stage;plant embryo bilateral stage;plant e…
424	AT2G18900	2.68825	2.28527	Transducin/WD40 repeat-like superfamily protein [Source:UniProtKB/TrEMBL;Acc:F4IRI1]	#N/A
425	AT1G26730	2.68761	2.26517	Phosphate transporter PHO1 homolog 7 [Source:UniProtKB/Swiss-Prot;Acc:Q6R8G3]	cellular response to phosphate starvation;phosphate ion transport;trans-Golgi network;plasma membrane;inositol hexakisphosphate binding;phosphate transmembrane transporter activity;LP.02 two leaves visible stage;LP.04 four leaves visible stage;LP.06 six leaves visible stage;LP.08 eight leaves visible stage;LP.10 ten leaves visible stage;LP.12 twelve leaves visible stage;flowering stage;mature pla…
426	AT2G35700	2.68179	2.00333	ERF38 [Source:UniProtKB/TrEMBL;Acc:A0A178VWJ3]	plant-type secondary cell wall biogenesis;regulation of DNA-templated transcription;embryo development ending in seed dormancy;nucleus;DNA-binding transcription factor activity;transcription cis-regulatory region binding;petal differentiation and expansion stage;seed maturation stage;flower;fruit;guard cell;inflorescence meristem;outer integument;peduncle;root endodermis,
427	AT5G50915	2.67712	3.26598	Transcription factor bHLH137 [Source:UniProtKB/Swiss-Prot;Acc:Q93W88]	response to gibberellin;cellular response to cytokinin stimulus;regulation of DNA-templated transcription;regulation of cell population proliferation;nucleus;nucleus;DNA-binding transcription factor activity;protein binding;LP.02 two leaves visible stage;LP.04 four leaves visible stage;LP.06 six leaves visible stage;LP.08 eight leaves visible stage;LP.10 ten leaves visible stage;LP.12 twelve leav…
428	AT1G09787	2.67712	2.42565	-	#N/A
429	AT4G21990	2.6739	1.84433	5'-adenylylsulfate reductase 3, chloroplastic [Source:UniProtKB/Swiss-Prot;Acc:P92980]	sulfate assimilation;sulfate assimilation, phosphoadenylyl sulfate reduction by phosphoadenylyl-sulfate reductase (thioredoxin);chloroplast;cytoplasm;adenylyl-sulfate reductase (glutathione) activity;adenylyl-sulfate reductase activity;phosphoadenylyl-sulfate reductase (thioredoxin) activity;L mature pollen stage;LP.02 two leaves visible stage;LP.04 four leaves visible stage;LP.06 six leaves visi…
430	AT1G32860	2.67282	1.36447	Glucan endo-1,3-beta-glucosidase 11 [Source:UniProtKB/Swiss-Prot;Acc:Q8L868]	carbohydrate metabolic process;plasma membrane;extracellular region;membrane;plasma membrane;glucan endo-1,3-beta-D-glucosidase activity;LP.02 two leaves visible stage;LP.04 four leaves visible stage;LP.06 six leaves visible stage;LP.10 ten leaves visible stage;LP.12 twelve leaves visible stage;flowering stage;mature plant embryo stage;petal differentiation and expansion stage;plant embryo bilate…
431	AT1G26233	2.67218	2.37408	SNOR95; snoRNA [Source:TAIR;Acc:AT1G26233]	rRNA modification;box H/ACA snoRNP complex;
432	AT5G56030	2.66523	1.98869	Heat shock protein 81-2 [Source:UniProtKB/TrEMBL;Acc:F4K6B6]	chaperone-mediated protein complex assembly;defense response;flower development;heat acclimation;leaf development;negative regulation of seed germination;protein stabilization;response to heat;response to salt stress;response to water deprivation;stomatal closure;cellular response to heat;defense response to bacterium;protein folding;protein stabilization;cytosol;perinuclear region of cytoplasm;p…
433	AT2G28500	2.6644	1.66103	LOB domain-containing protein 11 [Source:UniProtKB/Swiss-Prot;Acc:Q9SK08]	regulation of DNA-templated transcription;regulation of reactive oxygen species metabolic process;response to salt stress;root development;nucleus;nucleus;DNA-binding transcription activator activity;vascular system,
434	AT5G08135	2.6611	3.6889	-	#N/A
435	AT3G57490	2.65854	2.3137	40S ribosomal protein S2-4 [Source:UniProtKB/Swiss-Prot;Acc:Q9SCM3]	translation;cytosol;cytosolic small ribosomal subunit;plasmodesma;cytosolic small ribosomal subunit;mRNA binding;structural constituent of ribosome;LP.02 two leaves visible stage;LP.04 four leaves visible stage;LP.06 six leaves visible stage;LP.08 eight leaves visible stage;LP.10 ten leaves visible stage;LP.12 twelve leaves visible stage;flowering stage;mature plant embryo stage;petal differentia…
436	AT4G20835	2.65732	3.9452	-	#N/A
437	AT1G72280	2.65434	2.18581	Like disulfide bond formation protein [Source:UniProtKB/TrEMBL;Acc:Q0WSW0]	protein folding in endoplasmic reticulum;protein folding in endoplasmic reticulum;endoplasmic reticulum membrane;endoplasmic reticulum;nucleus;protein binding;protein-disulfide reductase activity;LP.02 two leaves visible stage;LP.04 four leaves visible stage;LP.06 six leaves visible stage;LP.08 eight leaves visible stage;LP.10 ten leaves visible stage;LP.12 twelve leaves visible stage;M germinate…
438	AT1G30960	2.65405	2.53377	GTP-binding protein ERG [Source:UniProtKB/Swiss-Prot;Acc:O82653]	ribosomal small subunit assembly;mitochondrion;mitochondrial ribosome binding;rRNA binding;ribosomal small subunit binding;LP.02 two leaves visible stage;LP.04 four leaves visible stage;flowering stage;mature plant embryo stage;petal differentiation and expansion stage;plant embryo bilateral stage;plant embryo cotyledonary stage;plant embryo globular stage;vascular leaf senescent stage;carpel;cau…
439	AT2G22470	2.64915	1.03317	Classical arabinogalactan protein 2 [Source:UniProtKB/Swiss-Prot;Acc:Q9SJY7]	#N/A
440	AT4G22530	2.64814	1.41328	S-adenosyl-L-methionine-dependent methyltransferases superfamily protein [Source:UniProtKB/TrEMBL;Acc:Q9SUW6]	#N/A
441	AT3G04770	2.6477	2.54247	40S ribosomal protein SA [Source:UniProtKB/TrEMBL;Acc:F4J4W3]	cytoplasmic translation;ribosomal small subunit assembly;chloroplast;cytoplasm;cytosolic ribosome;cytosolic small ribosomal subunit;cytosolic small ribosomal subunit;structural constituent of ribosome;LP.02 two leaves visible stage;LP.04 four leaves visible stage;LP.06 six leaves visible stage;LP.08 eight leaves visible stage;LP.10 ten leaves visible stage;LP.12 twelve leaves visible stage;M germ…
442	AT3G18600	2.64666	2.28006	DEAD-box ATP-dependent RNA helicase 51 [Source:UniProtKB/Swiss-Prot;Acc:Q9LIH9]	maturation of LSU-rRNA from tricistronic rRNA transcript (SSU-rRNA, 5.8S rRNA, LSU-rRNA);nucleolus;nucleolus;nucleus;cytosol;RNA helicase activity;LP.02 two leaves visible stage;LP.04 four leaves visible stage;LP.06 six leaves visible stage;LP.08 eight leaves visible stage;LP.10 ten leaves visible stage;LP.12 twelve leaves visible stage;flowering stage;mature plant embryo stage;petal differentiat…
443	AT3G62600	2.64252	2.55138	DnaJ protein ERDJ3B [Source:UniProtKB/Swiss-Prot;Acc:Q9LZK5]	pattern recognition receptor signaling pathway;protein refolding;cytoplasm;cytoplasm;cytosol;endoplasmic reticulum;endoplasmic reticulum lumen;protein-folding chaperone binding;L mature pollen stage;LP.02 two leaves visible stage;LP.04 four leaves visible stage;LP.06 six leaves visible stage;LP.08 eight leaves visible stage;LP.10 ten leaves visible stage;LP.12 twelve leaves visible stage;M germin…
444	AT1G22530	2.64184	3.33343	Patellin-2 [Source:UniProtKB/Swiss-Prot;Acc:Q56ZI2]	cellular response to auxin stimulus;protein localization involved in auxin polar transport;Golgi apparatus;nucleus;plasma membrane;cytosol;protease binding;LP.02 two leaves visible stage;LP.04 four leaves visible stage;LP.06 six leaves visible stage;LP.08 eight leaves visible stage;LP.10 ten leaves visible stage;LP.12 twelve leaves visible stage;flowering stage;mature plant embryo stage;petal dif…
445	AT5G26340	2.63677	1.14664	STP13 [Source:UniProtKB/TrEMBL;Acc:A0A178UHA7]	monosaccharide transmembrane transport;response to abscisic acid;response to salt stress;response to water deprivation;cytoplasm;plasma membrane;plasmodesma;plastid;carbohydrate transmembrane transporter activity;hexose:proton symporter activity;high-affinity D-glucose:proton symporter activity;monosaccharide transmembrane transporter activity;LP.02 two leaves visible stage;LP.04 four leaves visi…
446	AT5G12420	2.63331	2.00663	O-acyltransferase (WSD1-like) family protein [Source:UniProtKB/TrEMBL;Acc:Q94CK0]	wax biosynthetic process;response to abscisic acid;response to salt stress;response to water deprivation;triglyceride biosynthetic process;plasma membrane;Golgi apparatus;endoplasmic reticulum;nucleus;O-acyltransferase activity;long-chain-alcohol O-fatty-acyltransferase activity;LP.04 four leaves visible stage;LP.06 six leaves visible stage;flowering stage;vascular leaf senescent stage;collective…
447	AT3G14395	2.63264	1.55921	At3g14395 [Source:UniProtKB/TrEMBL;Acc:Q8L923]	cell redox homeostasis;defense response to insect;jasmonic acid mediated signaling pathway;photosynthesis;positive regulation of defense response to insect;response to herbivore;salicylic acid mediated signaling pathway;cytoplasm;endomembrane system;nucleus;molecular_function;flowering stage;mature plant embryo stage;petal differentiation and expansion stage;plant embryo bilateral stage;plant emb…
448	AT4G05410	2.63081	2.2215	U3 snoRNP-associated protein-like YAO [Source:UniProtKB/Swiss-Prot;Acc:Q9M0V4]	acceptance of pollen;embryo development ending in seed dormancy;embryo sac development;nucleolus;nucleus;Cul4-RING E3 ubiquitin ligase complex;small-subunit processome;snoRNA binding;LP.02 two leaves visible stage;LP.04 four leaves visible stage;LP.06 six leaves visible stage;LP.08 eight leaves visible stage;LP.10 ten leaves visible stage;LP.12 twelve leaves visible stage;flowering stage;mature p…
449	AT1G59950	2.62841	5.49691	Aldo/keto reductase [Source:UniProtKB/TrEMBL;Acc:Q1PFI5]	#N/A
450	AT3G22310	2.62314	2.35692	DEAD-box ATP-dependent RNA helicase 9, mitochondrial [Source:UniProtKB/Swiss-Prot;Acc:Q9LUW6]	response to cold;response to salt stress;response to water deprivation;viral RNA genome replication;Group II intron splicing;cytoplasm;cytoplasm;cytosol;nucleus;protein-containing complex;viral replication complex;DNA binding;RNA binding;RNA helicase activity;nucleic acid binding;guard cell;rosette leaf;cell-to-cell mobile RNA,
451	AT2G45900	2.62275	1.9467	TRM13 [Source:UniProtKB/TrEMBL;Acc:A0A384LCE0]	response to gibberellin;nucleus;plasmodesma;molecular_function;petal differentiation and expansion stage;carpel;collective leaf structure;flower;inflorescence meristem;petal;sepal;shoot apex;shoot system;vascular leaf,
452	AT2G06465	2.62229	3.71404	-	#N/A
453	AT2G40750	2.61538	4.21016	Probable WRKY transcription factor 54 [Source:UniProtKB/Swiss-Prot;Acc:Q93WU8]	negative regulation of leaf senescence;regulation of defense response;response to salicylic acid;defense response to bacterium;defense response to fungus;regulation of DNA-templated transcription;regulation of brassinosteroid mediated signaling pathway;regulation of ethylene-activated signaling pathway;regulation of jasmonic acid mediated signaling pathway;regulation of response to osmotic stress…
454	AT3G24090	2.61329	1.43685	GFAT [Source:UniProtKB/TrEMBL;Acc:A0A384L621]	glucosamine biosynthetic process;UDP-N-acetylglucosamine metabolic process;fructose 6-phosphate metabolic process;glutamine metabolic process;pollen wall assembly;protein N-linked glycosylation;response to dithiothreitol;response to endoplasmic reticulum stress;cytoplasm;glutamine-fructose-6-phosphate transaminase (isomerizing) activity;LP.02 two leaves visible stage;LP.04 four leaves visible sta…
455	AT4G24190	2.6124	2.54046	Endoplasmin homolog [Source:UniProtKB/Swiss-Prot;Acc:Q9STX5]	protein secretion;regulation of meristem growth;regulation of meristem structural organization;response to salt stress;response to water deprivation;protein folding;response to endoplasmic reticulum stress;chloroplast;cytosol;endoplasmic reticulum;mitochondrion;nucleus;plant-type vacuole;plasma membrane;plasmodesma;secretory vesicle;Golgi apparatus;cytosol;ATP binding;ATP hydrolysis activity;prot…
456	AT1G28190	2.61212	1.24635	F3H9.15 protein [Source:UniProtKB/TrEMBL;Acc:Q9FZ93]	response to fungus;nucleus;molecular_function;LP.04 four leaves visible stage;LP.06 six leaves visible stage;LP.08 eight leaves visible stage;flowering stage;petal differentiation and expansion stage;plant embryo bilateral stage;plant embryo cotyledonary stage;carpel;collective leaf structure;cotyledon;flower;guard cell;hypocotyl;plant embryo;pollen;root;seed;sepal;shoot apex;stamen;stem;vascular…
457	AT1G80820	2.5992	1.19508	Cinnamoyl-CoA reductase 2 [Source:UniProtKB/Swiss-Prot;Acc:Q9SAH9]	lignin biosynthetic process;response to cold;circadian rhythm;negative regulation of circadian rhythm;cinnamoyl-CoA reductase activity;oxidoreductase activity, acting on the CH-OH group of donors, NAD or NADP as acceptor;petal differentiation and expansion stage;flower;guard cell;hypocotyl;root,
458	AT5G37980	2.5976	1.64083	Allyl alcohol dehydrogenase; NADP-dependent oxidoreductase-like protein [Source:UniProtKB/TrEMBL;Acc:Q9FKC9]	response to oxidative stress;response to oxidative stress;cytoplasm;plasmodesma;2-alkenal reductase [NAD(P)H] activity;oxidoreductase activity, acting on the CH-CH group of donors, NAD or NADP as acceptor;collective leaf structure;guard cell;inflorescence meristem;root,
459	AT1G78050	2.59757	1.93793	Phosphoglycerate/bisphosphoglycerate mutase [Source:UniProtKB/TrEMBL;Acc:F4I8M8]	response to nitrate;canonical glycolysis;response to nitrate;response to nitrite;cytosol;chloroplast;plastid;phosphoglycerate mutase activity;M germinated pollen stage;flowering stage;mature plant embryo stage;petal differentiation and expansion stage;plant embryo bilateral stage;plant embryo cotyledonary stage;plant embryo globular stage;carpel;collective leaf structure;flower;flower pedicel;gua…
460	AT3G05770	2.59493	1.90123	F10A16.6 protein [Source:UniProtKB/TrEMBL;Acc:Q9M9L9]	pollen tube development;nucleus;molecular_function;M germinated pollen stage;pollen;pollen tube cell,
461	AT1G15010	2.5938	3.24302	Mediator of RNA polymerase II transcription subunit [Source:UniProtKB/TrEMBL;Acc:Q8LCU9]	cellular response to hypoxia;defense response to fungus;mitochondrion;molecular_function;LP.02 two leaves visible stage;LP.04 four leaves visible stage;LP.06 six leaves visible stage;LP.08 eight leaves visible stage;LP.10 ten leaves visible stage;LP.12 twelve leaves visible stage;flowering stage;petal differentiation and expansion stage;plant embryo globular stage;carpel;collective leaf structure…
462	AT5G67310	2.59342	2.66632	At5g67310 [Source:UniProtKB/TrEMBL;Acc:Q8GZ20]	#N/A
463	AT5G25440	2.59014	2.47489	Protein kinase superfamily protein [Source:TAIR;Acc:AT5G25440]	immune response-activating signaling pathway;positive regulation of defense response to bacterium;protein autophosphorylation;cytoplasm;nucleus;plasma membrane;plasmodesma;ATP binding;protein binding;protein kinase activity;LP.02 two leaves visible stage;LP.04 four leaves visible stage;LP.06 six leaves visible stage;LP.08 eight leaves visible stage;LP.10 ten leaves visible stage;LP.12 twelve leav…
464	AT3G02832	2.58995	3.05594	-	#N/A
465	AT4G05390	2.58955	2.4249	Ferredoxin--NADP reductase, root isozyme 1, chloroplastic [Source:UniProtKB/Swiss-Prot;Acc:Q9M0V6]	#N/A
466	AT5G64120	2.58645	3.88329	Peroxidase [Source:UniProtKB/TrEMBL;Acc:A0A178UAR8]	cellular oxidant detoxification;defense response to fungus;lignin metabolic process;respiratory burst;response to stress;plant-type cell wall;apoplast;cytoplasmic stress granule;extracellular region;plant-type cell wall;secretory vesicle;peroxidase activity;LP.02 two leaves visible stage;LP.04 four leaves visible stage;LP.06 six leaves visible stage;LP.08 eight leaves visible stage;LP.10 ten leav…
467	AT3G03910	2.58524	1.75116	Glutamate dehydrogenase [Source:UniProtKB/TrEMBL;Acc:A0A178VBI2]	L-glutamate catabolic process;mitochondrion;chloroplast;cytosol;mitochondrion;glutamate dehydrogenase (NAD+) activity;LP.04 four leaves visible stage;LP.06 six leaves visible stage;LP.10 ten leaves visible stage;flowering stage;petal differentiation and expansion stage;plant embryo cotyledonary stage;plant embryo globular stage;vascular leaf senescent stage;carpel;cauline leaf;collective leaf str…
468	AT3G25730	2.5799	2.50248	AP2/ERF and B3 domain-containing transcription factor ARF14 [Source:UniProtKB/Swiss-Prot;Acc:Q9LS06]	regulation of DNA-templated transcription;nucleus;DNA-binding transcription factor activity;transcription cis-regulatory region binding;petal differentiation and expansion stage;cotyledon;flower;guard cell;hypocotyl;plant callus;root;seed,
469	AT3G46110	2.56604	2.09235	At3g46110 [Source:UniProtKB/TrEMBL;Acc:Q8GY65]	inflorescence development;plant organ morphogenesis;protein polymerization;regulation of auxin biosynthetic process;regulation of auxin mediated signaling pathway;regulation of cell division;regulation of leaf development;regulation of root morphogenesis;response to osmotic stress;response to salt;specification of plant organ axis polarity;nucleus;protein binding;protein homodimerization activity…
470	AT2G47990	2.56546	2.34263	Protein SLOW WALKER 1 [Source:UniProtKB/Swiss-Prot;Acc:O82266]	embryo sac development;megagametogenesis;rRNA processing;positive regulation of transcription by RNA polymerase I;rRNA processing;nucleolus;nucleolus;nucleus;Cul4-RING E3 ubiquitin ligase complex;mRNA binding;E two nucleate megagametophyte stage;LP.02 two leaves visible stage;LP.04 four leaves visible stage;LP.06 six leaves visible stage;LP.08 eight leaves visible stage;LP.10 ten leaves visible s…
471	AT1G29980	2.56226	2.08989	Uncharacterized protein T1P2.9 [Source:UniProtKB/TrEMBL;Acc:Q9C8S1]	#N/A
472	AT5G27120	2.5548	2.15732	Probable nucleolar protein 5-1 [Source:UniProtKB/Swiss-Prot;Acc:O04658]	nucleolus;nucleus;plasmodesma;cytosol;box C/D methylation guide snoRNP complex;small-subunit processome;mRNA binding;snoRNA binding;guard cell;cell-to-cell mobile RNA,
473	AT2G46860	2.54966	2.55207	PPa3 [Source:UniProtKB/TrEMBL;Acc:A0A178VZ15]	phosphate-containing compound metabolic process;cytosol;cytoplasm;cytosol;nucleoplasm;inorganic diphosphate phosphatase activity;L mature pollen stage;M germinated pollen stage;flowering stage;petal differentiation and expansion stage;plant embryo globular stage;carpel;collective leaf structure;flower;petal;plant embryo;pollen;pollen tube cell;root hair cell;rosette leaf;sepal;stamen;trichoblast,
474	AT4G12400	2.54875	1.59323	Hsp70-Hsp90 organizing protein 3 [Source:UniProtKB/Swiss-Prot;Acc:Q9STH1]	chaperone-mediated protein complex assembly;heat acclimation;cytosol;Hsp90 protein binding;preprotein binding;M germinated pollen stage;flowering stage;mature plant embryo stage;petal differentiation and expansion stage;plant embryo bilateral stage;plant embryo cotyledonary stage;plant embryo globular stage;carpel;collective leaf structure;cultured plant cell;flower;flower pedicel;guard cell;hypo…
475	AT2G31180	2.54472	1.27443	Transcription factor MYB14 [Source:UniProtKB/Swiss-Prot;Acc:Q9SJX8]	positive regulation of DNA-templated transcription;response to cold;response to freezing;nucleus;DNA-binding transcription factor activity;transcription cis-regulatory region binding;hypocotyl;plant sperm cell;root,
476	AT5G36920	2.54299	1.49461	Transmembrane protein [Source:UniProtKB/TrEMBL;Acc:Q9FIW1]	defense response to other organism;response to bacterium;response to external biotic stimulus;defense response to fungus;response to bacterium;response to ethylene;response to fungus;response to heat;response to hydrogen peroxide;response to jasmonic acid;response to salicylic acid;response to cold;response to jasmonic acid;response to salicylic acid;Golgi apparatus;apoplast;endoplasmic reticulum…
477	AT2G30140	2.54119	1.40509	UDP-glycosyltransferase 87A2 [Source:UniProtKB/Swiss-Prot;Acc:O64733]	regulation of flower development;cytoplasm;cytosol;nucleus;UDP-glucosyltransferase activity;glycosyltransferase activity;LP.02 two leaves visible stage;LP.04 four leaves visible stage;LP.06 six leaves visible stage;LP.08 eight leaves visible stage;LP.10 ten leaves visible stage;LP.12 twelve leaves visible stage;flowering stage;petal differentiation and expansion stage;plant embryo globular stage;…
478	AT5G65870	2.53936	2.03283	Phytosulfokines 5 [Source:UniProtKB/Swiss-Prot;Acc:Q9FEB4]	cell differentiation;plant organ morphogenesis;cell population proliferation;extracellular matrix;extracellular region;molecular_function;LP.02 two leaves visible stage;LP.04 four leaves visible stage;LP.06 six leaves visible stage;LP.08 eight leaves visible stage;LP.10 ten leaves visible stage;LP.12 twelve leaves visible stage;flowering stage;petal differentiation and expansion stage;plant embry…
479	AT5G27330	2.53906	1.94826	Prefoldin chaperone subunit family protein [Source:UniProtKB/TrEMBL;Acc:F4K498]	translation;Golgi cis cisterna;endoplasmic reticulum;cytosolic large ribosomal subunit;RNA binding;structural constituent of ribosome;LP.02 two leaves visible stage;LP.04 four leaves visible stage;LP.08 eight leaves visible stage;LP.10 ten leaves visible stage;LP.12 twelve leaves visible stage;flowering stage;mature plant embryo stage;petal differentiation and expansion stage;plant embryo bilater…
480	AT3G12860	2.53741	2.11947	NOP56-like pre RNA processing ribonucleoprotein [Source:UniProtKB/TrEMBL;Acc:Q9LTV0]	nucleus;box C/D methylation guide snoRNP complex;small-subunit processome;snoRNA binding;LP.04 four leaves visible stage;flowering stage;mature plant embryo stage;petal differentiation and expansion stage;plant embryo bilateral stage;plant embryo cotyledonary stage;plant embryo globular stage;vascular leaf senescent stage;carpel;cauline leaf;collective leaf structure;flower;flower pedicel;guard c…
481	AT1G61930	2.53544	1.61721	At1g61930 [Source:UniProtKB/TrEMBL;Acc:O80698]	leaf senescence;cytoplasm;molecular_function;flowering stage;mature plant embryo stage;petal differentiation and expansion stage;plant embryo bilateral stage;plant embryo cotyledonary stage;carpel;collective leaf structure;flower;guard cell;petal;plant embryo;root;seed;sepal;shoot apex;stem,
482	AT1G04077	2.53019	2.33129	-	#N/A
483	AT1G60850	2.52731	2.29937	DNA-directed RNA polymerase family protein [Source:UniProtKB/TrEMBL;Acc:Q9C6C2]	#N/A
484	AT2G27840	2.52562	2.35399	Histone deacetylase HDT4 [Source:UniProtKB/Swiss-Prot;Acc:Q9M4T3]	seed dormancy process;siRNA processing;nucleolus;nucleus;histone deacetylase activity;protein binding;LP.02 two leaves visible stage;LP.04 four leaves visible stage;LP.06 six leaves visible stage;LP.08 eight leaves visible stage;LP.10 ten leaves visible stage;LP.12 twelve leaves visible stage;flowering stage;lateral root primordium formation stage;mature plant embryo stage;petal differentiation a…
485	AT3G16810	2.52122	2.11563	Pumilio homolog 24 [Source:UniProtKB/Swiss-Prot;Acc:Q9LRZ3]	embryo development ending in seed dormancy;regulation of translation;nucleolus;nucleolus;nucleus;cytosol;RNA binding;mRNA binding;LP.02 two leaves visible stage;LP.04 four leaves visible stage;LP.06 six leaves visible stage;LP.08 eight leaves visible stage;LP.10 ten leaves visible stage;LP.12 twelve leaves visible stage;flowering stage;mature plant embryo stage;petal differentiation and expansion…
486	AT4G27730	2.51852	2.8658	Oligopeptide transporter 6 [Source:UniProtKB/Swiss-Prot;Acc:Q9T095]	oligopeptide transport;plasma membrane;cytoplasm;membrane;oligopeptide transmembrane transporter activity;flowering stage;mature plant embryo stage;petal differentiation and expansion stage;plant embryo bilateral stage;plant embryo cotyledonary stage;carpel;collective leaf structure;flower;flower pedicel;guard cell;petal;plant embryo;seed;sepal;shoot apex,
487	AT2G38310	2.51119	3.24887	Abscisic acid receptor PYL4 [Source:UniProtKB/Swiss-Prot;Acc:O80920]	abscisic acid-activated signaling pathway;abscisic acid-activated signaling pathway;cytoplasm;nucleus;cytoplasm;nucleus;plant-type vacuole membrane;plasma membrane;abscisic acid binding;protein binding;protein homodimerization activity;protein phosphatase inhibitor activity;signaling receptor activity;ubiquitin-like protein ligase binding;LP.02 two leaves visible stage;LP.04 four leaves visible s…
488	AT3G58660	2.51026	2.02819	Ribosomal protein L1p/L10e family [Source:UniProtKB/TrEMBL;Acc:Q9LXT5]	#N/A
489	AT4G23280	2.50335	3.09113	Putative cysteine-rich receptor-like protein kinase 20 [Source:UniProtKB/Swiss-Prot;Acc:O65479]	defense response;defense response to bacterium;programmed cell death;response to salicylic acid;defense response to bacterium;plant-type hypersensitive response;signal transduction;plasma membrane;chloroplast;extracellular region;kinase activity;protein serine/threonine kinase activity;LP.02 two leaves visible stage;LP.04 four leaves visible stage;LP.06 six leaves visible stage;LP.08 eight leaves…
490	AT1G80450	2.50301	1.80391	VQ motif-containing protein 11 [Source:UniProtKB/Swiss-Prot;Acc:Q9M8L3]	#N/A
491	AT1G62790	2.50005	2.512	At1g62790 [Source:UniProtKB/TrEMBL;Acc:Q6NLF7]	#N/A
492	AT5G12010	2.4974	1.45292	AT5g12010/F14F18_180 [Source:UniProtKB/TrEMBL;Acc:Q9LYH2]	#N/A
493	AT4G19120	2.49686	2.30912	Probable methyltransferase PMT21 [Source:UniProtKB/Swiss-Prot;Acc:Q94II3]	#N/A
494	AT5G17350	2.49643	1.14679	Uncharacterized protein At5g17350 [Source:UniProtKB/TrEMBL;Acc:Q9LF49]	response to fungus;chloroplast;molecular_function;LP.02 two leaves visible stage;LP.04 four leaves visible stage;LP.06 six leaves visible stage;LP.08 eight leaves visible stage;LP.10 ten leaves visible stage;LP.12 twelve leaves visible stage;flowering stage;petal differentiation and expansion stage;carpel;collective leaf structure;cotyledon;flower;flower pedicel;guard cell;hypocotyl;inflorescence…
495	AT2G28140	2.49601	3.58498	Enabled-like protein (DUF1635) [Source:UniProtKB/TrEMBL;Acc:Q9ZUV6]	#N/A
496	AT4G18010	2.49533	1.658	Type I inositol polyphosphate 5-phosphatase 2 [Source:UniProtKB/Swiss-Prot;Acc:Q9FUR2]	response to abscisic acid;seed germination;inositol trisphosphate metabolic process;phosphatidylinositol dephosphorylation;seedling development;cytoplasm;inositol-polyphosphate 5-phosphatase activity;phosphatidylinositol-3,4,5-trisphosphate 5-phosphatase activity;phosphatidylinositol-4,5-bisphosphate 5-phosphatase activity;protein binding;LP.02 two leaves visible stage;LP.04 four leaves visible s…
497	AT1G76790	2.49484	1.96055	Indole glucosinolate O-methyltransferase 5 [Source:UniProtKB/Swiss-Prot;Acc:Q9SRD4]	indole glucosinolate biosynthetic process;biosynthetic process;methylation;cytosol;O-methyltransferase activity;S-adenosylmethionine-dependent methyltransferase activity;acetylserotonin O-methyltransferase activity;LP.02 two leaves visible stage;LP.04 four leaves visible stage;LP.06 six leaves visible stage;LP.08 eight leaves visible stage;LP.10 ten leaves visible stage;LP.12 twelve leaves visibl…
498	AT3G08075	2.49422	4.74036	-	#N/A
499	AT3G44750	2.48669	2.34583	Histone deacetylase HDT1 [Source:UniProtKB/Swiss-Prot;Acc:Q9FVE6]	DNA-mediated transformation;polarity specification of adaxial/abaxial axis;root development;seed dormancy process;nucleolus;nucleus;histone deacetylase activity;protein binding;LP.02 two leaves visible stage;LP.04 four leaves visible stage;LP.06 six leaves visible stage;LP.08 eight leaves visible stage;LP.10 ten leaves visible stage;LP.12 twelve leaves visible stage;flowering stage;lateral root p…
500	AT5G08790	2.4865	2.05186	Protein ATAF2 [Source:UniProtKB/Swiss-Prot;Acc:Q9C598]	regulation of cell size;response to fungus;response to jasmonic acid;response to light stimulus;response to salicylic acid;response to sucrose;response to wounding;embryo development ending in seed dormancy;leaf senescence;negative regulation of DNA-templated transcription;positive regulation of DNA-templated transcription;regulation of photomorphogenesis;nucleus;DNA-binding transcription factor …
501	AT1G62300	2.48641	1.15262	Uncharacterized protein At1g62300 (Fragment) [Source:UniProtKB/TrEMBL;Acc:C0SV11]	cellular response to boron-containing substance deprivation;cellular response to phosphate starvation;negative regulation of DNA-templated transcription;nucleus;DNA-binding transcription factor activity;protein binding;transcription cis-regulatory region binding;LP.04 four leaves visible stage;LP.06 six leaves visible stage;LP.12 twelve leaves visible stage;flowering stage;petal differentiation a…
502	AT1G14540	2.48544	3.73402	Peroxidase [Source:UniProtKB/TrEMBL;Acc:A0A178WND9]	cellular response to hypoxia;cellular response to hypoxia;response to oxidative stress;plant-type cell wall;extracellular region;peroxidase activity;flowering stage;endosperm;guard cell;leaf apex;root;sepal;stamen,
503	AT4G37450	2.48529	3.18517	arabinogalactan protein 18 [Source:TAIR;Acc:AT4G37450]	megasporogenesis;rhamnogalacturonan II biosynthetic process;membrane;plasma membrane;molecular_function;LP.02 two leaves visible stage;LP.04 four leaves visible stage;LP.06 six leaves visible stage;LP.08 eight leaves visible stage;LP.10 ten leaves visible stage;LP.12 twelve leaves visible stage;flowering stage;mature plant embryo stage;petal differentiation and expansion stage;plant embryo bilate…
504	AT4G26600	2.48332	2.37813	S-adenosyl-L-methionine-dependent methyltransferases superfamily protein [Source:TAIR;Acc:AT4G26600]	RNA methylation;RNA processing;maturation of LSU-rRNA;rRNA base methylation;nucleolus;nucleolus;nucleus;rRNA (cytosine-C5-)-methyltransferase activity;LP.02 two leaves visible stage;LP.04 four leaves visible stage;flowering stage;mature plant embryo stage;petal differentiation and expansion stage;plant embryo bilateral stage;plant embryo cotyledonary stage;plant embryo globular stage;vascular lea…
505	AT1G54970	2.48208	3.20414	Proline-rich protein 1 [Source:UniProtKB/Swiss-Prot;Acc:Q9FZ35]	response to ethylene;cell periphery;plant-type cell wall;molecular_function;root;root hair cell;trichoblast;root hair cell;cell-to-cell mobile RNA,
506	AT3G21540	2.48196	2.0666	Transducin family protein / WD-40 repeat family protein [Source:UniProtKB/TrEMBL;Acc:Q9LVF2]	maturation of SSU-rRNA;nucleolus;nucleus;Pwp2p-containing subcomplex of 90S preribosome;small-subunit processome;snoRNA binding;LP.02 two leaves visible stage;LP.04 four leaves visible stage;LP.10 ten leaves visible stage;flowering stage;mature plant embryo stage;petal differentiation and expansion stage;plant embryo bilateral stage;plant embryo cotyledonary stage;plant embryo globular stage;vasc…
507	AT5G51830	2.48035	1.57263	Probable fructokinase-7 [Source:UniProtKB/Swiss-Prot;Acc:Q9FLH8]	carbohydrate biosynthetic process;fatty acid biosynthetic process;fructose metabolic process;fructose metabolic process;cytosol;cytoplasm;cytosol;fructokinase activity;LP.02 two leaves visible stage;LP.04 four leaves visible stage;LP.06 six leaves visible stage;LP.08 eight leaves visible stage;LP.10 ten leaves visible stage;LP.12 twelve leaves visible stage;flowering stage;mature plant embryo sta…
508	AT4G00670	2.47636	1.49631	At4g00670 [Source:UniProtKB/TrEMBL;Acc:Q6IDB4]	plasma membrane;molecular_function;guard cell;portion of vascular tissue,
509	AT1G54575	2.47632	1.28266	unknown protein; Ha. [Source:TAIR;Acc:AT1G54575]	#N/A
510	AT1G61640	2.47554	2.2819	Protein kinase superfamily protein [Source:UniProtKB/TrEMBL;Acc:Q8L6Y8]	#N/A
511	AT1G24280	2.47506	2.66828	Glucose-6-phosphate 1-dehydrogenase [Source:UniProtKB/TrEMBL;Acc:A0A178WP00]	glucose metabolic process;pentose-phosphate shunt, oxidative branch;glucose metabolic process;pentose-phosphate shunt, oxidative branch;chloroplast;glucose-6-phosphate dehydrogenase activity;protein binding;LP.02 two leaves visible stage;LP.04 four leaves visible stage;LP.06 six leaves visible stage;LP.08 eight leaves visible stage;LP.10 ten leaves visible stage;LP.12 twelve leaves visible stage;…
512	AT4G39070	2.47503	2.71068	B-box zinc finger protein 20 [Source:UniProtKB/Swiss-Prot;Acc:Q0IGM7]	regulation of DNA-templated transcription;response to brassinosteroid;negative regulation of brassinosteroid mediated signaling pathway;photomorphogenesis;positive regulation of photomorphogenesis;regulation of DNA-templated transcription;nucleus;nucleus;DNA-binding transcription factor activity;protein binding;transcription cis-regulatory region binding;zinc ion binding;LP.04 four leaves visible…
513	AT5G01040	2.47259	2.48405	Laccase-8 [Source:UniProtKB/Swiss-Prot;Acc:Q9LFD2]	response to copper ion;vegetative to reproductive phase transition of meristem;extracellular region;oxidoreductase activity;flower;fruit;guard cell;root,
514	AT3G13650	2.47068	1.21621	Dirigent protein 7 [Source:UniProtKB/Swiss-Prot;Acc:Q9LID5]	#N/A
515	AT2G38920	2.46845	2.59622	Probable E3 ubiquitin-protein ligase BAH1-like [Source:UniProtKB/Swiss-Prot;Acc:Q8GW10]	#N/A
516	AT2G34260	2.46725	2.39197	WD repeat-containing protein 55 [Source:UniProtKB/Swiss-Prot;Acc:O80775]	determination of bilateral symmetry;embryo development ending in seed dormancy;embryo sac development;endosperm development;polar nucleus fusion;developmental vegetative growth;cytoplasm;nucleus;Cul4-RING E3 ubiquitin ligase complex;protein binding;LP.02 two leaves visible stage;LP.04 four leaves visible stage;LP.06 six leaves visible stage;LP.08 eight leaves visible stage;LP.10 ten leaves visibl…
517	AT3G27550	2.46414	2.33656	RNA-binding CRS1 / YhbY (CRM) domain protein [Source:UniProtKB/TrEMBL;Acc:A0A1I9LTS8]	Group II intron splicing;mitochondrial polycistronic RNA processing;response to abscisic acid;response to salt stress;response to water deprivation;chloroplast;mitochondrion;molecular_function;flowering stage;mature plant embryo stage;petal differentiation and expansion stage;plant embryo bilateral stage;plant embryo cotyledonary stage;plant embryo globular stage;carpel;collective leaf structure;…
518	AT1G27330	2.46277	2.44005	At1g27330 [Source:UniProtKB/TrEMBL;Acc:Q84K46]	response to oxidative stress;endoplasmic reticulum unfolded protein response;endoplasmic reticulum;mitochondrion;molecular_function;L mature pollen stage;M germinated pollen stage;guard cell;pollen;pollen tube cell;cell-to-cell mobile RNA,
519	AT3G19150	2.46167	2.43384	Cyclin-dependent kinase inhibitor [Source:UniProtKB/TrEMBL;Acc:A6QRA0]	DNA endoreduplication;positive regulation of DNA replication;nucleus;male germ cell nucleus;nucleoplasm;nucleus;cyclin binding;cyclin-dependent protein serine/threonine kinase inhibitor activity;kinase binding;protein binding;B meiosis of megaspore mother cell stage;C tetrad of megaspores stage;D pollen mother cell meiosis stage;anther;degenerate megaspore;female archesporial cell;guard cell;mega…
520	AT5G54720	2.46051	1.69456	Ankyrin repeat family protein [Source:UniProtKB/TrEMBL;Acc:Q9FH33]	#N/A
521	AT5G03160	2.46016	2.18812	DnaJ protein P58IPK homolog [Source:UniProtKB/Swiss-Prot;Acc:Q9LYW9]	positive regulation by host of viral process;endoplasmic reticulum lumen;endoplasmic reticulum;endoplasmic reticulum lumen;molecular_function;LP.02 two leaves visible stage;LP.04 four leaves visible stage;LP.06 six leaves visible stage;LP.08 eight leaves visible stage;LP.10 ten leaves visible stage;LP.12 twelve leaves visible stage;M germinated pollen stage;flowering stage;mature plant embryo sta…
522	AT5G09855	2.45978	3.71399	-	#N/A
523	AT1G05043	2.45931	4.23691	-	#N/A
524	AT1G14780	2.45827	2.58885	MACPF domain-containing protein At1g14780 [Source:UniProtKB/Swiss-Prot;Acc:Q8L612]	plant-type hypersensitive response;nucleus;molecular_function;LP.04 four leaves visible stage;LP.06 six leaves visible stage;LP.08 eight leaves visible stage;LP.10 ten leaves visible stage;flowering stage;petal differentiation and expansion stage;carpel;collective leaf structure;cotyledon;endosperm;flower;guard cell;hypocotyl;inflorescence meristem;leaf apex;petal;root;sepal;stamen;stem;vascular …
525	AT3G54640	2.45704	2.31846	Tryptophan synthase alpha chain, chloroplastic [Source:UniProtKB/Swiss-Prot;Acc:Q42529]	L-tryptophan biosynthetic process;defense response by callose deposition in cell wall;defense response to bacterium;L-tryptophan biosynthetic process;gravitropism;chloroplast;cytosol;chloroplast;chloroplast stroma;tryptophan synthase activity;LP.02 two leaves visible stage;LP.04 four leaves visible stage;LP.06 six leaves visible stage;LP.08 eight leaves visible stage;LP.10 ten leaves visible stag…
526	AT2G31730	2.45598	3.12042	Transcription factor bHLH154 [Source:UniProtKB/Swiss-Prot;Acc:Q7XJU1]	response to gibberellin;regulation of DNA-templated transcription;regulation of transcription by RNA polymerase II;nucleus;nucleus;DNA-binding transcription factor activity;DNA-binding transcription factor activity, RNA polymerase II-specific;RNA polymerase II cis-regulatory region sequence-specific DNA binding;protein binding;protein dimerization activity;LP.02 two leaves visible stage;LP.04 fou…
527	AT5G00870	2.45225	3.16853	-	#N/A
528	AT4G21380	2.45221	2.36702	Receptor-like serine/threonine-protein kinase SD1-8 [Source:UniProtKB/Swiss-Prot;Acc:O81905]	immune response;signal transduction;plasma membrane;chloroplast;plasma membrane;plasmodesma;vacuole;protein serine/threonine kinase activity;transmembrane receptor protein serine/threonine kinase activity;ubiquitin protein ligase binding;LP.02 two leaves visible stage;LP.04 four leaves visible stage;LP.06 six leaves visible stage;LP.08 eight leaves visible stage;LP.10 ten leaves visible stage;LP.…
529	AT5G16930	2.4512	2.33799	AAA-type ATPase family protein [Source:UniProtKB/TrEMBL;Acc:Q8RXI0]	mitochondrion organization;mitochondrion;chloroplast;mitochondrion;ATP hydrolysis activity;protein binding;LP.02 two leaves visible stage;LP.04 four leaves visible stage;flowering stage;mature plant embryo stage;petal differentiation and expansion stage;plant embryo bilateral stage;plant embryo cotyledonary stage;plant embryo globular stage;vascular leaf senescent stage;carpel;collective leaf str…
530	AT4G12470	2.45104	3.84178	pEARLI1-like lipid transfer protein 1 [Source:UniProtKB/Swiss-Prot;Acc:Q9SU35]	defense response to fungus;induced systemic resistance;systemic acquired resistance;cellular response to cold;cold acclimation;induced systemic resistance;apoplast;chloroplast;chloroplast outer membrane;cytoplasmic stress granule;endoplasmic reticulum;extracellular region;plasmodesma;protein binding;LP.02 two leaves visible stage;LP.04 four leaves visible stage;LP.06 six leaves visible stage;LP.0…
531	AT1G74310	2.45034	2.01419	Chaperone protein ClpB1 [Source:UniProtKB/Swiss-Prot;Acc:P42730]	cellular response to hypoxia;positive regulation of translation;protein unfolding;response to heat;cellular response to heat;response to high light intensity;cytoplasm;chloroplast envelope;chloroplast stroma;cytoplasm;ATP hydrolysis activity;protein binding;M germinated pollen stage;flowering stage;petal differentiation and expansion stage;plant embryo bilateral stage;plant embryo cotyledonary st…
532	AT3G48570	2.4499	2.39182	At3g48570 [Source:UniProtKB/TrEMBL;Acc:Q2HIR4]	intracellular protein transport;post-translational protein targeting to membrane, translocation;protein targeting;plasma membrane;Ssh1 translocon complex;protein transmembrane transporter activity;L mature pollen stage;LP.02 two leaves visible stage;LP.04 four leaves visible stage;LP.06 six leaves visible stage;LP.08 eight leaves visible stage;LP.10 ten leaves visible stage;LP.12 twelve leaves vi…
533	AT4G36830	2.44452	1.19735	HOS3-1 [Source:UniProtKB/TrEMBL;Acc:A0A178UW40]	cellular response to abscisic acid stimulus;fatty acid elongation;fatty acid elongation, monounsaturated fatty acid;fatty acid elongation, polyunsaturated fatty acid;fatty acid elongation, saturated fatty acid;sphingolipid biosynthetic process;very long-chain fatty acid biosynthetic process;endoplasmic reticulum membrane;chloroplast;mitochondrion;fatty acid elongase activity;L mature pollen stage…
534	AT5G61570	2.44398	1.82759	Protein kinase superfamily protein [Source:UniProtKB/TrEMBL;Acc:F4K3J7]	phosphorylation;protein phosphorylation;chloroplast;extracellular region;ATP binding;protein kinase activity;LP.02 two leaves visible stage;LP.04 four leaves visible stage;LP.06 six leaves visible stage;LP.08 eight leaves visible stage;LP.10 ten leaves visible stage;LP.12 twelve leaves visible stage;flowering stage;petal differentiation and expansion stage;plant embryo bilateral stage;plant embry…
535	AT2G38530	2.43898	1.36305	Non-specific lipid-transfer protein [Source:UniProtKB/TrEMBL;Acc:A0A178W063]	cutin biosynthetic process;cutin-based cuticle development;phospholipid transfer to membrane;plant epidermal cell differentiation;programmed cell death;response to water deprivation;Golgi apparatus;chloroplast;endosome;extracellular region;plant-type cell wall;plasma membrane;trans-Golgi network;molecular_function;LP.04 four leaves visible stage;LP.06 six leaves visible stage;flowering stage;matu…
536	AT1G68410	2.43494	2.2908	Probable protein phosphatase 2C 15 [Source:UniProtKB/Swiss-Prot;Acc:Q9M9C6]	regulation of intracellular signal transduction;protein serine/threonine phosphatase activity;LP.02 two leaves visible stage;LP.04 four leaves visible stage;LP.06 six leaves visible stage;LP.08 eight leaves visible stage;LP.10 ten leaves visible stage;LP.12 twelve leaves visible stage;flowering stage;mature plant embryo stage;petal differentiation and expansion stage;plant embryo bilateral stage;…
537	AT1G13420	2.4337	1.86663	Cytosolic sulfotransferase 8 [Source:UniProtKB/Swiss-Prot;Acc:Q9FX56]	response to cytokinin;sulfation;cytoplasm;nucleus;sulfotransferase activity;brassinosteroid sulfotransferase activity;hypocotyl;root,
538	AT1G69520	2.43322	3.0526	S-adenosyl-L-methionine-dependent methyltransferases superfamily protein [Source:TAIR;Acc:AT1G69520]	#N/A
539	AT1G31660	2.43236	1.98295	Bystin-like protein [Source:UniProtKB/TrEMBL;Acc:Q8RWS4]	embryo sac development;pollen development;rRNA processing;rRNA processing;cytoplasm;nucleolus;nucleolus;nucleoplasm;nucleus;preribosome, small subunit precursor;snoRNA binding;LP.02 two leaves visible stage;LP.04 four leaves visible stage;LP.06 six leaves visible stage;LP.08 eight leaves visible stage;LP.10 ten leaves visible stage;LP.12 twelve leaves visible stage;flowering stage;mature plant em…
540	AT3G55700	2.43199	1.66055	Glycosyltransferase (Fragment) [Source:UniProtKB/TrEMBL;Acc:W8Q6P0]	#N/A
541	AT1G28600	2.43185	1.89196	GDSL esterase/lipase At1g28600 [Source:UniProtKB/Swiss-Prot;Acc:Q94F40]	#N/A
542	AT5G54860	2.42911	1.58172	Probable folate-biopterin transporter 4 [Source:UniProtKB/Swiss-Prot;Acc:Q8RWQ5]	folate transmembrane transport;folic acid transmembrane transporter activity;L mature pollen stage;LP.02 two leaves visible stage;LP.04 four leaves visible stage;LP.06 six leaves visible stage;LP.08 eight leaves visible stage;LP.10 ten leaves visible stage;LP.12 twelve leaves visible stage;M germinated pollen stage;flowering stage;mature plant embryo stage;petal differentiation and expansion stag…
543	AT5G20480	2.42636	2.50412	LRR receptor-like serine/threonine-protein kinase EFR [Source:UniProtKB/Swiss-Prot;Acc:C0LGT6]	detection of bacterium;immune response-regulating signaling pathway;pathogen-associated molecular pattern receptor signaling pathway;plant-type hypersensitive response;hormone-mediated signaling pathway;plasma membrane;plasma membrane;kinase activity;protein binding;signaling receptor activity;transmembrane receptor protein kinase activity;LP.02 two leaves visible stage;LP.06 six leaves visible s…
544	AT5G24660	2.42133	1.47798	Protein RESPONSE TO LOW SULFUR 2 [Source:UniProtKB/Swiss-Prot;Acc:Q9FIR9]	chloroplast organization;positive regulation of DNA-templated transcription;regulation of defense response;cellular oxidant detoxification;cellular response to sulfur starvation;defense response to bacterium;defense response to oomycetes;regulation of response to osmotic stress;response to salt stress;chloroplast;cytoplasm;mitochondrion;nucleus;protein binding;L mature pollen stage;LP.02 two leav…
545	AT3G50930	2.42125	2.38031	Protein HYPER-SENSITIVITY-RELATED 4 [Source:UniProtKB/Swiss-Prot;Acc:Q8VZG2]	programmed cell death;response to UV;salicylic acid mediated signaling pathway;plant-type hypersensitive response;response to bacterium;response to molecule of bacterial origin;mitochondrial envelope;mitochondrial outer membrane;mitochondrion;plasma membrane;identical protein binding;LP.02 two leaves visible stage;LP.04 four leaves visible stage;LP.06 six leaves visible stage;LP.08 eight leaves v…
546	AT5G00755	2.42037	2.67817	-	#N/A
547	AT3G49570	2.418	1.02948	Protein RESPONSE TO LOW SULFUR 3 [Source:UniProtKB/Swiss-Prot;Acc:Q9SCK2]	cellular oxidant detoxification;chloroplast;cytoplasm;mitochondrion;nucleus;molecular_function;guard cell,
548	AT1G66920	2.41482	3.33139	LEAF RUST 10 DISEASE-RESISTANCE LOCUS RECEPTOR-LIKE PROTEIN KINASE-like 2.4 [Source:UniProtKB/Swiss-Prot;Acc:F4HQ22]	phosphorylation;protein phosphorylation;extracellular region;ATP binding;histone H2AS1 kinase activity;polysaccharide binding;protein kinase activity;protein serine/threonine kinase activity;guard cell,
549	AT2G43110	2.41014	2.05498	At2g43110 [Source:UniProtKB/TrEMBL;Acc:Q8GWB4]	#N/A
550	AT2G04400	2.40882	1.88567	Indole-3-glycerol phosphate synthase, chloroplastic [Source:UniProtKB/Swiss-Prot;Acc:P49572]	L-tryptophan biosynthetic process;L-tryptophan biosynthetic process;chloroplast;chloroplast stroma;copper ion binding;indole-3-glycerol-phosphate synthase activity;L mature pollen stage;LP.02 two leaves visible stage;LP.04 four leaves visible stage;LP.06 six leaves visible stage;LP.08 eight leaves visible stage;LP.10 ten leaves visible stage;LP.12 twelve leaves visible stage;M germinated pollen s…
551	AT5G22100	2.40632	2.32733	RNA 3'-terminal phosphate cyclase-like protein [Source:UniProtKB/TrEMBL;Acc:Q67XN9]	endonucleolytic cleavage of tricistronic rRNA transcript (SSU-rRNA, 5.8S rRNA, LSU-rRNA);nucleolus;RNA endonuclease activity;catalytic activity;guard cell,
552	AT3G05858	2.40161	2.01026	Putative uncharacterized protein [Source:UniProtKB/TrEMBL;Acc:Q1G3M8]	nucleus;
553	AT1G55500	2.39788	1.68221	evolutionarily conserved C-terminal region 4 [Source:TAIR;Acc:AT1G55500]	phosphate ion homeostasis;mRNA destabilization;mRNA stabilization;response to abscisic acid;cytoplasm;nucleus;RNA binding;mRNA binding;LP.02 two leaves visible stage;LP.04 four leaves visible stage;LP.10 ten leaves visible stage;LP.12 twelve leaves visible stage;flowering stage;mature plant embryo stage;petal differentiation and expansion stage;plant embryo bilateral stage;plant embryo cotyledona…
554	AT5G57510	2.39682	2.3998	Cotton fiber protein [Source:UniProtKB/TrEMBL;Acc:Q9FKM0]	cellular response to hypoxia;nucleus;molecular_function;flowering stage;petal differentiation and expansion stage;cotyledon;guard cell;pollen;root;sepal;stamen;stem,
555	AT3G12145	2.39178	1.78187	FTM4 [Source:UniProtKB/TrEMBL;Acc:A0A178V9V7]	vegetative to reproductive phase transition of meristem;long-day photoperiodism, flowering;regulation of timing of transition from vegetative to reproductive phase;extracellular region;protein binding;transcription factor binding;guard cell;inflorescence meristem;shoot apical meristem,
556	AT4G05120	2.39109	2.0179	Equilibrative nucleotide transporter 3 [Source:UniProtKB/Swiss-Prot;Acc:Q9M0Y3]	nucleoside transport;pyrimidine nucleoside transport;nucleoside transmembrane transport;plasma membrane;nucleoside transmembrane transporter activity;guard cell,
557	AT4G37530	2.38998	3.30445	Peroxidase 51 [Source:UniProtKB/Swiss-Prot;Acc:Q9SZE7]	response to oxidative stress;extracellular region;heme binding;lactoperoxidase activity;protein binding;guard cell;root,
558	AT3G12270	2.38841	2.1739	Probable protein arginine N-methyltransferase 3 [Source:UniProtKB/Swiss-Prot;Acc:Q0WVD6]	chromatin remodeling;regulation of DNA-templated transcription;regulation of ribosome biogenesis;nucleus;cytoplasm;histone methyltransferase activity;protein-arginine N-methyltransferase activity;transcription cis-regulatory region binding;LP.02 two leaves visible stage;LP.04 four leaves visible stage;LP.06 six leaves visible stage;LP.10 ten leaves visible stage;LP.12 twelve leaves visible stage;…
559	AT5G43980	2.38742	1.60278	Cysteine-rich repeat secretory protein 56 [Source:UniProtKB/Swiss-Prot;Acc:Q8GXV7]	plasmodesmata-mediated intercellular transport;transport of virus in multicellular host;plasmodesmata-mediated intercellular transport;response to virus;transport of virus in multicellular host;plasmodesma;extracellular region;plant-type cell wall;plasmodesma;molecular_function;flowering stage;petal differentiation and expansion stage;vascular leaf senescent stage;flower;guard cell;hypocotyl;infl…
560	AT3G04000	2.38715	1.37585	NADPH-dependent aldehyde reductase 2, chloroplastic [Source:UniProtKB/Swiss-Prot;Acc:Q9SQR2]	#N/A
561	AT5G67300	2.38249	1.33276	MYBR1 [Source:UniProtKB/TrEMBL;Acc:A0A178UQ74]	defense response to bacterium;defense response to fungus;regulation of jasmonic acid mediated signaling pathway;regulation of salicylic acid mediated signaling pathway;response to abscisic acid;response to heat;response to salt stress;response to water deprivation;positive regulation of auxin mediated signaling pathway;regulation of DNA-templated transcription;regulation of defense response to fu…
562	AT3G52500	2.38109	2.55664	At3g52500 [Source:UniProtKB/TrEMBL;Acc:Q9SVD1]	#N/A
563	AT3G18130	2.38084	2.23348	Receptor for activated C kinase 1C [Source:UniProtKB/Swiss-Prot;Acc:Q9LV28]	cellular response to abscisic acid stimulus;root development;seed germination;shoot system development;negative regulation of translational frameshifting;positive regulation of signal transduction;rescue of stalled ribosome;cytosol;nucleus;cytosol;nucleolus;cytosol;MAP-kinase scaffold activity;protein kinase C binding;ribosome binding;LP.02 two leaves visible stage;LP.04 four leaves visible stage…
564	AT2G38870	2.3793	2.13662	Putative protease inhibitor [Source:UniProtKB/TrEMBL;Acc:Q9ZV18]	defense response to fungus;response to wounding;cytosol;extracellular region;plant-type cell wall;serine-type endopeptidase inhibitor activity;LP.02 two leaves visible stage;LP.04 four leaves visible stage;LP.06 six leaves visible stage;LP.08 eight leaves visible stage;LP.10 ten leaves visible stage;LP.12 twelve leaves visible stage;flowering stage;mature plant embryo stage;petal differentiation …
565	AT3G02880	2.37719	2.077	Probable inactive receptor kinase At3g02880 [Source:UniProtKB/Swiss-Prot;Acc:Q9M8T0]	regulation of water channel activity;regulation of transmembrane transporter activity;cytosol;extracellular region;plant-type cell wall;plasma membrane;plasmodesma;cytosol;coreceptor activity;kinase activity;protein binding;protein kinase activity;LP.02 two leaves visible stage;LP.04 four leaves visible stage;LP.06 six leaves visible stage;LP.08 eight leaves visible stage;LP.10 ten leaves visible…
566	AT4G04710	2.37565	2.78356	calcium-dependent protein kinase 22 [Source:TAIR;Acc:AT4G04710]	intracellular signal transduction;cytoplasm;nucleus;plasma membrane;plasmodesma;calcium-dependent protein serine/threonine kinase activity;calcium/calmodulin-dependent protein kinase activity;calmodulin binding,
567	AT5G63450	2.37473	1.46414	cytochrome P450, family 94, subfamily B, polypeptide 1 [Source:TAIR;Acc:AT5G63450]	response to wounding;jasmonic acid metabolic process;chloroplast;heme binding;iron ion binding;jasmonoyl-isoleucine-12-hydroxylase activity;monooxygenase activity;oxidoreductase activity, acting on paired donors, with incorporation or reduction of molecular oxygen;protein binding;flowering stage;petal differentiation and expansion stage;carpel;flower;guard cell;hypocotyl;inflorescence meristem;le…
568	AT3G06530	2.37419	2.1031	ARM repeat superfamily protein [Source:UniProtKB/TrEMBL;Acc:A0A1I9LP28]	maturation of SSU-rRNA from tricistronic rRNA transcript (SSU-rRNA, 5.8S rRNA, LSU-rRNA);positive regulation of transcription by RNA polymerase I;chloroplast;nucleus;plant-type vacuole;cytosol;90S preribosome;small-subunit processome;t-UTP complex;protein binding;snoRNA binding;LP.02 two leaves visible stage;LP.04 four leaves visible stage;LP.06 six leaves visible stage;LP.08 eight leaves visible…
569	AT1G14360	2.37366	2.43317	UDP-galactose/UDP-glucose transporter 3 [Source:UniProtKB/Swiss-Prot;Acc:Q9M9S6]	UDP-galactose transmembrane transport;embryo sac development;endoplasmic reticulum unfolded protein response;pollen development;Golgi membrane;endoplasmic reticulum membrane;Golgi membrane;endoplasmic reticulum membrane;UDP-galactose transmembrane transporter activity;UDP-glucose transmembrane transporter activity;L mature pollen stage;LP.02 two leaves visible stage;LP.04 four leaves visible stag…
570	AT3G50770	2.36631	3.43904	Probable calcium-binding protein CML41 [Source:UniProtKB/Swiss-Prot;Acc:Q8L3R2]	#N/A
571	AT4G29690	2.36551	1.70273	Alkaline-phosphatase-like family protein [Source:UniProtKB/TrEMBL;Acc:Q9SU82]	#N/A
572	AT1G16420	2.36549	2.67215	Metacaspase-8 [Source:UniProtKB/Swiss-Prot;Acc:Q9SA41]	hydrogen peroxide-mediated programmed cell death;programmed cell death;response to UV-C;response to hydrogen peroxide;response to oxidative stress;proteolysis;cytoplasm;cysteine-type endopeptidase activity;LP.06 six leaves visible stage;LP.08 eight leaves visible stage;LP.10 ten leaves visible stage;collective leaf structure;cotyledon;guard cell;leaf apex;stem;vascular leaf,
573	AT1G72416	2.36524	2.42401	Chaperone DnaJ-domain superfamily protein [Source:UniProtKB/TrEMBL;Acc:B3H5X6]	#N/A
574	AT5G57280	2.36084	1.7665	RID2 [Source:UniProtKB/TrEMBL;Acc:A0A178UNY0]	rRNA processing;callus formation;lateral root development;maintenance of root meristem identity;rRNA (guanine-N7)-methylation;root development;nucleolus;nucleolus;nucleus;rRNA (guanine) methyltransferase activity;LP.02 two leaves visible stage;LP.04 four leaves visible stage;LP.06 six leaves visible stage;LP.08 eight leaves visible stage;LP.10 ten leaves visible stage;LP.12 twelve leaves visible …
575	AT3G07050	2.36022	1.71307	Guanine nucleotide-binding protein-like NSN1 [Source:UniProtKB/Swiss-Prot;Acc:Q9M8Z5]	floral organ morphogenesis;maintenance of inflorescence meristem identity;negative regulation of DNA-templated transcription;regulation of cell fate specification;cotyledon development;regulation of embryonic development;regulation of epidermal cell differentiation;regulation of leaf development;nucleolus;nucleolus;nucleus;plasmodesma;cytosol;mRNA binding;protein binding;LP.02 two leaves visible …
576	AT4G33560	2.35873	1.74815	At4g33560 [Source:UniProtKB/TrEMBL;Acc:O81873]	cellular response to hypoxia;molecular_function;flowering stage;mature plant embryo stage;petal differentiation and expansion stage;plant embryo bilateral stage;plant embryo cotyledonary stage;plant embryo globular stage;collective leaf structure;flower;flower pedicel;guard cell;petal;plant embryo;root;seed;sepal;shoot apex;vascular leaf,
577	AT4G22980	2.35692	1.26359	Molybdenum cofactor sulfurase-like protein [Source:UniProtKB/TrEMBL;Acc:O82746]	#N/A
578	AT3G13230	2.35644	2.06027	At3g13230 [Source:UniProtKB/TrEMBL;Acc:Q9LTU6]	nucleus;nucleus;RNA binding;LP.02 two leaves visible stage;LP.04 four leaves visible stage;LP.06 six leaves visible stage;LP.08 eight leaves visible stage;LP.10 ten leaves visible stage;LP.12 twelve leaves visible stage;flowering stage;mature plant embryo stage;petal differentiation and expansion stage;plant embryo bilateral stage;plant embryo cotyledonary stage;plant embryo globular stage;vascul…
579	AT1G77520	2.35631	1.36956	O-methyltransferase family protein [Source:UniProtKB/TrEMBL;Acc:Q9CAQ4]	biosynthetic process;methylation;cytosol;nucleus;O-methyltransferase activity;S-adenosylmethionine-dependent methyltransferase activity;guard cell;cell-to-cell mobile RNA,
580	AT4G25340	2.35608	1.85028	Peptidyl-prolyl cis-trans isomerase FKBP53 [Source:UniProtKB/Swiss-Prot;Acc:Q93ZG9]	nucleosome assembly;nucleolus;nucleus;histone binding;peptidyl-prolyl cis-trans isomerase activity;protein binding;LP.02 two leaves visible stage;LP.04 four leaves visible stage;LP.06 six leaves visible stage;LP.08 eight leaves visible stage;LP.10 ten leaves visible stage;LP.12 twelve leaves visible stage;flowering stage;mature plant embryo stage;petal differentiation and expansion stage;plant em…
581	AT3G54960	2.3548	1.96183	PDIL1-3 [Source:UniProtKB/TrEMBL;Acc:A0A178VF09]	response to endoplasmic reticulum stress;protein folding;response to endoplasmic reticulum stress;endoplasmic reticulum;chloroplast;cytosol;endoplasmic reticulum;plant-type vacuole;secretory vesicle;protein disulfide isomerase activity;LP.02 two leaves visible stage;LP.04 four leaves visible stage;LP.06 six leaves visible stage;LP.08 eight leaves visible stage;LP.10 ten leaves visible stage;LP.12…
582	AT4G39030	2.35451	2.16692	Protein DETOXIFICATION 47, chloroplastic [Source:UniProtKB/Swiss-Prot;Acc:Q945F0]	defense response;defense response to bacterium;negative regulation of defense response;response to nematode;salicylic acid biosynthetic process;innate immune response;response to salicylic acid;salicylic acid biosynthetic process;transmembrane transport;chloroplast envelope;chloroplast;chloroplast envelope;plastid;antiporter activity;transmembrane transporter activity;xenobiotic transmembrane tra…
583	AT3G22660	2.35198	1.85724	Probable rRNA-processing protein EBP2 homolog [Source:UniProtKB/Swiss-Prot;Acc:Q9LUJ5]	rRNA processing;ribosomal large subunit biogenesis;nuclear periphery;nucleolus;nucleolus;nucleus;preribosome, large subunit precursor;GTPase activity;RNA binding;protein binding;LP.02 two leaves visible stage;LP.04 four leaves visible stage;LP.06 six leaves visible stage;LP.10 ten leaves visible stage;LP.12 twelve leaves visible stage;flowering stage;mature plant embryo stage;petal differentiatio…
584	AT1G61667	2.35127	2.26731	Protein of unknown function, DUF538 [Source:TAIR;Acc:AT1G61667]	#N/A
585	AT5G23840	2.35065	2.22937	MD-2-related lipid recognition domain-containing protein [Source:UniProtKB/TrEMBL;Acc:Q9FF96]	sterol transport;extracellular region;sterol binding;root,
586	AT1G26770	2.34878	1.06277	Expansin [Source:UniProtKB/TrEMBL;Acc:F4HPC1]	plant-type cell wall loosening;syncytium formation;unidimensional cell growth;plant-type cell wall organization;extracellular region;plant-type cell wall;structural constituent of cell wall;LP.02 two leaves visible stage;LP.04 four leaves visible stage;LP.06 six leaves visible stage;LP.08 eight leaves visible stage;LP.10 ten leaves visible stage;LP.12 twelve leaves visible stage;flowering stage;m…
587	AT1G65030	2.34823	2.02701	At1g65030 [Source:UniProtKB/TrEMBL;Acc:Q5XEV4]	maturation of LSU-rRNA from tricistronic rRNA transcript (SSU-rRNA, 5.8S rRNA, LSU-rRNA);nucleolus;nucleolus;nucleus;Cul4-RING E3 ubiquitin ligase complex;protein binding;protein kinase inhibitor activity;cultured plant cell;guard cell,
588	AT1G04040	2.34339	2.78227	At1g04040/F21M11_2 [Source:UniProtKB/TrEMBL;Acc:Q9ZWC4]	#N/A
589	AT2G34250	2.34323	1.95435	AT2G34250 protein [Source:UniProtKB/TrEMBL;Acc:O80774]	SRP-dependent cotranslational protein targeting to membrane, translocation;post-translational protein targeting to membrane, translocation;endoplasmic reticulum;endoplasmic reticulum membrane;Golgi apparatus;Sec61 translocon complex;mRNA binding;protein binding;protein transmembrane transporter activity;ribosome binding;signal sequence binding;L mature pollen stage;LP.02 two leaves visible stage;…
590	AT1G15420	2.3428	1.85488	WD repeat protein [Source:UniProtKB/TrEMBL;Acc:Q8L403]	rRNA processing;maturation of SSU-rRNA from tricistronic rRNA transcript (SSU-rRNA, 5.8S rRNA, LSU-rRNA);nucleolus;nucleus;plasmodesma;molecular_function;LP.02 two leaves visible stage;LP.04 four leaves visible stage;LP.06 six leaves visible stage;LP.08 eight leaves visible stage;LP.10 ten leaves visible stage;LP.12 twelve leaves visible stage;flowering stage;mature plant embryo stage;petal diffe…
591	AT5G24280	2.34177	1.32768	Structural maintenance of chromosomes flexible hinge domain-containing protein GMI1 [Source:UniProtKB/Swiss-Prot;Acc:F4KFS5]	double-strand break repair via homologous recombination;nucleus;molecular_function;flowering stage;mature plant embryo stage;petal differentiation and expansion stage;plant embryo bilateral stage;plant embryo cotyledonary stage;plant embryo globular stage;carpel;collective leaf structure;flower;flower meristem;flower pedicel;guard cell;hypocotyl;inflorescence meristem;petal;plant embryo;pollen;ro…
592	AT1G09210	2.33839	2.28143	Calreticulin-2 [Source:UniProtKB/Swiss-Prot;Acc:Q38858]	response to endoplasmic reticulum stress;ERAD pathway;protein folding;endoplasmic reticulum membrane;chloroplast;endoplasmic reticulum;extracellular region;mitochondrion;plant-type vacuole;secretory vesicle;Golgi apparatus;calcium ion binding;LP.02 two leaves visible stage;LP.04 four leaves visible stage;LP.06 six leaves visible stage;LP.08 eight leaves visible stage;LP.10 ten leaves visible stag…
593	AT5G14760	2.33831	1.763	L-aspartate oxidase, chloroplastic [Source:UniProtKB/Swiss-Prot;Acc:Q94AY1]	NAD+ biosynthetic process;'de novo' NAD+ biosynthetic process from L-aspartate;NAD+ biosynthetic process;chloroplast;chloroplast;mitochondrion;L-aspartate oxidase activity;L mature pollen stage;LP.04 four leaves visible stage;LP.06 six leaves visible stage;LP.08 eight leaves visible stage;LP.10 ten leaves visible stage;LP.12 twelve leaves visible stage;M germinated pollen stage;flowering stage;ma…
594	AT5G17760	2.3361	1.06684	AAA-ATPase At5g17760 [Source:UniProtKB/Swiss-Prot;Acc:Q9FN75]	#N/A
595	AT1G76160	2.33563	2.44097	Sks5 [Source:UniProtKB/TrEMBL;Acc:A0A178WJJ9]	#N/A
596	AT4G30800	2.33536	2.22394	40S ribosomal protein S11-2 [Source:UniProtKB/Swiss-Prot;Acc:O65569]	translation;cytoplasm;cytosolic small ribosomal subunit;plasma membrane;cytosol;cytosolic small ribosomal subunit;mRNA binding;structural constituent of ribosome;LP.02 two leaves visible stage;LP.04 four leaves visible stage;LP.06 six leaves visible stage;LP.08 eight leaves visible stage;LP.10 ten leaves visible stage;LP.12 twelve leaves visible stage;flowering stage;mature plant embryo stage;pet…
597	AT2G38010	2.33497	1.07751	-	ceramide catabolic process;long-chain fatty acid biosynthetic process;sphingosine biosynthetic process;extracellular region;extracellular region;plasmodesma;N-acylsphingosine amidohydrolase activity;LP.02 two leaves visible stage;LP.04 four leaves visible stage;LP.06 six leaves visible stage;LP.08 eight leaves visible stage;LP.10 ten leaves visible stage;LP.12 twelve leaves visible stage;flowerin…
598	AT5G67480	2.33347	2.40247	BTB and TAZ domain protein 4 [Source:TAIR;Acc:AT5G67480]	regulation of DNA-templated transcription;response to auxin;response to gibberellin;response to hydrogen peroxide;response to jasmonic acid;response to salicylic acid;response to salt stress;response to wounding;cytoplasm;extracellular region;plant-type vacuole;calmodulin binding;protein binding;L mature pollen stage;LP.02 two leaves visible stage;LP.04 four leaves visible stage;LP.06 six leaves …
599	AT4G25631	2.32899	3.66102	U60.2F; snoRNA [Source:TAIR;Acc:AT4G25631]	rRNA methylation;box C/D methylation guide snoRNP complex;
600	AT4G16660	2.32398	2.25806	heat shock protein 70 (Hsp 70) family protein [Source:TAIR;Acc:AT4G16660]	Golgi apparatus;cytosol;endoplasmic reticulum;plant-type vacuole;secretory vesicle;cytosol;endoplasmic reticulum chaperone complex;adenyl-nucleotide exchange factor activity;LP.02 two leaves visible stage;LP.04 four leaves visible stage;LP.06 six leaves visible stage;LP.08 eight leaves visible stage;LP.10 ten leaves visible stage;LP.12 twelve leaves visible stage;flowering stage;mature plant embr…
601	AT3G23730	2.32332	3.64428	Probable xyloglucan endotransglucosylase/hydrolase protein 16 [Source:UniProtKB/Swiss-Prot;Acc:Q8LG58]	plant-type secondary cell wall biogenesis;xyloglucan metabolic process;plant-type cell wall;extracellular region;polysaccharide binding;xyloglucan:xyloglucosyl transferase activity;LP.02 two leaves visible stage;LP.04 four leaves visible stage;LP.06 six leaves visible stage;LP.08 eight leaves visible stage;LP.10 ten leaves visible stage;LP.12 twelve leaves visible stage;flowering stage;mature pla…
602	AT3G17609	2.31797	1.85025	HYH [Source:UniProtKB/TrEMBL;Acc:A0A178VIU6]	response to UV-B;positive regulation of transcription by RNA polymerase II;red or far-red light signaling pathway;regulation of photomorphogenesis;response to far red light;response to red light;nucleus;nucleus;DNA-binding transcription factor activity;DNA-binding transcription factor activity, RNA polymerase II-specific;protein binding;transcription cis-regulatory region binding;LP.02 two leaves…
603	AT1G80270	2.31698	2.19304	PPR596 [Source:UniProtKB/TrEMBL;Acc:A0A178W3Z6]	#N/A
604	AT5G53700	2.31656	1.44432	RNA-binding (RRM/RBD/RNP motifs) family protein [Source:UniProtKB/TrEMBL;Acc:Q5BPG8]	poly(A) binding;guard cell,
605	AT2G46150	2.31251	1.16722	Late embryogenesis abundant (LEA) hydroxyproline-rich glycoprotein family [Source:UniProtKB/TrEMBL;Acc:O82354]	#N/A
606	AT5G17700	2.30991	1.65926	Protein DETOXIFICATION [Source:UniProtKB/TrEMBL;Acc:A0A178UJQ3]	xenobiotic detoxification by transmembrane export across the plasma membrane;membrane;plasma membrane;transmembrane transporter activity;LP.04 four leaves visible stage;LP.10 ten leaves visible stage;LP.12 twelve leaves visible stage;flowering stage;mature plant embryo stage;petal differentiation and expansion stage;plant embryo bilateral stage;plant embryo cotyledonary stage;plant embryo globula…
607	AT5G02050	2.30972	2.25385	At5g02050 [Source:UniProtKB/TrEMBL;Acc:Q9LZM6]	#N/A
608	AT2G35935	2.30855	4.32876	-	#N/A
609	AT3G45970	2.30792	2.56129	Expansin-like A1 [Source:UniProtKB/Swiss-Prot;Acc:Q9LZT4]	plant-type cell wall loosening;unidimensional cell growth;Golgi apparatus;extracellular region;plant-type cell wall;plasmodesma;secretory vesicle;cytosol;molecular_function;LP.02 two leaves visible stage;LP.04 four leaves visible stage;LP.06 six leaves visible stage;LP.08 eight leaves visible stage;LP.10 ten leaves visible stage;LP.12 twelve leaves visible stage;flowering stage;petal differentiat…
610	AT4G39230	2.30747	1.50778	Isoflavone reductase homolog PCBER1 [Source:UniProtKB/Swiss-Prot;Acc:Q9T030]	lignan biosynthetic process;cytoplasm;oxidoreductase activity, acting on NAD(P)H, oxygen as acceptor;phenylcoumaran benzylic ether reductase activity;L mature pollen stage;LP.02 two leaves visible stage;LP.04 four leaves visible stage;LP.06 six leaves visible stage;LP.08 eight leaves visible stage;LP.12 twelve leaves visible stage;M germinated pollen stage;flowering stage;mature plant embryo stag…
611	AT3G27960	2.30624	2.15878	Protein KINESIN LIGHT CHAIN-RELATED 2 [Source:UniProtKB/Swiss-Prot;Acc:Q9LII8]	pollen tube growth;regulation of defense response;cortical microtubule;chloroplast;nucleus;molecular_function;LP.02 two leaves visible stage;LP.04 four leaves visible stage;LP.06 six leaves visible stage;LP.08 eight leaves visible stage;LP.10 ten leaves visible stage;LP.12 twelve leaves visible stage;M germinated pollen stage;flowering stage;mature plant embryo stage;petal differentiation and exp…
612	AT1G24170	2.30281	2.3582	Hexosyltransferase (Fragment) [Source:UniProtKB/TrEMBL;Acc:W8PW12]	#N/A
613	AT2G38290	2.30229	1.98497	Ammonium transporter 2 [Source:UniProtKB/Swiss-Prot;Acc:Q9M6N7]	response to nematode;ammonium transmembrane transport;plasma membrane;cytoplasm;plasma membrane;plasmodesma;ammonium channel activity;LP.02 two leaves visible stage;LP.04 four leaves visible stage;LP.06 six leaves visible stage;LP.08 eight leaves visible stage;LP.10 ten leaves visible stage;LP.12 twelve leaves visible stage;flowering stage;mature plant embryo stage;petal differentiation and expan…
614	AT1G59710	2.30145	2.72474	Actin cross-linking protein (DUF569) [Source:UniProtKB/TrEMBL;Acc:Q9LQ43]	#N/A
615	AT3G23620	2.29804	1.98127	Ribosome production factor 2 homolog [Source:UniProtKB/Swiss-Prot;Acc:Q9LUG5]	rRNA processing;maturation of LSU-rRNA;maturation of LSU-rRNA from tricistronic rRNA transcript (SSU-rRNA, 5.8S rRNA, LSU-rRNA);nucleolus;nucleolus;nucleus;cytosol;protein binding;rRNA binding;LP.02 two leaves visible stage;LP.04 four leaves visible stage;LP.06 six leaves visible stage;LP.08 eight leaves visible stage;LP.10 ten leaves visible stage;LP.12 twelve leaves visible stage;flowering stag…
616	AT1G32960	2.29735	4.89382	Subtilisin-like protease SBT3.3 [Source:UniProtKB/Swiss-Prot;Acc:Q9MAP5]	induced systemic resistance;response to fungus;extracellular space;apoplast;extracellular matrix;extracellular region;plant-type cell wall;serine-type endopeptidase activity;flowering stage;cotyledon;guard cell;leaf vascular system;root vascular system;sepal;stamen;stem,
617	AT1G51790	2.29467	2.25333	Leucine-rich repeat protein kinase family protein [Source:TAIR;Acc:AT1G51790]	phosphorylation;protein phosphorylation;ATP binding;kinase activity;protein kinase activity;LP.02 two leaves visible stage;LP.04 four leaves visible stage;LP.06 six leaves visible stage;LP.08 eight leaves visible stage;LP.10 ten leaves visible stage;LP.12 twelve leaves visible stage;cauline leaf;collective leaf structure;cotyledon;guard cell;leaf apex;leaf lamina base;petiole;root;stem;vascular l…
618	AT3G61400	2.29322	2.41087	1-aminocyclopropane-1-carboxylate oxidase homolog 8 [Source:UniProtKB/Swiss-Prot;Acc:Q9M2C4]	#N/A
619	AT1G01810	2.29309	1.71748	T1N6.23 [Source:UniProtKB/TrEMBL;Acc:Q9LQ74]	nucleus;
620	AT1G16370	2.29142	2.52492	Organic cation/carnitine transporter 6 [Source:UniProtKB/Swiss-Prot;Acc:Q9SA36]	cellular response to salt stress;cellular response to water deprivation;transmembrane transport;plant-type vacuole membrane;plasma membrane;carbohydrate transmembrane transporter activity;transmembrane transporter activity;LP.06 six leaves visible stage;flowering stage;petal differentiation and expansion stage;carpel;collective leaf structure;cotyledon;flower;guard cell;hypocotyl;leaf apex;pollen…
621	AT4G29610	2.29138	1.99536	Cytidine deaminase 6 [Source:UniProtKB/Swiss-Prot;Acc:Q9SU86]	#N/A
622	AT1G79150	2.28661	1.86647	Binding protein [Source:UniProtKB/TrEMBL;Acc:F4IDJ0]	DNA replication initiation;nucleolus;nucleolus;nucleoplasm;nucleus;chromatin binding;protein binding;LP.02 two leaves visible stage;LP.04 four leaves visible stage;LP.06 six leaves visible stage;LP.08 eight leaves visible stage;LP.10 ten leaves visible stage;LP.12 twelve leaves visible stage;flowering stage;mature plant embryo stage;petal differentiation and expansion stage;plant embryo bilateral…
623	AT5G03630	2.28235	1.49224	Monodehydroascorbate reductase 2 [Source:UniProtKB/Swiss-Prot;Acc:Q93WJ8]	response to zinc ion;chloroplast stroma;cytoplasm;cytosol;plasma membrane;monodehydroascorbate reductase (NADH) activity;LP.02 two leaves visible stage;LP.04 four leaves visible stage;LP.06 six leaves visible stage;LP.08 eight leaves visible stage;LP.10 ten leaves visible stage;LP.12 twelve leaves visible stage;flowering stage;mature plant embryo stage;petal differentiation and expansion stage;pl…
624	AT1G60640	2.28167	1.97974	unknown protein; Ha. [Source:TAIR;Acc:AT1G60640]	nucleus;molecular_function;guard cell,
625	AT5G42650	2.28038	1.63824	Allene oxide synthase, chloroplastic [Source:UniProtKB/Swiss-Prot;Acc:Q96242]	defense response;defense response to fungus;epoxygenase P450 pathway;jasmonic acid biosynthetic process;oxylipin metabolic process;response to fungus;response to jasmonic acid;response to wounding;jasmonic acid biosynthetic process;chloroplast;chloroplast envelope;chloroplast thylakoid;chloroplast thylakoid membrane;mitochondrion;plastid;plastoglobule;thylakoid;allene oxide synthase activity;hydr…
626	AT3G48850	2.28031	1.22705	Mitochondrial phosphate carrier protein 2, mitochondrial [Source:UniProtKB/Swiss-Prot;Acc:Q9M2Z8]	response to salt stress;phosphate ion transmembrane transport;mitochondrial inner membrane;chloroplast;mRNA binding;phosphate transmembrane transporter activity;flowering stage;guard cell;sepal;stamen;stem,
627	AT1G62870	2.28015	1.13104	F16P17.2 protein [Source:UniProtKB/TrEMBL;Acc:Q9LQ19]	#N/A
628	AT1G70800	2.27925	1.67978	Protein C2-DOMAIN ABA-RELATED 6 [Source:UniProtKB/Swiss-Prot;Acc:Q9S764]	phototropism;response to blue light;gravitropism;positive regulation of GTPase activity;positive regulation of abscisic acid-activated signaling pathway;nucleus;plasma membrane;GTPase activator activity;phospholipid binding;protein binding;guard cell,
629	AT3G29034	2.27789	2.41035	At3g29034 [Source:UniProtKB/TrEMBL;Acc:Q8GX70]	#N/A
630	AT1G61580	2.27548	1.74494	60S ribosomal protein L3-2 [Source:UniProtKB/Swiss-Prot;Acc:P22738]	defense response to bacterium;translation;cytoplasm;cytosolic large ribosomal subunit;nucleus;cytosolic large ribosomal subunit;RNA binding;structural constituent of ribosome;LP.02 two leaves visible stage;LP.04 four leaves visible stage;LP.06 six leaves visible stage;LP.08 eight leaves visible stage;LP.10 ten leaves visible stage;LP.12 twelve leaves visible stage;flowering stage;mature plant emb…
631	AT5G11240	2.27342	2.03183	At5g11240 [Source:UniProtKB/TrEMBL;Acc:B5X503]	rRNA processing;nucleolus;nucleus;t-UTP complex;molecular_function;LP.02 two leaves visible stage;LP.04 four leaves visible stage;LP.06 six leaves visible stage;LP.08 eight leaves visible stage;LP.10 ten leaves visible stage;LP.12 twelve leaves visible stage;flowering stage;mature plant embryo stage;petal differentiation and expansion stage;plant embryo bilateral stage;plant embryo cotyledonary s…
632	AT3G11150	2.2716	2.57059	2-oxoglutarate (2OG) and Fe(II)-dependent oxygenase superfamily protein [Source:UniProtKB/TrEMBL;Acc:Q8GX26]	#N/A
633	AT5G09590	2.271	1.45941	Heat shock 70 kDa protein 10, mitochondrial [Source:UniProtKB/Swiss-Prot;Acc:Q9LDZ0]	protein folding;response to heat;response to virus;iron-sulfur cluster assembly;protein refolding;cytoplasm;mitochondrion;cytosol;mitochondrial matrix;mitochondrion;plant-type cell wall;plant-type vacuole;plasma membrane;Golgi apparatus;ATP binding;ATP hydrolysis activity;heat shock protein binding;protein folding chaperone;LP.02 two leaves visible stage;LP.04 four leaves visible stage;LP.06 six …
634	AT3G13940	2.2707	1.96347	DNA binding / DNA-directed RNA polymerase [Source:UniProtKB/TrEMBL;Acc:Q9LVK6]	DNA-templated transcription;RNA polymerase I preinitiation complex assembly;transcription elongation by RNA polymerase I;nucleus;RNA polymerase I complex;DNA binding;L mature pollen stage;LP.02 two leaves visible stage;LP.04 four leaves visible stage;LP.06 six leaves visible stage;LP.08 eight leaves visible stage;LP.10 ten leaves visible stage;LP.12 twelve leaves visible stage;flowering stage;mat…
635	AT3G23550	2.27013	2.90446	Protein DETOXIFICATION 18 [Source:UniProtKB/Swiss-Prot;Acc:Q9LUH3]	defense response to oomycetes;defense response to other organism;xenobiotic detoxification by transmembrane export across the plasma membrane;membrane;plasma membrane;transmembrane transporter activity;LP.02 two leaves visible stage;LP.04 four leaves visible stage;LP.06 six leaves visible stage;LP.08 eight leaves visible stage;LP.10 ten leaves visible stage;LP.12 twelve leaves visible stage;cauli…
636	AT1G76480	2.26931	3.62416	unknown protein; BEST Arabidopsis thaliana protein match is: unknown protein (TAIR:AT1G20890.1); Ha. [Source:TAIR;Acc:AT1G76480]	#N/A
637	AT4G37910	2.26888	2.17488	Heat shock 70 kDa protein 9, mitochondrial [Source:UniProtKB/Swiss-Prot;Acc:Q8GUM2]	cytochrome complex assembly;intracellular auxin homeostasis;protein folding;iron-sulfur cluster assembly;protein refolding;response to heat;cytoplasm;mitochondrion;cytosol;mitochondrial matrix;mitochondrion;plant-type cell wall;plant-type vacuole;plasma membrane;Golgi apparatus;cytosol;ATP binding;ATP hydrolysis activity;heat shock protein binding;protein binding;protein folding chaperone;zinc io…
638	AT1G14060	2.26365	2.32118	F7A19.14 protein [Source:UniProtKB/TrEMBL;Acc:Q9XI82]	#N/A
639	AT3G09940	2.26272	2.33592	Monodehydroascorbate reductase 3 [Source:UniProtKB/Swiss-Prot;Acc:Q9SR59]	regulation of biological process involved in symbiotic interaction;response to jasmonic acid;response to symbiotic fungus;response to water deprivation;cytoplasm;cytosol;monodehydroascorbate reductase (NADH) activity;LP.04 four leaves visible stage;LP.06 six leaves visible stage;LP.08 eight leaves visible stage;LP.10 ten leaves visible stage;flowering stage;petal differentiation and expansion sta…
640	AT4G28350	2.26248	1.03862	Probable L-type lectin-domain containing receptor kinase VII.2 [Source:UniProtKB/Swiss-Prot;Acc:O49445]	defense response to bacterium;defense response to oomycetes;plasma membrane;extracellular region;transmembrane receptor protein serine/threonine kinase activity;LP.04 four leaves visible stage;flowering stage;cotyledon;guard cell;stamen;stem;vascular leaf,
641	AT2G20560	2.26242	1.18956	At2g20560/T13C7.15 [Source:UniProtKB/TrEMBL;Acc:Q9SIL3]	#N/A
642	AT1G23100	2.25977	2.233	GroES-like family protein [Source:UniProtKB/TrEMBL;Acc:Q8LDC9]	#N/A
643	AT2G09225	2.25918	4.58052	-	#N/A
644	AT1G21750	2.25892	2.13147	Protein disulfide isomerase-like 1-1 [Source:UniProtKB/Swiss-Prot;Acc:Q9XI01]	embryo development ending in seed dormancy;regulation of programmed cell death;response to endoplasmic reticulum stress;response to zinc ion;seed development;protein folding;response to endoplasmic reticulum stress;endoplasmic reticulum;chloroplast;endoplasmic reticulum;lytic vacuole within protein storage vacuole;nucleus;plant-type vacuole;protein storage vacuole;secretory vesicle;thylakoid;Golg…
645	AT3G13150	2.25753	1.69524	Pentatricopeptide repeat-containing protein At3g13150 [Source:UniProtKB/Swiss-Prot;Acc:Q9LK58]	#N/A
646	AT4G13930	2.25629	1.97205	Serine hydroxymethyltransferase 4 [Source:UniProtKB/Swiss-Prot;Acc:O23254]	circadian rhythm;glycine biosynthetic process from serine;tetrahydrofolate metabolic process;cytoplasm;cytoplasm;cytosol;plasma membrane;plasmodesma;glycine hydroxymethyltransferase activity;protein binding;pyridoxal phosphate binding;salicylic acid binding;seed development stage;seedling development stage;cultured plant cell;fruit;guard cell;juvenile vascular leaf;pollen;rosette leaf;seed;tricho…
647	AT4G12730	2.25608	2.81091	Fasciclin-like arabinogalactan protein 2 [Source:UniProtKB/Swiss-Prot;Acc:Q9SU13]	root development;shoot system development;plasma membrane;cytosol;extracellular region;membrane;plant-type vacuole;plasma membrane;molecular_function;LP.02 two leaves visible stage;LP.04 four leaves visible stage;LP.06 six leaves visible stage;LP.08 eight leaves visible stage;LP.10 ten leaves visible stage;LP.12 twelve leaves visible stage;flowering stage;mature plant embryo stage;petal different…
648	AT2G17230	2.25424	3.40056	Protein EXORDIUM-like 5 [Source:UniProtKB/Swiss-Prot;Acc:Q9SII5]	#N/A
649	AT1G69760	2.25417	1.08909	At1g69760 [Source:UniProtKB/TrEMBL;Acc:Q9C9L7]	#N/A
650	AT5G66540	2.25279	1.8934	U3 small nucleolar ribonucleoprotein protein MPP10 [Source:UniProtKB/TrEMBL;Acc:Q9FJY5]	#N/A
651	AT3G56891	2.25132	1.85973	Heavy metal-associated isoprenylated plant protein 45 [Source:UniProtKB/Swiss-Prot;Acc:B3H6D0]	nucleus;plasma membrane;metal ion binding,
652	AT3G06890	2.24795	1.95599	At3g06890 [Source:UniProtKB/TrEMBL;Acc:Q9M910]	#N/A
653	AT5G38020	2.24349	1.56206	At5g38020 [Source:UniProtKB/TrEMBL;Acc:Q84MB1]	fatty acid biosynthetic process;methylation;methylation;nucleus;S-adenosylmethionine-dependent methyltransferase activity;hypocotyl;root,
654	AT1G72140	2.24287	1.53987	Protein NRT1/ PTR FAMILY 5.12 [Source:UniProtKB/Swiss-Prot;Acc:Q9C7U1]	nitrate transmembrane transport;response to nematode;transmembrane transport;membrane;nucleus;plant-type vacuole;plant-type vacuole membrane;low-affinity nitrate transmembrane transporter activity;protein binding;transmembrane transporter activity;LP.02 two leaves visible stage;LP.04 four leaves visible stage;LP.06 six leaves visible stage;LP.10 ten leaves visible stage;flowering stage;mature pla…
655	AT5G41800	2.23996	1.79922	Probable GABA transporter 2 [Source:UniProtKB/Swiss-Prot;Acc:Q8L4X4]	amino acid transmembrane transport;membrane;plasma membrane;amino acid transmembrane transporter activity;LP.04 four leaves visible stage;LP.06 six leaves visible stage;flowering stage;petal differentiation and expansion stage;carpel;collective leaf structure;flower;guard cell;hypocotyl;pollen;pollen tube cell;sepal;stamen;stem;vascular leaf,
656	AT1G08797	2.23919	3.55785	-	#N/A
657	AT5G15490	2.23886	1.6807	UDP-glucose 6-dehydrogenase [Source:UniProtKB/TrEMBL;Acc:A0A178UJW9]	carbohydrate metabolic process;cell wall pectin metabolic process;UDP-glucuronate biosynthetic process;glycosaminoglycan biosynthetic process;nucleus;cytoplasm;plant-type cell wall;NAD binding;UDP-glucose 6-dehydrogenase activity;LP.02 two leaves visible stage;LP.04 four leaves visible stage;LP.06 six leaves visible stage;LP.08 eight leaves visible stage;LP.10 ten leaves visible stage;LP.12 twelv…
658	AT5G65390	2.23764	3.38222	Classical arabinogalactan protein 7 [Source:UniProtKB/Swiss-Prot;Acc:Q8LG54]	#N/A
659	AT2G02810	2.23335	2.34869	UDP-galactose/UDP-glucose transporter 1 [Source:UniProtKB/Swiss-Prot;Acc:O64503]	endoplasmic reticulum unfolded protein response;nucleotide-sugar transmembrane transport;UDP-galactose transmembrane transport;embryo sac development;endoplasmic reticulum unfolded protein response;pollen development;endoplasmic reticulum membrane;chloroplast;endoplasmic reticulum membrane;Golgi membrane;UDP-galactose transmembrane transporter activity;UDP-glucose transmembrane transporter activi…
660	AT5G47990	2.23197	2.20472	THAD1 [Source:UniProtKB/TrEMBL;Acc:A0A178UGC2]	flavonol metabolic process;positive gravitropism;root development;thalianol metabolic process;membrane;endoplasmic reticulum;mitochondrion;oxidoreductase activity, acting on paired donors, with incorporation or reduction of molecular oxygen, NAD(P)H as one donor, and incorporation of one atom of oxygen;thalian-diol desaturase activity;hypocotyl;plant callus;root,
661	AT1G71850	2.23185	2.2503	F14O23.23 protein [Source:UniProtKB/TrEMBL;Acc:Q9M9G1]	mitochondrion;RNA binding;LP.02 two leaves visible stage;LP.04 four leaves visible stage;LP.06 six leaves visible stage;LP.08 eight leaves visible stage;LP.10 ten leaves visible stage;LP.12 twelve leaves visible stage;flowering stage;mature plant embryo stage;petal differentiation and expansion stage;plant embryo bilateral stage;plant embryo cotyledonary stage;plant embryo globular stage;vascular…
662	AT3G57780	2.2257	1.95644	Nucleolar-like protein [Source:UniProtKB/TrEMBL;Acc:F4J3H8]	#N/A
663	AT2G39210	2.22557	2.12824	At2g39210/T16B24.15 [Source:UniProtKB/TrEMBL;Acc:O80960]	inorganic ion import across plasma membrane;response to oomycetes;membrane;chloroplast;plasma membrane;plasmodesma;transmembrane transporter activity;LP.02 two leaves visible stage;LP.04 four leaves visible stage;LP.06 six leaves visible stage;LP.08 eight leaves visible stage;LP.10 ten leaves visible stage;LP.12 twelve leaves visible stage;flowering stage;mature plant embryo stage;petal different…
664	AT4G26780	2.22414	2.43392	GrpE protein homolog 2, mitochondrial [Source:UniProtKB/Swiss-Prot;Acc:Q8LB47]	heat acclimation;response to heat;heat acclimation;protein folding;protein import into mitochondrial matrix;chloroplast;cytosol;mitochondrion;PAM complex, Tim23 associated import motor;ATP binding;adenyl-nucleotide exchange factor activity;copper ion binding;unfolded protein binding;LP.02 two leaves visible stage;LP.04 four leaves visible stage;LP.06 six leaves visible stage;LP.08 eight leaves vi…
665	AT5G15650	2.21837	1.57343	UDP-arabinopyranose mutase 2 [Source:UniProtKB/Swiss-Prot;Acc:Q9LFW1]	UDP-L-arabinose metabolic process;arabinose biosynthetic process;plant-type cell wall biogenesis;UDP-L-arabinose metabolic process;plant-type cell wall organization or biogenesis;pollen development;Golgi apparatus;cytosol;Golgi apparatus;cytosol;cytosolic ribosome;membrane;nucleus;plant-type cell wall;plastid;cytosol;UDP-arabinopyranose mutase activity;intramolecular transferase activity;protein …
666	AT3G19440	2.21679	2.34348	RNA pseudouridine synthase 4, mitochondrial [Source:UniProtKB/Swiss-Prot;Acc:Q9LT72]	enzyme-directed rRNA pseudouridine synthesis;chloroplast;mitochondrion;pseudouridine synthase activity;LP.02 two leaves visible stage;LP.04 four leaves visible stage;flowering stage;mature plant embryo stage;petal differentiation and expansion stage;plant embryo bilateral stage;plant embryo cotyledonary stage;plant embryo globular stage;seed germination stage;vascular leaf senescent stage;carpel;…
667	AT5G41670	2.21474	2.10027	6-phosphogluconate dehydrogenase, decarboxylating [Source:UniProtKB/TrEMBL;Acc:A0A178UQL8]	pentose-phosphate shunt, oxidative branch;response to fructose;response to glucose;response to sucrose;pentose-phosphate shunt, oxidative branch;cytosol;chloroplast;chloroplast stroma;cytoplasm;cytosol;mitochondrion;plasmodesma;plastid;secretory vesicle;NADP binding;phosphogluconate 2-dehydrogenase activity;protein binding;LP.02 two leaves visible stage;LP.04 four leaves visible stage;LP.06 six l…
668	AT1G75670	2.21064	1.96746	DNA-directed RNA polymerase [Source:UniProtKB/TrEMBL;Acc:Q8H1F8]	transcription elongation by RNA polymerase I;nucleus;RNA polymerase I complex;molecular_function;LP.02 two leaves visible stage;LP.04 four leaves visible stage;LP.06 six leaves visible stage;LP.08 eight leaves visible stage;LP.10 ten leaves visible stage;LP.12 twelve leaves visible stage;flowering stage;mature plant embryo stage;petal differentiation and expansion stage;plant embryo bilateral sta…
669	AT1G15440	2.21019	1.77205	Periodic tryptophan protein 2 [Source:UniProtKB/Swiss-Prot;Acc:Q8VYZ5]	embryo sac development;rRNA processing;maturation of SSU-rRNA from tricistronic rRNA transcript (SSU-rRNA, 5.8S rRNA, LSU-rRNA);regulation of stomatal movement;response to sucrose;ribosomal small subunit assembly;nucleolus;nucleus;Cul4-RING E3 ubiquitin ligase complex;Pwp2p-containing subcomplex of 90S preribosome;small-subunit processome;protein binding;LP.02 two leaves visible stage;LP.04 four …
670	AT3G03640	2.2083	1.37943	Probable inactive beta-glucosidase 25 [Source:UniProtKB/Swiss-Prot;Acc:O82772]	cellular response to salt stress;defense response to other organism;glucosinolate catabolic process;chloroplast;endoplasmic reticulum;beta-glucosidase activity;LP.02 two leaves visible stage;LP.04 four leaves visible stage;LP.06 six leaves visible stage;LP.08 eight leaves visible stage;LP.10 ten leaves visible stage;LP.12 twelve leaves visible stage;flowering stage;mature plant embryo stage;petal…
671	AT5G61560	2.20656	1.39461	U-box domain-containing protein kinase family protein [Source:TAIR;Acc:AT5G61560]	#N/A
672	AT1G07135	2.20304	1.30902	At1g07135 [Source:UniProtKB/TrEMBL;Acc:Q9LMK6]	cellular response to hypoxia;membrane;molecular_function;guard cell,
673	AT3G23990	2.2028	1.8569	Chaperonin CPN60, mitochondrial [Source:UniProtKB/Swiss-Prot;Acc:P29197]	Group II intron splicing;chaperone-mediated protein complex assembly;mitochondrion organization;response to heat;protein folding;mitochondrion;mitochondrion;chloroplast;cytosol;cytosolic ribosome;mitochondrial matrix;mitochondrion;plant-type vacuole;Golgi apparatus;cytosol;ATP binding;ATP-dependent protein folding chaperone;RNA binding;copper ion binding;LP.02 two leaves visible stage;LP.04 four …
674	AT4G35985	2.20211	1.7832	Senescence/dehydration-associated protein At4g35985, chloroplastic [Source:UniProtKB/Swiss-Prot;Acc:F4JNX2]	response to cold;response to oomycetes;response to salt stress;plasma membrane;chloroplast;molecular_function;LP.02 two leaves visible stage;LP.04 four leaves visible stage;LP.06 six leaves visible stage;LP.08 eight leaves visible stage;LP.10 ten leaves visible stage;LP.12 twelve leaves visible stage;flowering stage;petal differentiation and expansion stage;plant embryo globular stage;vascular le…
675	AT1G76070	2.20087	1.08005	Uncharacterized protein At1g76070 [Source:UniProtKB/Swiss-Prot;Acc:Q9SGS5]	#N/A
676	AT5G42150	2.20059	2.15672	Glutathione S-transferase family protein [Source:UniProtKB/TrEMBL;Acc:Q9FHX0]	#N/A
677	AT2G22810	2.19967	2.23434	1-aminocyclopropane-1-carboxylate synthase 4 [Source:UniProtKB/Swiss-Prot;Acc:Q43309]	1-aminocyclopropane-1-carboxylate biosynthetic process;ethylene biosynthetic process;response to auxin;amino acid metabolic process;cytoplasm;1-aminocyclopropane-1-carboxylate synthase activity;identical protein binding;protein binding;transaminase activity;cauline leaf;leaf lamina vein;root;shoot system;flower,
678	AT3G53940	2.19898	2.26401	Mitochondrial substrate carrier family protein [Source:UniProtKB/TrEMBL;Acc:Q8W4M2]	transmembrane transport;mitochondrion;molecular_function;flowering stage;mature plant embryo stage;petal differentiation and expansion stage;plant embryo bilateral stage;plant embryo cotyledonary stage;seed germination stage;collective leaf structure;flower;flower pedicel;guard cell;plant embryo;root;seed;sepal;shoot apex,
679	AT3G63110	2.19765	1.55834	IPT3 [Source:UniProtKB/TrEMBL;Acc:A0A178V8J2]	cytokinin biosynthetic process;cytokinin biosynthetic process;tRNA modification;mitochondrion;chloroplast;nucleus;plastid;AMP dimethylallyltransferase activity;ATP/ADP dimethylallyltransferase activity;tRNA dimethylallyltransferase activity;LP.02 two leaves visible stage;LP.04 four leaves visible stage;LP.06 six leaves visible stage;LP.08 eight leaves visible stage;LP.10 ten leaves visible stage;…
680	AT3G17690	2.19649	2.47812	Putative cyclic nucleotide-gated ion channel 19 [Source:UniProtKB/Swiss-Prot;Acc:Q9LDR2]	response to herbivore;response to ATP;nucleus;plasma membrane;ligand-gated calcium channel activity;monoatomic ion channel activity;protein binding;guard cell;hypocotyl;root;vascular system;vascular system,
681	AT3G52748	2.19526	1.88104	other RNA [Source:TAIR;Acc:AT3G52748]	molecular_function;guard cell,
682	AT5G48540	2.19496	1.55347	Cysteine-rich repeat secretory protein 55 [Source:UniProtKB/Swiss-Prot;Acc:Q9LV60]	#N/A
683	AT5G10830	2.19384	1.34471	At5g10830 [Source:UniProtKB/TrEMBL;Acc:Q9LEV6]	#N/A
684	AT3G01800	2.19221	1.79688	At3g01800 [Source:UniProtKB/TrEMBL;Acc:Q6NQM0]	translation;mitochondrion;cytosol;mitochondrion;ribosomal large subunit binding;LP.02 two leaves visible stage;LP.04 four leaves visible stage;LP.06 six leaves visible stage;LP.08 eight leaves visible stage;LP.10 ten leaves visible stage;LP.12 twelve leaves visible stage;flowering stage;mature plant embryo stage;petal differentiation and expansion stage;plant embryo bilateral stage;plant embryo c…
685	AT2G39230	2.19196	1.77536	Pentatricopeptide repeat-containing protein At2g39230, mitochondrial [Source:UniProtKB/Swiss-Prot;Acc:O80958]	mitochondrion;mRNA binding;mature plant embryo stage;petal differentiation and expansion stage;plant embryo bilateral stage;plant embryo cotyledonary stage;seed germination stage;flower;hypocotyl;plant embryo;seed;shoot apex;shoot apical meristem,
686	AT1G66090	2.19143	2.27456	Disease resistance protein (TIR-NBS class) [Source:UniProtKB/TrEMBL;Acc:Q9C515]	cellular response to hypoxia;defense response;signal transduction;chloroplast;ADP binding;ATP hydrolysis activity;LP.02 two leaves visible stage;LP.04 four leaves visible stage;LP.06 six leaves visible stage;LP.08 eight leaves visible stage;LP.10 ten leaves visible stage;LP.12 twelve leaves visible stage;flowering stage;petal differentiation and expansion stage;plant embryo globular stage;vascula…
687	AT3G55340	2.19135	2.02479	PHIP1 [Source:UniProtKB/TrEMBL;Acc:A0A384KSV0]	cell plate formation involved in plant-type cell wall biogenesis;eukaryotic translation initiation factor 4F complex assembly;formation of translation preinitiation complex;phragmoplast assembly;phragmoplast;RNA strand annealing activity;RNA strand-exchange activity;mRNA binding;protein binding;ribosomal small subunit binding;guard cell,
688	AT5G61030	2.19064	2.24313	GR-RBP3 [Source:UniProtKB/TrEMBL;Acc:A0A178UBT5]	mitochondrial mRNA modification;cytidine to uridine editing;mitochondrial mRNA modification;response to cold;cytoplasm;mitochondrion;mitochondrion;ATP binding;RNA binding;copper ion binding;mRNA binding;protein binding;single-stranded DNA binding;LP.02 two leaves visible stage;LP.04 four leaves visible stage;flowering stage;mature plant embryo stage;petal differentiation and expansion stage;plant…
689	AT5G54910	2.19039	1.93729	DEAD-box ATP-dependent RNA helicase 32 [Source:UniProtKB/Swiss-Prot;Acc:Q9FFT9]	rRNA processing;nucleus;nucleolus;nucleus;RNA helicase activity;LP.02 two leaves visible stage;LP.04 four leaves visible stage;LP.06 six leaves visible stage;LP.08 eight leaves visible stage;LP.10 ten leaves visible stage;LP.12 twelve leaves visible stage;flowering stage;mature plant embryo stage;petal differentiation and expansion stage;plant embryo bilateral stage;plant embryo cotyledonary stag…
690	AT1G06547	2.18959	1.83204	-	#N/A
691	AT3G23820	2.18839	1.50181	UDP-glucuronate 4-epimerase 6 [Source:UniProtKB/Swiss-Prot;Acc:Q9LIS3]	defense response to Gram-negative bacterium;defense response to fungus;galacturonate biosynthetic process;galacturonate biosynthetic process;Golgi apparatus;Golgi trans cisterna;endosome;trans-Golgi network;UDP-glucuronate 4-epimerase activity;protein binding;racemase and epimerase activity;L mature pollen stage;LP.02 two leaves visible stage;LP.04 four leaves visible stage;LP.06 six leaves visib…
692	AT4G02400	2.18819	1.70044	U3 ribonucleoprotein (Utp) family protein [Source:UniProtKB/TrEMBL;Acc:F4JHI1]	rRNA processing;nucleolus;nucleus;small-subunit processome;molecular_function;LP.02 two leaves visible stage;LP.04 four leaves visible stage;LP.06 six leaves visible stage;LP.08 eight leaves visible stage;LP.10 ten leaves visible stage;LP.12 twelve leaves visible stage;flowering stage;mature plant embryo stage;petal differentiation and expansion stage;plant embryo bilateral stage;plant embryo cot…
693	AT2G44510	2.1863	2.0148	Protein BCCIP homolog [Source:UniProtKB/TrEMBL;Acc:A0A178VXZ2]	nucleus;chloroplast;nucleolus;molecular_function;LP.02 two leaves visible stage;LP.04 four leaves visible stage;LP.06 six leaves visible stage;LP.08 eight leaves visible stage;LP.12 twelve leaves visible stage;flowering stage;mature plant embryo stage;petal differentiation and expansion stage;plant embryo bilateral stage;plant embryo cotyledonary stage;plant embryo globular stage;vascular leaf se…
694	AT1G63810	2.18627	2.0319	Nucleolar protein [Source:UniProtKB/TrEMBL;Acc:Q0WVM5]	rRNA processing;tRNA export from nucleus;nucleus;CURI complex;UTP-C complex;small-subunit processome;molecular_function;LP.02 two leaves visible stage;LP.04 four leaves visible stage;LP.06 six leaves visible stage;LP.08 eight leaves visible stage;LP.10 ten leaves visible stage;LP.12 twelve leaves visible stage;flowering stage;mature plant embryo stage;petal differentiation and expansion stage;pla…
695	AT5G06000	2.18224	1.66132	Eukaryotic translation initiation factor 3 subunit G [Source:UniProtKB/TrEMBL;Acc:Q9FI86]	translational initiation;nucleus;plasma membrane;eukaryotic translation initiation factor 3 complex;translation initiation factor activity;LP.02 two leaves visible stage;LP.04 four leaves visible stage;LP.06 six leaves visible stage;LP.08 eight leaves visible stage;LP.10 ten leaves visible stage;LP.12 twelve leaves visible stage;flowering stage;mature plant embryo stage;petal differentiation and …
696	AT2G08435	2.17987	2.86752	-	#N/A
697	AT2G30400	2.17951	1.07208	Transcription repressor OFP2 [Source:UniProtKB/Swiss-Prot;Acc:O04351]	negative regulation of DNA-templated transcription;nucleus;DNA binding;LP.10 ten leaves visible stage;flowering stage;mature plant embryo stage;petal differentiation and expansion stage;plant embryo bilateral stage;plant embryo cotyledonary stage;carpel;collective leaf structure;flower;hypocotyl;petal;plant embryo;root;seed;sepal;shoot apex;stamen;stem;vascular leaf,
698	AT5G48070	2.17505	2.06994	Xyloglucan endotransglucosylase/hydrolase protein 20 [Source:UniProtKB/Swiss-Prot;Acc:Q9FI31]	cell growth;cellular response to auxin stimulus;plant-type secondary cell wall biogenesis;xyloglucan metabolic process;plant-type cell wall;extracellular region;polysaccharide binding;xyloglucan:xyloglucosyl transferase activity;LP.10 ten leaves visible stage;petal differentiation and expansion stage;cotyledon;flower;hypocotyl;root;root stele;shoot apex;vascular leaf,
699	AT4G22610	2.17453	2.54833	AT4g22610/F7K2_190 [Source:UniProtKB/TrEMBL;Acc:Q9SUV8]	#N/A
700	AT3G02230	2.17224	1.80781	RGP1 [Source:UniProtKB/TrEMBL;Acc:A0A178VK37]	UDP-L-arabinose metabolic process;plant-type cell wall biogenesis;UDP-L-arabinose metabolic process;plant-type cell wall organization or biogenesis;pollen development;Golgi apparatus;cytosol;Golgi apparatus;Golgi stack;Golgi trans cisterna;cytosol;cytosolic ribosome;nucleus;plant-type cell wall;plant-type vacuole;UDP-arabinopyranose mutase activity;cellulose synthase (UDP-forming) activity;intram…
701	AT5G38010	2.17188	1.72237	UDP-glycosyltransferase 76E9 [Source:UniProtKB/Swiss-Prot;Acc:Q9LS21]	#N/A
702	AT3G53232	2.1693	1.29091	At3g53232 [Source:UniProtKB/TrEMBL;Acc:Q8LBB5]	shoot system development;negative regulation of cell population proliferation;plasma membrane;plasma membrane;molecular_function;guard cell;quiescent center,
703	AT1G21910	2.16749	3.59333	DREB26 [Source:UniProtKB/TrEMBL;Acc:A0A178W3Q9]	cellular response to freezing;cellular response to heat;positive regulation of DNA-templated transcription;response to jasmonic acid;response to salicylic acid;nucleus;DNA-binding transcription factor activity;transcription cis-regulatory region binding;LP.02 two leaves visible stage;LP.04 four leaves visible stage;LP.06 six leaves visible stage;LP.08 eight leaves visible stage;LP.10 ten leaves v…
704	AT4G01700	2.16365	1.55458	At4g01700 [Source:UniProtKB/TrEMBL;Acc:Q9ZSI6]	response to oomycetes;carbohydrate metabolic process;cell wall macromolecule catabolic process;chitin catabolic process;cytosol;extracellular region;plant-type cell wall;chitinase activity;LP.02 two leaves visible stage;LP.04 four leaves visible stage;LP.06 six leaves visible stage;LP.08 eight leaves visible stage;LP.10 ten leaves visible stage;LP.12 twelve leaves visible stage;flowering stage;ma…
705	AT1G56340	2.16121	2.39399	Calreticulin-1 [Source:UniProtKB/Swiss-Prot;Acc:O04151]	calcium ion homeostasis;response to endoplasmic reticulum stress;ERAD pathway;protein folding;endoplasmic reticulum membrane;chloroplast;endoplasmic reticulum;mitochondrion;nucleus;plant-type vacuole;plasmodesma;secretory vesicle;Golgi apparatus;cytosol;calcium ion binding;LP.02 two leaves visible stage;LP.04 four leaves visible stage;LP.06 six leaves visible stage;LP.08 eight leaves visible stag…
706	AT4G37400	2.16115	1.5825	Cytochrome P450 81F3 [Source:UniProtKB/Swiss-Prot;Acc:Q0WTF4]	indole glucosinolate metabolic process;membrane;monooxygenase activity;oxidoreductase activity, acting on paired donors, with incorporation or reduction of molecular oxygen, NAD(P)H as one donor, and incorporation of one atom of oxygen;LP.04 four leaves visible stage;LP.06 six leaves visible stage;LP.10 ten leaves visible stage;flowering stage;collective leaf structure;guard cell;root;stamen;stem…
707	AT1G79470	2.15462	1.80631	Inosine-5'-monophosphate dehydrogenase 1 [Source:UniProtKB/Swiss-Prot;Acc:P47996]	GTP biosynthetic process;cytoplasm;cytoplasm;mitochondrion;IMP dehydrogenase activity;LP.04 four leaves visible stage;M germinated pollen stage;flowering stage;mature plant embryo stage;petal differentiation and expansion stage;plant embryo bilateral stage;plant embryo cotyledonary stage;plant embryo globular stage;collective leaf structure;flower;flower pedicel;guard cell;hypocotyl;petal;petiole…
708	AT1G29310	2.15308	2.03468	SecY protein transport family protein [Source:UniProtKB/TrEMBL;Acc:Q8RWJ5]	SRP-dependent cotranslational protein targeting to membrane, translocation;post-translational protein targeting to membrane, translocation;Golgi apparatus;Golgi cis cisterna;mitochondrion;nucleus;plasma membrane;Sec61 translocon complex;mRNA binding;protein transmembrane transporter activity;ribosome binding;signal sequence binding;L mature pollen stage;LP.02 two leaves visible stage;LP.04 four l…
709	AT5G22410	2.15268	1.62958	Peroxidase 60 [Source:UniProtKB/Swiss-Prot;Acc:Q9FMR0]	response to stress;plant-type cell wall;extracellular region;peroxidase activity;root;root hair cell;synergid;trichoblast;root hair cell,
710	AT4G09420	2.15121	2.81388	Disease resistance protein (TIR-NBS class) [Source:UniProtKB/TrEMBL;Acc:Q9M0Q0]	defense response;signal transduction;chloroplast;ADP binding;LP.04 four leaves visible stage;LP.06 six leaves visible stage;LP.08 eight leaves visible stage;LP.10 ten leaves visible stage;vascular leaf senescent stage;collective leaf structure;cotyledon;guard cell;shoot apex;vascular leaf,
711	AT1G29320	2.15053	1.70587	Transducin/WD40 repeat-like superfamily protein [Source:TAIR;Acc:AT1G29320]	ribosomal large subunit biogenesis;nucleolus;nucleolus;nucleus;Cul4-RING E3 ubiquitin ligase complex;preribosome, large subunit precursor;molecular_function;guard cell;cell-to-cell mobile RNA,
712	AT5G48240	2.15044	1.5798	unknown protein; FUNCTIONS IN: molecular_function unknown; INVOLVED IN: biological_process unknown; LOCATED IN: nucleolus; EXPRESSED IN: cultured cell; CONTAINS InterPro DOMAIN/s: Protein of unknown function DUF1665 (InterPro:IPR012459); Has 402 Bla /.../s to 382 proteins in 162 species: Archae - 0; Bacteria - 4; Metazoa - 139; Fungi - 111; Plants - 54; Viruses - 1; Other Eukaryotes - 93 (source:…	maturation of 5.8S rRNA;maturation of LSU-rRNA;rRNA processing;nucleolus;nucleus;preribosome, large subunit precursor;molecular_function;cultured plant cell;guard cell,
713	AT1G56110	2.1499	1.95818	At1g56110/T6H22_9 [Source:UniProtKB/TrEMBL;Acc:Q9SGT7]	#N/A
714	AT4G24920	2.14789	2.25434	secE/sec61-gamma protein transport protein [Source:TAIR;Acc:AT4G24920]	post-translational protein targeting to membrane, translocation;cytosol;intracellular anatomical structure;mitochondrion;Ssh1 translocon complex;protein transmembrane transporter activity;L mature pollen stage;LP.02 two leaves visible stage;LP.04 four leaves visible stage;LP.06 six leaves visible stage;LP.08 eight leaves visible stage;LP.10 ten leaves visible stage;LP.12 twelve leaves visible sta…
715	AT4G21410	2.14701	2.0519	Cysteine-rich receptor-like protein kinase 29 [Source:UniProtKB/Swiss-Prot;Acc:Q8S9L6]	response to abscisic acid;defense response to bacterium;plant-type hypersensitive response;signal transduction;plasma membrane;plasma membrane;vacuole;kinase activity;protein serine/threonine kinase activity;LP.02 two leaves visible stage;LP.04 four leaves visible stage;LP.06 six leaves visible stage;LP.08 eight leaves visible stage;LP.10 ten leaves visible stage;LP.12 twelve leaves visible stage…
716	AT5G14380	2.14641	2.60612	Classical arabinogalactan protein 6 [Source:UniProtKB/Swiss-Prot;Acc:Q9LY91]	pollen tube growth;pollen wall assembly;extracellular matrix;membrane;plasma membrane;molecular_function;L mature pollen stage;LP.10 ten leaves visible stage;M germinated pollen stage;flowering stage;petal differentiation and expansion stage;plant embryo globular stage;carpel;collective leaf structure;flower;flower pedicel;inflorescence meristem;petal;plant embryo;pollen;pollen sac;pollen tube ce…
717	AT2G09975	2.14375	3.89238	-	#N/A
718	AT4G22770	2.14266	1.85931	AT-hook motif nuclear-localized protein 2 [Source:UniProtKB/Swiss-Prot;Acc:O49658]	#N/A
719	AT2G19450	2.14252	1.19261	Diacylglycerol O-acyltransferase 1 [Source:UniProtKB/Swiss-Prot;Acc:Q9SLD2]	carbohydrate metabolic process;embryo development ending in seed dormancy;positive regulation of seed germination;regulation of embryonic development;regulation of seed germination;response to abscisic acid;response to cold;response to glucose;response to salt stress;triglyceride biosynthetic process;triglyceride biosynthetic process;chloroplast envelope;endoplasmic reticulum membrane;chloroplast…
720	AT5G07200	2.13957	3.32861	Gibberellin 20 oxidase 3 [Source:UniProtKB/Swiss-Prot;Acc:Q39112]	gibberellin biosynthetic process;flower development;gibberellin biosynthetic process;response to light stimulus;unidimensional cell growth;cytoplasm;gibberellin 20-oxidase activity;fruit;outer integument;seed,
721	AT1G25250	2.13884	1.1283	IDD16 [Source:UniProtKB/TrEMBL;Acc:A0A178WG74]	floral organ morphogenesis;gravitropism;leaf morphogenesis;negative regulation of stomatal complex development;positive regulation of auxin biosynthetic process;regulation of DNA-templated transcription;regulation of auxin polar transport;nucleus;nucleus;DNA-binding transcription factor activity;sequence-specific DNA binding;LP.02 two leaves visible stage;LP.04 four leaves visible stage;LP.06 six…
722	AT3G57660	2.13874	1.79364	DNA-directed RNA polymerase I subunit 1 [Source:UniProtKB/Swiss-Prot;Acc:Q9SVY0]	nucleolar large rRNA transcription by RNA polymerase I;nucleus;plasmodesma;cytosol;RNA polymerase I complex;DNA-directed RNA polymerase activity;LP.02 two leaves visible stage;LP.04 four leaves visible stage;LP.06 six leaves visible stage;LP.08 eight leaves visible stage;LP.10 ten leaves visible stage;LP.12 twelve leaves visible stage;flowering stage;mature plant embryo stage;petal differentiatio…
723	AT4G15700	2.13596	1.34014	Monothiol glutaredoxin-S3 [Source:UniProtKB/Swiss-Prot;Acc:O23421]	response to nitrate;cytoplasm;molecular_function;LP.02 two leaves visible stage;LP.04 four leaves visible stage;LP.06 six leaves visible stage;LP.08 eight leaves visible stage;LP.10 ten leaves visible stage;LP.12 twelve leaves visible stage;flowering stage;petal differentiation and expansion stage;vascular leaf senescent stage;carpel;cauline leaf;collective leaf structure;cotyledon;flower;guard c…
724	ATMG01130	2.135	2.14316	Uncharacterized mitochondrial protein AtMg01130 [Source:UniProtKB/Swiss-Prot;Acc:P92544]	mitochondrion;molecular_function;LP.04 four leaves visible stage;flowering stage;mature plant embryo stage;petal differentiation and expansion stage;plant embryo bilateral stage;plant embryo cotyledonary stage;plant embryo globular stage;carpel;collective leaf structure;flower;flower pedicel;hypocotyl;plant embryo;pollen;root;seed;sepal;stamen;stem;vascular leaf,
725	AT1G56430	2.13499	1.44644	Probable nicotianamine synthase 4 [Source:UniProtKB/Swiss-Prot;Acc:Q9C7X5]	nicotianamine biosynthetic process;phloem transport;pollen development;pollen tube growth;nicotianamine biosynthetic process;nucleus;nicotianamine synthase activity;LP.02 two leaves visible stage;LP.04 four leaves visible stage;LP.06 six leaves visible stage;LP.08 eight leaves visible stage;LP.10 ten leaves visible stage;LP.12 twelve leaves visible stage;petal differentiation and expansion stage;…
726	AT1G65610	2.1349	2.37637	Endoglucanase 7 [Source:UniProtKB/Swiss-Prot;Acc:O04478]	#N/A
727	AT2G19640	2.13471	1.59555	Histone-lysine N-methyltransferase ASHR2 [Source:UniProtKB/Swiss-Prot;Acc:Q9ZUM9]	#N/A
728	AT1G12950	2.13256	1.61689	Protein DETOXIFICATION [Source:UniProtKB/TrEMBL;Acc:A0A178WCP4]	root hair elongation;xenobiotic detoxification by transmembrane export across the plasma membrane;vacuolar membrane;cytoplasm;plant-type vacuole membrane;transmembrane transporter activity;plant sperm cell;root;root hair cell;trichoblast;root hair cell;cell-to-cell mobile RNA,
729	AT1G25370	2.13214	1.04979	Putative uncharacterized protein [Source:UniProtKB/TrEMBL;Acc:Q8LFI6]	#N/A
730	AT5G62070	2.12784	1.49296	IQD23 [Source:UniProtKB/TrEMBL;Acc:A0A178UJA3]	response to calcium ion;cytoskeleton;nucleolus;molecular_function;LP.02 two leaves visible stage;LP.04 four leaves visible stage;LP.06 six leaves visible stage;LP.08 eight leaves visible stage;LP.10 ten leaves visible stage;LP.12 twelve leaves visible stage;flowering stage;mature plant embryo stage;petal differentiation and expansion stage;plant embryo bilateral stage;plant embryo cotyledonary st…
731	AT2G27510	2.1267	1.38156	Ferredoxin [Source:UniProtKB/TrEMBL;Acc:A0A178VWS0]	electron transport chain;chloroplast;plastid;electron transfer activity;LP.02 two leaves visible stage;LP.04 four leaves visible stage;LP.06 six leaves visible stage;LP.08 eight leaves visible stage;LP.10 ten leaves visible stage;LP.12 twelve leaves visible stage;flowering stage;mature plant embryo stage;petal differentiation and expansion stage;plant embryo bilateral stage;plant embryo cotyledon…
732	AT1G80130	2.12474	1.63194	F18B13.21 protein [Source:UniProtKB/TrEMBL;Acc:Q9SSC6]	response to oxidative stress;molecular_function;L mature pollen stage;LP.04 four leaves visible stage;LP.06 six leaves visible stage;LP.08 eight leaves visible stage;LP.10 ten leaves visible stage;flowering stage;mature plant embryo stage;petal differentiation and expansion stage;plant embryo bilateral stage;plant embryo cotyledonary stage;plant embryo globular stage;vascular leaf senescent stage…
733	AT2G09565	2.12169	3.79877	-	#N/A
734	AT4G02930	2.12155	2.07778	Elongation factor Tu, mitochondrial [Source:UniProtKB/Swiss-Prot;Acc:Q9ZT91]	response to cadmium ion;mitochondrial translational elongation;mitochondrion;chloroplast;cytosol;mitochondrion;plant-type cell wall;cytosol;ATP binding;cobalt ion binding;translation elongation factor activity;zinc ion binding;LP.02 two leaves visible stage;LP.04 four leaves visible stage;LP.06 six leaves visible stage;LP.08 eight leaves visible stage;LP.10 ten leaves visible stage;LP.12 twelve l…
735	AT5G25230	2.1212	1.33533	109 kDa U5 small nuclear ribonucleoprotein component GFL [Source:UniProtKB/Swiss-Prot;Acc:F4JWP9]	mRNA splicing, via spliceosome;cytosol;cytoplasm;nucleolus;plasmodesma;plastid;U2-type catalytic step 2 spliceosome;U4/U6 x U5 tri-snRNP complex;GTPase activity;U5 snRNA binding;cultured plant cell;rosette leaf,
736	AT5G48010	2.11892	2.29208	Thalianol synthase [Source:UniProtKB/Swiss-Prot;Acc:Q9FI37]	root development;thalianol metabolic process;tricyclic triterpenoid biosynthetic process;response to gravity;response to light stimulus;triterpenoid biosynthetic process;lipid droplet;mitochondrion;beta-amyrin synthase activity;thalianol synthase activity;hypocotyl;root,
737	AT5G20190	2.11206	1.53596	Tetratricopeptide repeat (TPR)-like superfamily protein [Source:UniProtKB/TrEMBL;Acc:F4K464]	#N/A
738	AT1G13160	2.11163	1.68494	ARM repeat superfamily protein [Source:UniProtKB/TrEMBL;Acc:Q0WVH7]	ribosomal large subunit biogenesis;ribosomal large subunit export from nucleus;nucleolus;nucleus;molecular_function;LP.02 two leaves visible stage;LP.04 four leaves visible stage;LP.06 six leaves visible stage;LP.08 eight leaves visible stage;LP.10 ten leaves visible stage;LP.12 twelve leaves visible stage;flowering stage;mature plant embryo stage;petal differentiation and expansion stage;plant e…
739	AT1G22410	2.11153	1.35949	Phospho-2-dehydro-3-deoxyheptonate aldolase [Source:UniProtKB/TrEMBL;Acc:Q9SK84]	aromatic amino acid family biosynthetic process;chorismate biosynthetic process;chloroplast;chloroplast;plastid;3-deoxy-7-phosphoheptulonate synthase activity;LP.02 two leaves visible stage;LP.04 four leaves visible stage;LP.06 six leaves visible stage;LP.08 eight leaves visible stage;LP.10 ten leaves visible stage;LP.12 twelve leaves visible stage;flowering stage;mature plant embryo stage;petal …
740	AT3G11340	2.11028	1.53428	UDP-glycosyltransferase 76B1 [Source:UniProtKB/Swiss-Prot;Acc:Q9C768]	defense response;defense response to Gram-negative bacterium;leaf senescence;response to oomycetes;salicylic acid mediated signaling pathway;UDP-glucosylation;cytoplasm;chloroplast;UDP-glucosyltransferase activity;UDP-glycosyltransferase activity;glucosyltransferase activity;quercetin 3-O-glucosyltransferase activity;quercetin 7-O-glucosyltransferase activity;salicylic acid glucosyltransferase (g…
741	AT3G59670	2.10713	1.50238	Elongation factor [Source:UniProtKB/TrEMBL;Acc:Q56XZ5]	nucleus;molecular_function;LP.04 four leaves visible stage;flowering stage;mature plant embryo stage;petal differentiation and expansion stage;plant embryo bilateral stage;plant embryo cotyledonary stage;plant embryo globular stage;cauline leaf;collective leaf structure;flower;flower pedicel;guard cell;hypocotyl;leaf lamina base;petal;petiole;plant embryo;root;seed;sepal;shoot apex;shoot system;s…
742	AT5G49560	2.10695	1.87392	Putative methyltransferase family protein [Source:UniProtKB/TrEMBL;Acc:Q9FGZ0]	#N/A
743	AT1G18320	2.10513	2.50983	Mitochondrial import inner membrane translocase subunit Tim17/Tim22/Tim23 family protein [Source:TAIR;Acc:AT1G18320]	protein insertion into mitochondrial inner membrane;mitochondrion;TIM22 mitochondrial import inner membrane insertion complex;mitochondrion targeting sequence binding;protein transmembrane transporter activity;guard cell,
744	AT5G06720	2.10499	1.47433	Peroxidase 53 [Source:UniProtKB/Swiss-Prot;Acc:Q42578]	defense response to nematode;flower development;defense response to nematode;response to oxidative stress;plant-type cell wall;Golgi apparatus;extracellular region;peroxidase activity;LP.02 two leaves visible stage;LP.04 four leaves visible stage;LP.06 six leaves visible stage;LP.08 eight leaves visible stage;LP.10 ten leaves visible stage;LP.12 twelve leaves visible stage;flowering stage;petal d…
745	AT2G19670	2.10363	2.11384	Probable protein arginine N-methyltransferase 1.2 [Source:UniProtKB/Swiss-Prot;Acc:O82210]	chromatin remodeling;regulation of DNA-templated transcription;nucleus;nucleus;histone methyltransferase activity;protein-arginine N-methyltransferase activity;LP.02 two leaves visible stage;LP.04 four leaves visible stage;LP.08 eight leaves visible stage;LP.10 ten leaves visible stage;LP.12 twelve leaves visible stage;flowering stage;mature plant embryo stage;petal differentiation and expansion …
746	AT3G57940	2.10144	1.95843	RNA cytidine acetyltransferase 2 [Source:UniProtKB/Swiss-Prot;Acc:Q9M2Q4]	rRNA acetylation involved in maturation of SSU-rRNA;tRNA acetylation;tRNA wobble cytosine modification;nucleolus;nucleus;18S rRNA cytidine N-acetyltransferase activity;RNA binding;tRNA binding;tRNA cytidine N4-acetyltransferase activity;mRNA N-acetyltransferase activity;LP.04 four leaves visible stage;flowering stage;mature plant embryo stage;petal differentiation and expansion stage;plant embryo…
747	AT3G55510	2.10081	1.86323	Noc2p family [Source:UniProtKB/TrEMBL;Acc:Q0WVH0]	floral meristem determinacy;ribosomal large subunit biogenesis;nucleolus;nucleoplasm;nucleolus;nucleoplasm;nucleus;Noc1p-Noc2p complex;Noc2p-Noc3p complex;protein binding;LP.02 two leaves visible stage;LP.04 four leaves visible stage;LP.06 six leaves visible stage;LP.08 eight leaves visible stage;LP.10 ten leaves visible stage;LP.12 twelve leaves visible stage;flowering stage;mature plant embryo …
748	AT1G61380	2.0963	2.08554	G-type lectin S-receptor-like serine/threonine-protein kinase SD1-29 [Source:UniProtKB/Swiss-Prot;Acc:O64782]	detection of lipopolysaccharide;innate immune response;lipopolysaccharide-mediated signaling pathway;pattern recognition receptor signaling pathway;protein autophosphorylation;immune response;lipopolysaccharide-mediated signaling pathway;protein autophosphorylation;signal transduction;plasma membrane;plasma membrane;calmodulin binding;pattern recognition receptor activity;protein binding;protein …
749	AT4G25730	2.09505	1.61646	Putative rRNA methyltransferase [Source:UniProtKB/TrEMBL;Acc:F4JTD2]	methylation;maturation of 5.8S rRNA from tricistronic rRNA transcript (SSU-rRNA, 5.8S rRNA, LSU-rRNA);maturation of LSU-rRNA from tricistronic rRNA transcript (SSU-rRNA, 5.8S rRNA, LSU-rRNA);rRNA methylation;nucleolus;nucleus;preribosome, large subunit precursor;mRNA binding;rRNA (guanine) methyltransferase activity;rRNA (uridine-2'-O-)-methyltransferase activity;LP.02 two leaves visible stage;LP…
750	AT5G05990	2.09439	2.09847	AT5g05990/K18J17_19 [Source:UniProtKB/TrEMBL;Acc:Q9FI87]	mitochondrial matrix;mitochondrion;molecular_function;L mature pollen stage;LP.02 two leaves visible stage;LP.04 four leaves visible stage;LP.06 six leaves visible stage;LP.08 eight leaves visible stage;LP.10 ten leaves visible stage;LP.12 twelve leaves visible stage;M germinated pollen stage;flowering stage;mature plant embryo stage;petal differentiation and expansion stage;plant embryo bilatera…
751	AT4G36020	2.09423	1.80616	Cold shock protein 1 [Source:UniProtKB/Swiss-Prot;Acc:O65639]	response to cold;cold acclimation;response to cold;response to salt stress;response to water deprivation;cytoplasm;nucleus;plasma membrane;RNA binding;RNA folding chaperone;double-stranded DNA binding;mRNA binding;single-stranded DNA binding;zinc ion binding;LP.02 two leaves visible stage;LP.04 four leaves visible stage;LP.06 six leaves visible stage;LP.08 eight leaves visible stage;LP.10 ten lea…
752	AT5G03720	2.09315	2.44449	HSFA3 [Source:UniProtKB/TrEMBL;Acc:A0A178UHR4]	regulation of DNA-templated transcription;response to heat;cellular response to heat;regulation of transcription by RNA polymerase II;nucleus;nucleus;DNA binding;DNA-binding transcription factor activity;protein binding;LP.04 four leaves visible stage;LP.06 six leaves visible stage;LP.08 eight leaves visible stage;LP.10 ten leaves visible stage;LP.12 twelve leaves visible stage;flowering stage;ma…
753	AT2G36870	2.09057	1.49846	Probable xyloglucan endotransglucosylase/hydrolase protein 32 [Source:UniProtKB/Swiss-Prot;Acc:Q9SJL9]	cell wall macromolecule catabolic process;carbohydrate metabolic process;cell wall biogenesis;xyloglucan metabolic process;cell wall;chloroplast;extracellular region;hydrolase activity, hydrolyzing O-glycosyl compounds;polysaccharide binding;xyloglucan:xyloglucosyl transferase activity;LP.02 two leaves visible stage;LP.04 four leaves visible stage;LP.06 six leaves visible stage;LP.08 eight leaves…
754	AT3G15460	2.08877	1.77846	Ribosome biogenesis protein BRX1 homolog 1 [Source:UniProtKB/Swiss-Prot;Acc:Q9LE16]	rRNA processing;ribosomal large subunit assembly;ribosomal large subunit assembly;nucleolus;nucleolus;nucleus;cytosol;RNA binding;rRNA binding;LP.02 two leaves visible stage;LP.04 four leaves visible stage;LP.06 six leaves visible stage;LP.08 eight leaves visible stage;LP.10 ten leaves visible stage;LP.12 twelve leaves visible stage;M germinated pollen stage;flowering stage;mature plant embryo st…
755	AT5G48570	2.08756	1.77053	Peptidyl-prolyl cis-trans isomerase FKBP65 [Source:UniProtKB/Swiss-Prot;Acc:Q9FJL3]	cellular heat acclimation;nucleus;plant-type vacuole;plastid;peptidyl-prolyl cis-trans isomerase activity;protein binding;LP.02 two leaves visible stage;LP.04 four leaves visible stage;LP.06 six leaves visible stage;LP.08 eight leaves visible stage;LP.10 ten leaves visible stage;LP.12 twelve leaves visible stage;M germinated pollen stage;flowering stage;mature plant embryo stage;petal differentia…
756	AT1G48920	2.08523	1.64855	Nucleolin 1 [Source:UniProtKB/Swiss-Prot;Acc:Q9FVQ1]	cotyledon vascular tissue pattern formation;leaf development;leaf vascular tissue pattern formation;petal vascular tissue pattern formation;rRNA processing;ribosome biogenesis;root development;sepal vascular tissue pattern formation;shoot system development;eukaryotic translation initiation factor 4F complex assembly;formation of translation preinitiation complex;nucleolus;mitochondrion;nucleolus…
757	AT1G28390	2.08503	1.23827	Protein kinase superfamily protein [Source:UniProtKB/TrEMBL;Acc:F4HWL9]	phosphorylation;signal transduction;plasma membrane;nucleus;protein kinase activity;protein serine/threonine kinase activity;L mature pollen stage;LP.04 four leaves visible stage;LP.06 six leaves visible stage;LP.08 eight leaves visible stage;LP.10 ten leaves visible stage;LP.12 twelve leaves visible stage;M germinated pollen stage;flowering stage;mature plant embryo stage;petal differentiation a…
758	AT5G44390	2.08389	1.72641	Berberine bridge enzyme-like 25 [Source:UniProtKB/Swiss-Prot;Acc:Q9FKU9]	#N/A
759	AT5G09800	2.08278	1.57112	U-box domain-containing protein 28 [Source:UniProtKB/Swiss-Prot;Acc:Q9LXE3]	#N/A
760	AT5G46710	2.08206	1.8307	At5g46710 [Source:UniProtKB/TrEMBL;Acc:Q9FIQ4]	#N/A
761	AT4G21830	2.08146	2.15712	Peptide methionine sulfoxide reductase B7 [Source:UniProtKB/Swiss-Prot;Acc:Q8VY86]	response to singlet oxygen;cellular response to oxidative stress;cytoplasm;chloroplast;cytosol;mitochondrion;peptide-methionine (R)-S-oxide reductase activity;peptide-methionine (S)-S-oxide reductase activity;guard cell;root,
762	AT2G32487	2.08145	2.25871	unknown protein; FUNCTIONS IN: molecular_function unknown; INVOLVED IN: biological_process unknown; LOCATED IN: endomembrane system; Ha. [Source:TAIR;Acc:AT2G32487]	#N/A
763	AT2G24600	2.08109	2.23028	Ankyrin repeat family protein [Source:UniProtKB/TrEMBL;Acc:F4IPR3]	#N/A
764	AT3G49240	2.07976	1.97767	Pentatricopeptide repeat-containing protein At3g49240, mitochondrial [Source:UniProtKB/Swiss-Prot;Acc:Q9M3A8]	embryo development ending in seed dormancy;endosperm development;mitochondrion;chloroplast;mitochondrion;ATP binding;mRNA binding;protein binding;LP.02 two leaves visible stage;LP.04 four leaves visible stage;LP.10 ten leaves visible stage;LP.12 twelve leaves visible stage;flowering stage;mature plant embryo stage;petal differentiation and expansion stage;plant embryo bilateral stage;plant embryo…
765	AT4G21140	2.07975	1.95631	BEST Arabidopsis thaliana protein match is: copper ion binding (TAIR:AT4G05400.2); Ha. [Source:TAIR;Acc:AT4G21140]	#N/A
766	AT1G48630	2.07905	2.07546	RACK1B_AT [Source:UniProtKB/TrEMBL;Acc:A0A178W908]	cellular response to abscisic acid stimulus;regulation of translation;ribosome biogenesis;root development;seed germination;shoot system development;defense response to bacterium;negative regulation of translational frameshifting;positive regulation of signal transduction;rescue of stalled ribosome;cytosol;nucleus;cytosol;cytosolic ribosome;nucleus;MAP-kinase scaffold activity;protein binding;pro…
767	AT2G33210	2.07655	2.08573	Chaperonin CPN60-like 1, mitochondrial [Source:UniProtKB/Swiss-Prot;Acc:Q8L7B5]	protein folding;mitochondrion;chloroplast envelope;chloroplast stroma;cytosol;endoplasmic reticulum;mitochondrion;plant-type vacuole;ATP binding;ATP-dependent protein folding chaperone;RNA binding;copper ion binding;LP.02 two leaves visible stage;LP.04 four leaves visible stage;LP.06 six leaves visible stage;LP.08 eight leaves visible stage;LP.10 ten leaves visible stage;LP.12 twelve leaves visib…
768	AT5G40540	2.07622	1.84523	Protein kinase ATN1 [Source:UniProtKB/TrEMBL;Acc:Q9FM43]	protein phosphorylation;signal transduction;cytoplasm;cytoplasm;nucleus;protein kinase activity;protein serine/threonine/tyrosine kinase activity;LP.04 four leaves visible stage;LP.06 six leaves visible stage;LP.08 eight leaves visible stage;LP.10 ten leaves visible stage;LP.12 twelve leaves visible stage;flowering stage;plant embryo cotyledonary stage;collective leaf structure;cotyledon;flower;g…
769	AT4G36580	2.07622	2.10422	AAA-type ATPase family protein [Source:UniProtKB/TrEMBL;Acc:F4JQE9]	mitochondrion organization;mitochondrion;plasma membrane;ATP hydrolysis activity;protein binding;zinc ion binding;flowering stage;mature plant embryo stage;petal differentiation and expansion stage;plant embryo bilateral stage;plant embryo cotyledonary stage;plant embryo globular stage;carpel;collective leaf structure;flower;flower pedicel;guard cell;petal;plant embryo;root;seed;sepal;shoot apex;…
770	AT5G09970	2.07386	1.3145	Cytochrome P450 78A7 [Source:UniProtKB/Swiss-Prot;Acc:Q9FIB0]	regulation of meristem growth;system development;heme binding;iron ion binding;oxidoreductase activity, acting on paired donors, with incorporation or reduction of molecular oxygen;mature plant embryo stage;petal differentiation and expansion stage;plant embryo bilateral stage;plant embryo cotyledonary stage;flower;plant embryo;seed;shoot lateral meristem;vascular leaf primordium,
771	AT5G23830	2.07374	2.14063	MD-2-related lipid recognition domain-containing protein [Source:UniProtKB/TrEMBL;Acc:Q9FF97]	sterol transport;extracellular region;sterol binding;guard cell;hypocotyl;root,
772	AT2G34360	2.07231	2.44325	Protein DETOXIFICATION 15 [Source:UniProtKB/Swiss-Prot;Acc:F4IHU9]	xenobiotic detoxification by transmembrane export across the plasma membrane;membrane;mitochondrion;transmembrane transporter activity;guard cell;inflorescence meristem;stem,
773	AT4G16630	2.07087	1.74309	DEAD-box ATP-dependent RNA helicase 28 [Source:UniProtKB/Swiss-Prot;Acc:Q9ZRZ8]	#N/A
774	AT3G60160	2.07062	1.0784	ABC transporter C family member 9 [Source:UniProtKB/Swiss-Prot;Acc:Q9M1C7]	response to nematode;transmembrane transport;chloroplast;plasmodesma;ABC-type transporter activity;ATPase-coupled transmembrane transporter activity;guard cell;root,
775	AT2G48090	2.06994	1.15948	unknown protein; FUNCTIONS IN: molecular_function unknown; INVOLVED IN: biological_process unknown; LOCATED IN: chloroplast; EXPRESSED IN: male gametophyte, root, flower, carpel; EXPRESSED DURING: 4 anthesis, petal differentiation and expansion stage. [Source:TAIR;Acc:AT2G48090]	#N/A
776	AT3G05060	2.0691	1.76471	Probable nucleolar protein 5-2 [Source:UniProtKB/Swiss-Prot;Acc:Q9MAB3]	#N/A
777	AT5G43170	2.06849	3.13825	Zinc finger protein AZF3 [Source:UniProtKB/Swiss-Prot;Acc:Q9SSW0]	hyperosmotic salinity response;negative regulation of DNA-templated transcription;response to cold;regulation of DNA-templated transcription;nucleus;nucleus;DNA binding;DNA-binding transcription factor activity;protein binding;sequence-specific DNA binding;transcription cis-regulatory region binding;LP.02 two leaves visible stage;LP.04 four leaves visible stage;LP.06 six leaves visible stage;LP.0…
778	AT2G38360	2.06691	1.84633	PRA1 family protein B4 [Source:UniProtKB/Swiss-Prot;Acc:O80915]	vesicle-mediated transport;vesicle-mediated transport;Golgi apparatus;endoplasmic reticulum;Golgi apparatus;endoplasmic reticulum;endosome;plasma membrane;trans-Golgi network;molecular_function;L mature pollen stage;LP.02 two leaves visible stage;LP.04 four leaves visible stage;LP.06 six leaves visible stage;LP.08 eight leaves visible stage;LP.10 ten leaves visible stage;LP.12 twelve leaves visib…
779	AT1G72470	2.06487	1.79252	Exocyst subunit Exo70 family protein [Source:UniProtKB/TrEMBL;Acc:Q9C9E5]	exocytosis;cytosol;nucleus;exocyst;phosphatidylinositol-4,5-bisphosphate binding;LP.02 two leaves visible stage;LP.04 four leaves visible stage;LP.06 six leaves visible stage;LP.08 eight leaves visible stage;LP.10 ten leaves visible stage;LP.12 twelve leaves visible stage;flowering stage;mature plant embryo stage;petal differentiation and expansion stage;plant embryo bilateral stage;plant embryo …
780	AT5G07095	2.0643	1.65036	-	#N/A
781	AT5G57560	2.06118	2.5449	Xyloglucan endotransglucosylase/hydrolase [Source:UniProtKB/TrEMBL;Acc:A0A178UQX4]	cellular response to hypoxia;plant-type cell wall organization;response to auxin;response to brassinosteroid;response to cold;response to heat;response to mechanical stimulus;plant-type secondary cell wall biogenesis;xyloglucan metabolic process;plant-type cell wall;Golgi apparatus;chloroplast;plant-type cell wall;secretory vesicle;polysaccharide binding;xyloglucan:xyloglucosyl transferase activi…
782	AT5G55200	2.05952	1.7062	GrpE protein homolog 1, mitochondrial [Source:UniProtKB/Swiss-Prot;Acc:Q9FLP3]	response to UV;protein folding;protein import into mitochondrial matrix;chloroplast;mitochondrion;PAM complex, Tim23 associated import motor;ATP binding;adenyl-nucleotide exchange factor activity;copper ion binding;unfolded protein binding;LP.02 two leaves visible stage;LP.04 four leaves visible stage;LP.06 six leaves visible stage;LP.08 eight leaves visible stage;LP.10 ten leaves visible stage;L…
783	AT5G38720	2.05874	1.57863	unknown protein; Ha. [Source:TAIR;Acc:AT5G38720]	rRNA processing;ribosomal small subunit assembly;rRNA processing;ribosomal small subunit assembly;cytoplasm;nucleolus;CURI complex;UTP-C complex;molecular_function;LP.02 two leaves visible stage;LP.04 four leaves visible stage;LP.06 six leaves visible stage;LP.08 eight leaves visible stage;LP.10 ten leaves visible stage;LP.12 twelve leaves visible stage;flowering stage;mature plant embryo stage;p…
784	AT1G74385	2.058	5.41122	-	mitochondrion;
785	AT4G36680	2.05754	1.47895	Pentatricopeptide repeat-containing protein At4g36680, mitochondrial [Source:UniProtKB/Swiss-Prot;Acc:Q9M065]	#N/A
786	AT3G05320	2.05629	2.27352	O-fucosyltransferase 23 [Source:UniProtKB/Swiss-Prot;Acc:Q9MA87]	pollination;pollen-pistil interaction;Golgi apparatus;molecular_function;L mature pollen stage;LP.02 two leaves visible stage;LP.04 four leaves visible stage;LP.06 six leaves visible stage;LP.08 eight leaves visible stage;LP.10 ten leaves visible stage;LP.12 twelve leaves visible stage;M germinated pollen stage;flowering stage;petal differentiation and expansion stage;vascular leaf senescent stag…
787	AT1G18850	2.05525	1.71847	F6A14.6 protein [Source:UniProtKB/TrEMBL;Acc:Q9M9V4]	rRNA processing;nucleolus;nucleus;molecular_function;LP.02 two leaves visible stage;LP.04 four leaves visible stage;LP.06 six leaves visible stage;LP.08 eight leaves visible stage;LP.10 ten leaves visible stage;LP.12 twelve leaves visible stage;flowering stage;mature plant embryo stage;petal differentiation and expansion stage;plant embryo bilateral stage;plant embryo cotyledonary stage;plant emb…
788	AT4G13340	2.05302	3.5772	Leucine-rich repeat extensin-like protein 3 [Source:UniProtKB/Swiss-Prot;Acc:Q9T0K5]	#N/A
789	AT1G32385	2.05015	2.44761	snoRNA [Source:TAIR;Acc:AT1G32385]	rRNA modification;sno(s)RNA-containing ribonucleoprotein complex;
790	AT1G72900	2.04978	2.07117	Similar to part of disease resistance protein [Source:UniProtKB/TrEMBL;Acc:Q9SSN6]	cellular response to hypoxia;defense response;signal transduction;cytoplasm;plasma membrane;NAD+ nucleosidase activity, cyclic ADP-ribose generating;LP.02 two leaves visible stage;LP.04 four leaves visible stage;LP.06 six leaves visible stage;LP.08 eight leaves visible stage;LP.10 ten leaves visible stage;LP.12 twelve leaves visible stage;flowering stage;petal differentiation and expansion stage;…
791	AT5G42580	2.04753	1.25368	Cytochrome P450 705A12 [Source:UniProtKB/Swiss-Prot;Acc:Q9FH67]	#N/A
792	AT1G23280	2.04649	1.81306	Protein MAK16 homolog [Source:UniProtKB/TrEMBL;Acc:F4I4Q1]	maturation of 5.8S rRNA;maturation of LSU-rRNA;nucleolus;nucleus;preribosome, large subunit precursor;molecular_function;LP.02 two leaves visible stage;LP.04 four leaves visible stage;LP.10 ten leaves visible stage;LP.12 twelve leaves visible stage;flowering stage;mature plant embryo stage;petal differentiation and expansion stage;plant embryo bilateral stage;plant embryo cotyledonary stage;plant…
793	AT1G09627	2.04592	2.42816	-	#N/A
794	AT5G16020	2.04345	6.5448	Protein GAMETE EXPRESSED 3 [Source:UniProtKB/Swiss-Prot;Acc:Q9LFS2]	embryo development ending in seed dormancy;pollen tube guidance;embryo development ending in seed dormancy;pollen tube guidance;plasma membrane;extracellular region;plasma membrane;secretory vesicle;molecular_function;fruit;pollen;rosette leaf,
795	AT1G61870	2.043	1.73185	Pentatricopeptide repeat-containing protein At1g61870, mitochondrial [Source:UniProtKB/Swiss-Prot;Acc:Q8LE47]	#N/A
796	AT5G61770	2.04043	1.77488	PETER PAN-like protein [Source:UniProtKB/TrEMBL;Acc:F4K3M1]	translation;maturation of LSU-rRNA from tricistronic rRNA transcript (SSU-rRNA, 5.8S rRNA, LSU-rRNA);rRNA processing;nucleolus;nucleolus;nucleus;preribosome, large subunit precursor;rRNA binding;LP.02 two leaves visible stage;LP.04 four leaves visible stage;LP.06 six leaves visible stage;LP.08 eight leaves visible stage;LP.10 ten leaves visible stage;LP.12 twelve leaves visible stage;flowering st…
797	AT4G01560	2.03734	1.7648	AT4g01560/F11O4_6 [Source:UniProtKB/TrEMBL;Acc:Q9M125]	embryo development ending in seed dormancy;maturation of 5.8S rRNA;maturation of LSU-rRNA;rRNA processing;nucleolus;nucleus;preribosome, large subunit precursor;rRNA primary transcript binding;LP.02 two leaves visible stage;LP.04 four leaves visible stage;LP.06 six leaves visible stage;LP.08 eight leaves visible stage;LP.10 ten leaves visible stage;LP.12 twelve leaves visible stage;flowering stag…
798	AT3G47780	2.03658	1.88052	ABC transporter A family member 7 [Source:UniProtKB/Swiss-Prot;Acc:Q9STT5]	lipid transport;intracellular membrane-bounded organelle;mitochondrion;plasmodesma;ATPase-coupled transmembrane transporter activity;lipid transporter activity;transmembrane transporter activity;L mature pollen stage;LP.02 two leaves visible stage;LP.04 four leaves visible stage;LP.06 six leaves visible stage;LP.10 ten leaves visible stage;M germinated pollen stage;flowering stage;petal different…
799	AT2G16900	2.03645	1.10612	Expressed protein [Source:UniProtKB/TrEMBL;Acc:Q9ZVX3]	#N/A
800	AT3G30725	2.03433	2.52506	Protein GLUTAMINE DUMPER 6 [Source:UniProtKB/Swiss-Prot;Acc:Q3EAV6]	regulation of amino acid export;
801	AT3G60450	2.03323	1.70602	Phosphoglycerate mutase family protein [Source:UniProtKB/TrEMBL;Acc:A0A1I9LN21]	#N/A
802	AT1G16830	2.03309	2.21814	Putative pentatricopeptide repeat-containing protein At1g16830 [Source:UniProtKB/Swiss-Prot;Acc:Q3EDA9]	#N/A
803	AT1G63090	2.03169	2.27521	F-box protein PP2-A11 [Source:UniProtKB/Swiss-Prot;Acc:Q9CAN4]	cellular response to hypoxia;carbohydrate binding;protein binding;L mature pollen stage;LP.02 two leaves visible stage;LP.04 four leaves visible stage;LP.06 six leaves visible stage;LP.08 eight leaves visible stage;LP.10 ten leaves visible stage;LP.12 twelve leaves visible stage;M germinated pollen stage;flowering stage;mature plant embryo stage;petal differentiation and expansion stage;plant emb…
804	AT1G29940	2.02926	1.7147	DNA-directed RNA polymerase subunit beta [Source:UniProtKB/TrEMBL;Acc:A0A178W5B4]	DNA-templated transcription;megagametogenesis;chloroplast;RNA polymerase I complex;DNA-directed RNA polymerase activity;LP.02 two leaves visible stage;LP.04 four leaves visible stage;LP.06 six leaves visible stage;LP.08 eight leaves visible stage;LP.10 ten leaves visible stage;LP.12 twelve leaves visible stage;flowering stage;mature plant embryo stage;petal differentiation and expansion stage;pla…
805	AT1G52930	2.02832	1.82467	Ribosome biogenesis protein BRX1 homolog 2 [Source:UniProtKB/Swiss-Prot;Acc:Q9C928]	rRNA processing;ribosomal large subunit assembly;ribosomal large subunit assembly;nucleolus;nucleolus;nucleus;RNA binding;rRNA binding;LP.02 two leaves visible stage;LP.04 four leaves visible stage;LP.06 six leaves visible stage;LP.08 eight leaves visible stage;LP.10 ten leaves visible stage;LP.12 twelve leaves visible stage;flowering stage;mature plant embryo stage;petal differentiation and expa…
806	AT5G64905	2.02629	2.21232	Elicitor peptide 3 [Source:UniProtKB/Swiss-Prot;Acc:Q8LAX3]	cellular response to hypoxia;defense response;innate immune response;nucleus;molecular_function;guard cell;inflorescence meristem;pollen tube cell;root,
807	AT1G69070	2.02586	1.59913	FUNCTIONS IN: molecular_function unknown; INVOLVED IN: biological_process unknown; LOCATED IN: cellular_component unknown; EXPRESSED IN: 23 plant structures; EXPRESSED DURING: 13 growth stages; CONTAINS InterPro DOMAIN/s: Nop14-like protein (InterPr /.../07276); Ha. [Source:TAIR;Acc:AT1G69070]	maturation of SSU-rRNA;nucleolus;nucleus;Noc4p-Nop14p complex;small-subunit processome;molecular_function;LP.02 two leaves visible stage;LP.04 four leaves visible stage;LP.06 six leaves visible stage;LP.08 eight leaves visible stage;LP.10 ten leaves visible stage;LP.12 twelve leaves visible stage;flowering stage;mature plant embryo stage;petal differentiation and expansion stage;plant embryo bila…
808	AT2G42710	2.02416	1.95655	Ribosomal protein L1p/L10e family [Source:UniProtKB/TrEMBL;Acc:Q8RWT4]	translation;chloroplast;cytosol;large ribosomal subunit;mRNA binding;structural constituent of ribosome;LP.02 two leaves visible stage;LP.04 four leaves visible stage;LP.06 six leaves visible stage;LP.08 eight leaves visible stage;LP.10 ten leaves visible stage;LP.12 twelve leaves visible stage;flowering stage;mature plant embryo stage;petal differentiation and expansion stage;plant embryo bilate…
809	AT5G22650	2.02349	1.83075	Histone deacetylase HDT2 [Source:UniProtKB/Swiss-Prot;Acc:Q56WH4]	DNA-mediated transformation;negative regulation of DNA-templated transcription;polarity specification of adaxial/abaxial axis;root development;seed dormancy process;mitochondrion;nucleolus;nucleus;plant-type cell wall;plant-type vacuole;plastid;histone deacetylase activity;protein binding;LP.02 two leaves visible stage;LP.04 four leaves visible stage;LP.06 six leaves visible stage;LP.08 eight lea…
810	AT1G04837	2.01984	1.7248	-	#N/A
811	AT4G01895	2.01929	1.02641	At4g01895 [Source:UniProtKB/TrEMBL;Acc:Q9FNY8]	regulation of systemic acquired resistance;nucleus;molecular_function;guard cell,
812	AT4G34200	2.01722	1.74259	D-3-phosphoglycerate dehydrogenase [Source:UniProtKB/TrEMBL;Acc:A0A178UWV4]	embryo development ending in seed dormancy;megagametogenesis;pollen development;sulfur amino acid metabolic process;L-serine biosynthetic process;chloroplast stroma;chloroplast;chloroplast stroma;mitochondrion;plasma membrane;plastid;cytosol;ATP binding;phosphoglycerate dehydrogenase activity;LP.02 two leaves visible stage;LP.04 four leaves visible stage;LP.06 six leaves visible stage;LP.08 eight…
813	AT3G26460	2.0164	1.03331	Major latex protein-like [Source:UniProtKB/TrEMBL;Acc:Q9LIM9]	defense response;cytoplasmic stress granule;cytosol;nucleus;molecular_function;guard cell;hypocotyl;root,
814	AT4G21920	2.01525	2.15229	Uncharacterized protein AT4g21920 [Source:UniProtKB/TrEMBL;Acc:O49715]	#N/A
815	AT5G05590	2.01081	1.68247	N-(5'-phosphoribosyl)anthranilate isomerase 2, chloroplastic [Source:UniProtKB/Swiss-Prot;Acc:Q42527]	L-tryptophan biosynthetic process;L-tryptophan biosynthetic process;chloroplast;phosphoribosylanthranilate isomerase activity;guard cell,
816	AT5G27760	2.00981	1.14415	Hypoxia-responsive family protein [Source:UniProtKB/TrEMBL;Acc:Q8LG60]	mitochondrial cytochrome c oxidase assembly;mitochondrion;respiratory chain complex;molecular_function;L mature pollen stage;LP.02 two leaves visible stage;LP.04 four leaves visible stage;LP.06 six leaves visible stage;LP.08 eight leaves visible stage;LP.10 ten leaves visible stage;LP.12 twelve leaves visible stage;M germinated pollen stage;flowering stage;mature plant embryo stage;petal differen…
817	AT5G18400	2.00636	1.70158	Anamorsin homolog [Source:UniProtKB/Swiss-Prot;Acc:Q8L7Z3]	iron-sulfur cluster assembly;cytoplasm;cytoplasm;2 iron, 2 sulfur cluster binding;4 iron, 4 sulfur cluster binding;protein binding;LP.02 two leaves visible stage;LP.04 four leaves visible stage;LP.06 six leaves visible stage;LP.08 eight leaves visible stage;LP.10 ten leaves visible stage;LP.12 twelve leaves visible stage;M germinated pollen stage;flowering stage;mature plant embryo stage;petal di…
818	AT4G31790	2.00484	1.87851	Probable diphthine methyl ester synthase [Source:UniProtKB/Swiss-Prot;Acc:O81769]	protein histidyl modification to diphthamide;cytoplasm;diphthine methyl ester synthase activity;diphthine synthase activity;LP.02 two leaves visible stage;LP.04 four leaves visible stage;LP.06 six leaves visible stage;LP.08 eight leaves visible stage;LP.10 ten leaves visible stage;LP.12 twelve leaves visible stage;flowering stage;mature plant embryo stage;petal differentiation and expansion stage…
819	AT3G09720	2.00444	1.77169	DEAD-box ATP-dependent RNA helicase 57 [Source:UniProtKB/Swiss-Prot;Acc:Q84TG1]	maturation of SSU-rRNA;nucleus;RNA helicase activity;LP.02 two leaves visible stage;LP.04 four leaves visible stage;LP.10 ten leaves visible stage;flowering stage;mature plant embryo stage;petal differentiation and expansion stage;plant embryo bilateral stage;plant embryo cotyledonary stage;plant embryo globular stage;vascular leaf senescent stage;carpel;cauline leaf;collective leaf structure;flo…
820	AT4G36500	2.00442	1.17484	Uncharacterized protein At4g36500 [Source:UniProtKB/TrEMBL;Acc:O23231]	#N/A
821	AT2G35742	2.00255	2.32482	snoRNA [Source:TAIR;Acc:AT2G35742]	rRNA modification;sno(s)RNA-containing ribonucleoprotein complex;
822	AT5G09870	2.00203	1.64041	Cellulose synthase A catalytic subunit 5 [UDP-forming] [Source:UniProtKB/Swiss-Prot;Acc:Q8L778]	cellulose biosynthetic process;mucilage biosynthetic process;plant-type cell wall biogenesis;cellulose biosynthetic process;mucilage biosynthetic process involved in seed coat development;plant-type cell wall biogenesis;plant-type primary cell wall biogenesis;plasma membrane;plasma membrane;cellulose synthase activity;glycosyltransferase activity;LP.02 two leaves visible stage;LP.04 four leaves v…
823	AT3G55760	1.99705	1.13344	At3g55760 [Source:UniProtKB/TrEMBL;Acc:Q5EAH9]	starch metabolic process;regulation of starch metabolic process;starch metabolic process;chloroplast;chloroplast stroma;cytosol;starch grain;starch binding;LP.02 two leaves visible stage;LP.04 four leaves visible stage;LP.06 six leaves visible stage;LP.10 ten leaves visible stage;flowering stage;mature plant embryo stage;petal differentiation and expansion stage;plant embryo bilateral stage;plant…
824	AT2G19385	1.99703	1.84022	At2g19385 [Source:UniProtKB/TrEMBL;Acc:Q8S8S8]	negative regulation of transcription by RNA polymerase II;rRNA processing;nucleolus;nucleus;DNA binding;zinc ion binding;LP.02 two leaves visible stage;LP.04 four leaves visible stage;LP.06 six leaves visible stage;LP.08 eight leaves visible stage;LP.10 ten leaves visible stage;LP.12 twelve leaves visible stage;flowering stage;mature plant embryo stage;petal differentiation and expansion stage;pl…
825	AT5G37770	1.99686	1.70907	TCH2 [Source:UniProtKB/TrEMBL;Acc:A0A178UBB8]	innate immune response;long-day photoperiodism, flowering;regulation of flower development;regulation of nitric oxide metabolic process;response to abscisic acid;response to absence of light;response to auxin;response to calcium ion;response to cold;response to heat;response to hydrogen peroxide;response to mechanical stimulus;response to metal ion;response to 1-aminocyclopropane-1-carboxylic aci…
826	AT1G69900	1.9953	3.07714	Actin cross-linking protein [Source:UniProtKB/TrEMBL;Acc:Q4PSX0]	response to bacterium;nucleus;molecular_function;guard cell,
827	AT1G66465	1.99419	3.38672	Transmembrane protein [Source:UniProtKB/TrEMBL;Acc:A0A1P8ASK0]	#N/A
828	AT3G48450	1.99384	1.15619	At3g48450 [Source:UniProtKB/TrEMBL;Acc:Q8LCF4]	response to insect;plasma membrane;nucleus;plasma membrane;molecular_function;L mature pollen stage;M germinated pollen stage;flowering stage;petal differentiation and expansion stage;collective leaf structure;flower;guard cell;hypocotyl;petal;plant sperm cell;pollen;pollen tube cell;root;sepal,
829	AT3G50760	1.99261	1.29788	Probable galacturonosyltransferase-like 2 [Source:UniProtKB/Swiss-Prot;Acc:Q9S7G2]	#N/A
830	AT2G36880	1.98915	1.45481	S-adenosylmethionine synthase [Source:UniProtKB/TrEMBL;Acc:A0A178VXF8]	pollen tube growth;S-adenosylmethionine biosynthetic process;cytosol;cytoplasm;cytosol;endoplasmic reticulum;nucleus;plasmodesma;copper ion binding;methionine adenosyltransferase activity;protein binding;L mature pollen stage;LP.02 two leaves visible stage;LP.04 four leaves visible stage;LP.06 six leaves visible stage;LP.08 eight leaves visible stage;LP.10 ten leaves visible stage;LP.12 twelve le…
831	AT2G35210	1.98857	2.1316	RPA [Source:UniProtKB/TrEMBL;Acc:A0A178VQN0]	embryo development ending in seed dormancy;pollen development;COPI coating of Golgi vesicle;nucleus;molecular_function;L mature pollen stage;M germinated pollen stage;flowering stage;petal differentiation and expansion stage;carpel;collective leaf structure;flower;guard cell;inflorescence meristem;petal;pollen;pollen tube cell;root;sepal,
832	AT1G63250	1.98761	2.01372	Probable DEAD-box ATP-dependent RNA helicase 48 [Source:UniProtKB/Swiss-Prot;Acc:Q9C8S9]	response to cold;mitochondrion;RNA helicase activity;cultured plant cell;guard cell,
833	AT4G39980	1.98605	1.36014	Phospho-2-dehydro-3-deoxyheptonate aldolase 1, chloroplastic [Source:UniProtKB/Swiss-Prot;Acc:P29976]	aromatic amino acid family biosynthetic process;chorismate biosynthetic process;response to bacterium;response to wounding;chorismate biosynthetic process;chloroplast;chloroplast;mitochondrion;3-deoxy-7-phosphoheptulonate synthase activity;protein binding;L mature pollen stage;LP.02 two leaves visible stage;LP.04 four leaves visible stage;LP.06 six leaves visible stage;LP.08 eight leaves visible …
834	AT2G40200	1.98576	2.0152	Transcription factor bHLH51 [Source:UniProtKB/Swiss-Prot;Acc:Q9XEF0]	regulation of DNA-templated transcription;nucleus;DNA-binding transcription factor activity;protein dimerization activity;LP.02 two leaves visible stage;LP.04 four leaves visible stage;LP.06 six leaves visible stage;LP.08 eight leaves visible stage;LP.10 ten leaves visible stage;LP.12 twelve leaves visible stage;flowering stage;mature plant embryo stage;petal differentiation and expansion stage;p…
835	AT5G46050	1.98564	2.82298	Protein NRT1/ PTR FAMILY 5.2 [Source:UniProtKB/Swiss-Prot;Acc:Q9FNL7]	defense response to bacterium;dipeptide transport;hyperosmotic salinity response;response to L-leucine;response to abscisic acid;response to histidine;response to jasmonic acid;response to phenylalanine;response to salicylic acid;response to wounding;tripeptide transport;transmembrane transport;membrane;nucleus;transmembrane transporter activity;tripeptide transmembrane transporter activity;LP.04…
836	AT1G44830	1.98456	2.75199	Ethylene-responsive transcription factor ERF014 [Source:UniProtKB/Swiss-Prot;Acc:Q9LPE8]	jasmonic acid and ethylene-dependent systemic resistance;positive regulation of DNA-templated transcription;regulation of innate immune response;regulation of pectin biosynthetic process;salicylic acid mediated signaling pathway;nucleus;DNA-binding transcription factor activity;transcription cis-regulatory region binding;LP.02 two leaves visible stage;LP.04 four leaves visible stage;LP.06 six lea…
837	AT5G44370	1.98411	1.81384	PHT4 [Source:UniProtKB/TrEMBL;Acc:A0A178U9F1]	response to nematode;transmembrane transport;Golgi apparatus;organic anion transmembrane transporter activity;phosphate transmembrane transporter activity;LP.02 two leaves visible stage;LP.04 four leaves visible stage;LP.06 six leaves visible stage;LP.08 eight leaves visible stage;LP.10 ten leaves visible stage;LP.12 twelve leaves visible stage;flowering stage;mature plant embryo stage;petal diff…
838	AT2G34357	1.98204	1.58456	ARM repeat superfamily protein [Source:UniProtKB/TrEMBL;Acc:F4IHU8]	#N/A
839	AT1G06000	1.98026	1.08191	Glycosyltransferase (Fragment) [Source:UniProtKB/TrEMBL;Acc:W8PVE7]	flavonol biosynthetic process;flavonol biosynthetic process;chloroplast;cytosol;extracellular region;UDP-glucosyltransferase activity;UDP-glycosyltransferase activity;glycosyltransferase activity;LP.02 two leaves visible stage;LP.04 four leaves visible stage;LP.06 six leaves visible stage;LP.08 eight leaves visible stage;LP.10 ten leaves visible stage;LP.12 twelve leaves visible stage;flowering s…
840	AT1G62760	1.97913	1.45051	Pectinesterase inhibitor 10 [Source:UniProtKB/Swiss-Prot;Acc:Q9SI74]	plant-type cell wall modification;plant-type cell wall organization or biogenesis;plant-type cell wall;plasma membrane;enzyme inhibitor activity;pectinesterase inhibitor activity;flowering stage;carpel;pollen;sepal;stamen;stem,
841	AT3G14870	1.97776	1.58662	AT3G14870 protein [Source:UniProtKB/TrEMBL;Acc:Q9LKB7]	negative gravitropism;response to red or far red light;molecular_function;guard cell,
842	AT5G17380	1.9769	1.10177	2-hydroxyacyl-CoA lyase [Source:UniProtKB/Swiss-Prot;Acc:Q9LF46]	fatty acid alpha-oxidation;phytol metabolic process;peroxisome;chloroplast;cytosol;peroxisome;plastid;2-hydroxyphytanoyl-CoA lyase activity;thiamine pyrophosphate binding;LP.02 two leaves visible stage;LP.04 four leaves visible stage;LP.06 six leaves visible stage;LP.08 eight leaves visible stage;LP.10 ten leaves visible stage;LP.12 twelve leaves visible stage;flowering stage;mature plant embryo …
843	AT2G37690	1.97373	2.06136	Phosphoribosylaminoimidazole carboxylase like protein [Source:UniProtKB/TrEMBL;Acc:Q84TI2]	pollen development;chloroplast;chloroplast stroma;metal ion binding;phosphoribosylaminoimidazole carboxylase activity;guard cell,
844	AT3G15080	1.96889	1.74347	At3g15080 [Source:UniProtKB/TrEMBL;Acc:Q8LAA0]	RNA processing;nucleus;cytoplasm;exonuclease activity;LP.02 two leaves visible stage;LP.04 four leaves visible stage;LP.06 six leaves visible stage;LP.08 eight leaves visible stage;LP.10 ten leaves visible stage;LP.12 twelve leaves visible stage;flowering stage;mature plant embryo stage;petal differentiation and expansion stage;plant embryo bilateral stage;plant embryo cotyledonary stage;plant em…
845	AT1G78190	1.96832	2.02891	Multifunctional methyltransferase subunit TRM112 homolog B [Source:UniProtKB/Swiss-Prot;Acc:Q9C9R3]	maturation of LSU-rRNA;maturation of SSU-rRNA;positive regulation of rRNA processing;cytoplasm;nucleus;tRNA (m2G10) methyltransferase complex;protein binding;protein heterodimerization activity;tRNA methyltransferase activator activity;guard cell,
846	AT1G30040	1.96585	1.36732	Gibberellin 2-beta-dioxygenase 2 [Source:UniProtKB/Swiss-Prot;Acc:Q9XFR9]	cellular response to hypoxia;gibberellin catabolic process;response to red light;response to red or far red light;gibberellin catabolic process;response to light stimulus;cytoplasm;gibberellin 2-beta-dioxygenase activity;LP.10 ten leaves visible stage;LP.12 twelve leaves visible stage;flowering stage;mature plant embryo stage;petal differentiation and expansion stage;plant embryo bilateral stage;…
847	AT2G38340	1.96561	2.12661	Dehydration-responsive element-binding protein 2E [Source:UniProtKB/Swiss-Prot;Acc:O80917]	cellular response to heat;positive regulation of DNA-templated transcription;response to salt stress;response to water deprivation;positive regulation of DNA-templated transcription;response to stress;nucleus;nucleus;DNA-binding transcription factor activity;transcription cis-regulatory region binding;flowering stage;petal differentiation and expansion stage;anther;cotyledon;flower;guard cell;pol…
848	AT1G48850	1.96385	1.40843	Chorismate synthase, chloroplastic [Source:UniProtKB/Swiss-Prot;Acc:P57720]	aromatic amino acid family biosynthetic process;embryo development ending in seed dormancy;aromatic amino acid family biosynthetic process;chorismate biosynthetic process;cytosol;chloroplast;chloroplast stroma;nucleolus;nucleus;plastid;FMN binding;chorismate synthase activity;L mature pollen stage;LP.02 two leaves visible stage;LP.04 four leaves visible stage;LP.06 six leaves visible stage;LP.08 …
849	AT4G15770	1.96185	1.94615	60S ribosome subunit biogenesis protein NIP7 homolog [Source:UniProtKB/TrEMBL;Acc:Q6NM52]	ribosomal large subunit biogenesis;nucleolus;nucleus;preribosome, large subunit precursor;protein binding;LP.02 two leaves visible stage;LP.04 four leaves visible stage;LP.06 six leaves visible stage;LP.08 eight leaves visible stage;LP.10 ten leaves visible stage;LP.12 twelve leaves visible stage;flowering stage;mature plant embryo stage;petal differentiation and expansion stage;plant embryo bila…
850	AT1G08940	1.96105	1.155	Phosphoglycerate mutase-like protein AT74H [Source:UniProtKB/Swiss-Prot;Acc:O04035]	#N/A
851	AT1G03530	1.9602	1.56529	NAF1 [Source:UniProtKB/TrEMBL;Acc:A0A178WI11]	box H/ACA snoRNP assembly;pseudouridine synthesis;ribosome biogenesis;nucleus;plasmodesma;sno(s)RNA-containing ribonucleoprotein complex;RNA binding;LP.02 two leaves visible stage;LP.04 four leaves visible stage;LP.06 six leaves visible stage;LP.08 eight leaves visible stage;LP.10 ten leaves visible stage;LP.12 twelve leaves visible stage;flowering stage;mature plant embryo stage;petal differenti…
852	AT1G24575	1.95975	1.10824	At1g24575 [Source:UniProtKB/TrEMBL;Acc:Q8LAL6]	molecular_function;LP.02 two leaves visible stage;LP.04 four leaves visible stage;LP.06 six leaves visible stage;LP.08 eight leaves visible stage;LP.10 ten leaves visible stage;LP.12 twelve leaves visible stage;flowering stage;mature plant embryo stage;petal differentiation and expansion stage;plant embryo bilateral stage;plant embryo cotyledonary stage;plant embryo globular stage;vascular leaf s…
853	AT3G59080	1.95622	2.28225	AT3g59080/F17J16_130 [Source:UniProtKB/TrEMBL;Acc:Q9LYS8]	#N/A
854	AT3G62460	1.95585	1.3262	AT3g62460/T12C14_160 [Source:UniProtKB/TrEMBL;Acc:Q9LZP4]	regulation of gene expression;chloroplast;mitochondrion;peroxisome;RNA nuclease activity;M germinated pollen stage;guard cell;pollen,
855	AT1G09970	1.95568	1.33745	Receptor-like protein kinase 7 [Source:UniProtKB/Swiss-Prot;Acc:F4I2N7]	protein autophosphorylation;response to oxidative stress;seed germination;innate immune response;plasma membrane;plasma membrane;ATP binding;histone H2AS1 kinase activity;identical protein binding;kinase activity;peptide binding;peptide receptor activity;protein binding;protein kinase activity;protein serine/threonine kinase activity;LP.02 two leaves visible stage;LP.04 four leaves visible stage;…
856	AT5G53420	1.95548	1.40722	CCT motif family protein [Source:UniProtKB/TrEMBL;Acc:Q8L602]	response to nitrate starvation;regulation of flower development;nucleus;molecular_function;LP.02 two leaves visible stage;LP.04 four leaves visible stage;LP.06 six leaves visible stage;LP.08 eight leaves visible stage;LP.10 ten leaves visible stage;LP.12 twelve leaves visible stage;flowering stage;mature plant embryo stage;petal differentiation and expansion stage;plant embryo bilateral stage;pla…
857	AT5G60270	1.95538	3.03131	L-type lectin-domain containing receptor kinase I.7 [Source:UniProtKB/Swiss-Prot;Acc:Q9LSS0]	defense response to bacterium;defense response to oomycetes;plasma membrane;extracellular region;kinase activity;transmembrane receptor protein serine/threonine kinase activity;LP.04 four leaves visible stage;LP.06 six leaves visible stage;LP.08 eight leaves visible stage;LP.10 ten leaves visible stage;LP.12 twelve leaves visible stage;flowering stage;collective leaf structure;cotyledon;guard cel…
858	AT4G28450	1.95341	1.9418	AT4g28450/F20O9_130 [Source:UniProtKB/TrEMBL;Acc:Q93VK1]	maturation of SSU-rRNA from tricistronic rRNA transcript (SSU-rRNA, 5.8S rRNA, LSU-rRNA);nucleolus;nucleus;Cul4-RING E3 ubiquitin ligase complex;small-subunit processome;protein binding;LP.02 two leaves visible stage;LP.04 four leaves visible stage;LP.06 six leaves visible stage;LP.08 eight leaves visible stage;LP.10 ten leaves visible stage;LP.12 twelve leaves visible stage;flowering stage;matur…
859	AT3G50910	1.95247	1.176	AT3g50910/F18B3_190 [Source:UniProtKB/TrEMBL;Acc:Q94BX2]	#N/A
860	AT5G64710	1.95239	1.76218	Emb [Source:UniProtKB/TrEMBL;Acc:Q9FGG2]	mitochondrial RNA 5'-end processing;regulation of gene expression;chloroplast;mitochondrion;peroxisome;RNA nuclease activity;flowering stage;mature plant embryo stage;petal differentiation and expansion stage;plant embryo bilateral stage;plant embryo cotyledonary stage;plant embryo globular stage;collective leaf structure;flower;flower pedicel;plant embryo;seed;sepal;shoot apex,
861	AT1G10270	1.95158	1.90237	Pentatricopeptide repeat-containing protein At1g10270 [Source:UniProtKB/Swiss-Prot;Acc:Q9SY69]	cell division;embryo development ending in seed dormancy;mitochondrion;nucleus;protein binding;LP.02 two leaves visible stage;LP.04 four leaves visible stage;LP.06 six leaves visible stage;LP.08 eight leaves visible stage;LP.10 ten leaves visible stage;LP.12 twelve leaves visible stage;flowering stage;mature plant embryo stage;petal differentiation and expansion stage;plant embryo bilateral stage…
862	AT1G66800	1.95036	2.12483	NAD(P)-binding Rossmann-fold superfamily protein [Source:UniProtKB/TrEMBL;Acc:F4HQ07]	#N/A
863	AT1G04945	1.95015	1.73954	HIT-type Zinc finger family protein [Source:UniProtKB/TrEMBL;Acc:F4I765]	protein import into chloroplast stroma;chloroplast inner membrane;chloroplast;nucleus;molecular_function;protein transmembrane transporter activity;flowering stage;mature plant embryo stage;petal differentiation and expansion stage;plant embryo bilateral stage;plant embryo cotyledonary stage;plant embryo globular stage;collective leaf structure;flower;flower pedicel;guard cell;hypocotyl;petal;pla…
864	AT3G49320	1.94991	2.28058	Metal-dependent protein hydrolase [Source:UniProtKB/TrEMBL;Acc:Q9SG17]	cytoplasm;nucleus;cytosol;molecular_function;LP.04 four leaves visible stage;flowering stage;mature plant embryo stage;petal differentiation and expansion stage;plant embryo bilateral stage;plant embryo cotyledonary stage;collective leaf structure;flower;flower pedicel;guard cell;hypocotyl;petiole;plant embryo;root;rosette leaf;seed;sepal;shoot apex;shoot system;stamen;vascular leaf,
865	AT3G19130	1.94851	1.97455	Polyadenylate-binding protein RBP47B [Source:UniProtKB/Swiss-Prot;Acc:Q0WW84]	stress granule assembly;cellular response to heat;cytosol;cytoplasmic stress granule;cytosol;nucleus;mRNA binding;poly(A) binding;protein binding;LP.02 two leaves visible stage;LP.04 four leaves visible stage;LP.06 six leaves visible stage;LP.08 eight leaves visible stage;LP.10 ten leaves visible stage;LP.12 twelve leaves visible stage;flowering stage;mature plant embryo stage;petal differentiati…
866	AT5G15640	1.94796	1.41272	Mitochondrial substrate carrier family protein [Source:UniProtKB/TrEMBL;Acc:Q949U9]	transmembrane transport;mitochondrion;plastid;molecular_function;L mature pollen stage;LP.02 two leaves visible stage;LP.04 four leaves visible stage;LP.06 six leaves visible stage;LP.08 eight leaves visible stage;LP.10 ten leaves visible stage;LP.12 twelve leaves visible stage;M germinated pollen stage;flowering stage;mature plant embryo stage;petal differentiation and expansion stage;plant embr…
867	AT3G25230	1.94782	1.54765	Peptidylprolyl isomerase [Source:UniProtKB/TrEMBL;Acc:B3H746]	response to heat;response to osmotic stress;response to wounding;seed germination;cellular heat acclimation;response to high light intensity;cell periphery;cytoplasm;cytosol;nucleus;peptidyl-prolyl cis-trans isomerase activity;phosphatidylinositol-3,5-bisphosphate binding;phosphatidylinositol-3-phosphate binding;protein binding;LP.02 two leaves visible stage;LP.04 four leaves visible stage;LP.06 …
868	AT3G06035	1.94566	1.16636	Uncharacterized protein At3g06035 [Source:UniProtKB/TrEMBL;Acc:Q0WSE0]	#N/A
869	AT3G61920	1.94348	3.09183	At3g61920 [Source:UniProtKB/TrEMBL;Acc:Q9M273]	#N/A
870	AT2G15620	1.94278	1.40385	Ferredoxin--nitrite reductase, chloroplastic [Source:UniProtKB/Swiss-Prot;Acc:Q39161]	response to nitrate;response to nitrate;apoplast;chloroplast;chloroplast stroma;mitochondrion;cytosol;nitrite reductase (NO-forming) activity;oxidoreductase activity;LP.02 two leaves visible stage;LP.04 four leaves visible stage;LP.06 six leaves visible stage;LP.08 eight leaves visible stage;LP.10 ten leaves visible stage;LP.12 twelve leaves visible stage;flowering stage;mature plant embryo stage…
871	AT1G13540	1.94277	2.80333	At1g13540 [Source:UniProtKB/TrEMBL;Acc:Q6NM24]	#N/A
872	AT1G80750	1.94175	1.54501	60S ribosomal protein L7-1 [Source:UniProtKB/Swiss-Prot;Acc:Q9SAI5]	maturation of LSU-rRNA from tricistronic rRNA transcript (SSU-rRNA, 5.8S rRNA, LSU-rRNA);cytoplasm;cytosolic large ribosomal subunit;nucleolus;cytosolic large ribosomal subunit;RNA binding;structural constituent of ribosome;LP.02 two leaves visible stage;LP.04 four leaves visible stage;LP.06 six leaves visible stage;LP.08 eight leaves visible stage;LP.10 ten leaves visible stage;LP.12 twelve leav…
873	AT5G50890	1.93922	1.61231	Alpha/beta-Hydrolases superfamily protein [Source:UniProtKB/TrEMBL;Acc:Q9FI59]	#N/A
874	AT4G18950	1.93897	1.31567	AT4g18950/F13C5_120 [Source:UniProtKB/TrEMBL;Acc:Q93Z30]	regulation of stomatal movement;protein phosphorylation;response to blue light;signal transduction;cytoplasm;cytosol;nucleus;protein binding;protein kinase activity;protein serine/threonine kinase activity;protein serine/threonine/tyrosine kinase activity;LP.02 two leaves visible stage;LP.04 four leaves visible stage;LP.06 six leaves visible stage;LP.08 eight leaves visible stage;LP.10 ten leaves…
875	AT1G75270	1.93835	1.50904	Glutathione S-transferase DHAR2 [Source:UniProtKB/Swiss-Prot;Acc:Q9FRL8]	L-ascorbic acid metabolic process;acquisition of seed longevity;cellular response to hydrogen peroxide;positive regulation of salicylic acid mediated signaling pathway;protein glutathionylation;ascorbate glutathione cycle;cellular oxidant detoxification;positive regulation of salicylic acid mediated signaling pathway;cytosol;mitochondrion;plasma membrane;glutathione binding;glutathione dehydrogen…
876	AT3G55690	1.93825	1.97896	At3g55690 [Source:UniProtKB/TrEMBL;Acc:Q9M053]	chloroplast;molecular_function;LP.02 two leaves visible stage;LP.04 four leaves visible stage;LP.08 eight leaves visible stage;LP.10 ten leaves visible stage;LP.12 twelve leaves visible stage;flowering stage;mature plant embryo stage;petal differentiation and expansion stage;plant embryo bilateral stage;plant embryo cotyledonary stage;plant embryo globular stage;vascular leaf senescent stage;carp…
877	AT2G28510	1.93809	1.21733	Dof zinc finger protein DOF2.1 [Source:UniProtKB/Swiss-Prot;Acc:Q8LE43]	regulation of DNA-templated transcription;nucleolus;nucleus;DNA-binding transcription factor activity;transcription cis-regulatory region binding;zinc ion binding;LP.02 two leaves visible stage;LP.04 four leaves visible stage;LP.06 six leaves visible stage;LP.08 eight leaves visible stage;LP.10 ten leaves visible stage;LP.12 twelve leaves visible stage;flowering stage;mature plant embryo stage;pe…
878	AT2G41670	1.93765	1.84502	Short integuments 2, mitochondrial [Source:UniProtKB/Swiss-Prot;Acc:Q8L607]	cytokinesis by cell plate formation;plant ovule development;mitochondrion;chloroplast;mitochondrion;GTPase activity;guard cell,
879	AT5G62370	1.93588	1.68898	Pentatricopeptide repeat-containing protein At5g62370 [Source:UniProtKB/Swiss-Prot;Acc:Q9LVA2]	#N/A
880	AT3G04710	1.93486	1.63945	Ankyrin repeat family protein [Source:UniProtKB/TrEMBL;Acc:F4J4V1]	#N/A
881	AT2G31010	1.93482	2.5617	Protein kinase superfamily protein [Source:UniProtKB/TrEMBL;Acc:F4IPV6]	phosphorylation;signal transduction;nucleus;protein serine/threonine kinase activity;L mature pollen stage;LP.02 two leaves visible stage;LP.04 four leaves visible stage;LP.06 six leaves visible stage;LP.08 eight leaves visible stage;LP.10 ten leaves visible stage;LP.12 twelve leaves visible stage;M germinated pollen stage;flowering stage;mature plant embryo stage;petal differentiation and expans…
882	AT2G31060	1.93346	1.96707	Elongation factor family protein [Source:UniProtKB/TrEMBL;Acc:F4IPW5]	#N/A
883	ATMG00560	1.93098	1.59436	Ribosomal protein L2 [Source:UniProtKB/TrEMBL;Acc:G1C2X5]	translation;mitochondrial translation;translation;mitochondrion;mitochondrial large ribosomal subunit;RNA binding;mRNA binding;structural constituent of ribosome,
884	AT3G13320	1.92924	1.64129	Vacuolar cation/proton exchanger 2 [Source:UniProtKB/Swiss-Prot;Acc:Q39254]	cadmium ion transport;calcium ion transport;manganese ion transport;metal ion transport;calcium ion transmembrane transport;intracellular calcium ion homeostasis;plant-type vacuole membrane;endomembrane system;plant-type vacuole membrane;vacuole;calcium:monoatomic cation antiporter activity;calcium:proton antiporter activity;LP.02 two leaves visible stage;LP.04 four leaves visible stage;LP.06 six…
885	AT3G56990	1.92813	1.71101	AT3g56990/F24I3_70 [Source:UniProtKB/TrEMBL;Acc:Q9M1J9]	megagametogenesis;maturation of SSU-rRNA from tricistronic rRNA transcript (SSU-rRNA, 5.8S rRNA, LSU-rRNA);nucleolus;nucleolus;nucleus;Cul4-RING E3 ubiquitin ligase complex;small-subunit processome;molecular_function;LP.02 two leaves visible stage;LP.04 four leaves visible stage;LP.06 six leaves visible stage;LP.10 ten leaves visible stage;LP.12 twelve leaves visible stage;flowering stage;mature …
886	AT3G57150	1.92683	1.59526	Uncharacterized protein At3g57150 (Fragment) [Source:UniProtKB/TrEMBL;Acc:C0SVF3]	box H/ACA sno(s)RNA 3'-end processing;mRNA pseudouridine synthesis;rRNA pseudouridine synthesis;snRNA pseudouridine synthesis;cytosol;nucleolus;nucleus;plasmodesma;cytosol;box H/ACA snoRNP complex;pseudouridine synthase activity;LP.02 two leaves visible stage;LP.04 four leaves visible stage;LP.06 six leaves visible stage;LP.08 eight leaves visible stage;LP.10 ten leaves visible stage;LP.12 twelve…
887	AT1G05730	1.92615	2.45868	FAM136A-like protein (DUF842) [Source:UniProtKB/TrEMBL;Acc:Q5BQ23]	cytoplasm;mitochondrion;molecular_function;guard cell,
888	AT2G19490	1.92495	1.53235	DNA repair protein recA homolog 3, mitochondrial [Source:UniProtKB/Swiss-Prot;Acc:Q9ZUP2]	DNA repair;chloroplast;ATP hydrolysis activity;ATP-dependent DNA damage sensor activity;single-stranded DNA binding;guard cell,
889	AT2G24050	1.92435	1.73486	Eukaryotic translation initiation factor isoform 4G-2 [Source:UniProtKB/Swiss-Prot;Acc:O82233]	translational initiation;cytoplasm;cytoplasmic stress granule;eukaryotic translation initiation factor 4F complex;mRNA binding;translation initiation factor activity;LP.02 two leaves visible stage;LP.04 four leaves visible stage;LP.06 six leaves visible stage;LP.08 eight leaves visible stage;LP.10 ten leaves visible stage;LP.12 twelve leaves visible stage;flowering stage;mature plant embryo stage…
890	AT5G38000	1.92222	1.24221	At5g38000 [Source:UniProtKB/TrEMBL;Acc:Q9LTB4]	response to oxidative stress;response to oxidative stress;cytoplasm;2-alkenal reductase [NAD(P)H] activity;oxidoreductase activity, acting on the CH-CH group of donors, NAD or NADP as acceptor,
891	AT4G25990	1.92122	1.82587	CCT motif family protein (Fragment) [Source:UniProtKB/TrEMBL;Acc:C0SVJ8]	regulation of DNA-templated transcription;nucleus;nucleus;molecular_function;LP.02 two leaves visible stage;LP.04 four leaves visible stage;LP.10 ten leaves visible stage;LP.12 twelve leaves visible stage;petal differentiation and expansion stage;collective leaf structure;guard cell;leaf lamina base;petiole;sepal;shoot apex;shoot system;vascular leaf,
892	AT4G38400	1.92111	1.53393	Expansin-like A2 [Source:UniProtKB/Swiss-Prot;Acc:Q9SVE5]	plant-type cell wall loosening;unidimensional cell growth;sexual reproduction;extracellular region;molecular_function;LP.02 two leaves visible stage;LP.04 four leaves visible stage;LP.06 six leaves visible stage;LP.08 eight leaves visible stage;LP.10 ten leaves visible stage;LP.12 twelve leaves visible stage;flowering stage;mature plant embryo stage;petal differentiation and expansion stage;plant…
893	AT1G62320	1.92046	1.13015	CSC1-like protein At1g62320 [Source:UniProtKB/Swiss-Prot;Acc:F4HYR3]	plasma membrane;extracellular region;plasma membrane;calcium-activated cation channel activity;guard cell;pollen tube cell,
894	AT1G03360	1.91971	1.59824	RRP4 [Source:UniProtKB/TrEMBL;Acc:A0A178W3N1]	maturation of 5.8S rRNA;negative regulation of post-transcriptional gene silencing;CUT catabolic process;TRAMP-dependent tRNA surveillance pathway;U4 snRNA 3'-end processing;exonucleolytic trimming to generate mature 3'-end of 5.8S rRNA from tricistronic rRNA transcript (SSU-rRNA, 5.8S rRNA, LSU-rRNA);nuclear polyadenylation-dependent rRNA catabolic process;nuclear-transcribed mRNA catabolic proc…
895	AT3G54810	1.91865	2.28145	GATA transcription factor [Source:UniProtKB/TrEMBL;Acc:B9DHF1]	circadian rhythm;seed germination;cell differentiation;regulation of transcription by RNA polymerase II;nucleus;nucleus;DNA-binding transcription factor activity;protein binding;transcription cis-regulatory region binding;LP.02 two leaves visible stage;LP.04 four leaves visible stage;LP.06 six leaves visible stage;LP.08 eight leaves visible stage;LP.10 ten leaves visible stage;LP.12 twelve leaves…
896	AT2G46400	1.91618	2.84655	Probable WRKY transcription factor 46 [Source:UniProtKB/Swiss-Prot;Acc:Q9SKD9]	cellular response to hypoxia;lateral root development;regulation of DNA-templated transcription;defense response to bacterium;regulation of brassinosteroid mediated signaling pathway;regulation of jasmonic acid mediated signaling pathway;regulation of response to water deprivation;response to ATP;response to bacterium;response to salicylic acid;nucleus;nucleolus;nucleus;DNA-binding transcription …
897	AT1G58983	1.91618	1.53585	40S ribosomal protein S2-2 [Source:UniProtKB/Swiss-Prot;Acc:Q93VB8]	cytosolic small ribosomal subunit;nucleus;plant-type cell wall;plasmodesma;Golgi apparatus;mRNA binding;guard cell;rosette leaf,
898	AT1G27470	1.91539	1.5452	Transducin family protein / WD-40 repeat family protein [Source:UniProtKB/TrEMBL;Acc:Q8VYS4]	meristem growth;meristem maintenance;nucleus;molecular_function;guard cell,
899	AT5G13110	1.91442	1.08869	Glucose-6-phosphate 1-dehydrogenase 2, chloroplastic [Source:UniProtKB/Swiss-Prot;Acc:Q9FY99]	glucose metabolic process;pentose-phosphate shunt, oxidative branch;glucose metabolic process;pentose-phosphate shunt, oxidative branch;chloroplast;chloroplast stroma;glucose-6-phosphate dehydrogenase activity;L mature pollen stage;LP.02 two leaves visible stage;LP.04 four leaves visible stage;LP.06 six leaves visible stage;LP.08 eight leaves visible stage;LP.10 ten leaves visible stage;LP.12 twe…
900	AT1G76600	1.91404	1.13761	Poly polymerase [Source:UniProtKB/TrEMBL;Acc:Q9C9J8]	cellular response to hypoxia;response to fungus;nucleolus;nucleus;molecular_function;L mature pollen stage;LP.02 two leaves visible stage;LP.04 four leaves visible stage;LP.06 six leaves visible stage;LP.08 eight leaves visible stage;LP.10 ten leaves visible stage;LP.12 twelve leaves visible stage;M germinated pollen stage;flowering stage;mature plant embryo stage;petal differentiation and expans…
901	AT3G18830	1.91176	1.36047	PMT5 [Source:UniProtKB/TrEMBL;Acc:A0A178V5Y2]	lateral root formation;lateral root formation;chloroplast;plasma membrane;D-glucose transmembrane transporter activity;D-ribose transmembrane transporter activity;D-xylose transmembrane transporter activity;carbohydrate transmembrane transporter activity;carbohydrate:proton symporter activity;galactose transmembrane transporter activity;glycerol transmembrane transporter activity;mannitol transme…
902	AT1G26560	1.90894	1.33882	Beta-glucosidase 40 [Source:UniProtKB/Swiss-Prot;Acc:Q9FZE0]	carbohydrate metabolic process;apoplast;mitochondrion;beta-glucosidase activity;LP.02 two leaves visible stage;LP.04 four leaves visible stage;LP.06 six leaves visible stage;LP.08 eight leaves visible stage;LP.10 ten leaves visible stage;LP.12 twelve leaves visible stage;flowering stage;mature plant embryo stage;petal differentiation and expansion stage;plant embryo bilateral stage;plant embryo c…
903	AT1G27350	1.90872	1.91156	At1g27330 [Source:UniProtKB/TrEMBL;Acc:Q84K46]	#N/A
904	AT3G22160	1.90784	1.27593	VQ motif-containing protein 22 [Source:UniProtKB/Swiss-Prot;Acc:Q9LIE6]	regulation of jasmonic acid mediated signaling pathway;nucleus;nucleus;protein binding;LP.04 four leaves visible stage;LP.06 six leaves visible stage;flowering stage;guard cell;inflorescence meristem;sepal;stamen;stem;vascular leaf,
905	AT1G24090	1.90781	1.99825	RNase H domain-containing protein [Source:UniProtKB/TrEMBL;Acc:F4I7R5]	chloroplast;chloroplast thylakoid;RNA-DNA hybrid ribonuclease activity;nucleic acid binding;protein binding;flowering stage;mature plant embryo stage;petal differentiation and expansion stage;plant embryo bilateral stage;plant embryo cotyledonary stage;plant embryo globular stage;carpel;collective leaf structure;flower;flower pedicel;guard cell;petal;plant embryo;root;seed;sepal;shoot apex;stamen,
906	AT1G05880	1.90716	2.27909	Probable E3 ubiquitin-protein ligase ARI12 [Source:UniProtKB/Swiss-Prot;Acc:Q84RQ9]	cellular response to hypoxia;response to UV-B;ubiquitin-dependent protein catabolic process;cytoplasm;nucleus;ubiquitin ligase complex;ubiquitin conjugating enzyme binding;ubiquitin protein ligase activity;root;stem,
907	AT5G26260	1.90585	1.73668	F9D12.8 protein [Source:UniProtKB/TrEMBL;Acc:O81493]	#N/A
908	AT4G13750	1.90498	1.72098	Histidine kinase-, DNA gyrase B-, and HSP90-like ATPase family protein [Source:UniProtKB/TrEMBL;Acc:F4JTS8]	auxin polar transport;cell fate specification;embryo development ending in seed dormancy;leaf vascular tissue pattern formation;root development;stem cell population maintenance;embryo development ending in seed dormancy;leaf vascular tissue pattern formation;root development;nucleus;nucleus;molecular_function;LP.02 two leaves visible stage;LP.04 four leaves visible stage;LP.06 six leaves visible…
909	AT1G30240	1.9041	1.61834	Proline-, glutamic acid/leucine-rich protein [Source:UniProtKB/TrEMBL;Acc:Q0WV78]	rRNA processing;nucleus;nucleus;molecular_function;LP.02 two leaves visible stage;LP.04 four leaves visible stage;LP.06 six leaves visible stage;LP.08 eight leaves visible stage;LP.10 ten leaves visible stage;LP.12 twelve leaves visible stage;flowering stage;mature plant embryo stage;petal differentiation and expansion stage;plant embryo bilateral stage;plant embryo cotyledonary stage;plant embry…
910	AT3G01375	1.90395	2.70589	-	#N/A
911	AT1G72440	1.90376	1.69232	CCAAT-binding factor [Source:UniProtKB/TrEMBL;Acc:F4IDC2]	embryo sac development;polar nucleus fusion;pollen development;regulation of cell division;nucleus;nucleolus;nucleoplasm;nucleus;protein binding;LP.02 two leaves visible stage;LP.04 four leaves visible stage;LP.06 six leaves visible stage;LP.08 eight leaves visible stage;LP.10 ten leaves visible stage;LP.12 twelve leaves visible stage;flowering stage;mature plant embryo stage;petal differentiatio…
912	AT3G09540	1.90363	1.13106	Pectate lyase [Source:UniProtKB/TrEMBL;Acc:Q9SF49]	#N/A
913	AT4G23540	1.90337	1.55675	ARM repeat superfamily protein [Source:UniProtKB/TrEMBL;Acc:F4JNL5]	#N/A
914	AT3G03770	1.90281	1.80377	Probable inactive leucine-rich repeat receptor-like protein kinase At3g03770 [Source:UniProtKB/Swiss-Prot;Acc:Q8LFN2]	#N/A
915	AT3G23370	1.9027	2.12152	RNA-binding (RRM/RBD/RNP motifs) family protein [Source:UniProtKB/TrEMBL;Acc:Q9LW59]	chloroplast;nucleus;
916	AT1G06720	1.90247	1.58729	P-loop containing nucleoside triphosphate hydrolases superfamily protein [Source:TAIR;Acc:AT1G06720]	endonucleolytic cleavage of tricistronic rRNA transcript (SSU-rRNA, 5.8S rRNA, LSU-rRNA);maturation of SSU-rRNA from tricistronic rRNA transcript (SSU-rRNA, 5.8S rRNA, LSU-rRNA);ribosome biogenesis;nucleus;GTP binding;GTPase activity;U3 snoRNA binding;LP.02 two leaves visible stage;LP.04 four leaves visible stage;LP.06 six leaves visible stage;LP.08 eight leaves visible stage;LP.10 ten leaves vis…
917	AT1G74750	1.90211	1.35704	Pentatricopeptide repeat-containing protein At1g74750 [Source:UniProtKB/Swiss-Prot;Acc:Q9SSF9]	#N/A
918	AT4G24340	1.90128	1.74069	At4g24340 [Source:UniProtKB/TrEMBL;Acc:Q8GW53]	nucleoside metabolic process;cytosol;plasma membrane;catalytic activity;guard cell;rosette leaf;cell-to-cell mobile RNA,
919	AT1G28480	1.90069	1.31942	Glutaredoxin-C9 [Source:UniProtKB/Swiss-Prot;Acc:Q9SGP6]	jasmonic acid mediated signaling pathway;negative regulation of transcription by RNA polymerase II;response to salicylic acid;salicylic acid mediated signaling pathway;cytoplasm;protein binding;LP.02 two leaves visible stage;LP.04 four leaves visible stage;LP.06 six leaves visible stage;LP.08 eight leaves visible stage;LP.10 ten leaves visible stage;LP.12 twelve leaves visible stage;flowering sta…
920	AT1G64600	1.89961	1.89002	At1g64600 [Source:UniProtKB/TrEMBL;Acc:Q8GW63]	translation;mitochondrion;LP.02 two leaves visible stage;LP.04 four leaves visible stage;LP.06 six leaves visible stage;LP.08 eight leaves visible stage;LP.10 ten leaves visible stage;LP.12 twelve leaves visible stage;flowering stage;mature plant embryo stage;petal differentiation and expansion stage;plant embryo bilateral stage;plant embryo cotyledonary stage;plant embryo globular stage;vascular…
921	AT3G05500	1.89924	1.19691	REF/SRPP-like protein At3g05500 [Source:UniProtKB/Swiss-Prot;Acc:Q9MA63]	developmental vegetative growth;lipid droplet organization;lipid storage;positive regulation of growth;positive regulation of response to water deprivation;cytoplasm;lipid droplet;plant-type vacuole;protein binding;L mature pollen stage;LP.02 two leaves visible stage;LP.04 four leaves visible stage;LP.06 six leaves visible stage;LP.08 eight leaves visible stage;LP.10 ten leaves visible stage;LP.1…
922	AT1G62180	1.8967	1.5156	5'-adenylylsulfate reductase 2, chloroplastic [Source:UniProtKB/Swiss-Prot;Acc:P92981]	sulfate assimilation;sulfate assimilation, phosphoadenylyl sulfate reduction by phosphoadenylyl-sulfate reductase (thioredoxin);sulfate assimilation, phosphoadenylyl sulfate reduction by phosphoadenylyl-sulfate reductase (thioredoxin);chloroplast;chloroplast stroma;chloroplast thylakoid;adenylyl-sulfate reductase (glutathione) activity;adenylyl-sulfate reductase activity;phosphoadenylyl-sulfate r…
923	AT1G02920	1.89507	2.13482	Glutathione S-transferase F7 [Source:UniProtKB/Swiss-Prot;Acc:Q9SRY5]	response to cadmium ion;toxin catabolic process;glutathione metabolic process;cytoplasm;chloroplast;cytoplasm;cytoplasmic stress granule;cytosol;extracellular region;nucleus;plant-type vacuole;cobalt ion binding;copper ion binding;glutathione binding;glutathione transferase activity;seedling development stage;cultured plant cell;guard cell;root;rosette leaf;vascular leaf,
924	AT4G13510	1.89476	2.06795	Ammonium transporter [Source:UniProtKB/TrEMBL;Acc:A0A178V540]	lateral root branching;lateral root formation;protein polymerization;ammonium homeostasis;ammonium transmembrane transport;response to flooding;plasma membrane;plasma membrane;plasmodesma;ammonium channel activity;protein binding;LP.02 two leaves visible stage;LP.04 four leaves visible stage;LP.06 six leaves visible stage;LP.08 eight leaves visible stage;LP.10 ten leaves visible stage;LP.12 twelv…
925	AT5G13830	1.89094	1.95169	FtsJ-like methyltransferase family protein [Source:UniProtKB/TrEMBL;Acc:Q9SXH3]	methylation;RNA methylation;cytoplasm;rRNA (uridine-2'-O-)-methyltransferase activity;petal differentiation and expansion stage;plant embryo bilateral stage;plant embryo cotyledonary stage;flower;guard cell;plant embryo;root;seed;shoot apex,
926	AT3G49410	1.88923	2.14466	Transcription factor IIIC, subunit 5 [Source:UniProtKB/TrEMBL;Acc:F4IXX4]	transcription initiation at RNA polymerase III promoter;nucleus;transcription factor TFIIIC complex;RNA polymerase III type 1 promoter sequence-specific DNA binding;RNA polymerase III type 2 promoter sequence-specific DNA binding;guard cell,
927	AT5G02590	1.88843	1.76776	Tetratricopeptide repeat (TPR)-like superfamily protein [Source:UniProtKB/TrEMBL;Acc:Q8LEV0]	#N/A
928	AT1G77670	1.88739	1.73914	At1g77670 [Source:UniProtKB/TrEMBL;Acc:Q9CAP1]	biosynthetic process;cytoplasm;chloroplast;cytoplasm;kynurenine-oxoglutarate transaminase activity;LP.02 two leaves visible stage;LP.04 four leaves visible stage;LP.06 six leaves visible stage;LP.08 eight leaves visible stage;LP.10 ten leaves visible stage;LP.12 twelve leaves visible stage;flowering stage;mature plant embryo stage;petal differentiation and expansion stage;plant embryo bilateral s…
929	AT3G01160	1.8853	1.43219	Pre-rRNA-processing ESF1-like protein [Source:UniProtKB/TrEMBL;Acc:Q9MAC6]	rRNA processing;nucleus;RNA binding;LP.02 two leaves visible stage;LP.04 four leaves visible stage;LP.06 six leaves visible stage;LP.08 eight leaves visible stage;LP.10 ten leaves visible stage;LP.12 twelve leaves visible stage;flowering stage;mature plant embryo stage;petal differentiation and expansion stage;plant embryo bilateral stage;plant embryo cotyledonary stage;plant embryo globular stag…
930	AT5G54100	1.88431	1.87775	At5g54100 [Source:UniProtKB/TrEMBL;Acc:Q9LVW0]	mitochondrion organization;mitochondrion;mitochondrion;molecular_function;guard cell;plant callus,
931	AT1G78410	1.88182	1.62263	VQ motif-containing protein 10 [Source:UniProtKB/Swiss-Prot;Acc:Q8VYI5]	response to oxidative stress;defense response to fungus;response to oxidative stress;nucleus;protein binding;LP.02 two leaves visible stage;LP.04 four leaves visible stage;LP.06 six leaves visible stage;LP.08 eight leaves visible stage;LP.10 ten leaves visible stage;LP.12 twelve leaves visible stage;flowering stage;petal differentiation and expansion stage;vascular leaf senescent stage;cauline le…
932	AT4G24160	1.88072	1.29013	1-acylglycerol-3-phosphate O-acyltransferase [Source:UniProtKB/Swiss-Prot;Acc:O22975]	cellular response to hypoxia;fatty acid homeostasis;lipid homeostasis;phospholipid homeostasis;triglyceride homeostasis;lipid homeostasis;phosphatidic acid biosynthetic process;chloroplast;lipase activity;lysophosphatidic acid acyltransferase activity;phospholipase A2 activity;L mature pollen stage;LP.02 two leaves visible stage;LP.04 four leaves visible stage;LP.06 six leaves visible stage;LP.08…
933	AT5G26860	1.87991	2.10479	lon protease 1 [Source:TAIR;Acc:AT5G26860]	#N/A
934	AT1G52660	1.87933	1.15926	P-loop containing nucleoside triphosphate hydrolases superfamily protein [Source:TAIR;Acc:AT1G52660]	#N/A
935	AT1G77030	1.87734	1.69731	Putative DEAD-box ATP-dependent RNA helicase 29 [Source:UniProtKB/Swiss-Prot;Acc:O49289]	rRNA processing;response to cold;nucleolus;nucleus;RNA helicase activity;mRNA binding;guard cell;megagametophyte;microgametophyte,
936	AT3G07770	1.87394	1.75936	Heat shock protein 90-6, mitochondrial [Source:UniProtKB/Swiss-Prot;Acc:F4JFN3]	cellular response to heat;protein folding;protein stabilization;cytosol;perinuclear region of cytoplasm;plasma membrane;chloroplast;chloroplast stroma;cytosol;mitochondrion;plant-type cell wall;protein-containing complex;ATP binding;ATP hydrolysis activity;protein binding;unfolded protein binding;LP.02 two leaves visible stage;LP.04 four leaves visible stage;LP.06 six leaves visible stage;LP.08 e…
937	AT5G62440	1.872	1.58805	Protein EMBRYO DEFECTIVE 514 [Source:UniProtKB/Swiss-Prot;Acc:Q8L557]	embryo development ending in seed dormancy;nucleologenesis;regulation of cell division;chloroplast organization;chloroplast rRNA processing;nucleologenesis;chloroplast;nucleus;cytoplasm;nucleus;molecular_function;IL.00 inflorescence just visible stage;LP.02 two leaves visible stage;LP.04 four leaves visible stage;LP.06 six leaves visible stage;LP.08 eight leaves visible stage;LP.10 ten leaves vis…
938	AT5G22060	1.87029	1.36093	At5g22060 [Source:UniProtKB/TrEMBL;Acc:Q0V7U1]	protein folding;protein refolding;cytoplasm;cytosol;cytoplasm;plasmodesma;plastid;mRNA binding;protein-folding chaperone binding;L mature pollen stage;LP.02 two leaves visible stage;LP.04 four leaves visible stage;LP.06 six leaves visible stage;LP.08 eight leaves visible stage;LP.10 ten leaves visible stage;LP.12 twelve leaves visible stage;M germinated pollen stage;flowering stage;mature plant e…
939	AT2G40240	1.86947	1.38521	Pentatricopeptide repeat-containing protein At2g40240, mitochondrial [Source:UniProtKB/Swiss-Prot;Acc:Q9S733]	#N/A
940	AT3G58795	1.86826	2.25303	other RNA [Source:TAIR;Acc:AT3G58795]	molecular_function;guard cell,
941	AT1G66580	1.86796	1.22269	60S ribosomal protein L10-3 [Source:UniProtKB/Swiss-Prot;Acc:Q93W22]	developmental process;response to UV-B;translation;cytoplasm;cytosolic large ribosomal subunit;cytosolic ribosome;mitochondrion;nucleus;plant-type vacuole;ribosome;vacuole;Golgi apparatus;cytosol;cytosolic large ribosomal subunit;mRNA binding;structural constituent of ribosome;L mature pollen stage;LP.02 two leaves visible stage;LP.04 four leaves visible stage;LP.06 six leaves visible stage;LP.08…
942	AT1G14960	1.86759	2.4562	Major latex protein, putative [Source:UniProtKB/TrEMBL;Acc:Q93WB5]	defense response;cytoplasmic stress granule;cytosol;nucleus;molecular_function;endosperm;root,
943	AT5G23300	1.86707	2.02739	Dihydroorotate dehydrogenase (quinone), mitochondrial [Source:UniProtKB/Swiss-Prot;Acc:P32746]	pyrimidine ribonucleotide biosynthetic process;'de novo' pyrimidine nucleobase biosynthetic process;pyrimidine ribonucleotide biosynthetic process;mitochondrial inner membrane;mitochondrion;plastid;dihydroorotate dehydrogenase activity;LP.02 two leaves visible stage;LP.04 four leaves visible stage;LP.10 ten leaves visible stage;LP.12 twelve leaves visible stage;flowering stage;mature plant embryo…
944	AT2G45290	1.8669	1.12888	Transketolase-2, chloroplastic [Source:UniProtKB/Swiss-Prot;Acc:F4IW47]	pentose-phosphate shunt;chloroplast;chloroplast stroma;cytosol;chloroplast;chloroplast stroma;cytosol;plastid;cytosol;transketolase activity;L mature pollen stage;LP.02 two leaves visible stage;LP.04 four leaves visible stage;LP.06 six leaves visible stage;LP.08 eight leaves visible stage;LP.10 ten leaves visible stage;LP.12 twelve leaves visible stage;M germinated pollen stage;flowering stage;ma…
945	AT3G59820	1.86684	1.39803	LETM1-like protein [Source:UniProtKB/TrEMBL;Acc:F4J9G6]	#N/A
946	AT5G65510	1.86021	1.41594	AP2-like ethylene-responsive transcription factor AIL7 [Source:UniProtKB/Swiss-Prot;Acc:Q6J9N8]	callus formation;lateral root formation;leaf phyllotactic patterning;maintenance of shoot apical meristem identity;phyllotactic patterning;regulation of DNA-templated transcription;nucleus;DNA binding;DNA-binding transcription factor activity;protein binding;mature plant embryo stage;petal differentiation and expansion stage;plant embryo bilateral stage;plant embryo cotyledonary stage;collective …
947	AT2G41800	1.85933	2.03634	At2g41800/T11A7.10 [Source:UniProtKB/TrEMBL;Acc:O22940]	negative regulation of unidimensional cell growth;regulation of cell wall pectin metabolic process;regulation of cell wall pectin metabolic process;regulation of plant organ morphogenesis;response to auxin;response to nematode;plant-type cell wall;plant-type cell wall;plasmodesma;enzyme regulator activity;molecular_function;flowering stage;petal differentiation and expansion stage;plant embryo gl…
948	AT3G16860	1.85899	1.18341	COBRA-like protein 8 [Source:UniProtKB/Swiss-Prot;Acc:Q9LIB6]	cellulose microfibril organization;membrane;plasma membrane;molecular_function;L mature pollen stage;LP.02 two leaves visible stage;LP.04 four leaves visible stage;LP.06 six leaves visible stage;LP.08 eight leaves visible stage;LP.10 ten leaves visible stage;LP.12 twelve leaves visible stage;M germinated pollen stage;flowering stage;mature plant embryo stage;petal differentiation and expansion st…
949	AT3G57700	1.85873	2.34971	Protein kinase superfamily protein [Source:UniProtKB/TrEMBL;Acc:Q9SVY4]	phosphorylation;cell surface receptor signaling pathway;defense response;plasma membrane;ATP binding;protein kinase activity;L mature pollen stage;LP.02 two leaves visible stage;LP.04 four leaves visible stage;LP.06 six leaves visible stage;LP.08 eight leaves visible stage;LP.10 ten leaves visible stage;LP.12 twelve leaves visible stage;M germinated pollen stage;flowering stage;mature plant embry…
950	AT1G75390	1.85842	1.19239	bZIP transcription factor 44 [Source:UniProtKB/Swiss-Prot;Acc:C0Z2L5]	seed germination;positive regulation of DNA-templated transcription;nucleus;nucleus;DNA-binding transcription factor activity;protein binding;protein heterodimerization activity;sequence-specific DNA binding;transcription cis-regulatory region binding;seed germination stage;guard cell,
951	AT2G34070	1.85775	1.6218	Protein trichome birefringence-like 37 [Source:UniProtKB/Swiss-Prot;Acc:O22960]	jasmonic acid mediated signaling pathway;plant-type cell wall modification;Golgi apparatus;Golgi apparatus;O-acetyltransferase activity;sequence-specific DNA binding;LP.02 two leaves visible stage;LP.04 four leaves visible stage;LP.06 six leaves visible stage;LP.08 eight leaves visible stage;LP.10 ten leaves visible stage;LP.12 twelve leaves visible stage;flowering stage;mature plant embryo stage…
952	AT1G17744	1.85762	1.50357	Uncharacterized protein At1g17740 [Source:UniProtKB/TrEMBL;Acc:Q94AG7]	mitochondrion;molecular_function;stem,
953	AT3G12700	1.8571	1.25512	Aspartic proteinase NANA, chloroplast [Source:UniProtKB/Swiss-Prot;Acc:Q9LTW4]	carbohydrate metabolic process;chloroplast-nucleus signaling pathway;circadian rhythm;response to sucrose;chloroplast;extracellular region;nucleus;aspartic-type endopeptidase activity;LP.02 two leaves visible stage;LP.04 four leaves visible stage;LP.06 six leaves visible stage;LP.08 eight leaves visible stage;LP.10 ten leaves visible stage;LP.12 twelve leaves visible stage;flowering stage;mature …
954	AT5G39840	1.85698	1.73416	DExH-box ATP-dependent RNA helicase DExH18, mitochondrial [Source:UniProtKB/Swiss-Prot;Acc:F4KFV7]	mitochondrial RNA 3'-end processing;mitochondrion;mitochondrial degradosome;RNA helicase activity;LP.04 four leaves visible stage;flowering stage;mature plant embryo stage;petal differentiation and expansion stage;plant embryo bilateral stage;plant embryo cotyledonary stage;plant embryo globular stage;carpel;collective leaf structure;cotyledon;flower;flower pedicel;guard cell;hypocotyl;petal;plan…
955	AT4G10620	1.85698	1.54127	F3H7.11 protein [Source:UniProtKB/TrEMBL;Acc:Q9ZSB8]	mitochondrion;nucleus;GTP binding;LP.02 two leaves visible stage;LP.04 four leaves visible stage;LP.06 six leaves visible stage;LP.08 eight leaves visible stage;LP.10 ten leaves visible stage;LP.12 twelve leaves visible stage;flowering stage;mature plant embryo stage;petal differentiation and expansion stage;plant embryo bilateral stage;plant embryo cotyledonary stage;plant embryo globular stage;…
956	AT3G56200	1.85671	1.61738	Amino acid transporter AVT6C [Source:UniProtKB/Swiss-Prot;Acc:Q9LYM2]	import across plasma membrane;amino acid transmembrane transport;response to abscisic acid;response to cold;response to osmotic stress;response to water deprivation;membrane;plasma membrane;L-amino acid transmembrane transporter activity;amino acid transmembrane transporter activity;LP.02 two leaves visible stage;LP.04 four leaves visible stage;LP.06 six leaves visible stage;LP.08 eight leaves vi…
957	AT4G37060	1.85609	3.51167	PATATIN-like protein 5 [Source:TAIR;Acc:AT4G37060]	lateral root formation;chloroplast;monoacylglycerol lipase activity;phospholipase activity;cotyledon;root;vascular leaf,
958	AT5G40460	1.85565	1.36632	Cyclin-dependent protein kinase inhibitor SMR6 [Source:UniProtKB/Swiss-Prot;Acc:Q29Q81]	regulation of DNA endoreduplication;protein binding;LP.02 two leaves visible stage;LP.10 ten leaves visible stage;LP.12 twelve leaves visible stage;flowering stage;mature plant embryo stage;petal differentiation and expansion stage;plant embryo bilateral stage;plant embryo cotyledonary stage;plant embryo globular stage;collective leaf structure;cotyledon;flower;flower pedicel;guard cell;hypocotyl…
959	AT4G30530	1.85457	1.17098	GGP1 [Source:UniProtKB/TrEMBL;Acc:A0A178V143]	camalexin biosynthetic process;glucosinolate metabolic process;cytosol;cytoplasm;cytoplasmic stress granule;cytosol;plasma membrane;secretory vesicle;gamma-glutamyl-peptidase activity;peptidase activity;LP.02 two leaves visible stage;LP.04 four leaves visible stage;LP.06 six leaves visible stage;LP.08 eight leaves visible stage;LP.10 ten leaves visible stage;LP.12 twelve leaves visible stage;flow…
960	AT5G23930	1.85268	1.30186	Mitochondrial transcription termination factor family protein [Source:UniProtKB/TrEMBL;Acc:Q9FF87]	chloroplast organization;chloroplast;chloroplast;double-stranded DNA binding,
961	AT2G27500	1.85137	1.42944	Glucan endo-1,3-beta-glucosidase 14 [Source:UniProtKB/Swiss-Prot;Acc:Q9ZQG9]	acquisition of seed longevity;carbohydrate metabolic process;cell wall (1->3)-beta-D-glucan metabolic process;plasma membrane;cytoplasm;extracellular region;nucleus;plasma membrane;glucan endo-1,3-beta-D-glucosidase activity;LP.02 two leaves visible stage;LP.04 four leaves visible stage;LP.06 six leaves visible stage;LP.08 eight leaves visible stage;LP.10 ten leaves visible stage;LP.12 twelve lea…
962	AT4G09035	1.85122	3.26401	-	chloroplast;
963	AT1G14120	1.85083	1.6912	2-oxoglutarate (2OG) and Fe(II)-dependent oxygenase superfamily protein [Source:UniProtKB/TrEMBL;Acc:Q9XI76]	#N/A
964	AT5G61240	1.85055	1.95862	Leucine-rich repeat (LRR) family protein [Source:UniProtKB/TrEMBL;Acc:F4K217]	signal transduction;Golgi apparatus;Golgi trans cisterna;endosome;extracellular region;secretory vesicle;trans-Golgi network;molecular_function;LP.02 two leaves visible stage;LP.04 four leaves visible stage;LP.06 six leaves visible stage;LP.08 eight leaves visible stage;LP.10 ten leaves visible stage;LP.12 twelve leaves visible stage;flowering stage;mature plant embryo stage;petal differentiation…
965	AT2G20562	1.85055	2.62669	Putative uncharacterized protein [Source:UniProtKB/TrEMBL;Acc:Q1G309]	#N/A
966	AT3G16050	1.84852	1.49164	Pyridoxal 5'-phosphate synthase-like subunit PDX1.2 [Source:UniProtKB/Swiss-Prot;Acc:Q9ZNR6]	amino acid metabolic process;pyridoxal phosphate biosynthetic process;pyridoxine biosynthetic process;cytoplasm;cytosol;amine-lyase activity;protein binding;protein heterodimerization activity;LP.04 four leaves visible stage;LP.10 ten leaves visible stage;LP.12 twelve leaves visible stage;flowering stage;mature plant embryo stage;petal differentiation and expansion stage;plant embryo bilateral st…
967	AT1G74080	1.8472	1.28776	Transcription factor MYB122 [Source:UniProtKB/Swiss-Prot;Acc:Q9C9C8]	regulation of DNA-templated transcription;response to insect;defense response to fungus;nucleus;plasmodesma;DNA-binding transcription factor activity;transcription cis-regulatory region binding;root,
968	AT1G51850	1.84615	2.5329	Leucine-rich repeat protein kinase family protein [Source:TAIR;Acc:AT1G51850]	protein phosphorylation;regulation of stomatal movement;protein phosphorylation;plasma membrane;plasmodesma;ATP binding;kinase activity;protein binding;protein kinase activity;protein serine/threonine kinase activity;guard cell;root,
969	AT1G64330	1.84512	1.65288	At1g64330 [Source:UniProtKB/TrEMBL;Acc:Q9C7V7]	#N/A
970	AT5G12880	1.84458	1.57037	At5g12880 [Source:UniProtKB/TrEMBL;Acc:Q9LXV1]	#N/A
971	AT1G72620	1.844	3.09313	Alpha/beta-Hydrolases superfamily protein [Source:UniProtKB/TrEMBL;Acc:F4IDE6]	mitochondrion;molecular_function;guard cell,
972	AT3G14200	1.84379	1.0942	Chaperone DnaJ-domain superfamily protein [Source:UniProtKB/TrEMBL;Acc:Q9LJG5]	#N/A
973	AT4G37409	1.84286	3.41797	Putative uncharacterized protein [Source:UniProtKB/TrEMBL;Acc:Q0WR08]	#N/A
974	AT2G25110	1.84205	2.01713	Stromal cell-derived factor 2-like protein [Source:UniProtKB/Swiss-Prot;Acc:Q93ZE8]	defense response to bacterium;defense response to fungus;pattern recognition receptor signaling pathway;chloroplast;endoplasmic reticulum;vacuole;molecular_function;LP.02 two leaves visible stage;LP.04 four leaves visible stage;LP.06 six leaves visible stage;LP.08 eight leaves visible stage;LP.10 ten leaves visible stage;LP.12 twelve leaves visible stage;M germinated pollen stage;flowering stage;…
975	AT5G51920	1.84002	1.17928	Pyridoxal phosphate (PLP)-dependent transferases superfamily protein [Source:UniProtKB/TrEMBL;Acc:Q9FGL6]	chloroplast;
976	AT5G65920	1.83898	1.7428	U-box domain-containing protein 31 [Source:UniProtKB/Swiss-Prot;Acc:Q9FHN9]	#N/A
977	AT3G54150	1.83739	2.28417	Embryonic abundant protein-like [Source:UniProtKB/TrEMBL;Acc:Q9M389]	callus formation;pollen exine formation;pollen germination;cytoplasm;nucleus;S-adenosylmethionine-dependent methyltransferase activity;LP.02 two leaves visible stage;LP.04 four leaves visible stage;LP.06 six leaves visible stage;LP.08 eight leaves visible stage;LP.10 ten leaves visible stage;LP.12 twelve leaves visible stage;flowering stage;petal differentiation and expansion stage;vascular leaf …
978	AT5G15550	1.83719	1.54676	Ribosome biogenesis protein WDR12 homolog [Source:UniProtKB/TrEMBL;Acc:A0A178UL95]	#N/A
979	AT5G19300	1.83619	2.01711	At5g19300 [Source:UniProtKB/TrEMBL;Acc:Q6NLH7]	#N/A
980	AT5G64660	1.83614	1.12586	U-box domain-containing protein 27 [Source:UniProtKB/Swiss-Prot;Acc:Q9FLF4]	#N/A
981	AT1G77530	1.83543	1.35512	O-methyltransferase family protein [Source:UniProtKB/TrEMBL;Acc:Q9CAQ3]	biosynthetic process;methylation;cytosol;nucleus;O-methyltransferase activity;S-adenosylmethionine-dependent methyltransferase activity;guard cell,
982	AT4G37410	1.83307	1.33404	Cytochrome P450 81F4 [Source:UniProtKB/Swiss-Prot;Acc:Q9SZU1]	indole glucosinolate metabolic process;membrane;endoplasmic reticulum;monooxygenase activity;oxidoreductase activity, acting on paired donors, with incorporation or reduction of molecular oxygen, NAD(P)H as one donor, and incorporation of one atom of oxygen;LP.04 four leaves visible stage;LP.06 six leaves visible stage;LP.12 twelve leaves visible stage;mature plant embryo stage;petal differentiat…
983	AT2G42650	1.83148	1.4479	Ribosomal protein L1p/L10e family [Source:UniProtKB/TrEMBL;Acc:Q8S8D2]	#N/A
984	AT4G36360	1.83125	1.22892	Beta-galactosidase 3 [Source:UniProtKB/Swiss-Prot;Acc:Q9SCV9]	carbohydrate metabolic process;galactose catabolic process;plant-type cell wall modification;plant-type cell wall;vacuole;extracellular region;plant-type cell wall;plasma membrane;beta-galactosidase activity;LP.02 two leaves visible stage;LP.04 four leaves visible stage;LP.06 six leaves visible stage;LP.08 eight leaves visible stage;LP.10 ten leaves visible stage;LP.12 twelve leaves visible stage…
985	AT2G17670	1.83052	1.50457	Pentatricopeptide repeat-containing protein At2g17670 [Source:UniProtKB/Swiss-Prot;Acc:Q84J71]	#N/A
986	AT4G20020	1.82913	1.86838	Multiple organellar RNA editing factor 1, mitochondrial [Source:UniProtKB/Swiss-Prot;Acc:O49429]	chloroplast RNA modification;mitochondrial RNA modification;mitochondrial mRNA modification;mitochondrion;chloroplast;mitochondrion;protein binding;protein dimerization activity;LP.02 two leaves visible stage;LP.04 four leaves visible stage;LP.06 six leaves visible stage;LP.08 eight leaves visible stage;LP.10 ten leaves visible stage;LP.12 twelve leaves visible stage;flowering stage;mature plant …
987	AT3G25700	1.829	1.6682	At3g25700 [Source:UniProtKB/TrEMBL;Acc:Q9LI73]	#N/A
988	AT5G56970	1.82771	1.55575	Cytokinin dehydrogenase 3 [Source:UniProtKB/Swiss-Prot;Acc:Q9LTS3]	cytokinin catabolic process;cytokinin metabolic process;extracellular region;vacuole;cytokinin dehydrogenase activity;oxidoreductase activity;primary methylamine oxidase activity;flowering stage;mature plant embryo stage;petal differentiation and expansion stage;plant embryo bilateral stage;plant embryo cotyledonary stage;plant embryo globular stage;carpel;collective leaf structure;cultured plant…
989	AT5G14050	1.82666	1.52617	U3 small nucleolar RNA-associated protein 18 homolog [Source:UniProtKB/Swiss-Prot;Acc:Q9FMU5]	#N/A
990	AT5G15700	1.82633	1.55832	DNA-directed RNA polymerase [Source:UniProtKB/TrEMBL;Acc:F4KB75]	mitochondrial transcription;chloroplast;mitochondrion;plastid;thylakoid membrane;mitochondrial DNA-directed RNA polymerase complex;5'-3' RNA polymerase activity;DNA-directed RNA polymerase activity;seed germination stage;guard cell;rosette leaf;stem,
991	AT2G34355	1.82568	1.38594	At2g34355 [Source:UniProtKB/TrEMBL;Acc:Q501E0]	transmembrane transport;membrane;mitochondrion;transmembrane transporter activity;guard cell,
992	AT5G48000	1.82549	1.84541	Cytochrome P450, family 708, subfamily A, polypeptide 2 [Source:UniProtKB/TrEMBL;Acc:F4K051]	root development;thalianol metabolic process;brassinosteroid biosynthetic process;brassinosteroid homeostasis;chloroplast;endoplasmic reticulum;monooxygenase activity;thalianol hydroxylase activity;hypocotyl;plant callus;root,
993	AT1G52200	1.82436	2.39446	Protein PLANT CADMIUM RESISTANCE 8 [Source:UniProtKB/Swiss-Prot;Acc:Q9M815]	response to oxidative stress;nucleus;molecular_function;LP.04 four leaves visible stage;LP.06 six leaves visible stage;LP.08 eight leaves visible stage;LP.10 ten leaves visible stage;flowering stage;petal differentiation and expansion stage;cauline leaf;collective leaf structure;cotyledon;guard cell;hypocotyl;inflorescence meristem;root;sepal;stamen;stem;vascular leaf,
994	AT3G19360	1.82199	1.72368	Zinc finger CCCH domain-containing protein 39 [Source:UniProtKB/Swiss-Prot;Acc:Q9LT81]	regulation of DNA-templated transcription;nucleus;DNA-binding transcription factor activity;mRNA binding;LP.02 two leaves visible stage;LP.04 four leaves visible stage;LP.10 ten leaves visible stage;M germinated pollen stage;flowering stage;mature plant embryo stage;petal differentiation and expansion stage;plant embryo bilateral stage;plant embryo cotyledonary stage;plant embryo globular stage;v…
995	AT1G66480	1.82136	1.47559	Uncharacterized protein At1g66480 [Source:UniProtKB/Swiss-Prot;Acc:Q6NLC8]	response to fungus;molecular_function;LP.02 two leaves visible stage;LP.04 four leaves visible stage;LP.06 six leaves visible stage;LP.08 eight leaves visible stage;LP.10 ten leaves visible stage;LP.12 twelve leaves visible stage;flowering stage;petal differentiation and expansion stage;plant embryo globular stage;cauline leaf;collective leaf structure;cotyledon;endosperm;flower;flower pedicel;gu…
996	AT2G07674	1.81987	2.46037	Unknown conserved protein [Source:TAIR;Acc:AT2G07674]	mitochondrion;molecular_function;guard cell,
997	AT1G64760	1.8196	1.60469	Glucan endo-1,3-beta-glucosidase 8 [Source:UniProtKB/Swiss-Prot;Acc:Q6NKW9]	plant-type cell wall organization;carbohydrate metabolic process;plasma membrane;apoplast;extracellular region;membrane;nucleus;plasma membrane;plasmodesma;glucan endo-1,3-beta-D-glucosidase activity;endo-1,3(4)-beta-glucanase activity;cotyledon epidermis;cultured plant cell;guard cell;gynoecium;plant ovule;root meristem;rosette leaf;stomatal complex,
998	AT2G32920	1.81913	1.92931	Protein disulfide-isomerase 2-3 [Source:UniProtKB/Swiss-Prot;Acc:O48773]	response to endoplasmic reticulum stress;response to endoplasmic reticulum stress;endoplasmic reticulum;Golgi apparatus;chloroplast;endoplasmic reticulum;plant-type vacuole;protein disulfide isomerase activity;protein-disulfide reductase activity;LP.02 two leaves visible stage;LP.04 four leaves visible stage;LP.06 six leaves visible stage;LP.08 eight leaves visible stage;LP.10 ten leaves visible …
999	AT4G32400	1.81639	1.57746	SHS1 [Source:UniProtKB/TrEMBL;Acc:A0A178UW29]	embryo development ending in seed dormancy;nucleotide transport;transmembrane transport;chloroplast;chloroplast envelope;mitochondrion;plasma membrane;plastid;nucleotide transmembrane transporter activity;LP.02 two leaves visible stage;LP.04 four leaves visible stage;LP.06 six leaves visible stage;LP.08 eight leaves visible stage;LP.10 ten leaves visible stage;LP.12 twelve leaves visible stage;fl…
1000	AT5G56000	1.81543	1.35984	Hsp81.4 [Source:UniProtKB/TrEMBL;Acc:A0A178UQ52]	cellular response to heat;protein folding;protein stabilization;cytosol;perinuclear region of cytoplasm;plasma membrane;Golgi apparatus;apoplast;chloroplast stroma;cytoplasm;plant-type cell wall;plant-type vacuole;plastid;protein-containing complex;ATP binding;ATP hydrolysis activity;mRNA binding;unfolded protein binding;L mature pollen stage;M germinated pollen stage;cultured plant cell;guard ce…
1001	AT5G17920	1.81425	1.73501	5-methyltetrahydropteroyltriglutamate--homocysteine methyltransferase 1 [Source:UniProtKB/Swiss-Prot;Acc:O50008]	DNA methylation-dependent constitutive heterochromatin formation;methionine biosynthetic process;response to zinc ion;'de novo' L-methionine biosynthetic process;methionine biosynthetic process;cytosol;apoplast;chloroplast;chloroplast stroma;cytoplasm;cytosol;peroxisome;plant-type vacuole;plasma membrane;plasmodesma;Golgi apparatus;5-methyltetrahydropteroyltriglutamate-homocysteine S-methyltransf…
1002	AT5G07340	1.81114	2.12594	Calreticulin family protein [Source:UniProtKB/TrEMBL;Acc:F4K6M8]	ERAD pathway;protein folding;endoplasmic reticulum membrane;chloroplast;endoplasmic reticulum;plant-type vacuole;calcium ion binding;LP.02 two leaves visible stage;LP.04 four leaves visible stage;LP.06 six leaves visible stage;LP.08 eight leaves visible stage;LP.10 ten leaves visible stage;LP.12 twelve leaves visible stage;flowering stage;mature plant embryo stage;petal differentiation and expans…
1003	AT1G66070	1.80461	1.6685	Eukaryotic translation initiation factor 3 subunit J [Source:UniProtKB/TrEMBL;Acc:A0A178WCY1]	#N/A
1004	AT1G70780	1.804	1.29724	At1g70780/F5A18_4 [Source:UniProtKB/TrEMBL;Acc:Q9S812]	#N/A
1005	AT5G08180	1.80385	1.51529	H/ACA ribonucleoprotein complex subunit 2-like protein [Source:UniProtKB/Swiss-Prot;Acc:Q9LEY9]	rRNA pseudouridine synthesis;snRNA pseudouridine synthesis;nucleolus;nucleus;box H/ACA snoRNP complex;sno(s)RNA-containing ribonucleoprotein complex;box H/ACA snoRNA binding;mRNA binding;LP.02 two leaves visible stage;LP.04 four leaves visible stage;LP.06 six leaves visible stage;LP.08 eight leaves visible stage;LP.10 ten leaves visible stage;LP.12 twelve leaves visible stage;flowering stage;matu…
1006	AT2G31390	1.80326	1.32738	Probable fructokinase-1 [Source:UniProtKB/Swiss-Prot;Acc:Q9SID0]	fructose metabolic process;fructose metabolic process;cytosol;chloroplast;cytosol;peroxisome;plasma membrane;Golgi apparatus;fructokinase activity;LP.02 two leaves visible stage;LP.04 four leaves visible stage;LP.06 six leaves visible stage;LP.08 eight leaves visible stage;LP.10 ten leaves visible stage;LP.12 twelve leaves visible stage;M germinated pollen stage;flowering stage;mature plant embry…
1007	AT2G24990	1.80224	1.46409	Serine/threonine-protein kinase RIO1 [Source:UniProtKB/TrEMBL;Acc:Q9SK34]	#N/A
1008	AT2G26530	1.80141	1.27088	AR781 [Source:UniProtKB/TrEMBL;Acc:A0A178VPT1]	response to metal ion;chloroplast;molecular_function;LP.02 two leaves visible stage;LP.04 four leaves visible stage;LP.06 six leaves visible stage;LP.08 eight leaves visible stage;LP.10 ten leaves visible stage;LP.12 twelve leaves visible stage;flowering stage;petal differentiation and expansion stage;plant embryo globular stage;vascular leaf senescent stage;carpel;cauline leaf;collective leaf st…
1009	AT3G56070	1.80122	1.70898	Peptidyl-prolyl cis-trans isomerase CYP19-3 [Source:UniProtKB/Swiss-Prot;Acc:Q38867]	signal transduction;protein folding;cytoplasm;Golgi apparatus;cytoplasm;cytosol;mitochondrion;cyclosporin A binding;peptidyl-prolyl cis-trans isomerase activity;LP.02 two leaves visible stage;LP.04 four leaves visible stage;LP.06 six leaves visible stage;LP.08 eight leaves visible stage;LP.10 ten leaves visible stage;LP.12 twelve leaves visible stage;flowering stage;mature plant embryo stage;peta…
1010	AT1G08050	1.80107	1.13873	T6D22.13 [Source:UniProtKB/TrEMBL;Acc:Q9LN03]	#N/A
1011	AT1G79920	1.80038	1.3189	Heat shock protein 70 (Hsp 70) family protein [Source:TAIR;Acc:AT1G79920]	#N/A
1012	AT5G27395	1.79974	1.83842	Mitochondrial inner membrane translocase complex, subunit Tim44-related protein [Source:UniProtKB/TrEMBL;Acc:Q8GXP7]	#N/A
1013	AT2G29420	1.79841	1.1818	Glutathione S-transferase U7 [Source:UniProtKB/Swiss-Prot;Acc:Q9ZW24]	response to salicylic acid;toxin catabolic process;glutathione metabolic process;cytoplasm;cytoplasm;glutathione transferase activity;LP.02 two leaves visible stage;LP.04 four leaves visible stage;LP.06 six leaves visible stage;LP.08 eight leaves visible stage;LP.10 ten leaves visible stage;LP.12 twelve leaves visible stage;flowering stage;mature plant embryo stage;petal differentiation and expan…
1014	AT5G25930	1.7983	1.15183	Kinase family with leucine-rich repeat domain-containing protein [Source:UniProtKB/TrEMBL;Acc:Q9XGZ2]	#N/A
1015	AT2G41730	1.79772	2.73837	Calcium-binding site protein [Source:UniProtKB/TrEMBL;Acc:O22947]	anaerobic respiration;response to hydrogen peroxide;cytoplasm;nucleus;molecular_function;flowering stage;petal differentiation and expansion stage;guard cell;sepal;stamen;root epidermis,
1016	AT2G17250	1.79698	1.64848	CCAAT-binding factor [Source:UniProtKB/TrEMBL;Acc:F4IMH3]	embryo development ending in seed dormancy;rRNA processing;nucleolus;nucleolus;nucleoplasm;nucleus;Noc4p-Nop14p complex;small-subunit processome;molecular_function;LP.02 two leaves visible stage;LP.04 four leaves visible stage;LP.06 six leaves visible stage;LP.08 eight leaves visible stage;LP.10 ten leaves visible stage;LP.12 twelve leaves visible stage;flowering stage;mature plant embryo stage;p…
1017	AT1G64700	1.79507	1.11866	At1g64700 [Source:UniProtKB/TrEMBL;Acc:Q9XIS1]	defense response to fungus;nucleus;molecular_function;LP.02 two leaves visible stage;LP.04 four leaves visible stage;LP.08 eight leaves visible stage;LP.10 ten leaves visible stage;LP.12 twelve leaves visible stage;flowering stage;mature plant embryo stage;petal differentiation and expansion stage;plant embryo bilateral stage;plant embryo cotyledonary stage;plant embryo globular stage;collective …
1018	AT2G30930	1.79494	1.96866	Expressed protein [Source:UniProtKB/TrEMBL;Acc:O80858]	#N/A
1019	AT2G33570	1.79259	1.79021	Galactan beta-1,4-galactosyltransferase GALS1 [Source:UniProtKB/Swiss-Prot;Acc:O22807]	cell wall biogenesis;pectin biosynthetic process;glycosylation;cytoplasm;Golgi apparatus;beta-N-acetylglucosaminylglycopeptide beta-1,4-galactosyltransferase activity;glycosyltransferase activity;LP.02 two leaves visible stage;LP.04 four leaves visible stage;LP.06 six leaves visible stage;LP.08 eight leaves visible stage;LP.10 ten leaves visible stage;LP.12 twelve leaves visible stage;flowering s…
1020	AT2G25735	1.79091	2.09753	Expressed protein [Source:UniProtKB/TrEMBL;Acc:Q8RUI1]	cellular response to hypoxia;mitochondrion;plasma membrane;molecular_function;LP.02 two leaves visible stage;LP.04 four leaves visible stage;LP.06 six leaves visible stage;LP.08 eight leaves visible stage;LP.10 ten leaves visible stage;LP.12 twelve leaves visible stage;flowering stage;vascular leaf senescent stage;cauline leaf;collective leaf structure;cotyledon;guard cell;hypocotyl;inflorescence…
1021	AT4G35320	1.79032	1.47521	AT4g35320/F23E12_120 [Source:UniProtKB/TrEMBL;Acc:Q9ASZ6]	#N/A
1022	AT1G42440	1.78884	1.51527	At1g42440/F7F22_7 [Source:UniProtKB/TrEMBL;Acc:Q9ASU6]	endonucleolytic cleavage of tricistronic rRNA transcript (SSU-rRNA, 5.8S rRNA, LSU-rRNA);maturation of SSU-rRNA from tricistronic rRNA transcript (SSU-rRNA, 5.8S rRNA, LSU-rRNA);nucleus;GTP binding;GTPase activity;U3 snoRNA binding;LP.02 two leaves visible stage;LP.04 four leaves visible stage;LP.06 six leaves visible stage;LP.08 eight leaves visible stage;LP.10 ten leaves visible stage;LP.12 twe…
1023	AT3G47480	1.78882	3.11869	Probable calcium-binding protein CML47 [Source:UniProtKB/Swiss-Prot;Acc:Q9SN89]	chloroplast;calcium ion binding;LP.02 two leaves visible stage;LP.04 four leaves visible stage;LP.06 six leaves visible stage;LP.08 eight leaves visible stage;LP.10 ten leaves visible stage;LP.12 twelve leaves visible stage;flowering stage;petal differentiation and expansion stage;vascular leaf senescent stage;cauline leaf;collective leaf structure;cotyledon;guard cell;leaf lamina base;petal;poll…
1024	AT2G24500	1.78772	1.10634	Cytoplasmic 60S subunit biogenesis factor REI1 homolog 2 [Source:UniProtKB/Swiss-Prot;Acc:Q9ZQ18]	cold acclimation;positive regulation of ribosome biogenesis;rRNA processing;regulation of DNA-templated transcription;ribosomal large subunit biogenesis;cytoplasm;cytosol;nucleus;preribosome, large subunit precursor;DNA-binding transcription factor activity;protein binding;transcription cis-regulatory region binding;zinc ion binding;LP.02 two leaves visible stage;LP.04 four leaves visible stage;L…
1025	AT4G29740	1.78742	1.82573	Cytokinin dehydrogenase 4 [Source:UniProtKB/Swiss-Prot;Acc:Q9FUJ2]	cytokinin catabolic process;cytokinin metabolic process;extracellular region;cytokinin dehydrogenase activity;oxidoreductase activity;primary methylamine oxidase activity;LP.02 two leaves visible stage;LP.04 four leaves visible stage;LP.06 six leaves visible stage;LP.08 eight leaves visible stage;LP.10 ten leaves visible stage;LP.12 twelve leaves visible stage;flowering stage;petal differentiatio…
1026	AT4G09030	1.78648	1.54594	Classical arabinogalactan protein 10 [Source:UniProtKB/Swiss-Prot;Acc:Q9M0S4]	#N/A
1027	AT5G52471	1.78646	1.88851	U60.1F; snoRNA [Source:TAIR;Acc:AT5G52471]	rRNA methylation;box C/D methylation guide snoRNP complex;
1028	AT4G04745	1.78511	1.83043	At4g04745 [Source:UniProtKB/TrEMBL;Acc:Q6NL28]	#N/A
1029	AT3G07390	1.785	1.04083	AIR12 [Source:UniProtKB/TrEMBL;Acc:A0A178VEI7]	extracellular matrix organization;lateral root morphogenesis;response to auxin;cytosol;extracellular region;membrane;plasma membrane;extracellular matrix structural constituent;LP.02 two leaves visible stage;LP.04 four leaves visible stage;LP.06 six leaves visible stage;LP.08 eight leaves visible stage;LP.10 ten leaves visible stage;LP.12 twelve leaves visible stage;flowering stage;mature plant e…
1030	AT1G19940	1.78489	1.44797	Endoglucanase 2 [Source:UniProtKB/Swiss-Prot;Acc:Q9FXI9]	#N/A
1031	AT3G18580	1.78352	1.91337	Nucleic acid-binding, OB-fold-like protein [Source:UniProtKB/TrEMBL;Acc:Q9LII1]	DNA replication;mitochondrial genome maintenance;positive regulation of mitochondrial DNA replication;mitochondrial nucleoid;mitochondrion;enzyme activator activity;mRNA binding;single-stranded DNA binding;guard cell,
1032	AT4G33050	1.7835	2.07787	calmodulin-binding family protein [Source:TAIR;Acc:AT4G33050]	polar nucleus fusion;regulation of stomatal movement;regulation of stomatal movement;cytoplasm;nucleus;calmodulin binding;LP.02 two leaves visible stage;LP.04 four leaves visible stage;LP.06 six leaves visible stage;LP.08 eight leaves visible stage;LP.10 ten leaves visible stage;LP.12 twelve leaves visible stage;flowering stage;mature plant embryo stage;petal differentiation and expansion stage;p…
1033	AT4G03460	1.7835	2.60142	Ankyrin repeat family protein [Source:TAIR;Acc:AT4G03460]	#N/A
1034	AT4G29510	1.78342	1.43238	Protein arginine N-methyltransferase 1.1 [Source:UniProtKB/Swiss-Prot;Acc:Q9SU94]	chromatin remodeling;regulation of DNA-templated transcription;nucleus;cytoplasm;nucleus;nucleolus;histone methyltransferase activity;protein binding;protein-arginine N-methyltransferase activity;LP.02 two leaves visible stage;LP.04 four leaves visible stage;LP.06 six leaves visible stage;LP.08 eight leaves visible stage;LP.10 ten leaves visible stage;LP.12 twelve leaves visible stage;flowering s…
1035	AT5G11160	1.78341	1.96372	Adenine phosphoribosyltransferase 5 [Source:UniProtKB/Swiss-Prot;Acc:Q9LFP0]	adenine salvage;cytosol;cytoplasm;adenine phosphoribosyltransferase activity;LP.02 two leaves visible stage;LP.04 four leaves visible stage;LP.06 six leaves visible stage;LP.08 eight leaves visible stage;LP.10 ten leaves visible stage;LP.12 twelve leaves visible stage;flowering stage;mature plant embryo stage;petal differentiation and expansion stage;plant embryo bilateral stage;plant embryo coty…
1036	AT4G05440	1.78008	1.5817	Cell division cycle protein 123 homolog [Source:UniProtKB/TrEMBL;Acc:Q9M0V1]	polar nucleus fusion;regulation of cell cycle;cytoplasm;germ cell nucleus;nucleus;cell division site;cytoplasm;molecular_function;L mature pollen stage;LP.02 two leaves visible stage;LP.04 four leaves visible stage;LP.06 six leaves visible stage;LP.08 eight leaves visible stage;LP.10 ten leaves visible stage;LP.12 twelve leaves visible stage;M germinated pollen stage;flowering stage;mature plant …
1037	AT5G57567	1.77999	1.44533	Putative uncharacterized protein [Source:UniProtKB/TrEMBL;Acc:Q1G3G4]	#N/A
1038	AT2G33847	1.77505	1.73891	Putative uncharacterized protein [Source:UniProtKB/TrEMBL;Acc:Q1G3S4]	#N/A
1039	AT5G37600	1.77498	1.69657	Glutamine synthetase cytosolic isozyme 1-1 [Source:UniProtKB/Swiss-Prot;Acc:Q56WN1]	nitrate assimilation;glutamine biosynthetic process;leaf senescence;cytoplasm;cytoplasm;cytosol;cytosolic ribosome;plant-type cell wall;plasma membrane;plasmodesma;plastid;copper ion binding;glutamine synthetase activity;protein binding;LP.02 two leaves visible stage;LP.04 four leaves visible stage;LP.06 six leaves visible stage;LP.08 eight leaves visible stage;LP.10 ten leaves visible stage;LP.1…
1040	AT5G25250	1.77457	2.67452	Flotillin-like protein 1 [Source:UniProtKB/Swiss-Prot;Acc:Q501E6]	cellular response to hypoxia;endocytosis;membrane invagination;plasma membrane;plasma membrane raft;cytoplasm;endosome;plant-type vacuole;plasma membrane;plasma membrane raft;plasmodesma;plastid;molecular_function;cultured plant cell;guard cell;rosette leaf;cell-to-cell mobile RNA,
1041	AT5G52882	1.77307	2.22955	P-loop containing nucleoside triphosphate hydrolases superfamily protein [Source:UniProtKB/TrEMBL;Acc:F4KHN5]	#N/A
1042	AT2G34570	1.7727	1.31508	PIN domain-like family protein [Source:UniProtKB/TrEMBL;Acc:Q8L8C2]	embryo development ending in seed dormancy;nucleolus;nucleus;small-subunit processome;small ribosomal subunit rRNA binding;LP.02 two leaves visible stage;LP.04 four leaves visible stage;LP.06 six leaves visible stage;LP.08 eight leaves visible stage;LP.10 ten leaves visible stage;LP.12 twelve leaves visible stage;flowering stage;mature plant embryo stage;petal differentiation and expansion stage;…
1043	AT1G25400	1.77227	1.47397	At1g25400 [Source:UniProtKB/TrEMBL;Acc:Q9C6L0]	#N/A
1044	AT5G67510	1.77212	1.80285	60S ribosomal protein L26-2 [Source:UniProtKB/Swiss-Prot;Acc:Q9FJX2]	cytoplasmic translation;ribosomal large subunit biogenesis;translation;chloroplast;cytosolic large ribosomal subunit;cytosolic ribosome;plastid;cytosolic large ribosomal subunit;RNA binding;protein binding;structural constituent of ribosome;LP.02 two leaves visible stage;LP.04 four leaves visible stage;LP.06 six leaves visible stage;LP.08 eight leaves visible stage;LP.10 ten leaves visible stage;…
1045	AT1G70090	1.77033	2.53104	Probable galacturonosyltransferase-like 9 [Source:UniProtKB/Swiss-Prot;Acc:O04536]	#N/A
1046	AT1G55330	1.76727	2.74163	ATAGP21 [Source:UniProtKB/TrEMBL;Acc:A0A178W6X6]	#N/A
1047	AT5G49910	1.76661	1.79441	Heat shock 70 kDa protein 7, chloroplastic [Source:UniProtKB/Swiss-Prot;Acc:Q9LTX9]	protein folding;protein targeting to chloroplast;response to heat;protein refolding;chloroplast;apoplast;chloroplast;chloroplast envelope;chloroplast stroma;intracellular anatomical structure;plastid;plastid stroma;thylakoid;ATP hydrolysis activity;heat shock protein binding;protein binding;protein folding chaperone;LP.02 two leaves visible stage;LP.04 four leaves visible stage;LP.06 six leaves v…
1048	AT2G25355	1.7665	1.53852	At2g25350/F13B15.1 [Source:UniProtKB/TrEMBL;Acc:Q94AW9]	CUT catabolic process;TRAMP-dependent tRNA surveillance pathway;U4 snRNA 3'-end processing;exonucleolytic trimming to generate mature 3'-end of 5.8S rRNA from tricistronic rRNA transcript (SSU-rRNA, 5.8S rRNA, LSU-rRNA);nuclear polyadenylation-dependent rRNA catabolic process;nuclear-transcribed mRNA catabolic process;poly(A)-dependent snoRNA 3'-end processing;nucleus;cytoplasmic exosome (RNase c…
1049	AT5G46230	1.76528	1.83407	At5g46230 [Source:UniProtKB/TrEMBL;Acc:Q9FL37]	response to abscisic acid;nucleus;molecular_function;LP.02 two leaves visible stage;LP.04 four leaves visible stage;LP.06 six leaves visible stage;LP.08 eight leaves visible stage;LP.10 ten leaves visible stage;LP.12 twelve leaves visible stage;flowering stage;petal differentiation and expansion stage;vascular leaf senescent stage;cauline leaf;collective leaf structure;cotyledon;flower;guard cell…
1050	AT1G68990	1.76514	1.51194	DNA-directed RNA polymerase [Source:UniProtKB/TrEMBL;Acc:F4I0I3]	embryo development ending in seed dormancy;plant ovule development;pollen tube growth;mitochondrial transcription;mitochondrial DNA-directed RNA polymerase complex;DNA-directed RNA polymerase activity;LP.04 four leaves visible stage;flowering stage;mature plant embryo stage;petal differentiation and expansion stage;plant embryo bilateral stage;plant embryo cotyledonary stage;plant embryo globular…
1051	AT1G58380	1.76481	1.53937	At1g59359 [Source:UniProtKB/TrEMBL;Acc:G1JSI6]	translation;cytosolic small ribosomal subunit;nucleus;plasmodesma;Golgi apparatus;cytosolic small ribosomal subunit;mRNA binding;structural constituent of ribosome;guard cell;pollen tube cell;rosette leaf;vascular leaf;cell-to-cell mobile RNA,
1052	AT2G45300	1.76344	1.04397	3-phosphoshikimate 1-carboxyvinyltransferase, chloroplastic [Source:UniProtKB/Swiss-Prot;Acc:P05466]	aromatic amino acid family biosynthetic process;chorismate biosynthetic process;glyphosate metabolic process;chorismate biosynthetic process;chloroplast;chloroplast stroma;cytosol;3-phosphoshikimate 1-carboxyvinyltransferase activity;guard cell;rosette leaf;cell-to-cell mobile RNA,
1053	AT2G04955	1.76135	2.02813	-	#N/A
1054	AT4G23060	1.76039	1.87997	Calmodulin binding protein IQD22 [Source:UniProtKB/TrEMBL;Acc:Q2NNE0]	response to gibberellin;nucleus;molecular_function;LP.02 two leaves visible stage;LP.04 four leaves visible stage;LP.10 ten leaves visible stage;flowering stage;mature plant embryo stage;petal differentiation and expansion stage;plant embryo bilateral stage;plant embryo cotyledonary stage;plant embryo globular stage;vascular leaf senescent stage;cauline leaf;collective leaf structure;cotyledon;fl…
1055	AT3G11964	1.75829	1.43031	rRNA biogenesis protein RRP5 [Source:UniProtKB/Swiss-Prot;Acc:F4J8K6]	embryo sac development;rRNA processing;nucleolus;nucleolus;nucleus;plasma membrane;cytosol;small-subunit processome;RNA binding;nucleic acid binding;LP.02 two leaves visible stage;LP.04 four leaves visible stage;LP.06 six leaves visible stage;LP.08 eight leaves visible stage;LP.10 ten leaves visible stage;LP.12 twelve leaves visible stage;flowering stage;mature plant embryo stage;petal differenti…
1056	AT5G14600	1.75811	1.54938	tRNA (adenine(58)-N(1))-methyltransferase [Source:UniProtKB/TrEMBL;Acc:Q84K50]	tRNA methylation;nucleus;nucleus;tRNA (m1A) methyltransferase complex;protein binding;tRNA (adenine(58)-N1)-methyltransferase activity;LP.02 two leaves visible stage;LP.04 four leaves visible stage;LP.10 ten leaves visible stage;LP.12 twelve leaves visible stage;flowering stage;mature plant embryo stage;petal differentiation and expansion stage;plant embryo bilateral stage;plant embryo cotyledona…
1057	AT1G08410	1.75651	1.39832	GTPase LSG1-2 [Source:UniProtKB/Swiss-Prot;Acc:Q9SJF1]	cotyledon development;leaf development;positive regulation of ribosome biogenesis;rRNA processing;regulation of auxin polar transport;ribosome biogenesis;cytosol;cytosol;nucleolus;nucleus;GTPase activity;ribosome binding;LP.02 two leaves visible stage;LP.04 four leaves visible stage;LP.06 six leaves visible stage;LP.08 eight leaves visible stage;LP.10 ten leaves visible stage;LP.12 twelve leaves …
1058	AT1G67110	1.7552	2.15023	Cytokinin hydroxylase [Source:UniProtKB/Swiss-Prot;Acc:Q9ZW95]	trans-zeatin biosynthetic process;extracellular region;mitochondrion;plasmodesma;monooxygenase activity;petal differentiation and expansion stage;collective leaf structure;flower;hypocotyl;inflorescence meristem;leaf apex;root;sepal,
1059	AT4G27490	1.75468	1.30174	RRP41L [Source:UniProtKB/TrEMBL;Acc:A0A178UYE3]	seed germination;seedling development;U4 snRNA 3'-end processing;nuclear mRNA surveillance;poly(A)-dependent snoRNA 3'-end processing;rRNA catabolic process;nucleolus;chloroplast;cytoplasm;nucleus;cytoplasmic exosome (RNase complex);nuclear exosome (RNase complex);3'-5' exonuclease activity;RNA binding;guard cell;flower;fruit;rosette leaf;seed;whole plant,
1060	AT1G09867	1.75452	2.23152	-	#N/A
1061	AT1G09070	1.75397	1.1072	Protein SRC2 homolog [Source:UniProtKB/Swiss-Prot;Acc:O04023]	cellular response to hypoxia;protein targeting to vacuole;defense response;endoplasmic reticulum;extracellular region;plasma membrane;protein storage vacuole;protein binding;L mature pollen stage;LP.02 two leaves visible stage;LP.04 four leaves visible stage;LP.06 six leaves visible stage;LP.08 eight leaves visible stage;LP.10 ten leaves visible stage;LP.12 twelve leaves visible stage;M germinate…
1062	AT4G13505	1.75166	3.16244	other RNA [Source:TAIR;Acc:AT4G13505]
1063	AT1G54270	1.7516	1.10308	eIF4A-2 [Source:UniProtKB/TrEMBL;Acc:A0A178W4U1]	cytoplasmic translational initiation;cytoplasmic stress granule;cytoplasm;cytosol;nucleus;plant-type vacuole;plasma membrane;plasmodesma;Golgi apparatus;mRNA binding;translation initiation factor activity;LP.02 two leaves visible stage;LP.04 four leaves visible stage;LP.06 six leaves visible stage;LP.08 eight leaves visible stage;LP.10 ten leaves visible stage;LP.12 twelve leaves visible stage;M …
1064	AT3G21190	1.75129	1.37745	Protein MANNAN SYNTHESIS-RELATED 1 [Source:UniProtKB/Swiss-Prot;Acc:Q9LU40]	cell wall pectin biosynthetic process;mannan metabolic process;mannosylation;Golgi apparatus;Golgi apparatus;Golgi medial cisterna;endosome;trans-Golgi network;glycosyltransferase activity;mannan synthase activity;LP.02 two leaves visible stage;LP.04 four leaves visible stage;LP.06 six leaves visible stage;LP.08 eight leaves visible stage;LP.10 ten leaves visible stage;LP.12 twelve leaves visible…
1065	AT5G37990	1.75091	1.12919	Probable S-adenosylmethionine-dependent methyltransferase At5g37990 [Source:UniProtKB/Swiss-Prot;Acc:Q9FKC8]	methylation;chloroplast;S-adenosylmethionine-dependent methyltransferase activity;hypocotyl;root,
1066	AT2G23130	1.74966	3.52484	Lysine-rich arabinogalactan protein 17 [Source:UniProtKB/Swiss-Prot;Acc:O22194]	rhamnogalacturonan II biosynthetic process;membrane;plasma membrane;molecular_function;LP.02 two leaves visible stage;LP.04 four leaves visible stage;LP.06 six leaves visible stage;LP.08 eight leaves visible stage;LP.10 ten leaves visible stage;LP.12 twelve leaves visible stage;flowering stage;petal differentiation and expansion stage;seedling development stage;vascular leaf senescent stage;cauli…
1067	AT3G04510	1.74799	1.57765	Protein LIGHT-DEPENDENT SHORT HYPOCOTYLS 2 [Source:UniProtKB/Swiss-Prot;Acc:Q9M836]	mRNA transcription;post-embryonic plant morphogenesis;response to light stimulus;nucleus;nucleus;molecular_function;petal differentiation and expansion stage;vascular leaf senescent stage;cauline leaf;flower;hypocotyl;inflorescence meristem;leaf apex;leaf lamina base;petiole;pollen tube cell;root;shoot apex;stem;vascular leaf,
1068	AT5G63270	1.74728	2.21828	RPM1-interacting protein 4 (RIN4) family protein [Source:UniProtKB/TrEMBL;Acc:Q9FMJ6]	#N/A
1069	AT5G12220	1.74708	1.37029	Las1-like family protein [Source:UniProtKB/TrEMBL;Acc:F4JZH9]	maturation of 5.8S rRNA;maturation of LSU-rRNA;rRNA processing;nucleus;nucleus;endonuclease activity;LP.02 two leaves visible stage;LP.04 four leaves visible stage;LP.12 twelve leaves visible stage;flowering stage;mature plant embryo stage;petal differentiation and expansion stage;plant embryo bilateral stage;plant embryo cotyledonary stage;plant embryo globular stage;vascular leaf senescent stag…
1070	AT3G51160	1.74491	1.48984	MUR_1 [Source:UniProtKB/TrEMBL;Acc:A0A178V6B0]	'de novo' GDP-L-fucose biosynthetic process;unidimensional cell growth;'de novo' GDP-L-fucose biosynthetic process;cytosol;nucleus;GDP-mannose 4,6-dehydratase activity;L mature pollen stage;LP.02 two leaves visible stage;LP.04 four leaves visible stage;LP.06 six leaves visible stage;LP.08 eight leaves visible stage;LP.10 ten leaves visible stage;LP.12 twelve leaves visible stage;M germinated poll…
1071	AT4G21870	1.74466	2.20493	15.4 kDa class V heat shock protein [Source:UniProtKB/Swiss-Prot;Acc:O49710]	protein complex oligomerization;protein folding;response to heat;response to hydrogen peroxide;response to salt stress;cytoplasm;unfolded protein binding;LP.02 two leaves visible stage;LP.04 four leaves visible stage;LP.06 six leaves visible stage;LP.08 eight leaves visible stage;LP.10 ten leaves visible stage;LP.12 twelve leaves visible stage;flowering stage;mature plant embryo stage;petal diffe…
1072	AT4G16140	1.74277	2.16058	proline-rich family protein [Source:TAIR;Acc:AT4G16140]	#N/A
1073	AT4G00620	1.74116	1.70938	Bifunctional protein FolD 4, chloroplastic [Source:UniProtKB/Swiss-Prot;Acc:O65271]	tetrahydrofolate interconversion;cytosol;chloroplast;methenyltetrahydrofolate cyclohydrolase activity;methylenetetrahydrofolate dehydrogenase (NADP+) activity;guard cell,
1074	AT3G23300	1.74017	1.64217	S-adenosyl-L-methionine-dependent methyltransferases superfamily protein [Source:UniProtKB/TrEMBL;Acc:A0A178VBP4]	#N/A
1075	AT2G46630	1.74017	1.09524	Putative extensin [Source:UniProtKB/TrEMBL;Acc:Q9ZNU3]	#N/A
1076	AT3G09405	1.73927	1.42162	Pectin acetylesterase 4 [Source:UniProtKB/Swiss-Prot;Acc:Q9SR23]	#N/A
1077	AT1G69030	1.73853	1.72734	BSD domain-containing protein [Source:UniProtKB/TrEMBL;Acc:F4I0I6]	#N/A
1078	AT4G24830	1.73762	1.42381	Argininosuccinate synthase, chloroplastic [Source:UniProtKB/Swiss-Prot;Acc:Q9SZX3]	L-arginine biosynthetic process;argininosuccinate metabolic process;urea cycle;cytoplasm;chloroplast;chloroplast stroma;plastid;argininosuccinate synthase activity;LP.02 two leaves visible stage;LP.04 four leaves visible stage;LP.06 six leaves visible stage;LP.08 eight leaves visible stage;LP.10 ten leaves visible stage;LP.12 twelve leaves visible stage;flowering stage;mature plant embryo stage;p…
1079	AT1G63840	1.73682	1.00117	At1g63840/T12P18_14 [Source:UniProtKB/TrEMBL;Acc:Q9CAJ8]	response to abscisic acid;protein ubiquitination;cytoplasm;ubiquitin protein ligase activity;LP.02 two leaves visible stage;LP.04 four leaves visible stage;LP.06 six leaves visible stage;LP.08 eight leaves visible stage;LP.10 ten leaves visible stage;LP.12 twelve leaves visible stage;flowering stage;mature plant embryo stage;petal differentiation and expansion stage;plant embryo bilateral stage;p…
1080	AT1G07670	1.73678	1.54055	Calcium-transporting ATPase 4, endoplasmic reticulum-type [Source:UniProtKB/Swiss-Prot;Acc:Q9XES1]	calcium ion transmembrane transport;intracellular calcium ion homeostasis;membrane;endoplasmic reticulum;extracellular region;nucleus;P-type calcium transporter activity;cultured plant cell;guard cell;plant callus;rosette leaf,
1081	AT5G14730	1.73418	1.19517	At5g14730 [Source:UniProtKB/TrEMBL;Acc:Q9LER3]	response to water deprivation;nucleus;plasma membrane;DNA binding;protein binding;LP.02 two leaves visible stage;LP.04 four leaves visible stage;LP.06 six leaves visible stage;LP.08 eight leaves visible stage;LP.10 ten leaves visible stage;flowering stage;petal differentiation and expansion stage;carpel;collective leaf structure;cotyledon;guard cell;hypocotyl;leaf apex;petiole;root;shoot system;s…
1082	AT1G62740	1.7336	1.00821	Hsp70-Hsp90 organizing protein 2 [Source:UniProtKB/Swiss-Prot;Acc:Q5XEP2]	response to cadmium ion;chaperone-mediated protein complex assembly;cytoplasm;cytosol;nucleus;Hsp90 protein binding;preprotein binding;LP.02 two leaves visible stage;LP.04 four leaves visible stage;LP.06 six leaves visible stage;LP.08 eight leaves visible stage;LP.10 ten leaves visible stage;LP.12 twelve leaves visible stage;flowering stage;mature plant embryo stage;petal differentiation and expa…
1083	AT5G54960	1.73349	1.00694	Pyruvate decarboxylase 2 [Source:UniProtKB/Swiss-Prot;Acc:Q9FFT4]	cellular response to hypoxia;response to hypoxia;aromatic amino acid family catabolic process to alcohol via Ehrlich pathway;cytosol;chloroplast;cytosol;plastid;pyruvate decarboxylase activity;LP.02 two leaves visible stage;LP.04 four leaves visible stage;LP.06 six leaves visible stage;LP.08 eight leaves visible stage;LP.10 ten leaves visible stage;LP.12 twelve leaves visible stage;flowering stag…
1084	AT1G29290	1.73341	2.09643	Precursor of CEP14 [Source:UniProtKB/Swiss-Prot;Acc:Q52K95]	cellular response to nitrogen starvation;nitrate import;regulation of root development;response to carbon dioxide;response to osmotic stress;apoplast;hormone activity;guard cell,
1085	AT4G32200	1.73303	1.38551	Meiosis-specific protein ASY2 [Source:UniProtKB/Swiss-Prot;Acc:F4JTJ9]	synaptonemal complex assembly;molecular_function;guard cell,
1086	AT2G47470	1.73198	1.66219	UNE5 [Source:UniProtKB/TrEMBL;Acc:A0A178W1F8]	double fertilization forming a zygote and endosperm;embryo development ending in seed dormancy;embryo sac development;pollen tube development;response to endoplasmic reticulum stress;protein folding;endoplasmic reticulum;chloroplast;cytosol;endoplasmic reticulum;extracellular region;plant-type cell wall;plant-type vacuole;secretory vesicle;Golgi apparatus;cytosol;protein disulfide isomerase activ…
1087	AT5G01445	1.72891	1.15054	unknown protein; FUNCTIONS IN: molecular_function unknown; INVOLVED IN: biological_process unknown; LOCATED IN: mitochondrion; Ha. [Source:TAIR;Acc:AT5G01445]	mitochondrion;molecular_function;guard cell,
1088	AT2G48080	1.72685	1.5402	Oxidoreductase, 2OG-Fe(II) oxygenase family protein [Source:UniProtKB/TrEMBL;Acc:F4IN63]	mRNA catabolic process;nucleus;demethylase activity;mRNA binding;cotyledon;guard cell;root;root hair cell;trichoblast,
1089	AT1G63780	1.72655	1.50982	IMP4 [Source:UniProtKB/TrEMBL;Acc:A0A178WDJ3]	rRNA processing;rRNA processing;nucleolus;Cajal body;nuclear matrix;nucleolus;nucleus;Mpp10 complex;small-subunit processome;sno(s)RNA-containing ribonucleoprotein complex;mRNA binding;rRNA primary transcript binding;snoRNA binding;LP.02 two leaves visible stage;LP.04 four leaves visible stage;LP.06 six leaves visible stage;LP.08 eight leaves visible stage;LP.10 ten leaves visible stage;LP.12 twe…
1090	AT1G54000	1.72454	1.53136	GDSL esterase/lipase 22 [Source:UniProtKB/Swiss-Prot;Acc:Q1H583]	#N/A
1091	AT3G45230	1.72447	2.23558	Hydroxyproline-rich glycoprotein family protein [Source:UniProtKB/TrEMBL;Acc:Q9M1T6]	#N/A
1092	AT1G06620	1.72414	1.1709	1-aminocyclopropane-1-carboxylate oxidase homolog 1 [Source:UniProtKB/Swiss-Prot;Acc:Q84MB3]	response to fungus;response to jasmonic acid;cytoplasm;cytosol;nucleus;12-oxophytodienoate reductase activity;2-oxoglutarate-dependent dioxygenase activity;LP.02 two leaves visible stage;LP.04 four leaves visible stage;LP.06 six leaves visible stage;LP.08 eight leaves visible stage;LP.10 ten leaves visible stage;LP.12 twelve leaves visible stage;flowering stage;mature plant embryo stage;petal dif…
1093	AT1G62045	1.7241	1.14674	Ankyrin repeat protein [Source:UniProtKB/TrEMBL;Acc:Q8GYM5]	innate immune response;regulation of calcium ion transport;endosome;plasma membrane;molecular_function;LP.02 two leaves visible stage;LP.04 four leaves visible stage;LP.10 ten leaves visible stage;LP.12 twelve leaves visible stage;flowering stage;petal differentiation and expansion stage;plant embryo bilateral stage;plant embryo cotyledonary stage;plant embryo globular stage;vascular leaf senesce…
1094	AT5G57530	1.72253	3.06735	Probable xyloglucan endotransglucosylase/hydrolase protein 12 [Source:UniProtKB/Swiss-Prot;Acc:Q9FKL9]	xyloglucan metabolic process;plant-type secondary cell wall biogenesis;xyloglucan metabolic process;plant-type cell wall;cytoplasm;extracellular region;plant-type cell wall;polysaccharide binding;xyloglucan:xyloglucosyl transferase activity;xyloglucan-specific endo-beta-1,4-glucanase activity;root;root hair cell;trichoblast,
1095	AT3G04695	1.72217	2.11658	-	#N/A
1096	AT1G74330	1.72168	1.68952	Protein kinase superfamily protein [Source:UniProtKB/TrEMBL;Acc:F4HTX0]	positive regulation of transcription elongation by RNA polymerase II;nucleus;nucleus;cyclin-dependent protein kinase holoenzyme complex;RNA polymerase II CTD heptapeptide repeat kinase activity;L mature pollen stage;LP.02 two leaves visible stage;LP.04 four leaves visible stage;LP.06 six leaves visible stage;LP.08 eight leaves visible stage;LP.10 ten leaves visible stage;LP.12 twelve leaves visib…
1097	AT1G61570	1.72161	1.6088	Mitochondrial import inner membrane translocase subunit TIM13 [Source:UniProtKB/Swiss-Prot;Acc:Q9XH48]	#N/A
1098	AT2G23300	1.72056	1.12281	Leucine-rich repeat protein kinase family protein [Source:UniProtKB/TrEMBL;Acc:O22178]	phosphorylation;protein phosphorylation;plasma membrane;ATP binding;kinase activity;protein binding;protein kinase activity;flowering stage;mature plant embryo stage;petal differentiation and expansion stage;plant embryo bilateral stage;plant embryo cotyledonary stage;plant embryo globular stage;collective leaf structure;flower;flower pedicel;guard cell;hypocotyl;inflorescence meristem;petal;plan…
1099	AT1G60080	1.71964	1.79088	3'-5'-exoribonuclease family protein [Source:UniProtKB/TrEMBL;Acc:Q9ZUI4]	TRAMP-dependent tRNA surveillance pathway;U1 snRNA 3'-end processing;U4 snRNA 3'-end processing;U5 snRNA 3'-end processing;exonucleolytic trimming to generate mature 3'-end of 5.8S rRNA from tricistronic rRNA transcript (SSU-rRNA, 5.8S rRNA, LSU-rRNA);nuclear mRNA surveillance;nuclear polyadenylation-dependent rRNA catabolic process;rRNA catabolic process;cytoplasm;cytoplasmic exosome (RNase comp…
1100	AT1G62975	1.71806	1.30524	Transcription factor bHLH125 [Source:UniProtKB/Swiss-Prot;Acc:Q9LQ08]	regulation of DNA-templated transcription;regulation of transcription by RNA polymerase II;nucleus;RNA polymerase II transcription regulator complex;DNA-binding transcription factor activity;DNA-binding transcription factor activity, RNA polymerase II-specific;RNA polymerase II transcription regulatory region sequence-specific DNA binding;guard cell;cell-to-cell mobile RNA,
1101	AT3G55410	1.7175	1.24914	2-oxoglutarate dehydrogenase, E1 component [Source:UniProtKB/TrEMBL;Acc:F4IWV2]	tricarboxylic acid cycle;mitochondrion;cytosol;mitochondrion;oxoglutarate dehydrogenase complex;cobalt ion binding;oxoglutarate dehydrogenase (succinyl-transferring) activity;zinc ion binding;L mature pollen stage;LP.02 two leaves visible stage;LP.04 four leaves visible stage;LP.06 six leaves visible stage;LP.08 eight leaves visible stage;LP.10 ten leaves visible stage;LP.12 twelve leaves visible…
1102	AT1G43910	1.71687	2.73032	AAA-ATPase At1g43910 [Source:UniProtKB/Swiss-Prot;Acc:Q9LP11]	cellular response to potassium ion starvation;Golgi apparatus;chloroplast;endoplasmic reticulum;plasmodesma;molecular_function;LP.02 two leaves visible stage;LP.04 four leaves visible stage;LP.06 six leaves visible stage;LP.08 eight leaves visible stage;LP.10 ten leaves visible stage;LP.12 twelve leaves visible stage;flowering stage;mature plant embryo stage;petal differentiation and expansion st…
1103	AT3G09875	1.71645	3.14951	-	#N/A
1104	AT1G05420	1.71636	1.21345	ovate family protein 12 [Source:TAIR;Acc:AT1G05420]	negative regulation of DNA-templated transcription;nucleus;molecular_function;guard cell,
1105	AT3G29360	1.71627	1.39646	UDP-glucose 6-dehydrogenase 2 [Source:UniProtKB/Swiss-Prot;Acc:Q9LIA8]	carbohydrate metabolic process;cell wall pectin metabolic process;UDP-glucuronate biosynthetic process;glycosaminoglycan biosynthetic process;nucleus;cytoplasm;secretory vesicle;NAD binding;UDP-glucose 6-dehydrogenase activity;L mature pollen stage;LP.02 two leaves visible stage;LP.04 four leaves visible stage;LP.06 six leaves visible stage;LP.08 eight leaves visible stage;LP.10 ten leaves visibl…
1106	AT1G79410	1.71551	1.02896	Organic cation/carnitine transporter 5 [Source:UniProtKB/Swiss-Prot;Acc:Q9SAK7]	cellular response to cold;cellular response to salt stress;cellular response to water deprivation;transmembrane transport;mitochondrion;plant-type vacuole membrane;plasma membrane;carbohydrate transmembrane transporter activity;transmembrane transporter activity;LP.02 two leaves visible stage;LP.04 four leaves visible stage;LP.06 six leaves visible stage;LP.08 eight leaves visible stage;LP.10 ten…
1107	AT5G48450	1.71531	2.24123	SKU5 similar 3 [Source:UniProtKB/TrEMBL;Acc:F4K1P9]	#N/A
1108	AT1G47380	1.7151	1.76434	Probable protein phosphatase 2C 12 [Source:UniProtKB/Swiss-Prot;Acc:Q9FX08]	regulation of intracellular signal transduction;nucleus;protein serine/threonine phosphatase activity;L mature pollen stage;LP.02 two leaves visible stage;LP.04 four leaves visible stage;LP.06 six leaves visible stage;LP.08 eight leaves visible stage;LP.10 ten leaves visible stage;LP.12 twelve leaves visible stage;M germinated pollen stage;flowering stage;mature plant embryo stage;petal different…
1109	AT2G25130	1.715	1.40299	ARM repeat superfamily protein [Source:UniProtKB/TrEMBL;Acc:Q8H1N2]	#N/A
1110	AT5G11590	1.71445	1.2128	Dehydration-responsive element-binding protein 3 [Source:UniProtKB/Swiss-Prot;Acc:Q9LYD3]	positive regulation of DNA-templated transcription;nucleus;DNA-binding transcription factor activity;sequence-specific DNA binding;LP.10 ten leaves visible stage;plant embryo bilateral stage;hypocotyl;plant embryo;shoot apex;vascular leaf,
1111	AT5G56350	1.71221	1.3566	Pyruvate kinase [Source:UniProtKB/TrEMBL;Acc:Q9FM97]	glycolytic process;cytoplasm;cytoplasm;plastid;pyruvate kinase activity;LP.02 two leaves visible stage;LP.04 four leaves visible stage;LP.06 six leaves visible stage;LP.08 eight leaves visible stage;LP.10 ten leaves visible stage;LP.12 twelve leaves visible stage;flowering stage;mature plant embryo stage;petal differentiation and expansion stage;plant embryo bilateral stage;plant embryo cotyledon…
1112	AT3G20110	1.71153	2.76965	CYP705A20 [Source:UniProtKB/TrEMBL;Acc:A0A178V8F4]	#N/A
1113	AT4G07735	1.71101	2.93994	-	#N/A
1114	AT4G18030	1.71	2.04586	Probable methyltransferase PMT14 [Source:UniProtKB/Swiss-Prot;Acc:Q94EJ6]	#N/A
1115	AT1G11330	1.70897	1.5835	G-type lectin S-receptor-like serine/threonine-protein kinase At1g11330 [Source:UniProtKB/Swiss-Prot;Acc:Q9SXB8]	immune response;protein phosphorylation;protein phosphorylation;immune response;signal transduction;plasma membrane;extracellular region;plasma membrane;calmodulin binding;protein kinase activity;protein serine/threonine kinase activity;LP.02 two leaves visible stage;LP.04 four leaves visible stage;LP.06 six leaves visible stage;LP.08 eight leaves visible stage;LP.10 ten leaves visible stage;LP.1…
1116	AT1G65840	1.70887	1.26567	Probable polyamine oxidase 4 [Source:UniProtKB/Swiss-Prot;Acc:Q8H191]	polyamine catabolic process;spermine catabolic process;thermospermine catabolic process;peroxisome;peroxisome;polyamine oxidase activity;spermine oxidase activity;L mature pollen stage;LP.02 two leaves visible stage;LP.04 four leaves visible stage;LP.06 six leaves visible stage;LP.08 eight leaves visible stage;LP.10 ten leaves visible stage;LP.12 twelve leaves visible stage;M germinated pollen st…
1117	AT1G35210	1.70831	1.53231	Uncharacterized protein T32G9.25 [Source:UniProtKB/TrEMBL;Acc:Q9C6F2]	response to UV-B;mitochondrion;molecular_function;LP.02 two leaves visible stage;LP.04 four leaves visible stage;LP.06 six leaves visible stage;LP.08 eight leaves visible stage;LP.10 ten leaves visible stage;LP.12 twelve leaves visible stage;flowering stage;petal differentiation and expansion stage;vascular leaf senescent stage;cauline leaf;collective leaf structure;cotyledon;flower;guard cell;hy…
1118	AT1G04430	1.70756	2.36809	Probable methyltransferase PMT8 [Source:UniProtKB/Swiss-Prot;Acc:Q940J9]	#N/A
1119	AT1G31835	1.70554	1.85975	unknown protein; FUNCTIONS IN: molecular_function unknown; INVOLVED IN: biological_process unknown; LOCATED IN: endomembrane system; Ha. [Source:TAIR;Acc:AT1G31835]	molecular_function;guard cell,
1120	AT5G46730	1.70539	2.14805	Glycine-rich protein [Source:UniProtKB/TrEMBL;Acc:Q7Y218]	#N/A
1121	AT2G39660	1.70422	1.51282	BIK1 [Source:UniProtKB/TrEMBL;Acc:A0A178VYW0]	defense response to fungus;pattern recognition receptor signaling pathway;protein autophosphorylation;protein phosphorylation;regulation of stomatal movement;response to fungus;regulation of defense response to bacterium;response to molecule of bacterial origin;Golgi apparatus;cytoplasm;mitochondrion;nucleolus;nucleus;plasma membrane;histone H2AS1 kinase activity;kinase activity;protein binding;p…
1122	AT2G18220	1.70358	1.4602	Nucleolar complex protein 2 homolog [Source:UniProtKB/Swiss-Prot;Acc:Q9ZPV5]	ribosomal large subunit biogenesis;nucleolus;nucleoplasm;nucleolus;nucleoplasm;nucleus;Noc1p-Noc2p complex;Noc2p-Noc3p complex;identical protein binding;protein binding;protein homodimerization activity;LP.02 two leaves visible stage;LP.04 four leaves visible stage;LP.06 six leaves visible stage;LP.08 eight leaves visible stage;LP.10 ten leaves visible stage;LP.12 twelve leaves visible stage;flow…
1123	AT3G63090	1.70176	1.30667	Ubiquitin carboxyl-terminal hydrolase family protein [Source:UniProtKB/TrEMBL;Acc:Q9LYB3]	#N/A
1124	AT1G65040	1.69931	1.78647	ERAD-associated E3 ubiquitin-protein ligase HRD1B [Source:UniProtKB/Swiss-Prot;Acc:Q6NPT7]	ERAD pathway;ERAD pathway;proteasome-mediated ubiquitin-dependent protein catabolic process;endomembrane system;mitochondrion;ubiquitin protein ligase activity;L mature pollen stage;M germinated pollen stage;guard cell;pollen;pollen tube cell,
1125	AT3G48250	1.69774	1.73167	Pentatricopeptide repeat-containing protein At3g48250, chloroplastic [Source:UniProtKB/Swiss-Prot;Acc:Q9STK5]	RNA splicing;RNA splicing;mitochondrion;mitochondrion;mRNA binding;molecular_function;LP.02 two leaves visible stage;LP.04 four leaves visible stage;LP.06 six leaves visible stage;LP.10 ten leaves visible stage;LP.12 twelve leaves visible stage;flowering stage;mature plant embryo stage;petal differentiation and expansion stage;plant embryo bilateral stage;plant embryo cotyledonary stage;plant emb…
1126	AT4G13390	1.69612	2.24595	Extensin-like protein [Source:UniProtKB/TrEMBL;Acc:Q9T0L0]	plant-type cell wall organization;structural constituent of cell wall;root hair cell;trichoblast;cell-to-cell mobile RNA,
1127	AT1G16030	1.69327	1.57035	Hsp70b [Source:UniProtKB/TrEMBL;Acc:A0A178W9N7]	protein folding;response to heat;protein refolding;response to heat;response to virus;cytoplasm;chloroplast;cytosol;plant-type cell wall;ATP hydrolysis activity;heat shock protein binding;protein folding chaperone;LP.04 four leaves visible stage;LP.06 six leaves visible stage;M germinated pollen stage;flowering stage;mature plant embryo stage;petal differentiation and expansion stage;plant embryo…
1128	AT5G25810	1.69306	1.41793	Tny [Source:UniProtKB/TrEMBL;Acc:A0A178URN2]	multidimensional cell growth;regulation of DNA-templated transcription;nucleus;DNA-binding transcription factor activity;transcription cis-regulatory region binding;LP.02 two leaves visible stage;LP.04 four leaves visible stage;LP.06 six leaves visible stage;LP.08 eight leaves visible stage;LP.10 ten leaves visible stage;LP.12 twelve leaves visible stage;petal differentiation and expansion stage;…
1129	AT4G30150	1.6915	1.61753	CONTAINS InterPro DOMAIN/s: Nucleolar 27S pre-rRNA processing, Urb2/Npa2 (InterPro:IPR018849); Ha. [Source:TAIR;Acc:AT4G30150]	ribosome biogenesis;nucleolus;molecular_function;flowering stage;mature plant embryo stage;petal differentiation and expansion stage;plant embryo bilateral stage;plant embryo cotyledonary stage;plant embryo globular stage;collective leaf structure;flower;flower pedicel;guard cell;hypocotyl;petal;plant embryo;root;seed;sepal;shoot apex;shoot system;stem;vascular leaf,
1130	AT1G59970	1.6907	1.28552	Metalloendoproteinase 5-MMP [Source:UniProtKB/Swiss-Prot;Acc:Q9ZUJ5]	defense response to fungus;collagen catabolic process;extracellular matrix organization;extracellular matrix;extracellular region;membrane;metalloendopeptidase activity;LP.02 two leaves visible stage;LP.04 four leaves visible stage;LP.06 six leaves visible stage;LP.08 eight leaves visible stage;LP.10 ten leaves visible stage;LP.12 twelve leaves visible stage;flowering stage;mature plant embryo st…
1131	AT3G59630	1.69031	1.25374	2-(3-amino-3-carboxypropyl)histidine synthase subunit 2 [Source:UniProtKB/TrEMBL;Acc:Q9M1A5]	protein histidyl modification to diphthamide;response to oxidative stress;cytoplasm;cytosol;protein binding;LP.04 four leaves visible stage;flowering stage;mature plant embryo stage;petal differentiation and expansion stage;plant embryo bilateral stage;plant embryo cotyledonary stage;plant embryo globular stage;carpel;cauline leaf;collective leaf structure;flower;flower pedicel;guard cell;hypocot…
1132	AT3G59700	1.6898	1.29753	L-type lectin-domain containing receptor kinase V.5 [Source:UniProtKB/Swiss-Prot;Acc:Q96285]	negative regulation of defense response to bacterium;regulation of stomatal closure;defense response to bacterium;defense response to oomycetes;protein autophosphorylation;plasma membrane;plasma membrane;kinase activity;protein serine/threonine kinase activity;transmembrane receptor protein serine/threonine kinase activity;LP.04 four leaves visible stage;LP.06 six leaves visible stage;LP.08 eight…
1133	AT3G51800	1.6895	1.44989	metallopeptidase M24 family protein [Source:TAIR;Acc:AT3G51800]	auxin-activated signaling pathway;cell cycle G1/S phase transition;regulation of cell division;regulation of cell growth;DNA-templated transcription;cytosol;nucleolus;nucleus;cytosol;mRNA binding;protein binding;LP.02 two leaves visible stage;LP.04 four leaves visible stage;LP.06 six leaves visible stage;LP.08 eight leaves visible stage;LP.10 ten leaves visible stage;LP.12 twelve leaves visible s…
1134	AT3G12340	1.68898	1.47198	Peptidyl-prolyl cis-trans isomerase FKBP43 [Source:UniProtKB/Swiss-Prot;Acc:F4J9Q6]	#N/A
1135	AT1G29470	1.68664	1.78363	Probable methyltransferase PMT24 [Source:UniProtKB/Swiss-Prot;Acc:Q6NPR7]	#N/A
1136	AT1G55690	1.68588	1.24048	Phosphatidylinositol/phosphatidylcholine transfer protein SFH13 [Source:UniProtKB/Swiss-Prot;Acc:Q501H5]	post-Golgi vesicle-mediated transport;Golgi apparatus;phosphatidylinositol transfer activity;LP.02 two leaves visible stage;LP.04 four leaves visible stage;LP.06 six leaves visible stage;LP.08 eight leaves visible stage;LP.10 ten leaves visible stage;LP.12 twelve leaves visible stage;flowering stage;mature plant embryo stage;petal differentiation and expansion stage;plant embryo bilateral stage;p…
1137	AT5G16750	1.68323	1.24379	Transducin family protein / WD-40 repeat family protein [Source:UniProtKB/TrEMBL;Acc:Q9LFE2]	cell division;embryo development ending in seed dormancy;embryonic pattern specification;endonucleolytic cleavage in 5'-ETS of tricistronic rRNA transcript (SSU-rRNA, 5.8S rRNA, LSU-rRNA);endonucleolytic cleavage to generate mature 5'-end of SSU-rRNA from (SSU-rRNA, 5.8S rRNA, LSU-rRNA);rRNA processing;nucleolus;nucleolus;nucleus;90S preribosome;U3 snoRNA binding;LP.02 two leaves visible stage;LP…
1138	AT5G50460	1.68258	2.086	Protein transport protein Sec61 subunit gamma-1 [Source:UniProtKB/Swiss-Prot;Acc:P0DI74]	post-translational protein targeting to membrane, translocation;intracellular anatomical structure;plastid;Ssh1 translocon complex;protein transmembrane transporter activity;L mature pollen stage;LP.02 two leaves visible stage;LP.04 four leaves visible stage;LP.06 six leaves visible stage;LP.08 eight leaves visible stage;LP.10 ten leaves visible stage;LP.12 twelve leaves visible stage;M germinate…
1139	AT1G08580	1.68255	1.49278	At1g08580 [Source:UniProtKB/TrEMBL;Acc:Q9FRS7]	#N/A
1140	AT5G15740	1.68218	1.5569	O-fucosyltransferase 34 [Source:UniProtKB/Swiss-Prot;Acc:Q4V398]	rhamnogalacturonan I metabolic process;seed coat development;Golgi apparatus;cytoplasm;UDP-glycosyltransferase activity;glycosyltransferase activity;LP.02 two leaves visible stage;LP.04 four leaves visible stage;LP.06 six leaves visible stage;LP.08 eight leaves visible stage;LP.10 ten leaves visible stage;LP.12 twelve leaves visible stage;flowering stage;mature plant embryo stage;petal differenti…
1141	AT1G19450	1.68179	1.71337	Sugar transporter ERD6-like 4 [Source:UniProtKB/Swiss-Prot;Acc:Q93YP9]	fructose transmembrane transport;circadian regulation of gene expression;transmembrane transport;membrane;plant-type vacuole;plant-type vacuole;plant-type vacuole membrane;carbohydrate transmembrane transporter activity;transmembrane transporter activity;L mature pollen stage;LP.02 two leaves visible stage;LP.04 four leaves visible stage;LP.06 six leaves visible stage;LP.08 eight leaves visible s…
1142	AT4G15640	1.68097	2.00516	Adenylyl cyclase [Source:UniProtKB/TrEMBL;Acc:Q1JPP0]	mitochondrial mRNA 5'-end processing;chloroplast;mitochondrion;mRNA binding;LP.02 two leaves visible stage;LP.04 four leaves visible stage;LP.06 six leaves visible stage;LP.08 eight leaves visible stage;LP.10 ten leaves visible stage;LP.12 twelve leaves visible stage;flowering stage;mature plant embryo stage;petal differentiation and expansion stage;plant embryo bilateral stage;plant embryo cotyl…
1143	AT1G06380	1.6807	1.58622	Ribosomal protein L1p/L10e family [Source:UniProtKB/TrEMBL;Acc:Q9LMI1]	#N/A
1144	AT3G11710	1.68009	1.44882	Lysine--tRNA ligase [Source:UniProtKB/TrEMBL;Acc:A0A178VAG3]	lysyl-tRNA aminoacylation;cytoplasm;cytoplasm;cytosol;plasmodesma;lysine-tRNA ligase activity;tRNA binding;LP.02 two leaves visible stage;LP.04 four leaves visible stage;LP.06 six leaves visible stage;LP.08 eight leaves visible stage;LP.10 ten leaves visible stage;LP.12 twelve leaves visible stage;flowering stage;mature plant embryo stage;petal differentiation and expansion stage;plant embryo bil…
1145	AT2G22100	1.67894	1.61042	UBP1-associated proteins 1B [Source:UniProtKB/Swiss-Prot;Acc:Q9SHZ5]	#N/A
[truncated: 831 more rows]

## Sheet: Table S2b
Table S2b. List of wounded-induced DEGs up-regulated only in WT
#	gene_id	log2fc	padjust	gene_description	GO: BP
1	AT2G15780	9.24571	1.427e-14	At2g15780/F19G14.22 [Source:UniProtKB/TrEMBL;Acc:Q9XIL1]	extracellular region;electron transfer activity,
[truncated: 1,121 more rows]

## Sheet: Table S2c
Table S2c. List of wounded-induced DEGs up-regulated only in max3
#	gene_id	log2fc	padjust	gene_description	GO: BP
1	AT4G12485	7.0723	1.53516e-06	-
2	AT1G06017	7.04068	2.26326e-09	-	#N/A
[truncated: 1,113 more rows]

## Sheet: Table S2d
Table S2d. List of wounded-induced DEGs down-regulated commonly in WT and max3
[truncated: 1,366 more rows]

[truncated: 2 more sheets: Table S2e, Table S2f]
