# Supplementary material for: Strigolactones modulate jasmonate-dependent transcriptional reprogramming during wound signalling in Arabidopsis
Source: J Appl Genet. 2025 Sep 9;66(4):883–94. doi: 10.1007/s13353-025-01005-y (PMC12605546; doi:10.1007/s13353-025-01005-y)
Supplement: Supplementary file 3 — Supplementary file3 Potential transcriptional factors (TFs) identified among DEGs wound-induced exclusively in WT (XLSX 28.0 KB) [file 13353_2025_1005_MOESM3_ESM.xlsx]

## Sheet: Table S3
Table S3. Potential transcriptional factors identified among DEGs wound-induced exclusively in WT
#	gene_id	TF family	log2fc	padjust	gene_description	GO: BP
1	AT3G53600	C2H2	5.18291	6.73346e-07	At3g53600 [Source:UniProtKB/TrEMBL;Acc:Q9LFG0]	cellular response to water deprivation;regulation of DNA-templated transcription;positive regulation of response to water deprivation;regulation of DNA-templated transcription;regulation of jasmonic acid mediated signaling pathway;response to UV-B;response to chitin;response to cold;response to jasmonic acid;response to osmotic stress;response to salt;response to stress;response to water deprivat…
2	AT5G41200	M-type_MADS	4.74216	0.00653263	Agamous-like MADS-box protein AGL75 [Source:UniProtKB/Swiss-Prot;Acc:Q9FLL0]	regulation of transcription by RNA polymerase II;nucleus;DNA-binding transcription factor activity;DNA-binding transcription factor activity, RNA polymerase II-specific;RNA polymerase II cis-regulatory region sequence-specific DNA binding;protein binding;embryo sac central cell,
3	AT1G56160	MYB	4.49049	0.0262643	MYB72 [Source:UniProtKB/TrEMBL;Acc:A0A178W4I7]	induced systemic resistance, ethylene mediated signaling pathway;cellular detoxification of cadmium ion;cellular response to potassium ion starvation;induced systemic resistance, ethylene mediated signaling pathway;regulation of gene expression;response to acidic pH;response to iron ion starvation;response to molecule of bacterial origin;response to zinc ion;secondary metabolic process;stress res…
4	AT2G37740	C2H2	4.47108	0.0160147	Zinc finger protein 10 [Source:UniProtKB/Swiss-Prot;Acc:O80942]	regulation of DNA-templated transcription;nucleus;DNA-binding transcription factor activity;root,
5	AT5G58080	ARR-B	3.9868	0.0263781	Two-component response regulator ARR18 [Source:UniProtKB/Swiss-Prot;Acc:Q9FGT7]	cytokinin-activated signaling pathway;regulation of DNA-templated transcription;cytoplasm;DNA-binding transcription factor activity;phosphorelay response regulator activity;transcription cis-regulatory region binding;petal differentiation and expansion stage;anther;juvenile vascular leaf;sepal;shoot system meristem,
6	AT1G27730	C2H2	2.93913	1.59521e-05	Zinc finger protein ZAT10 [Source:UniProtKB/Swiss-Prot;Acc:Q96289]	cellular response to hypoxia;multicellular organism growth;negative regulation of DNA-templated transcription;photoprotection;photosynthesis;response to abscisic acid;response to chitin;response to cold;response to high light intensity;response to oxidative stress;response to salt stress;response to water deprivation;response to wounding;regulation of DNA-templated transcription;nucleus;nucleus;D…
7	AT2G22760	bHLH	2.83857	0.000357534	Uncharacterized protein At2g22760 (Fragment) [Source:UniProtKB/TrEMBL;Acc:C0SV56]	regulation of DNA-templated transcription;nucleus;DNA-binding transcription factor activity;protein binding;protein dimerization activity;transcription cis-regulatory region binding;cultured plant cell;guard cell;root;cauline leaf;flower bud;fruit dehiscence zone;fruit valve;inflorescence;inflorescence branch;leaf epidermis;leaf margin;leaf trichome;leaf vascular system;mesophyll cell;peduncle;pe…
8	AT3G30530	bZIP	2.78	0.0456115	Basic leucine-zipper 42 [Source:UniProtKB/TrEMBL;Acc:Q9LW45]	regulation of DNA-templated transcription;nucleus;DNA-binding transcription factor activity;protein heterodimerization activity;protein homodimerization activity;petal differentiation and expansion stage;flower;inflorescence meristem,
9	AT5G05770	WOX	2.61626	0.0488995	WUSCHEL-related homeobox 7 [Source:UniProtKB/Swiss-Prot;Acc:Q9FFK0]	regulation of DNA-templated transcription;plant organ development;nucleus;DNA-binding transcription factor activity;primary root;root cortex-endodermis initial cell,
10	AT5G04340	C2H2	2.59442	7.48453e-10	Zinc finger protein ZAT6 [Source:UniProtKB/Swiss-Prot;Acc:O22533]	cellular response to hypoxia;phosphate ion homeostasis;regulation of DNA-templated transcription;regulation of root development;nucleus;nucleus;DNA-binding transcription factor activity;RNA polymerase II cis-regulatory region sequence-specific DNA binding;transcription cis-regulatory region binding;transcription corepressor binding;LP.02 two leaves visible stage;LP.04 four leaves visible stage;LP…
11	AT4G17980	NAC	2.50008	0.00130157	NAC domain containing protein 71 [Source:TAIR;Acc:AT4G17980]	cell division;cellular response to auxin stimulus;response to wounding;regulation of DNA-templated transcription;nucleus;DNA binding;DNA-binding transcription factor activity;sequence-specific DNA binding,
12	AT5G59820	C2H2	2.49481	9.09283e-23	Zinc finger protein ZAT12 [Source:UniProtKB/Swiss-Prot;Acc:Q42410]	cellular response to hypoxia;cold acclimation;hyperosmotic salinity response;photosynthetic acclimation;response to UV-B;response to chitin;response to cold;response to heat;response to light stimulus;response to oxidative stress;response to wounding;response to chitin;response to stress;nucleus;DNA-binding transcription factor activity;transcription cis-regulatory region binding;L mature pollen …
13	AT5G50570	SBP	2.43146	0.000126153	Squamosa promoter-binding-like protein 13B [Source:UniProtKB/Swiss-Prot;Acc:P0DI11]	anther development;regulation of DNA-templated transcription;response to fungus;vegetative to reproductive phase transition of meristem;nucleus;nucleus;DNA-binding transcription activator activity;DNA-binding transcription factor activity;protein binding;transcription cis-regulatory region binding;guard cell,
14	AT1G72210	bHLH	2.20974	3.91751e-21	Transcription factor bHLH96 [Source:UniProtKB/Swiss-Prot;Acc:Q9C7T4]	regulation of transcription by RNA polymerase II;nucleus;DNA-binding transcription factor activity;DNA-binding transcription factor activity, RNA polymerase II-specific;RNA polymerase II cis-regulatory region sequence-specific DNA binding;protein binding;guard cell,
15	AT5G47230	ERF	2.20218	6.01731e-20	ERF5 [Source:UniProtKB/TrEMBL;Acc:A0A178UKK9]	ethylene-activated signaling pathway;positive regulation of DNA-templated transcription;regulation of DNA-templated transcription;response to auxin;response to cold;regulation of DNA-templated transcription;intracellular anatomical structure;nucleus;DNA binding;DNA-binding transcription factor activity;transcription cis-regulatory region binding;LP.02 two leaves visible stage;LP.04 four leaves vi…
16	AT2G44840	ERF	2.11027	0.00057543	Ethylene-responsive transcription factor 13 [Source:UniProtKB/Swiss-Prot;Acc:Q8L9K1]	ethylene-activated signaling pathway;regulation of DNA-templated transcription;intracellular anatomical structure;nucleus;DNA binding;DNA-binding transcription factor activity;protein binding;transcription cis-regulatory region binding;LP.02 two leaves visible stage;LP.04 four leaves visible stage;LP.06 six leaves visible stage;LP.08 eight leaves visible stage;LP.10 ten leaves visible stage;LP.12…
17	AT5G56840	MYB_related	2.10197	0.00035658	At5g56840 [Source:UniProtKB/TrEMBL;Acc:Q9FJS9]	regulation of DNA-templated transcription;response to ethylene;response to gibberellin;nucleus;DNA binding;DNA-binding transcription factor activity;zinc ion binding;guard cell,
18	AT5G56840	MYB_related	2.10197	0.00035658	At5g56840 [Source:UniProtKB/TrEMBL;Acc:Q9FJS9]	regulation of DNA-templated transcription;response to ethylene;response to gibberellin;nucleus;DNA binding;DNA-binding transcription factor activity;zinc ion binding;guard cell,
19	AT5G41315	bHLH	2.08271	1.41381e-08	MYC6.2 [Source:UniProtKB/TrEMBL;Acc:A0A178UFB0]	cell fate specification;jasmonic acid mediated signaling pathway;plant epidermal cell fate specification;positive regulation of anthocyanin biosynthetic process;trichome branching;trichome differentiation;nucleus;DNA binding;DNA-binding transcription factor activity;protein binding;protein dimerization activity;leaf trichome development stage;leaf trichome;non-hair root epidermal cell,
20	AT1G56650	MYB	2.06569	8.03125e-06	Transcription factor MYB75 [Source:UniProtKB/Swiss-Prot;Acc:Q9FE25]	anthocyanin-containing compound biosynthetic process;anthocyanin-containing compound metabolic process;jasmonic acid mediated signaling pathway;positive regulation of anthocyanin biosynthetic process;regulation of anthocyanin biosynthetic process;removal of superoxide radicals;response to auxin;response to ethylene;response to oomycetes;sucrose mediated signaling;regulation of DNA-templated trans…
21	AT1G77450	NAC	2.05078	2.47697e-19	NAC032 [Source:UniProtKB/TrEMBL;Acc:A0A178WMH1]	positive regulation of DNA-templated transcription;regulation of root hair elongation;embryo development ending in seed dormancy;positive regulation of DNA-templated transcription;positive regulation of leaf senescence;nucleus;DNA-binding transcription activator activity;DNA-binding transcription factor activity;transcription cis-regulatory region binding;LP.04 four leaves visible stage;LP.06 six…
22	AT5G13330	ERF	1.99479	1.43429e-09	Rap2.6L [Source:UniProtKB/TrEMBL;Acc:A0A178UKL8]	cellular response to freezing;glucosinolate metabolic process;positive regulation of DNA-templated transcription;response to abscisic acid;response to ethylene;response to jasmonic acid;response to salicylic acid;response to salt stress;response to water deprivation;nucleus;DNA-binding transcription factor activity;transcription cis-regulatory region binding;LP.04 four leaves visible stage;flower…
23	AT5G63790	NAC	1.9742	9.07188e-31	NAC domain containing protein 102 [Source:TAIR;Acc:AT5G63790]	cellular response to hypoxia;glucosinolate metabolic process;response to hypoxia;regulation of DNA-templated transcription;chloroplast;nucleus;DNA binding;DNA-binding transcription factor activity;protein binding;transcription cis-regulatory region binding;LP.02 two leaves visible stage;LP.04 four leaves visible stage;LP.06 six leaves visible stage;LP.08 eight leaves visible stage;LP.10 ten leave…
24	AT3G06490	MYB	1.97252	2.91545e-05	Transcription factor MYB108 [Source:UniProtKB/Swiss-Prot;Acc:Q9LDE1]	positive regulation of anther dehiscence;programmed cell death;response to fungus;regulation of DNA-templated transcription;nucleus;nucleus;DNA-binding transcription factor activity;sequence-specific DNA binding;transcription cis-regulatory region binding;LP.04 four leaves visible stage;flowering stage;petal differentiation and expansion stage;anther wall endothecium;carpel;collective leaf struct…
25	AT3G15170	NAC	1.93799	0.00439981	CUC1 [Source:UniProtKB/TrEMBL;Acc:A0A178V703]	embryo development ending in seed dormancy;flower development;formation of plant organ boundary;gynoecium development;lateral root development;meristem initiation;negative regulation of cell division;primary shoot apical meristem specification;secondary shoot formation;regulation of DNA-templated transcription;nucleus;DNA-binding transcription factor activity;transcription cis-regulatory region b…
26	AT4G18170	WRKY	1.87399	7.07645e-19	WRKY transcription factor [Source:UniProtKB/TrEMBL;Acc:A0A178V3M3]	positive regulation of leaf senescence;regulation of cell fate specification;regulation of DNA-templated transcription;nucleus;nucleus;DNA-binding transcription factor activity;sequence-specific DNA binding;transcription cis-regulatory region binding;flowering stage;endosperm;guard cell;nucellus;sepal;stamen;stem,
27	AT3G47710	bHLH	1.86395	0.0437581	Transcription factor PRE4 [Source:UniProtKB/Swiss-Prot;Acc:F4JCN9]	photomorphogenesis;regulation of timing of transition from vegetative to reproductive phase;regulation of DNA-templated transcription;regulation of growth;nucleus;DNA-binding transcription factor activity;protein binding;protein dimerization activity;anther;carpel;floral organ primordium;sepal,
28	AT2G41690	HSF	1.81967	0.00165204	Heat stress transcription factor B-3 [Source:UniProtKB/Swiss-Prot;Acc:O22230]	regulation of transcription by RNA polymerase II;nucleus;nucleus;DNA-binding transcription factor activity;protein binding;flowering stage;petal differentiation and expansion stage;collective leaf structure;cultured plant cell;flower;inflorescence meristem,
29	AT4G23810	WRKY	1.81393	2.92204e-05	Probable WRKY transcription factor 53 [Source:UniProtKB/Swiss-Prot;Acc:Q9SUP6]	defense response to bacterium;leaf senescence;positive regulation of DNA-templated transcription;regulation of defense response;response to hydrogen peroxide;response to ozone;response to salicylic acid;defense response to bacterium;regulation of jasmonic acid mediated signaling pathway;response to bacterium;response to salicylic acid;nucleus;chloroplast;nucleus;DNA binding;DNA-binding transcript…
30	AT3G24310	MYB	1.80921	0.00377732	MYB305 [Source:UniProtKB/TrEMBL;Acc:A0A384L796]	positive regulation of DNA-templated transcription;regulation of DNA-templated transcription;nucleus;nucleus;DNA-binding transcription activator activity;DNA-binding transcription factor activity;sequence-specific DNA binding;transcription cis-regulatory region binding;root,
31	AT3G03660	WOX	1.73767	0.0139536	WUSCHEL related homeobox 11 [Source:UniProtKB/TrEMBL;Acc:A0A1I9LND8]	adventitious root development;auxin-activated signaling pathway;DNA-templated transcription;adventitious root development;lateral root formation;nucleus;nucleus;DNA-binding transcription factor activity,
32	AT1G33280	NAC	1.73272	0.0136682	NAC015 [Source:UniProtKB/TrEMBL;Acc:A0A178W4M7]	positive regulation of gene expression;root cap development;plant-type secondary cell wall biogenesis;positive regulation of DNA-templated transcription;root cap development;nucleus;DNA-binding transcription factor activity;sequence-specific DNA binding;columella root cap cell;cotyledon vascular system;lateral root cap;root cap,
33	AT4G34990	MYB	1.71474	8.11334e-12	Transcription factor MYB32 [Source:UniProtKB/Swiss-Prot;Acc:O49608]	response to abscisic acid;abscisic acid-activated signaling pathway;regulation of DNA-templated transcription;nucleus;nucleus;DNA-binding transcription factor activity;cis-regulatory region sequence-specific DNA binding;protein binding;transcription cis-regulatory region binding;LP.02 two leaves visible stage;LP.04 four leaves visible stage;LP.06 six leaves visible stage;LP.08 eight leaves visibl…
34	AT1G62700	NAC	1.70106	0.0108466	NAC domain-containing protein 26 [Source:UniProtKB/Swiss-Prot;Acc:F4HYV5]	positive regulation of secondary cell wall biogenesis;regulation of DNA-templated transcription;xylem vessel member cell differentiation;regulation of DNA-templated transcription;xylem vessel member cell differentiation;nucleus;DNA binding;DNA-binding transcription factor activity;protein binding;sequence-specific DNA binding;petal differentiation and expansion stage;flower;guard cell;hypocotyl v…
35	AT1G28360	ERF	1.69681	8.02075e-09	Ethylene-responsive transcription factor 12 [Source:UniProtKB/Swiss-Prot;Acc:Q94ID6]	ethylene-activated signaling pathway;regulation of DNA-templated transcription;regulation of DNA-templated transcription;intracellular anatomical structure;nucleus;DNA binding;DNA-binding transcription factor activity;protein binding;mature plant embryo stage;petal differentiation and expansion stage;plant embryo bilateral stage;plant embryo cotyledonary stage;collective leaf structure;flower;flo…
36	AT5G58620	C3H	1.64068	2.62135e-21	Zinc finger CCCH domain-containing protein 66 [Source:UniProtKB/Swiss-Prot;Acc:Q9LUZ4]	regulation of DNA-templated transcription;translation;P-body;chloroplast;cytoplasmic stress granule;DNA-binding transcription factor activity;RNA binding;protein binding;LP.04 four leaves visible stage;flowering stage;mature plant embryo stage;petal differentiation and expansion stage;plant embryo bilateral stage;plant embryo cotyledonary stage;plant embryo globular stage;carpel;collective leaf s…
37	AT1G64380	ERF	1.62038	0.000160912	Ethylene-responsive transcription factor ERF061 [Source:UniProtKB/Swiss-Prot;Acc:Q9C7W2]	regulation of DNA-templated transcription;nucleus;DNA-binding transcription factor activity;LP.02 two leaves visible stage;LP.04 four leaves visible stage;LP.06 six leaves visible stage;LP.08 eight leaves visible stage;LP.10 ten leaves visible stage;LP.12 twelve leaves visible stage;flowering stage;mature plant embryo stage;petal differentiation and expansion stage;plant embryo globular stage;vas…
38	AT1G26590	C2H2	1.5999	0.0133256	C2H2-like zinc finger protein [Source:TAIR;Acc:AT1G26590]	regulation of DNA-templated transcription;nucleus;DNA-binding transcription factor activity;LP.02 two leaves visible stage;LP.04 four leaves visible stage;LP.08 eight leaves visible stage;LP.10 ten leaves visible stage;LP.12 twelve leaves visible stage;flowering stage;mature plant embryo stage;petal differentiation and expansion stage;plant embryo bilateral stage;plant embryo cotyledonary stage;p…
39	AT3G13540	MYB	1.52405	0.000703549	MYB5 [Source:UniProtKB/TrEMBL;Acc:A0A178VAR4]	mucilage biosynthetic process involved in seed coat development;regulation of gene expression;seed coat development;seed germination;trichome differentiation;trichome morphogenesis;cell differentiation;regulation of DNA-templated transcription;nucleus;nucleus;DNA binding;DNA-binding transcription factor activity;transcription cis-regulatory region binding;plant embryo globular stage;endosperm;int…
40	AT2G46970	bHLH	1.50515	1.87038e-12	Transcription factor PIL1 [Source:UniProtKB/Swiss-Prot;Acc:Q8L5W8]	callus formation;red or far-red light signaling pathway;regulation of DNA-templated transcription;shade avoidance;regulation of DNA-templated transcription;nucleus;nucleus;DNA-binding transcription factor activity;protein binding;protein dimerization activity,
41	AT1G01030	B3	1.49791	1.48617e-11	B3 domain-containing transcription factor NGA3 [Source:UniProtKB/Swiss-Prot;Acc:Q9MAN1]	flower development;leaf development;regulation of DNA-templated transcription;regulation of leaf morphogenesis;stigma development;nucleus;DNA-binding transcription factor activity;protein binding;flowering stage;petal differentiation and expansion stage;carpel;collective leaf structure;flower;flower pedicel;guard cell;petal;sepal;stamen,
42	AT3G11580	B3	1.49676	1.14946e-07	AP2/B3-like transcriptional factor family protein [Source:UniProtKB/TrEMBL;Acc:A0A1I9LT60]	glucosinolate metabolic process;regulation of seed growth;meristem development;nucleus;DNA-binding transcription factor activity;sequence-specific DNA binding;sequence-specific double-stranded DNA binding;transcription cis-regulatory region binding;LP.02 two leaves visible stage;LP.04 four leaves visible stage;LP.12 twelve leaves visible stage;flowering stage;mature plant embryo stage;petal diffe…
43	AT1G02030	C2H2	1.47007	0.00404083	Zinc finger protein ZAT1 [Source:UniProtKB/Swiss-Prot;Acc:Q39092]	regulation of DNA-templated transcription;nucleus;DNA-binding transcription factor activity,
44	AT4G31550	WRKY	1.46328	3.42634e-24	Probable WRKY transcription factor 11 [Source:UniProtKB/Swiss-Prot;Acc:Q9SV15]	defense response to bacterium;defense response to bacterium;induced systemic resistance;regulation of DNA-templated transcription;regulation of jasmonic acid mediated signaling pathway;response to bacterium;nucleus;nucleus;DNA-binding transcription factor activity;calmodulin binding;transcription cis-regulatory region binding;LP.02 two leaves visible stage;LP.04 four leaves visible stage;LP.06 si…
45	AT4G35590	Nin-like	1.4612	0.00683028	Protein RKD5 [Source:UniProtKB/Swiss-Prot;Acc:O81791]	regulation of DNA-templated transcription;nucleus;DNA-binding transcription factor activity;LP.12 twelve leaves visible stage;flowering stage;petal differentiation and expansion stage;plant embryo bilateral stage;carpel;collective leaf structure;flower;guard cell;plant embryo;plant sperm cell;pollen;root;sepal;shoot apex;stamen;stem;vascular leaf,
46	AT4G36710	GRAS	1.45721	3.45323e-15	HAM4 [Source:UniProtKB/TrEMBL;Acc:A0A178UVI6]	cell differentiation;regulation of DNA-templated transcription;regulation of shoot system development;regulation of DNA-templated transcription;nucleus;nucleus;DNA-binding transcription factor activity;protein binding;sequence-specific DNA binding;LP.02 two leaves visible stage;LP.04 four leaves visible stage;LP.06 six leaves visible stage;LP.08 eight leaves visible stage;LP.10 ten leaves visible…
47	AT4G38620	MYB	1.45312	1.09634e-18	Transcription repressor MYB4 [Source:UniProtKB/Swiss-Prot;Acc:Q9SZP1]	negative regulation of DNA-templated transcription;negative regulation of sinapate ester biosynthetic process;regulation of phenylpropanoid metabolic process;response to UV-B;regulation of DNA-templated transcription;nucleus;nucleus;DNA binding;DNA-binding transcription factor activity;cis-regulatory region sequence-specific DNA binding;protein binding;transcription cis-regulatory region binding;…
48	AT1G66470	bHLH	1.45066	7.36146e-06	RHD6 [Source:UniProtKB/TrEMBL;Acc:A0A178W430]	root hair initiation;regulation of transcription by RNA polymerase II;root hair cell tip growth;nucleus;mitochondrion;nucleus;DNA-binding transcription factor activity;DNA-binding transcription factor activity, RNA polymerase II-specific;RNA polymerase II cis-regulatory region sequence-specific DNA binding;protein binding;protein dimerization activity;root;root hair cell;trichoblast,
49	AT4G22070	WRKY	1.43941	2.42045e-05	Probable WRKY transcription factor 31 [Source:UniProtKB/Swiss-Prot;Acc:Q93WT0]	regulation of DNA-templated transcription;regulation of DNA-templated transcription;nucleus;DNA-binding transcription factor activity;protein binding;sequence-specific DNA binding;flowering stage;petal differentiation and expansion stage;collective leaf structure;flower;petal;plant sperm cell;root,
50	AT4G36920	AP2	1.36138	2.99472e-19	Floral homeotic protein APETALA 2 [Source:UniProtKB/Swiss-Prot;Acc:P47927]	cell differentiation;flower development;meristem maintenance;plant ovule development;regulation of DNA-templated transcription;seed development;sexual reproduction;specification of floral organ identity;regulation of DNA-templated transcription;specification of floral organ identity;nucleus;DNA-binding transcription factor activity;transcription cis-regulatory region binding;LP.04 four leaves vis…
51	AT3G50650	GRAS	1.35746	6.30428e-13	Uncharacterized protein At3g50650 (Fragment) [Source:UniProtKB/TrEMBL;Acc:C0SVE0]	regulation of DNA-templated transcription;regulation of DNA-templated transcription;nucleus;nucleus;DNA-binding transcription factor activity;protein binding;sequence-specific DNA binding;transcription cis-regulatory region binding;LP.02 two leaves visible stage;LP.04 four leaves visible stage;LP.06 six leaves visible stage;LP.08 eight leaves visible stage;LP.10 ten leaves visible stage;LP.12 twe…
52	AT1G76580	SBP	1.32551	1.59307e-06	Squamosa promoter-binding protein-like (SBP domain) transcription factor family protein [Source:TAIR;Acc:AT1G76580]	regulation of DNA-templated transcription;nucleus;DNA binding;DNA-binding transcription factor activity;transcription cis-regulatory region binding;LP.02 two leaves visible stage;LP.04 four leaves visible stage;LP.06 six leaves visible stage;LP.08 eight leaves visible stage;LP.10 ten leaves visible stage;LP.12 twelve leaves visible stage;flowering stage;mature plant embryo stage;petal differentia…
53	AT3G46640	G2-like	1.32489	4.95609e-12	Homeodomain-like superfamily protein [Source:UniProtKB/TrEMBL;Acc:F4J959]	circadian rhythm;regulation of DNA-templated transcription;regulation of gene expression;circadian rhythm;positive regulation of circadian rhythm;nucleus;nucleus;DNA-binding transcription factor activity;guard cell;cell-to-cell mobile RNA,
54	AT3G15210	ERF	1.30022	5.25839e-10	Ethylene-responsive transcription factor 4 [Source:UniProtKB/Swiss-Prot;Acc:O80340]	cellular response to hypoxia;induced systemic resistance, jasmonic acid mediated signaling pathway;negative regulation of DNA-templated transcription;negative regulation of ethylene-activated signaling pathway;regulation of DNA-templated transcription;response to abscisic acid;response to ethylene;mucilage metabolic process involved in seed coat development;negative regulation of gene expression;…
55	AT3G04070	NAC	1.28879	9.44845e-05	NAC transcription factor 47 [Source:UniProtKB/Swiss-Prot;Acc:Q84TD6]	embryo development ending in seed dormancy;positive regulation of ethylene biosynthetic process;regulation of DNA-templated transcription;response to flooding;nucleus;DNA binding;DNA-binding transcription factor activity;transcription cis-regulatory region binding;LP.04 four leaves visible stage;LP.06 six leaves visible stage;LP.08 eight leaves visible stage;flowering stage;petal differentiation …
56	AT1G07640	Dof	1.28006	2.7751e-22	Dof-type zinc finger DNA-binding family protein [Source:UniProtKB/TrEMBL;Acc:Q2V4Q1]	regionalization;regulation of DNA-templated transcription;regulation of glucosinolate biosynthetic process;response to insect;response to jasmonic acid;response to wounding;root radial pattern formation;regulation of DNA-templated transcription;regulation of glucosinolate biosynthetic process;regulation of root development;response to insect;response to jasmonic acid;response to wounding;nucleus;…
57	AT3G11260	WOX	1.2752	0.00424759	WUSCHEL-related homeobox 5 [Source:UniProtKB/Swiss-Prot;Acc:Q8H1D2]	positive regulation of stem cell population maintenance;response to auxin;maintenance of root meristem identity;nucleus;DNA-binding transcription factor activity;protein binding;sequence-specific DNA binding;plant callus;quiescent center;columella root cap initial cell,
58	AT1G01010	NAC	1.26859	1.69517e-06	NAC domain-containing protein 1 [Source:UniProtKB/Swiss-Prot;Acc:Q0WV96]	regulation of DNA-templated transcription;regulation of DNA-templated transcription;nucleus;DNA-binding transcription factor activity;transcription cis-regulatory region binding;flowering stage;petal differentiation and expansion stage;plant embryo globular stage;collective leaf structure;flower pedicel;guard cell;plant embryo;root;sepal;stamen;stem,
59	AT5G13790	MIKC_MADS	1.25699	0.000603996	AGL15 [Source:UniProtKB/TrEMBL;Acc:A0A384LKZ8]	embryo development ending in seed dormancy;floral organ abscission;gibberellin catabolic process;negative regulation of gene expression;cellular response to auxin stimulus;fruit abscission;fruit dehiscence;negative regulation of DNA-templated transcription;negative regulation of floral organ abscission;negative regulation of flower development;negative regulation of seed maturation;negative regul…
60	AT2G41835	C2H2	1.24881	3.15585e-14	Zinc finger AN1 and C2H2 domain-containing stress-associated protein 11 [Source:UniProtKB/Swiss-Prot;Acc:Q8VZ42]	#N/A
61	AT1G51700	Dof	1.24664	4.8191e-14	Dof zinc finger protein DOF1.7 [Source:UniProtKB/Swiss-Prot;Acc:O82155]	regulation of DNA-templated transcription;nucleus;DNA-binding transcription factor activity;transcription cis-regulatory region binding;LP.02 two leaves visible stage;LP.04 four leaves visible stage;LP.06 six leaves visible stage;LP.08 eight leaves visible stage;LP.10 ten leaves visible stage;LP.12 twelve leaves visible stage;flowering stage;mature plant embryo stage;petal differentiation and exp…
62	AT4G29930	bHLH	1.20908	0.00132763	Transcription factor bHLH27 [Source:UniProtKB/Swiss-Prot;Acc:Q700E3]	regulation of DNA-templated transcription;regulation of DNA-templated transcription;nucleus;nucleus;DNA-binding transcription factor activity;sequence-specific DNA binding;guard cell,
63	AT1G28050	CO-like	1.18404	3.9184e-23	Zinc finger protein CONSTANS-LIKE 15 [Source:UniProtKB/Swiss-Prot;Acc:Q9C7E8]	regulation of DNA-templated transcription;circadian rhythm;nucleus;DNA-binding transcription factor activity;protein binding;zinc ion binding;LP.02 two leaves visible stage;LP.04 four leaves visible stage;LP.06 six leaves visible stage;LP.08 eight leaves visible stage;LP.10 ten leaves visible stage;LP.12 twelve leaves visible stage;flowering stage;mature plant embryo stage;petal differentiation a…
64	AT5G06110	MYB	1.17994	4.02666e-11	Cell division related protein-like [Source:UniProtKB/TrEMBL;Acc:Q9LHS5]	embryo development ending in seed dormancy;leaf development;regulation of flower development;shoot apical meristem development;'de novo' cotranslational protein folding;regulation of translational fidelity;cytosol;cytoplasmic stress granule;nucleus;plasma membrane;Hsp70 protein binding;histone binding;ribosome binding;ubiquitin binding;LP.02 two leaves visible stage;LP.04 four leaves visible stag…
65	AT1G08290	C2H2	1.17419	0.00179685	Zinc finger protein WIP3 [Source:UniProtKB/Swiss-Prot;Acc:Q9SGD1]	regulation of DNA-templated transcription;primary root development;regulation of gene expression;nucleus;nucleus;DNA-binding transcription factor activity;guard cell,
66	AT2G34140	Dof	1.15308	0.000154651	Cyclic dof factor 4 [Source:UniProtKB/Swiss-Prot;Acc:O22967]	negative regulation of DNA-templated transcription;negative regulation of stem cell population maintenance;nucleus;DNA binding;DNA-binding transcription factor activity;transcription cis-regulatory region binding;flowering stage;petal differentiation and expansion stage;columella root cap cell;flower;guard cell;hypocotyl;root;stamen,
67	AT1G42990	bZIP	1.10791	8.7478e-21	bZIP transcription factor 60 [Source:UniProtKB/Swiss-Prot;Acc:Q9C7S0]	endoplasmic reticulum unfolded protein response;regulation of DNA-templated transcription;endoplasmic reticulum membrane;nucleus;DNA-binding transcription factor activity;sequence-specific DNA binding;L mature pollen stage;LP.02 two leaves visible stage;LP.04 four leaves visible stage;LP.06 six leaves visible stage;LP.08 eight leaves visible stage;LP.10 ten leaves visible stage;LP.12 twelve leave…
68	AT5G18550	C3H	1.10585	2.39885e-11	Zinc finger CCCH domain-containing protein 58 [Source:UniProtKB/Swiss-Prot;Acc:Q6NPN3]	#N/A
69	AT2G38470	WRKY	1.10528	7.92153e-05	WRKY33 [Source:UniProtKB/TrEMBL;Acc:A0A384L4W4]	camalexin biosynthetic process;cellular heat acclimation;cellular response to heat;defense response to bacterium;defense response to fungus;positive regulation of autophagy;response to cold;response to heat;response to osmotic stress;response to salt stress;response to water deprivation;systemic acquired resistance;cellular heat acclimation;regulation of DNA-templated transcription;nucleus;nucleu…
70	AT1G03840	C2H2	1.10501	2.13681e-05	Uncharacterized protein At1g03840 (Fragment) [Source:UniProtKB/TrEMBL;Acc:C0SUS5]	asymmetric cell division;regulation of DNA-templated transcription;root development;positive regulation of DNA-templated transcription;positive regulation of gibberellic acid mediated signaling pathway;protein localization to nucleus;regulation of meristem growth;nucleus;nucleus;DNA-binding transcription factor activity;protein binding;sequence-specific DNA binding;transcription cis-regulatory re…
71	AT4G36990	HSF	1.09639	2.10242e-07	Heat stress transcription factor B-1 [Source:UniProtKB/Swiss-Prot;Acc:Q96320]	negative regulation of DNA-templated transcription;priming of cellular response to stress;response to heat;regulation of transcription by RNA polymerase II;nucleus;nucleus;DNA-binding transcription factor activity,
72	AT1G12260	NAC	1.09487	0.00415822	NAC domain-containing protein 7 [Source:UniProtKB/Swiss-Prot;Acc:Q9FWX2]	embryo development ending in seed dormancy;positive regulation of secondary cell wall biogenesis;regulation of DNA-templated transcription;xylem vessel member cell differentiation;xylem vessel member cell differentiation;nucleus;DNA binding;DNA-binding transcription factor activity;protein binding;sequence-specific DNA binding;transcription cis-regulatory region binding;L mature pollen stage;M ge…
73	AT3G54320	AP2	1.09317	2.57863e-07	Integrase-type DNA-binding superfamily protein [Source:TAIR;Acc:AT3G54320]	lipid biosynthetic process;lipid metabolic process;positive regulation of cutin biosynthetic process;regulation of carbohydrate metabolic process;regulation of glycolytic process;response to sucrose;triglyceride biosynthetic process;regulation of DNA-templated transcription;nucleus;DNA binding;DNA-binding transcription factor activity;kinase binding;LP.02 two leaves visible stage;LP.04 four leave…
74	AT3G50060	MYB	1.07642	5.95715e-07	Transcription factor MYB77 [Source:UniProtKB/Swiss-Prot;Acc:Q9SN12]	lateral root development;positive regulation of auxin mediated signaling pathway;regulation of DNA-templated transcription;nucleus;nucleus;DNA-binding transcription factor activity;DNA-binding transcription factor activity, RNA polymerase II-specific;RNA polymerase II cis-regulatory region sequence-specific DNA binding;protein binding;transcription cis-regulatory region binding;LP.02 two leaves v…
75	AT5G12330	SRS	1.0573	1.28578e-05	Lateral root primordium (LRP) protein-related [Source:TAIR;Acc:AT5G12330]	anther development;pollen development;response to auxin;root development;positive regulation of DNA-templated transcription;regulation of DNA-templated transcription;nucleus;nucleus;DNA binding;protein binding;protein homodimerization activity;flowering stage;lateral root primordium formation stage;mature plant embryo stage;petal differentiation and expansion stage;plant embryo bilateral stage;pl…
76	AT1G19850	ARF	1.0491	6.3647e-07	Auxin response factor [Source:UniProtKB/TrEMBL;Acc:A0A178W993]	embryo development ending in seed dormancy;flower development;leaf vascular tissue pattern formation;longitudinal axis specification;meristem development;regulation of DNA-templated transcription;response to auxin;root development;xylem and phloem pattern formation;flower development;leaf vascular tissue pattern formation;longitudinal axis specification;meristem development;regulation of DNA-temp…
77	AT3G49530	NAC	1.04185	2.47184e-13	NAC domain-containing protein 62 [Source:UniProtKB/Swiss-Prot;Acc:Q9SCK6]	cellular response to cold;defense response to other organism;positive regulation of endoplasmic reticulum unfolded protein response;regulation of DNA-templated transcription;nucleus;plasma membrane;DNA binding;DNA-binding transcription factor activity;transcription cis-regulatory region binding;LP.02 two leaves visible stage;LP.04 four leaves visible stage;LP.06 six leaves visible stage;LP.08 eig…
78	AT1G69580	G2-like	1.03918	2.10194e-10	Homeodomain-like superfamily protein [Source:TAIR;Acc:AT1G69580]	regulation of DNA-templated transcription;nucleus;DNA binding;DNA-binding transcription factor activity;LP.02 two leaves visible stage;LP.04 four leaves visible stage;LP.06 six leaves visible stage;LP.08 eight leaves visible stage;LP.10 ten leaves visible stage;LP.12 twelve leaves visible stage;flowering stage;mature plant embryo stage;petal differentiation and expansion stage;plant embryo bilate…
79	AT3G10040	Trihelix	1.03321	0.000182331	Sequence-specific DNA binding transcription factor [Source:UniProtKB/TrEMBL;Acc:Q8RWY5]	cellular response to hypoxia;negative regulation of gene expression;regulation of DNA-templated transcription;regulation of cellular response to hypoxia;nucleus;DNA-binding transcription factor activity;protein binding;transcription cis-regulatory region binding;flowering stage;mature plant embryo stage;petal differentiation and expansion stage;plant embryo bilateral stage;plant embryo cotyledona…
80	AT2G24570	WRKY	1.03303	7.53389e-11	WRKY transcription factor 17 [Source:UniProtKB/TrEMBL;Acc:Q0WTF3]	defense response to bacterium;defense response to bacterium;regulation of DNA-templated transcription;nucleus;nucleus;DNA-binding transcription factor activity;calmodulin binding;protein binding;transcription cis-regulatory region binding;LP.02 two leaves visible stage;LP.04 four leaves visible stage;LP.06 six leaves visible stage;LP.08 eight leaves visible stage;LP.10 ten leaves visible stage;LP…
81	AT4G25210	GeBP	1.0256	1.09419e-11	GLABROUS1 enhancer-binding protein-like [Source:UniProtKB/Swiss-Prot;Acc:Q9SB42]	regulation of DNA-templated transcription;nucleus;nucleolus;nucleus;mediator complex;protein binding;transcription cis-regulatory region binding;LP.02 two leaves visible stage;LP.04 four leaves visible stage;LP.06 six leaves visible stage;LP.08 eight leaves visible stage;LP.10 ten leaves visible stage;LP.12 twelve leaves visible stage;flowering stage;mature plant embryo stage;petal differentiatio…
82	AT5G08520	MYB	-1.0164	3.73381e-10	Transcription factor SRM1 [Source:UniProtKB/Swiss-Prot;Acc:Q9FNN6]	regulation of DNA-templated transcription;negative regulation of response to salt stress;positive regulation of DNA-templated transcription;positive regulation of abscisic acid biosynthetic process;positive regulation of developmental vegetative growth;regulation of abscisic acid-activated signaling pathway;regulation of leaf morphogenesis;response to gibberellin;response to salicylic acid;respon…
83	AT1G14350	MYB	-1.03169	1.59852e-06	MYB124 [Source:UniProtKB/TrEMBL;Acc:A0A178W3Z3]	embryo sac development;guard cell differentiation;auxin polar transport;guard cell differentiation;guard mother cell cytokinesis;guard mother cell differentiation;leaf pavement cell development;megasporogenesis;multicellular organismal-level water homeostasis;positive regulation of lateral root development;positive regulation of response to salt stress;positive regulation of response to water dep…
84	AT1G13450	Trihelix	-1.03178	2.97665e-11	Trihelix transcription factor GT-1 [Source:UniProtKB/Swiss-Prot;Acc:Q9FX53]	regulation of DNA-templated transcription;nucleus;DNA-binding transcription factor activity;identical protein binding;protein binding;sequence-specific DNA binding;transcription cis-regulatory region binding;LP.02 two leaves visible stage;LP.04 four leaves visible stage;LP.06 six leaves visible stage;LP.08 eight leaves visible stage;LP.10 ten leaves visible stage;LP.12 twelve leaves visible stage…
85	AT1G69540	M-type_MADS	-1.05578	0.0346081	AGAMOUS-like 94 [Source:TAIR;Acc:AT1G69540]	regulation of DNA-templated transcription;positive regulation of transcription by RNA polymerase II;regulation of transcription by RNA polymerase II;nucleus;DNA binding;DNA-binding transcription factor activity;DNA-binding transcription factor activity, RNA polymerase II-specific;RNA polymerase II cis-regulatory region sequence-specific DNA binding;cis-regulatory region sequence-specific DNA bind…
86	AT2G28200	C2H2	-1.06184	6.00915e-07	Zinc finger protein ZAT5 [Source:UniProtKB/Swiss-Prot;Acc:Q681X4]	regulation of DNA-templated transcription;response to cold;nucleus;DNA-binding transcription factor activity;transcription cis-regulatory region binding;LP.02 two leaves visible stage;LP.04 four leaves visible stage;LP.06 six leaves visible stage;LP.08 eight leaves visible stage;LP.10 ten leaves visible stage;LP.12 twelve leaves visible stage;flowering stage;petal differentiation and expansion st…
87	AT5G44190	G2-like	-1.09158	6.9884e-12	Transcription activator GLK2 [Source:UniProtKB/Swiss-Prot;Acc:Q9FFH0]	chloroplast organization;negative regulation of flower development;positive regulation of DNA-templated transcription;regulation of chlorophyll biosynthetic process;negative regulation of leaf senescence;positive regulation of DNA-templated transcription;nucleus;nucleus;DNA-binding transcription factor activity;protein binding;transcription cis-regulatory region binding;LP.02 two leaves visible s…
88	AT2G45050	GATA	-1.12235	3.09413e-05	GATA transcription factor 2 [Source:UniProtKB/Swiss-Prot;Acc:O49741]	regulation of DNA-templated transcription;response to light stimulus;cell differentiation;regulation of transcription by RNA polymerase II;nucleus;nucleus;DNA-binding transcription factor activity;transcription cis-regulatory region binding;flowering stage;petal differentiation and expansion stage;carpel;leaf lamina base;petal;root,
89	AT1G73830	bHLH	-1.12542	0.0187361	Transcription factor BEE 3 [Source:UniProtKB/Swiss-Prot;Acc:Q8GWK7]	DNA-templated transcription;regulation of DNA-templated transcription;regulation of DNA-templated transcription;nucleus;nucleus;DNA-binding transcription factor activity;protein binding;LP.02 two leaves visible stage;LP.04 four leaves visible stage;LP.06 six leaves visible stage;LP.08 eight leaves visible stage;LP.10 ten leaves visible stage;LP.12 twelve leaves visible stage;flowering stage;petal…
90	AT4G32890	GATA	-1.13422	0.000423197	GATA transcription factor 9 [Source:UniProtKB/Swiss-Prot;Acc:O82632]	circadian rhythm;response to light stimulus;cell differentiation;regulation of transcription by RNA polymerase II;nucleus;nucleus;DNA-binding transcription factor activity;transcription cis-regulatory region binding;LP.10 ten leaves visible stage;flowering stage;mature plant embryo stage;petal differentiation and expansion stage;plant embryo bilateral stage;plant embryo cotyledonary stage;vascula…
91	AT4G16780	HD-ZIP	-1.14049	6.63048e-08	Homeobox-leucine zipper protein HAT4 [Source:UniProtKB/Swiss-Prot;Acc:Q05466]	lateral root formation;negative regulation of DNA-templated transcription;red or far-red light signaling pathway;response to auxin;response to cytokinin;response to far red light;root development;secondary thickening;shade avoidance;shoot system morphogenesis;unidimensional cell growth;nucleus;DNA-binding transcription factor activity;DNA-binding transcription factor activity, RNA polymerase II-s…
92	AT5G16540	C3H	-1.15212	3.71339e-10	Zinc finger CCCH domain-containing protein 57 [Source:UniProtKB/Swiss-Prot;Acc:Q8L7N8]	#N/A
93	AT3G29035	NAC	-1.15514	5.89708e-06	NAC domain-containing protein 59 [Source:UniProtKB/Swiss-Prot;Acc:Q9LJW3]	leaf senescence;positive regulation of DNA-binding transcription factor activity;positive regulation of leaf senescence;response to hydrogen peroxide;response to wounding;nucleus;DNA-binding transcription factor activity;protein binding;sequence-specific DNA binding;transcription cis-regulatory region binding;protein heterodimerization activity;LP.04 four leaves visible stage;LP.06 six leaves vis…
94	AT3G07500	FAR1	-1.15601	2.64607e-05	Far-red impaired responsive (FAR1) family protein [Source:UniProtKB/TrEMBL;Acc:Q84JA7]	#N/A
95	AT4G36540	bHLH	-1.18534	1.27048e-05	Transcription factor BEE 2 [Source:UniProtKB/Swiss-Prot;Acc:Q93VJ4]	DNA-templated transcription;negative regulation of innate immune response;regulation of DNA-templated transcription;nucleus;nucleus;DNA binding;DNA-binding transcription factor activity;protein binding;LP.02 two leaves visible stage;LP.04 four leaves visible stage;LP.06 six leaves visible stage;LP.08 eight leaves visible stage;LP.10 ten leaves visible stage;LP.12 twelve leaves visible stage;flowe…
96	AT5G52170	HD-ZIP	-1.19793	6.98538e-05	homeodomain GLABROUS 7 [Source:TAIR;Acc:AT5G52170]	cell differentiation;nucleus;DNA-binding transcription factor activity;lipid binding;protein binding;sequence-specific DNA binding;seedling development stage;epidermis;lateral root primordium;plant embryo;primary root elongation zone;primary root tip;root;vascular leaf primordium,
97	AT5G58280	B3	-1.19915	0.0347808	AP2/B3-like transcriptional factor family protein [Source:TAIR;Acc:AT5G58280]	nucleus;molecular_function;flowering stage;mature plant embryo stage;petal differentiation and expansion stage;plant embryo bilateral stage;plant embryo cotyledonary stage;plant embryo globular stage;collective leaf structure;flower;flower pedicel;hypocotyl;petal;plant embryo;plant sperm cell;root;seed;sepal;shoot apex;shoot system;stem;vascular leaf,
98	AT4G28790	bHLH	-1.22395	0.00858311	Uncharacterized protein At4g28790 (Fragment) [Source:UniProtKB/TrEMBL;Acc:C0SVK2]	regulation of DNA-templated transcription;nucleus;nucleus;DNA-binding transcription factor activity;protein dimerization activity,
99	AT3G51910	HSF	-1.23927	2.01741e-06	Heat stress transcription factor A-7a [Source:UniProtKB/Swiss-Prot;Acc:Q9SV12]	response to heat;cellular response to heat;regulation of transcription by RNA polymerase II;response to heat;nucleus;nucleus;DNA-binding transcription factor activity;protein binding;transcription cis-regulatory region binding;LP.04 four leaves visible stage;LP.06 six leaves visible stage;flowering stage;petal differentiation and expansion stage;carpel;collective leaf structure;flower pedicel;gua…
100	AT1G19000	MYB_related	-1.26776	1.39013e-08	AT1G19000 protein [Source:UniProtKB/TrEMBL;Acc:Q9LMC7]	regulation of DNA-templated transcription;response to ethylene;response to gibberellin;nucleus;DNA-binding transcription factor activity;transcription cis-regulatory region binding;LP.02 two leaves visible stage;LP.04 four leaves visible stage;LP.06 six leaves visible stage;LP.08 eight leaves visible stage;LP.10 ten leaves visible stage;LP.12 twelve leaves visible stage;flowering stage;mature pla…
101	AT1G19000	MYB_related	-1.26776	1.39013e-08	AT1G19000 protein [Source:UniProtKB/TrEMBL;Acc:Q9LMC7]	regulation of DNA-templated transcription;response to ethylene;response to gibberellin;nucleus;DNA-binding transcription factor activity;transcription cis-regulatory region binding;LP.02 two leaves visible stage;LP.04 four leaves visible stage;LP.06 six leaves visible stage;LP.08 eight leaves visible stage;LP.10 ten leaves visible stage;LP.12 twelve leaves visible stage;flowering stage;mature pla…
102	AT5G46830	bHLH	-1.27152	0.00647405	Transcription factor bHLH28 [Source:UniProtKB/Swiss-Prot;Acc:Q9LUK7]	hyperosmotic salinity response;regulation of DNA-templated transcription;response to salt stress;regulation of DNA-templated transcription;nucleus;nucleus;DNA binding;DNA-binding transcription factor activity;calcium ion binding;transcription cis-regulatory region binding;leaf lamina base;shoot apex;shoot system,
103	AT4G17810	C2H2	-1.28075	3.18414e-05	At4g17810 [Source:UniProtKB/TrEMBL;Acc:Q6NNI6]	regulation of DNA-templated transcription;regulation of root hair elongation;root hair initiation;nucleus;DNA-binding transcription factor activity;cis-regulatory region sequence-specific DNA binding;sequence-specific DNA binding;LP.02 two leaves visible stage;LP.04 four leaves visible stage;LP.06 six leaves visible stage;LP.08 eight leaves visible stage;LP.10 ten leaves visible stage;LP.12 twelv…
104	AT2G20180	bHLH	-1.30635	2.37523e-12	Transcription factor PIF1 [Source:UniProtKB/Swiss-Prot;Acc:Q8GZM7]	gibberellin biosynthetic process;chlorophyll biosynthetic process;gibberellic acid mediated signaling pathway;heme biosynthetic process;negative gravitropism;negative regulation of photomorphogenesis;negative regulation of seed germination;red light signaling pathway;regulation of DNA-templated transcription;regulation of photomorphogenesis;regulation of seed germination;regulation of DNA-templat…
105	AT1G01060	MYB_related	-1.31764	4.89929e-07	LHY1 [Source:UniProtKB/TrEMBL;Acc:A0A178W761]	circadian rhythm;long-day photoperiodism, flowering;negative regulation of circadian rhythm;regulation of DNA-templated transcription;response to cold;negative regulation of DNA-binding transcription factor activity;regulation of circadian rhythm;nucleus;DNA-binding transcription factor activity;transcription cis-regulatory region binding;LP.02 two leaves visible stage;LP.04 four leaves visible s…
106	AT1G01060	MYB_related	-1.31764	4.89929e-07	LHY1 [Source:UniProtKB/TrEMBL;Acc:A0A178W761]	circadian rhythm;long-day photoperiodism, flowering;negative regulation of circadian rhythm;regulation of DNA-templated transcription;response to cold;negative regulation of DNA-binding transcription factor activity;regulation of circadian rhythm;nucleus;DNA-binding transcription factor activity;transcription cis-regulatory region binding;LP.02 two leaves visible stage;LP.04 four leaves visible s…
107	AT3G59580	Nin-like	-1.32315	1.78055e-08	Protein NLP9 [Source:UniProtKB/Swiss-Prot;Acc:Q9M1B0]	regulation of DNA-templated transcription;nucleus;DNA-binding transcription factor activity;LP.04 four leaves visible stage;LP.06 six leaves visible stage;flowering stage;mature plant embryo stage;petal differentiation and expansion stage;plant embryo cotyledonary stage;plant embryo globular stage;carpel;cauline leaf;collective leaf structure;cotyledon;flower;guard cell;inflorescence meristem;pet…
108	AT5G05550	Trihelix	-1.37441	1.41573e-14	Sequence-specific DNA binding transcription factor [Source:UniProtKB/TrEMBL;Acc:F4K0Q7]	ethylene-activated signaling pathway;regulation of DNA-templated transcription;regulation of gene expression;nucleus;nucleus;DNA-binding transcription factor activity;protein binding;transcription cis-regulatory region binding;flowering stage;mature plant embryo stage;petal differentiation and expansion stage;plant embryo bilateral stage;plant embryo cotyledonary stage;plant embryo globular stage…
109	AT3G48590	NF-YC	-1.37852	1.87461e-07	Nuclear transcription factor Y subunit C-1 [Source:UniProtKB/Swiss-Prot;Acc:Q9SMP0]	positive regulation of DNA-templated transcription;positive regulation of photomorphogenesis;regulation of DNA-templated transcription;regulation of transcription by RNA polymerase II;nucleus;cytosol;nucleus;CCAAT-binding factor complex;RNA polymerase II cis-regulatory region sequence-specific DNA binding;DNA-binding transcription factor activity;DNA-binding transcription factor activity, RNA pol…
110	AT4G31060	ERF	-1.38812	1.23235e-09	Ethylene-responsive transcription factor ERF015 [Source:UniProtKB/Swiss-Prot;Acc:Q6NLD5]	regulation of DNA-templated transcription;regulation of DNA-templated transcription;nucleus;DNA-binding transcription factor activity;transcription cis-regulatory region binding;LP.02 two leaves visible stage;LP.04 four leaves visible stage;flowering stage;mature plant embryo stage;petal differentiation and expansion stage;plant embryo bilateral stage;plant embryo cotyledonary stage;plant embryo …
111	AT3G11090	LBD	-1.43459	4.92942e-07	LBD21 [Source:UniProtKB/TrEMBL;Acc:A0A178V6L2]	regulation of DNA-templated transcription;nucleus;nucleus;DNA-binding transcription activator activity;LP.02 two leaves visible stage;LP.04 four leaves visible stage;LP.06 six leaves visible stage;LP.08 eight leaves visible stage;LP.10 ten leaves visible stage;LP.12 twelve leaves visible stage;flowering stage;mature plant embryo stage;petal differentiation and expansion stage;plant embryo bilater…
112	AT1G26945	bHLH	-1.46119	1.28761e-05	Transcription factor PRE6 [Source:UniProtKB/Swiss-Prot;Acc:Q8GW32]	response to light stimulus;regulation of DNA-templated transcription;regulation of growth;nucleus;protein dimerization activity;guard cell,
113	AT5G10140	MIKC_MADS	-1.46157	0.0160519	At5g10140 [Source:UniProtKB/TrEMBL;Acc:Q5Q9J1]	negative regulation of flower development;regulation of circadian rhythm;response to temperature stimulus;vernalization response;negative regulation of flower development;regulation of photoperiodism, flowering;regulation of transcription by RNA polymerase II;response to temperature stimulus;nucleus;protein-containing complex;DNA-binding transcription factor activity;DNA-binding transcription fac…
114	AT3G53310	B3	-1.46585	1.01157e-09	B3 domain-containing protein REM20 [Source:UniProtKB/Swiss-Prot;Acc:Q8LAV5]	regulation of photoperiodism, flowering;nucleus;protein binding;sequence-specific DNA binding;LP.02 two leaves visible stage;LP.04 four leaves visible stage;LP.06 six leaves visible stage;LP.08 eight leaves visible stage;LP.10 ten leaves visible stage;LP.12 twelve leaves visible stage;flowering stage;mature plant embryo stage;petal differentiation and expansion stage;plant embryo bilateral stage;…
115	AT5G28770	bZIP	-1.50365	3.86826e-05	Basic leucine zipper 63 [Source:UniProtKB/Swiss-Prot;Acc:B9DGI8]	cellular response to abscisic acid stimulus;cellular response to glucose stimulus;entrainment of circadian clock;cellular response to glucose stimulus;cellular response to starvation;regulation of DNA-templated transcription;nucleus;DNA-binding transcription factor activity;identical protein binding;kinase binding;protein binding;protein heterodimerization activity;LP.02 two leaves visible stage;…
116	AT5G43290	WRKY	-1.59397	0.000614965	Probable WRKY transcription factor 49 [Source:UniProtKB/Swiss-Prot;Acc:Q9FHR7]	regulation of DNA-templated transcription;regulation of DNA-templated transcription;nucleus;nucleus;DNA-binding transcription factor activity;protein binding;transcription cis-regulatory region binding,
117	AT2G18300	bHLH	-1.5988	6.41663e-10	Basic helix-loop-helix (BHLH) DNA-binding superfamily protein [Source:UniProtKB/TrEMBL;Acc:F4IQH8]	mRNA transcription;negative regulation of innate immune response;regulation of DNA-templated transcription;regulation of pattern recognition receptor signaling pathway;response to cytokinin;response to hormone;unidimensional cell growth;regulation of DNA-templated transcription;nucleus;nucleus;DNA-binding transcription factor activity;bHLH transcription factor binding;chromatin DNA binding;protei…
118	AT3G04450	G2-like	-1.60715	9.90834e-11	Myb family transcription factor PHL13 [Source:UniProtKB/Swiss-Prot;Acc:F4J3P7]	regulation of DNA-templated transcription;nucleus;DNA-binding transcription factor activity;LP.02 two leaves visible stage;LP.04 four leaves visible stage;LP.06 six leaves visible stage;mature plant embryo stage;petal differentiation and expansion stage;plant embryo cotyledonary stage;vascular leaf senescent stage;cauline leaf;collective leaf structure;cotyledon;flower;guard cell;hypocotyl;leaf a…
119	AT2G17040	NAC	-1.67708	0.00383759	NAC domain containing protein 36 [Source:UniProtKB/TrEMBL;Acc:F4IME8]	inflorescence morphogenesis;leaf morphogenesis;negative regulation of cell size;regulation of DNA-templated transcription;nucleus;DNA binding;DNA-binding transcription factor activity;LP.02 two leaves visible stage;LP.04 four leaves visible stage;LP.06 six leaves visible stage;LP.08 eight leaves visible stage;LP.10 ten leaves visible stage;LP.12 twelve leaves visible stage;flowering stage;petal d…
120	AT1G03800	ERF	-1.69182	0.0250009	At1g03800 [Source:UniProtKB/TrEMBL;Acc:Q08A59]	ethylene-activated signaling pathway;regulation of DNA-templated transcription;regulation of DNA-templated transcription;intracellular anatomical structure;nucleus;DNA binding;DNA-binding transcription factor activity;protein binding;transcription cis-regulatory region binding;cultured plant cell,
121	AT2G46530	ARF	-1.70414	1.74576e-18	Auxin response factor 11 [Source:UniProtKB/Swiss-Prot;Acc:Q9ZPY6]	regulation of DNA-templated transcription;nucleus;nucleus;plasmodesma;DNA-binding transcription factor activity;transcription cis-regulatory region binding;LP.02 two leaves visible stage;LP.04 four leaves visible stage;LP.06 six leaves visible stage;LP.08 eight leaves visible stage;LP.10 ten leaves visible stage;LP.12 twelve leaves visible stage;flowering stage;mature plant embryo stage;petal dif…
122	AT1G68320	MYB	-1.78516	0.0451995	Transcription factor MYB62 [Source:UniProtKB/Swiss-Prot;Acc:Q9C9G7]	cellular response to phosphate starvation;gibberellin biosynthetic process;regulation of DNA-templated transcription;negative regulation of DNA-templated transcription;negative regulation of gibberellin biosynthetic process;phosphate ion homeostasis;regulation of DNA-templated transcription;root morphogenesis;nucleus;nucleus;DNA-binding transcription factor activity;sequence-specific DNA binding;…
123	AT5G04150	bHLH	-2.88262	0.00492019	basic helix-loop-helix (bHLH) DNA-binding superfamily protein [Source:TAIR;Acc:AT5G04150]	cellular response to iron ion starvation;multicellular organismal-level iron ion homeostasis;regulation of DNA-templated transcription;regulation of transcription by RNA polymerase II;nucleus;RNA polymerase II transcription regulator complex;DNA-binding transcription factor activity;DNA-binding transcription factor activity, RNA polymerase II-specific;RNA polymerase II transcription regulatory re…
124	AT5G07500	C3H	-3.82578	0.00291428	Zinc finger CCCH domain-containing protein 54 [Source:UniProtKB/Swiss-Prot;Acc:O65036]	embryo development ending in seed dormancy;nucleus;DNA-binding transcription factor activity;protein binding,
125	AT3G18550	TCP	-4.37013	0.000111922	TCP family transcription factor [Source:UniProtKB/TrEMBL;Acc:A0A1I9LSP1]	regulation of DNA-templated transcription;regulation of secondary shoot formation;secondary shoot formation;regulation of secondary shoot formation;secondary shoot formation;nucleus;nucleus;DNA-binding transcription factor activity;protein binding;sequence-specific DNA binding;transcription cis-regulatory region binding;axillary bud;axillary bud meristem,
126	AT1G22130	MIKC_MADS	-4.67969	0.00899712	Agamous-like MADS-box protein AGL104 [Source:UniProtKB/Swiss-Prot;Acc:Q9LM46]	pollen development;pollen development;pollen maturation;regulation of pollen tube growth;regulation of transcription by RNA polymerase II;nucleus;DNA-binding transcription factor activity;DNA-binding transcription factor activity, RNA polymerase II-specific;RNA polymerase II cis-regulatory region sequence-specific DNA binding;protein binding;L mature pollen stage;M germinated pollen stage;floweri…
