# Supplementary material for: Strigolactones modulate jasmonate-dependent transcriptional reprogramming during wound signalling in Arabidopsis
Source: J Appl Genet. 2025 Sep 9;66(4):883–94. doi: 10.1007/s13353-025-01005-y (PMC12605546; doi:10.1007/s13353-025-01005-y)
Supplement: Supplementary file 4 — Supplementary file4 Transcription factor binding site enrichment in promoters of wound-induced DEGs in WT (XLSX 7.03 MB) [file 13353_2025_1005_MOESM4_ESM.xlsx]

## Sheet: read_me
Table S4
	Table S4a	Overrepresented TFs that may bind the promoter region of wound-induced DEG in the WT
	Table S4b	All binding sites in the promoter region of wound-induced DEG in the WT

## Sheet: Table S4a
Table S4a. Overrepresented TFs that may bind the promoter region of wound-induced DEG in the WT
#	TF	Background_all	Background_bind	Query_all	Query_bind	p_value	q_value
1	AT3G30210	28775	597	2186	66	8.832e-04	2.946e-01
2	AT1G12610	28775	1068	2186	108	9.835e-04	2.946e-01
3	AT2G41690	28775	1150	2186	112	2.875e-03	5.740e-01
4	AT5G43840	28775	1187	2186	113	5.633e-03	6.900e-01
5	AT4G16150	28775	1294	2186	122	5.759e-03	6.900e-01
6	AT1G78080	28775	1625	2186	149	7.090e-03	7.078e-01
7	AT3G22830	28775	1492	2186	136	1.153e-02	8.979e-01
8	AT5G59780	28775	497	2186	51	1.199e-02	8.979e-01
9	AT2G37590	28775	3305	2186	280	2.117e-02	1.000e+00
10	AT4G18880	28775	1261	2186	114	2.313e-02	1.000e+00
11	AT2G22300	28775	891	2186	83	2.367e-02	1.000e+00
12	AT4G17785	28775	1157	2186	104	3.240e-02	1.000e+00
13	AT3G45150	28775	1450	2186	128	3.315e-02	1.000e+00
14	AT4G01500	28775	1148	2186	103	3.446e-02	1.000e+00
15	AT5G18830	28775	495	2186	48	3.483e-02	1.000e+00
16	AT1G74930	28775	1502	2186	132	3.497e-02	1.000e+00
17	AT1G46264	28775	1527	2186	134	3.527e-02	1.000e+00
18	AT5G56110	28775	1022	2186	92	3.963e-02	1.000e+00
19	AT3G60490	28775	1094	2186	97	4.955e-02	1.000e+00

## Sheet: Table S4b
Table S4b. All binding sites in the promoter region of wound-induced DEG in the WT
	AT1G01060	AT1G05190	791	800	+	4.18e-06	AGATATTTTC	Arabidopsis thaliana
	AT1G01060	AT1G05562	963	972	-	4.18e-06	AGATATTTTC	Arabidopsis thaliana
	AT1G01060	AT1G06870	1203	1212	-	8.36e-06	AGATATTTTG	Arabidopsis thaliana
	AT1G01060	AT1G19180	442	451	+	8.36e-06	AGATATTTTG	Arabidopsis thaliana
	AT1G01060	AT1G19960	1195	1204	+	8.36e-06	AGATATTTTG	Arabidopsis thaliana
	AT1G01060	AT1G22700	1091	1100	-	8.36e-06	AGATATTTTG	Arabidopsis thaliana
	AT1G01060	AT1G28050	1224	1233	-	4.18e-06	AGATATTTTC	Arabidopsis thaliana
	AT1G01060	AT1G28610	1459	1468	+	4.18e-06	AGATATTTTC	Arabidopsis thaliana
	AT1G01060	AT1G29670	1161	1170	-	8.36e-06	AGATATTTTG	Arabidopsis thaliana
	AT1G01060	AT1G31173	1048	1057	-	4.18e-06	AGATATTTTC	Arabidopsis thaliana
	AT1G01060	AT1G32440	1419	1428	-	8.36e-06	AGATATTTTG	Arabidopsis thaliana
	AT1G01060	AT1G43790	1444	1453	+	8.36e-06	AGATATTTTG	Arabidopsis thaliana
	AT1G01060	AT1G45474	1222	1231	-	8.36e-06	AGATATTTTG	Arabidopsis thaliana
	AT1G01060	AT1G47710	1017	1026	+	4.18e-06	AGATATTTTC	Arabidopsis thaliana
	AT1G01060	AT1G50280	962	971	+	4.18e-06	AGATATTTTC	Arabidopsis thaliana
	AT1G01060	AT1G53035	188	197	+	8.36e-06	AGATATTTTG	Arabidopsis thaliana
	AT1G01060	AT1G53470	470	479	-	8.36e-06	AGATATTTTG	Arabidopsis thaliana
	AT1G01060	AT1G55180	1252	1261	+	4.18e-06	AGATATTTTC	Arabidopsis thaliana
	AT1G01060	AT1G60690	305	314	-	4.18e-06	AGATATTTTC	Arabidopsis thaliana
	AT1G01060	AT1G61795	776	785	-	4.18e-06	AGATATTTTC	Arabidopsis thaliana
	AT1G01060	AT1G62935	553	562	-	4.18e-06	AGATATTTTC	Arabidopsis thaliana
	AT1G01060	AT1G67080	676	685	+	8.36e-06	AGATATTTTG	Arabidopsis thaliana
	AT1G01060	AT1G68320	1269	1278	+	8.36e-06	AGATATTTTG	Arabidopsis thaliana
	AT1G01060	AT1G71500	1442	1451	-	8.36e-06	AGATATTTTG	Arabidopsis thaliana
	AT1G01060	AT1G74070	345	354	+	8.36e-06	AGATATTTTG	Arabidopsis thaliana
	AT1G01060	AT1G77120	89	98	-	4.18e-06	AGATATTTTC	Arabidopsis thaliana
	AT1G01060	AT1G77410	652	661	-	4.18e-06	AGATATTTTC	Arabidopsis thaliana
	AT1G01060	AT1G78210	1001	1010	-	8.36e-06	AGATATTTTG	Arabidopsis thaliana
	AT1G01060	AT1G80120	62	71	-	8.36e-06	AGATATTTTG	Arabidopsis thaliana
	AT1G01060	AT2G04270	826	835	-	8.36e-06	AGATATTTTG	Arabidopsis thaliana
	AT1G01060	AT2G06935	1395	1404	+	4.18e-06	AGATATTTTC	Arabidopsis thaliana
	AT1G01060	AT2G23390	1340	1349	-	4.18e-06	AGATATTTTC	Arabidopsis thaliana
	AT1G01060	AT2G29180	1015	1024	+	4.18e-06	AGATATTTTC	Arabidopsis thaliana
	AT1G01060	AT2G29340	1166	1175	+	8.36e-06	AGATATTTTG	Arabidopsis thaliana
	AT1G01060	AT2G29620	700	709	+	8.36e-06	AGATATTTTG	Arabidopsis thaliana
	AT1G01060	AT2G30170	251	260	+	4.18e-06	AGATATTTTC	Arabidopsis thaliana
	AT1G01060	AT2G30395	1370	1379	+	4.18e-06	AGATATTTTC	Arabidopsis thaliana
	AT1G01060	AT2G40113	1195	1204	-	8.36e-06	AGATATTTTG	Arabidopsis thaliana
	AT1G01060	AT2G45350	345	354	-	8.36e-06	AGATATTTTG	Arabidopsis thaliana
	AT1G01060	AT2G45360	747	756	+	8.36e-06	AGATATTTTG	Arabidopsis thaliana
	AT1G01060	AT2G46530	1041	1050	-	4.18e-06	AGATATTTTC	Arabidopsis thaliana
	AT1G01060	AT2G47870	1031	1040	+	8.36e-06	AGATATTTTG	Arabidopsis thaliana
	AT1G01060	AT3G02370	465	474	+	4.18e-06	AGATATTTTC	Arabidopsis thaliana
	AT1G01060	AT3G03180	45	54	-	8.36e-06	AGATATTTTG	Arabidopsis thaliana
	AT1G01060	AT3G05130	1457	1466	-	4.18e-06	AGATATTTTC	Arabidopsis thaliana
	AT1G01060	AT3G10770	925	934	-	8.36e-06	AGATATTTTG	Arabidopsis thaliana
	AT1G01060	AT3G11415	447	456	+	8.36e-06	AGATATTTTG	Arabidopsis thaliana
	AT1G01060	AT3G11415	738	747	-	8.36e-06	AGATATTTTG	Arabidopsis thaliana
	AT1G01060	AT3G18670	941	950	+	4.18e-06	AGATATTTTC	Arabidopsis thaliana
	AT1G01060	AT3G18680	1210	1219	-	4.18e-06	AGATATTTTC	Arabidopsis thaliana
	AT1G01060	AT3G20230	1472	1481	-	8.36e-06	AGATATTTTG	Arabidopsis thaliana
	AT1G01060	AT3G21690	1013	1022	+	4.18e-06	AGATATTTTC	Arabidopsis thaliana
	AT1G01060	AT3G26830	441	450	-	8.36e-06	AGATATTTTG	Arabidopsis thaliana
	AT1G01060	AT3G27290	1408	1417	-	4.18e-06	AGATATTTTC	Arabidopsis thaliana
	AT1G01060	AT3G28080	521	530	-	8.36e-06	AGATATTTTG	Arabidopsis thaliana
	AT1G01060	AT3G29000	1374	1383	-	8.36e-06	AGATATTTTG	Arabidopsis thaliana
	AT1G01060	AT3G29035	1195	1204	-	4.18e-06	AGATATTTTC	Arabidopsis thaliana
	AT1G01060	AT3G42800	1356	1365	-	4.18e-06	AGATATTTTC	Arabidopsis thaliana
	AT1G01060	AT3G49620	94	103	-	8.36e-06	AGATATTTTG	Arabidopsis thaliana
	AT1G01060	AT3G49630	1198	1207	-	4.18e-06	AGATATTTTC	Arabidopsis thaliana
	AT1G01060	AT3G55620	269	278	+	4.18e-06	AGATATTTTC	Arabidopsis thaliana
	AT1G01060	AT4G04020	1279	1288	+	8.36e-06	AGATATTTTG	Arabidopsis thaliana
	AT1G01060	AT4G04435	174	183	+	8.36e-06	AGATATTTTG	Arabidopsis thaliana
	AT1G01060	AT4G05220	476	485	-	8.36e-06	AGATATTTTG	Arabidopsis thaliana
	AT1G01060	AT4G05220	919	928	+	4.18e-06	AGATATTTTC	Arabidopsis thaliana
	AT1G01060	AT4G05295	286	295	+	8.36e-06	AGATATTTTG	Arabidopsis thaliana
	AT1G01060	AT4G14103	1430	1439	-	8.36e-06	AGATATTTTG	Arabidopsis thaliana
	AT1G01060	AT4G14368	185	194	+	8.36e-06	AGATATTTTG	Arabidopsis thaliana
	AT1G01060	AT4G16410	155	164	+	4.18e-06	AGATATTTTC	Arabidopsis thaliana
	AT1G01060	AT4G16590	295	304	-	8.36e-06	AGATATTTTG	Arabidopsis thaliana
	AT1G01060	AT4G16890	151	160	-	4.18e-06	AGATATTTTC	Arabidopsis thaliana
	AT1G01060	AT4G18280	612	621	-	4.18e-06	AGATATTTTC	Arabidopsis thaliana
	AT1G01060	AT4G20130	155	164	+	4.18e-06	AGATATTTTC	Arabidopsis thaliana
	AT1G01060	AT4G26260	1176	1185	+	8.36e-06	AGATATTTTG	Arabidopsis thaliana
	AT1G01060	AT4G26370	1489	1498	+	8.36e-06	AGATATTTTG	Arabidopsis thaliana
	AT1G01060	AT4G27710	1026	1035	+	4.18e-06	AGATATTTTC	Arabidopsis thaliana
	AT1G01060	AT4G29840	1477	1486	-	8.36e-06	AGATATTTTG	Arabidopsis thaliana
	AT1G01060	AT4G31875	199	208	+	4.18e-06	AGATATTTTC	Arabidopsis thaliana
	AT1G01060	AT4G31875	866	875	-	4.18e-06	AGATATTTTC	Arabidopsis thaliana
	AT1G01060	AT4G38860	322	331	+	8.36e-06	AGATATTTTG	Arabidopsis thaliana
	AT1G01060	AT4G39190	1450	1459	-	4.18e-06	AGATATTTTC	Arabidopsis thaliana
	AT1G01060	AT5G06110	253	262	-	8.36e-06	AGATATTTTG	Arabidopsis thaliana
	AT1G01060	AT5G12270	1462	1471	-	8.36e-06	AGATATTTTG	Arabidopsis thaliana
	AT1G01060	AT5G12270	804	813	-	4.18e-06	AGATATTTTC	Arabidopsis thaliana
	AT1G01060	AT5G13700	741	750	-	8.36e-06	AGATATTTTG	Arabidopsis thaliana
	AT1G01060	AT5G14320	1380	1389	-	4.18e-06	AGATATTTTC	Arabidopsis thaliana
	AT1G01060	AT5G41340	1231	1240	-	4.18e-06	AGATATTTTC	Arabidopsis thaliana
	AT1G01060	AT5G43440	1465	1474	-	8.36e-06	AGATATTTTG	Arabidopsis thaliana
	AT1G01060	AT5G48180	941	950	-	4.18e-06	AGATATTTTC	Arabidopsis thaliana
	AT1G01060	AT5G49850	1212	1221	-	4.18e-06	AGATATTTTC	Arabidopsis thaliana
	AT1G01060	AT5G56980	150	159	-	8.36e-06	AGATATTTTG	Arabidopsis thaliana
	AT1G01060	AT5G58700	1465	1474	-	4.18e-06	AGATATTTTC	Arabidopsis thaliana
	AT1G01060	AT5G65630	1071	1080	-	4.18e-06	AGATATTTTC	Arabidopsis thaliana
	AT1G01250	AT1G03840	1408	1422	-	4.34e-06	GTTAATGGCGGTGGA	Arabidopsis thaliana
	AT1G01250	AT1G04870	1186	1200	+	5.03e-06	AACTGTGGCGGTGAC	Arabidopsis thaliana
	AT1G01250	AT1G04940	1168	1182	+	3.27e-06	GGTAGTGGCGGCGGA	Arabidopsis thaliana
	AT1G01250	AT1G06423	440	454	+	1.58e-07	GAGTTTGTCGGTGGT	Arabidopsis thaliana
	AT1G01250	AT1G07010	964	978	+	7.15e-06	GTCTCTGGCGGCGGC	Arabidopsis thaliana
	AT1G01250	AT1G07410	1020	1034	+	3.29e-06	GACTGTGACGGTGCC	Arabidopsis thaliana
	AT1G01250	AT1G08110	1419	1433	-	7.55e-06	TGAATTGACGGTGAC	Arabidopsis thaliana
	AT1G01250	AT1G11260	549	563	-	9.1e-06	GTTGAGGTCGGTGGA	Arabidopsis thaliana
	AT1G01250	AT1G11785	1388	1402	-	2.8e-06	CTTTTTGTCGGTGAA	Arabidopsis thaliana
	AT1G01250	AT1G12230	1194	1208	+	2.75e-06	CCAGGTGGCGGTGGA	Arabidopsis thaliana
	AT1G01250	AT1G15820	977	991	-	1.7e-08	GGAATTGTCGGTGGA	Arabidopsis thaliana
	AT1G01250	AT1G15825	358	372	-	5.94e-06	GGTACTGGCGGCGGT	Arabidopsis thaliana
	AT1G01250	AT1G15825	91	105	-	8.1e-07	GGAGTTGGCGGTGGA	Arabidopsis thaliana
	AT1G01250	AT1G17960	189	203	+	5.64e-06	ATCATCGTCGGCGGC	Arabidopsis thaliana
	AT1G01250	AT1G19960	70	84	-	7.89e-07	GATGGTGGCGGTGGT	Arabidopsis thaliana
	AT1G01250	AT1G22700	657	671	+	9.03e-06	GGCGTTGACGGTGTT	Arabidopsis thaliana
	AT1G01250	AT1G23060	384	398	+	2.7e-06	GTGATTGACGGTGGC	Arabidopsis thaliana
	AT1G01250	AT1G27910	405	419	+	8.33e-06	TGTATTGTCGGCGCG	Arabidopsis thaliana
	AT1G01250	AT1G27910	954	968	+	3.11e-06	TGAAATGTCGGTGAA	Arabidopsis thaliana
	AT1G01250	AT1G27940	541	555	+	9.66e-06	AACCTTGTCGGTGTT	Arabidopsis thaliana
	AT1G01250	AT1G28360	1330	1344	-	2.73e-06	TGATGTGACGGTGGT	Arabidopsis thaliana
	AT1G01250	AT1G33260	1401	1415	+	1.85e-06	GTATTTGACGGTGGC	Arabidopsis thaliana
	AT1G01250	AT1G42990	957	971	+	4.1e-06	GATGTTGACGGTGAC	Arabidopsis thaliana
	AT1G01250	AT1G49975	69	83	-	2.84e-06	GGAGGTGGCGGCGGA	Arabidopsis thaliana
	AT1G01250	AT1G53130	357	371	-	2.44e-06	TGTGGTGACGGTGGA	Arabidopsis thaliana
	AT1G01250	AT1G56520	110	124	+	2.65e-06	GCCGGCGGCGGTGGT	Arabidopsis thaliana
	AT1G01250	AT1G56520	127	141	+	5.47e-06	GCCGCCGGCGGTGGT	Arabidopsis thaliana
	AT1G01250	AT1G56520	27	41	+	8.54e-06	TCCGGCGACGGTGGT	Arabidopsis thaliana
	AT1G01250	AT1G56520	53	67	+	4.45e-06	GGCGACGGCGGTGGT	Arabidopsis thaliana
	AT1G01250	AT1G57630	1358	1372	+	7.1e-06	TACGTCGTCGGTGCA	Arabidopsis thaliana
	AT1G01250	AT1G63360	792	806	+	5.64e-07	CTCGCTGTCGGTGGT	Arabidopsis thaliana
	AT1G01250	AT1G63500	1126	1140	+	2.34e-07	CGTTATGTCGGTGGC	Arabidopsis thaliana
	AT1G01250	AT1G63820	365	379	+	3.74e-07	GGGAGTGTCGGCGGT	Arabidopsis thaliana
	AT1G01250	AT1G63820	374	388	+	1.41e-06	GGCGGTGACGGTGCC	Arabidopsis thaliana
	AT1G01250	AT1G67280	584	598	+	2.08e-06	GTTCTCGTCGGTGGA	Arabidopsis thaliana
	AT1G01250	AT1G68350	309	323	-	8.91e-07	GACGGTGACGGTGGT	Arabidopsis thaliana
	AT1G01250	AT1G68350	31	45	-	4.88e-06	AGCGGCGACGGTGGA	Arabidopsis thaliana
	AT1G01250	AT1G68350	315	329	-	6.34e-06	GATTCTGACGGTGAC	Arabidopsis thaliana
	AT1G01250	AT1G68750	673	687	+	5.69e-06	CGCCGTGTCGGTGTG	Arabidopsis thaliana
	AT1G01250	AT1G71840	414	428	-	3.18e-07	GGTTGTGACGGTGGC	Arabidopsis thaliana
	AT1G01250	AT1G72800	354	368	-	1.43e-06	GGCGGCGGCGGTGGT	Arabidopsis thaliana
	AT1G01250	AT1G72800	357	371	-	7.05e-06	GGAGGCGGCGGCGGT	Arabidopsis thaliana
	AT1G01250	AT1G72800	606	620	-	8.54e-06	GGAGGCGGCGGCGGG	Arabidopsis thaliana
	AT1G01250	AT1G74929	1110	1124	+	9.54e-06	GAGATCGACGGTGGA	Arabidopsis thaliana
	AT1G01250	AT1G77765	681	695	+	7.92e-06	CAAAGCGGCGGTGGT	Arabidopsis thaliana
	AT1G01250	AT1G78570	1013	1027	+	2.92e-07	GAATGTGTCGGTGAT	Arabidopsis thaliana
	AT1G01250	AT1G79310	410	424	-	1.12e-06	CGCCGCGTCGGTGGT	Arabidopsis thaliana
	AT1G01250	AT2G03310	824	838	+	9.29e-06	TGTGATGTCGGCGAA	Arabidopsis thaliana
	AT1G01250	AT2G05620	946	960	-	3.38e-06	GACGGTGACGGTGAT	Arabidopsis thaliana
	AT1G01250	AT2G05620	952	966	-	3.24e-06	GTCTGTGACGGTGAC	Arabidopsis thaliana
	AT1G01250	AT2G06520	102	116	+	9.6e-06	GATTTTGTCGGTTGC	Arabidopsis thaliana
	AT1G01250	AT2G17710	528	542	-	7.87e-06	GGCGTCGACGGCGGC	Arabidopsis thaliana
	AT1G01250	AT2G19590	871	885	+	2.8e-06	ATATTTGTCGGTGCT	Arabidopsis thaliana
	AT1G01250	AT2G20370	1448	1462	-	3.07e-07	GTAGTTGTCGGTGAC	Arabidopsis thaliana
	AT1G01250	AT2G20835	412	426	+	2.98e-06	GTTTGCGGCGGTGGC	Arabidopsis thaliana
	AT1G01250	AT2G21140	1043	1057	+	7.87e-06	TATGGGGTCGGTGGT	Arabidopsis thaliana
	AT1G01250	AT2G22250	1046	1060	+	8.96e-06	ATTAGCGGCGGTGGA	Arabidopsis thaliana
	AT1G01250	AT2G22250	455	469	-	1.2e-06	GATTGTGGCGGTGGA	Arabidopsis thaliana
	AT1G01250	AT2G22795	1441	1455	+	6.58e-06	CAAACTGTCGGTGTC	Arabidopsis thaliana
	AT1G01250	AT2G23348	1114	1128	-	3.54e-06	GTCGGCGGCGGTGGA	Arabidopsis thaliana
	AT1G01250	AT2G23348	1117	1131	-	8.9e-06	GGCGTCGGCGGCGGT	Arabidopsis thaliana
	AT1G01250	AT2G23348	1120	1134	-	3.24e-06	ATCGGCGTCGGCGGC	Arabidopsis thaliana
	AT1G01250	AT2G32640	68	82	+	7.05e-06	GGCAGTGGCGGCGAT	Arabidopsis thaliana
	AT1G01250	AT2G32990	632	646	+	1.77e-06	GAAAATGTCGGTGCT	Arabidopsis thaliana
	AT1G01250	AT2G33840	667	681	-	7.15e-06	TTCACTGGCGGTGGT	Arabidopsis thaliana
	AT1G01250	AT2G34860	1044	1058	-	7.87e-06	GGAACTGTCGGTTGC	Arabidopsis thaliana
	AT1G01250	AT2G34860	298	312	-	7.2e-06	TTCTGTGTCGGTGTG	Arabidopsis thaliana
	AT1G01250	AT2G34860	503	517	+	7.6e-06	GGTCTTGACGGTGAA	Arabidopsis thaliana
	AT1G01250	AT2G37110	1478	1492	+	7.31e-06	GGTAATGACGGTGAA	Arabidopsis thaliana
	AT1G01250	AT2G37110	373	387	+	5.85e-06	AGAGCCGTCGGTGCG	Arabidopsis thaliana
	AT1G01250	AT2G37580	1270	1284	-	3.32e-06	TGCTTTGTCGGTGTC	Arabidopsis thaliana
	AT1G01250	AT2G38060	263	277	-	5.34e-06	TGCGCCGTCGGTGCT	Arabidopsis thaliana
	AT1G01250	AT2G40540	624	638	-	5.3e-06	GACTTGGTCGGTGGA	Arabidopsis thaliana
	AT1G01250	AT2G41170	16	30	+	5.61e-06	AAAATTGTCGGCGAC	Arabidopsis thaliana
	AT1G01250	AT2G42170	521	535	-	7.67e-07	TGTAATGTCGGTGGA	Arabidopsis thaliana
	AT1G01250	AT2G42540	390	404	-	1.38e-06	TTCGATGTCGGTGGA	Arabidopsis thaliana
	AT1G01250	AT2G44260	23	37	+	2.06e-06	TGGGTCGTCGGTGGA	Arabidopsis thaliana
	AT1G01250	AT2G44740	1315	1329	-	8.9e-06	ACCGTCGGCGGTGGA	Arabidopsis thaliana
	AT1G01250	AT2G44740	1318	1332	-	9.66e-06	ATCACCGTCGGCGGT	Arabidopsis thaliana
	AT1G01250	AT2G45450	1409	1423	-	2.26e-06	ATTGGTGACGGTGGC	Arabidopsis thaliana
	AT1G01250	AT2G47870	16	30	+	4.76e-06	ACCAGCGGCGGTGGC	Arabidopsis thaliana
	AT1G01250	AT3G01370	1186	1200	-	6.9e-06	GTCGCCGGCGGTGGA	Arabidopsis thaliana
	AT1G01250	AT3G02490	226	240	-	4.68e-06	GCTGCAGTCGGTGGC	Arabidopsis thaliana
	AT1G01250	AT3G02730	444	458	+	7.55e-06	TTGAGTGACGGTGGA	Arabidopsis thaliana
	AT1G01250	AT3G02730	581	595	-	3.44e-06	TTTGCTGTCGGCGGC	Arabidopsis thaliana
	AT1G01250	AT3G02730	719	733	+	8.33e-06	TAGTTTGGCGGTGGA	Arabidopsis thaliana
	AT1G01250	AT3G03275	177	191	-	5.56e-06	ATCAGCGGCGGTGGC	Arabidopsis thaliana
	AT1G01250	AT3G03780	479	493	-	1.75e-06	TCGGCTGTCGGTGGG	Arabidopsis thaliana
	AT1G01250	AT3G03990	941	955	+	1.02e-06	GCTGGTGACGGTGGT	Arabidopsis thaliana
	AT1G01250	AT3G04260	841	855	-	5.64e-07	GAAGTTGTCGGTGAA	Arabidopsis thaliana
	AT1G01250	AT3G04350	1239	1253	+	3.11e-06	ACATGTGGCGGTGGA	Arabidopsis thaliana
	AT1G01250	AT3G04350	513	527	+	6.76e-06	GGTAACGACGGTGGT	Arabidopsis thaliana
	AT1G01250	AT3G07090	615	629	-	9.99e-06	GAACTTGGCGGTGAA	Arabidopsis thaliana
	AT1G01250	AT3G07200	1352	1366	-	9.16e-06	TGTTTTGTCGGTAGC	Arabidopsis thaliana
	AT1G01250	AT3G09210	956	970	-	1.36e-07	GGTGGTGGCGGTGGC	Arabidopsis thaliana
	AT1G01250	AT3G09860	1112	1126	+	7.36e-06	TCTGACGTCGGTGAC	Arabidopsis thaliana
	AT1G01250	AT3G10300	365	379	-	2.39e-06	TCTGTCGTCGGTGGA	Arabidopsis thaliana
	AT1G01250	AT3G10370	382	396	+	8.44e-06	ATTCGTGTCGGTGTT	Arabidopsis thaliana
	AT1G01250	AT3G10770	601	615	-	9.47e-06	CTCGCCGGCGGTGGC	Arabidopsis thaliana
	AT1G01250	AT3G10930	850	864	+	4.38e-06	AAAAGTGACGGTGGG	Arabidopsis thaliana
	AT1G01250	AT3G12345	411	425	-	1.54e-06	GATCTCGTCGGTGGT	Arabidopsis thaliana
	AT1G01250	AT3G12670	562	576	-	2.51e-06	AGTAGTGTCGGTGTT	Arabidopsis thaliana
	AT1G01250	AT3G12670	991	1005	+	7.15e-06	ACACATGTCGGTGCT	Arabidopsis thaliana
	AT1G01250	AT3G13910	1095	1109	-	8.29e-07	ACCCTTGTCGGTGGT	Arabidopsis thaliana
	AT1G01250	AT3G17640	1085	1099	+	7.31e-06	CACCGCGTCGGTGCT	Arabidopsis thaliana
	AT1G01250	AT3G17670	340	354	+	5.52e-06	GGAGATGGCGGTGAA	Arabidopsis thaliana
	AT1G01250	AT3G18530	171	185	-	4.97e-07	GACGGTGACGGTGGC	Arabidopsis thaliana
	AT1G01250	AT3G18530	243	257	-	6.4e-07	GACAGTGACGGTGGC	Arabidopsis thaliana
	AT1G01250	AT3G18773	573	587	+	4.99e-06	ATTTTTGGCGGTGGT	Arabidopsis thaliana
	AT1G01250	AT3G18950	520	534	+	9.03e-06	CTTTTTGTCGGCGAT	Arabidopsis thaliana
	AT1G01250	AT3G24530	795	809	-	4.04e-07	ATCTTTGTCGGTGGT	Arabidopsis thaliana
	AT1G01250	AT3G47250	430	444	+	7.76e-06	AAATTTGTCGGCGAT	Arabidopsis thaliana
	AT1G01250	AT3G47250	535	549	+	2.75e-06	GAATTCGTCGGTGAT	Arabidopsis thaliana
	AT1G01250	AT3G50240	109	123	+	5.1e-06	GGCAACGGCGGTGGT	Arabidopsis thaliana
	AT1G01250	AT3G50240	169	183	+	8.54e-06	TCCGGCGACGGTGGT	Arabidopsis thaliana
	AT1G01250	AT3G50240	20	34	+	8.54e-06	TCCGGCGACGGTGGT	Arabidopsis thaliana
	AT1G01250	AT3G50240	252	266	+	2.65e-06	GCCGGCGGCGGTGGT	Arabidopsis thaliana
	AT1G01250	AT3G50240	43	57	+	2.75e-06	GACGGCGGCGGTGGT	Arabidopsis thaliana
	AT1G01250	AT3G50240	66	80	+	1.07e-06	GATGGTGACGGTGGT	Arabidopsis thaliana
	AT1G01250	AT3G50240	86	100	+	1.36e-06	GGCGGTGGCGGCGGC	Arabidopsis thaliana
	AT1G01250	AT3G50240	89	103	+	6.95e-06	GGTGGCGGCGGCGGT	Arabidopsis thaliana
	AT1G01250	AT3G51590	162	176	+	7.98e-06	ATTTTCGTCGGTGAG	Arabidopsis thaliana
	AT1G01250	AT3G52525	195	209	-	4.1e-06	GGAATCGACGGTGGT	Arabidopsis thaliana
	AT1G01250	AT3G53620	1232	1246	-	1.22e-06	TTCTCTGTCGGTGGA	Arabidopsis thaliana
	AT1G01250	AT3G54363	820	834	-	8.78e-06	CTCACTGTCGGTGTT	Arabidopsis thaliana
	AT1G01250	AT3G55840	688	702	-	6.9e-06	TTTTTTGTCGGTGTC	Arabidopsis thaliana
	AT1G01250	AT3G57760	386	400	-	5.85e-06	GAAATTGTCGGTAGC	Arabidopsis thaliana
	AT1G01250	AT3G58790	1202	1216	+	7.2e-06	TAATGTGTCGGTGTG	Arabidopsis thaliana
	AT1G01250	AT3G61198	399	413	+	1.41e-07	GAATCTGTCGGTGGT	Arabidopsis thaliana
	AT1G01250	AT3G62760	617	631	+	1.75e-06	GGAGTGGTCGGTGGC	Arabidopsis thaliana
	AT1G01250	AT3G63190	49	63	-	5.39e-06	AGCATCGACGGTGGC	Arabidopsis thaliana
	AT1G01250	AT4G03205	873	887	+	2.31e-06	AGAACTGGCGGTGGC	Arabidopsis thaliana
	AT1G01250	AT4G04020	212	226	+	7.76e-06	AAATTTGTCGGCGAT	Arabidopsis thaliana
	AT1G01250	AT4G13990	85	99	+	1.97e-06	AATTTCGTCGGTGGT	Arabidopsis thaliana
	AT1G01250	AT4G14290	586	600	-	5.64e-07	CTTTTTGTCGGTGGT	Arabidopsis thaliana
	AT1G01250	AT4G14830	839	853	+	7.6e-06	GCTATTGGCGGCGGA	Arabidopsis thaliana
	AT1G01250	AT4G18170	535	549	+	4.88e-06	TCATGTGTCGGCGAC	Arabidopsis thaliana
	AT1G01250	AT4G24130	732	746	+	3.19e-06	GGTTCCGGCGGTGGC	Arabidopsis thaliana
	AT1G01250	AT4G25200	49	63	-	1.12e-06	AGCGGTGGCGGTGGA	Arabidopsis thaliana
	AT1G01250	AT4G25707	1075	1089	+	4.92e-06	CAAGGTGTCGGCGAT	Arabidopsis thaliana
	AT1G01250	AT4G27470	419	433	+	2.98e-06	AGCTGCGGCGGTGGC	Arabidopsis thaliana
	AT1G01250	AT4G28170	49	63	-	3.61e-06	GGTATTGGCGGTGAA	Arabidopsis thaliana
	AT1G01250	AT4G28320	502	516	-	1.43e-06	AATGCTGTCGGTGAC	Arabidopsis thaliana
	AT1G01250	AT4G28480	812	826	-	2.03e-06	AGTGTTGGCGGTGGT	Arabidopsis thaliana
	AT1G01250	AT4G28550	1043	1057	+	7.65e-06	AGCGGTGGCGGTGTC	Arabidopsis thaliana
	AT1G01250	AT4G29700	280	294	+	6.49e-06	GGTGATGACGGTGAA	Arabidopsis thaliana
	AT1G01250	AT4G31875	1236	1250	-	4.99e-06	CCTGTTGTCGGCGAC	Arabidopsis thaliana
	AT1G01250	AT4G33220	1386	1400	+	6.62e-06	TGAGATGACGGTGGA	Arabidopsis thaliana
	AT1G01250	AT4G34210	1351	1365	-	7.05e-06	GCTAGAGTCGGTGAC	Arabidopsis thaliana
	AT1G01250	AT4G34620	246	260	+	6.62e-06	ATTGCTGACGGTGGT	Arabidopsis thaliana
	AT1G01250	AT5G01017	1139	1153	-	5.98e-06	TGGCTTGGCGGTGGC	Arabidopsis thaliana
	AT1G01250	AT5G02810	721	735	-	8.22e-06	GGAGCCGGCGGTGCC	Arabidopsis thaliana
	AT1G01250	AT5G02810	730	744	+	9.79e-06	GGCTCCGGCGGCGGC	Arabidopsis thaliana
	AT1G01250	AT5G03050	260	274	+	2.6e-06	AATCTCGTCGGTGGC	Arabidopsis thaliana
	AT1G01250	AT5G03610	196	210	+	5.47e-06	TCAAGTGACGGTGGG	Arabidopsis thaliana
	AT1G01250	AT5G03760	447	461	+	3.89e-06	TGGACCGTCGGTGGG	Arabidopsis thaliana
	AT1G01250	AT5G03890	1374	1388	-	9.35e-06	TGAGTTGGCGGTGCA	Arabidopsis thaliana
	AT1G01250	AT5G04275	1453	1467	+	2.9e-06	CAAGTTGTCGGCGGA	Arabidopsis thaliana
	AT1G01250	AT5G08000	129	143	+	8.04e-06	GATCTTGACGGTGAC	Arabidopsis thaliana
	AT1G01250	AT5G10690	392	406	+	6.16e-06	TGCTTCGTCGGCGGA	Arabidopsis thaliana
	AT1G01250	AT5G13200	277	291	-	7e-06	GATACTGGCGGTGAT	Arabidopsis thaliana
	AT1G01250	AT5G15470	626	640	+	7.87e-06	GAATGTGTCGGTCGG	Arabidopsis thaliana
	AT1G01250	AT5G15581	1133	1147	-	1.2e-06	GACAATGTCGGTGAT	Arabidopsis thaliana
	AT1G01250	AT5G16360	227	241	+	5.14e-06	CATGTTGTCGGCGAC	Arabidopsis thaliana
	AT1G01250	AT5G16360	770	784	+	2.06e-06	TGAAGTGGCGGTGGT	Arabidopsis thaliana
	AT1G01250	AT5G16370	46	60	+	9.47e-06	TTTGATGTCGGTGTC	Arabidopsis thaliana
	AT1G01250	AT5G20000	580	594	+	3.58e-06	TGAGATGGCGGTGGC	Arabidopsis thaliana
	AT1G01250	AT5G20890	716	730	-	3.29e-06	GACGGTGACGGCGGC	Arabidopsis thaliana
	AT1G01250	AT5G21222	415	429	+	2.42e-06	TGATGTGGCGGTGGA	Arabidopsis thaliana
	AT1G01250	AT5G21222	890	904	+	5.14e-06	GCCACTGGCGGTGCC	Arabidopsis thaliana
	AT1G01250	AT5G21920	867	881	-	9.03e-06	TGAGGTGACGGCGGA	Arabidopsis thaliana
	AT1G01250	AT5G24165	1317	1331	-	5.43e-06	GAGGGTGACGGTGAT	Arabidopsis thaliana
	AT1G01250	AT5G24655	1067	1081	-	1.48e-06	GTCATTGACGGTGGC	Arabidopsis thaliana
	AT1G01250	AT5G38820	1006	1020	-	9.42e-06	GTGGCCGGCGGTGGT	Arabidopsis thaliana
	AT1G01250	AT5G38820	1081	1095	-	3.73e-06	GTGGCTGGCGGTGGT	Arabidopsis thaliana
	AT1G01250	AT5G38820	1091	1105	-	7.05e-06	GTGGCCGGCGGTGGC	Arabidopsis thaliana
	AT1G01250	AT5G38820	850	864	-	9.42e-06	GTGGCCGGCGGTGGT	Arabidopsis thaliana
	AT1G01250	AT5G38820	933	947	-	7.1e-06	GTGGTGGTCGGTGGT	Arabidopsis thaliana
	AT1G01250	AT5G38820	946	960	-	7.89e-07	GATGGTGGCGGTGGT	Arabidopsis thaliana
	AT1G01250	AT5G40380	1009	1023	-	1.23e-06	TTATGCGTCGGTGGC	Arabidopsis thaliana
	AT1G01250	AT5G41200	766	780	+	4.28e-06	GAATTTGTCGGCGAA	Arabidopsis thaliana
	AT1G01250	AT5G41315	858	872	-	2.9e-06	ATTATTGTCGGTGAG	Arabidopsis thaliana
	AT1G01250	AT5G41820	206	220	+	7.1e-06	GGTCACGGCGGTGGC	Arabidopsis thaliana
	AT1G01250	AT5G41820	55	69	-	5.29e-08	GAAGTTGTCGGTGGA	Arabidopsis thaliana
	AT1G01250	AT5G43440	412	426	-	4.41e-06	AGAGTTGTCGGTGTG	Arabidopsis thaliana
	AT1G01250	AT5G46360	852	866	-	3.13e-07	GGTTTTGTCGGTGCT	Arabidopsis thaliana
	AT1G01250	AT5G46600	956	970	+	4.14e-06	TGGTATGTCGGTGAT	Arabidopsis thaliana
	AT1G01250	AT5G47590	1377	1391	+	9.72e-06	GAGAGAGTCGGTGAC	Arabidopsis thaliana
	AT1G01250	AT5G48160	495	509	+	8.96e-06	AACAACGTCGGTGAA	Arabidopsis thaliana
	AT1G01250	AT5G49850	861	875	+	9.6e-06	GTCAGAGTCGGCGGC	Arabidopsis thaliana
	AT1G01250	AT5G51130	1410	1424	+	5.03e-06	GGCCACGTCGGTGAA	Arabidopsis thaliana
	AT1G01250	AT5G52960	981	995	-	6.11e-06	GGTGGCGACGGCGGC	Arabidopsis thaliana
	AT1G01250	AT5G53580	371	385	+	5.22e-06	CACGTCGTCGGTGAA	Arabidopsis thaliana
	AT1G01250	AT5G53760	1022	1036	-	6.25e-06	GATGTTGACGGTGAA	Arabidopsis thaliana
	AT1G01250	AT5G57320	411	425	-	8.1e-06	CGGTGAGTCGGTGGA	Arabidopsis thaliana
	AT1G01250	AT5G57320	604	618	+	8.44e-06	AGACACGTCGGTGCC	Arabidopsis thaliana
	AT1G01250	AT5G58575	470	484	-	1.77e-06	GTCAATGTCGGTGCT	Arabidopsis thaliana
	AT1G01250	AT5G59845	182	196	+	9.66e-06	GAATAAGTCGGTGGT	Arabidopsis thaliana
	AT1G01250	AT5G61160	460	474	+	3.61e-06	GCTGGTGACGGCGGC	Arabidopsis thaliana
	AT1G01250	AT5G61410	739	753	+	3.85e-07	AGCAATGTCGGTGGA	Arabidopsis thaliana
	AT1G01250	AT5G62350	405	419	+	9.99e-06	GGTTATGTCGGTAGG	Arabidopsis thaliana
	AT1G01250	AT5G63590	785	799	+	4.68e-07	GATGTCGTCGGTGGT	Arabidopsis thaliana
	AT1G01250	AT5G63820	1418	1432	-	8.22e-06	TCAGTGGTCGGTGGC	Arabidopsis thaliana
	AT1G01250	AT5G65470	486	500	+	7.44e-07	ACAAGTGTCGGTGCC	Arabidopsis thaliana
	AT1G01250	AT5G65690	905	919	+	6.07e-06	TTCATTGGCGGTGGA	Arabidopsis thaliana
	AT1G01250	AT5G67210	883	897	-	8.22e-06	AGAGGTGTCGGCGTT	Arabidopsis thaliana
	AT1G01250	ATCG00810	217	231	-	5.48e-07	GGTTCTGTCGGTGCT	Arabidopsis thaliana
	AT1G01250	ATCG01130	947	961	+	3.99e-06	GGTATTGACGGTGAT	Arabidopsis thaliana
	AT1G01250	ATMG00140	1274	1288	-	8.16e-06	TTCATTGTCGGTGTT	Arabidopsis thaliana
	AT1G01250	ATMG01380	769	783	+	9.16e-06	CGAGTTGGCGGCGGA	Arabidopsis thaliana
	AT1G01260	AT1G03840	1032	1039	+	2.46e-06	GCACGTGC	Arabidopsis thaliana
	AT1G01260	AT1G03840	1032	1039	-	2.46e-06	GCACGTGC	Arabidopsis thaliana
	AT1G01260	AT1G03840	1046	1053	+	7.32e-06	ACACGTGC	Arabidopsis thaliana
	AT1G01260	AT1G07410	760	767	-	7.32e-06	ACACGTGC	Arabidopsis thaliana
	AT1G01260	AT1G07410	792	799	-	7.32e-06	ACACGTGC	Arabidopsis thaliana
	AT1G01260	AT1G08290	1451	1458	+	7.32e-06	ACACGTGC	Arabidopsis thaliana
	AT1G01260	AT1G10410	240	247	-	7.32e-06	ACACGTGC	Arabidopsis thaliana
	AT1G01260	AT1G12650	80	87	+	9.78e-06	CCACGTGC	Arabidopsis thaliana
	AT1G01260	AT1G15020	991	998	-	9.78e-06	CCACGTGC	Arabidopsis thaliana
	AT1G01260	AT1G15180	722	729	+	7.32e-06	ACACGTGC	Arabidopsis thaliana
	AT1G01260	AT1G25260	332	339	+	7.32e-06	ACACGTGC	Arabidopsis thaliana
	AT1G01260	AT1G28360	90	97	-	7.32e-06	ACACGTGC	Arabidopsis thaliana
	AT1G01260	AT1G32550	906	913	-	9.78e-06	CCACGTGC	Arabidopsis thaliana
	AT1G01260	AT1G51760	906	913	+	9.78e-06	CCACGTGC	Arabidopsis thaliana
	AT1G01260	AT1G53130	369	376	+	7.32e-06	ACACGTGC	Arabidopsis thaliana
	AT1G01260	AT1G53470	989	996	+	9.78e-06	CCACGTGC	Arabidopsis thaliana
	AT1G01260	AT1G55180	1213	1220	-	9.78e-06	CCACGTGC	Arabidopsis thaliana
	AT1G01260	AT1G56200	1440	1447	+	9.78e-06	CCACGTGC	Arabidopsis thaliana
	AT1G01260	AT1G64150	1480	1487	+	7.32e-06	ACACGTGC	Arabidopsis thaliana
	AT1G01260	AT1G67180	4	11	+	2.46e-06	GCACGTGC	Arabidopsis thaliana
	AT1G01260	AT1G67180	4	11	-	2.46e-06	GCACGTGC	Arabidopsis thaliana
	AT1G01260	AT1G72730	106	113	-	7.32e-06	ACACGTGC	Arabidopsis thaliana
	AT1G01260	AT1G77410	1203	1210	+	7.32e-06	ACACGTGC	Arabidopsis thaliana
	AT1G01260	AT1G79370	916	923	+	7.32e-06	ACACGTGC	Arabidopsis thaliana
	AT1G01260	AT1G80165	754	761	+	7.32e-06	ACACGTGC	Arabidopsis thaliana
	AT1G01260	AT2G15490	1456	1463	+	7.32e-06	ACACGTGC	Arabidopsis thaliana
	AT1G01260	AT2G22760	1244	1251	+	7.32e-06	ACACGTGC	Arabidopsis thaliana
	AT1G01260	AT2G23120	118	125	-	7.32e-06	ACACGTGC	Arabidopsis thaliana
	AT1G01260	AT2G25460	828	835	+	7.32e-06	ACACGTGC	Arabidopsis thaliana
	AT1G01260	AT2G29180	693	700	+	7.32e-06	ACACGTGC	Arabidopsis thaliana
	AT1G01260	AT2G29490	434	441	-	7.32e-06	ACACGTGC	Arabidopsis thaliana
	AT1G01260	AT2G34490	347	354	+	7.32e-06	ACACGTGC	Arabidopsis thaliana
	AT1G01260	AT2G34600	1466	1473	+	7.32e-06	ACACGTGC	Arabidopsis thaliana
	AT1G01260	AT2G36050	1200	1207	+	9.78e-06	CCACGTGC	Arabidopsis thaliana
	AT1G01260	AT2G42388	561	568	-	7.32e-06	ACACGTGC	Arabidopsis thaliana
	AT1G01260	AT2G42840	782	789	+	9.78e-06	CCACGTGC	Arabidopsis thaliana
	AT1G01260	AT2G45760	654	661	+	7.32e-06	ACACGTGC	Arabidopsis thaliana
	AT1G01260	AT3G02490	258	265	-	7.32e-06	ACACGTGC	Arabidopsis thaliana
	AT1G01260	AT3G03785	1349	1356	+	2.46e-06	GCACGTGC	Arabidopsis thaliana
	AT1G01260	AT3G03785	1349	1356	-	2.46e-06	GCACGTGC	Arabidopsis thaliana
	AT1G01260	AT3G09580	527	534	+	7.32e-06	ACACGTGC	Arabidopsis thaliana
	AT1G01260	AT3G09580	601	608	-	7.32e-06	ACACGTGC	Arabidopsis thaliana
	AT1G01260	AT3G09580	821	828	+	7.32e-06	ACACGTGC	Arabidopsis thaliana
	AT1G01260	AT3G10572	826	833	+	7.32e-06	ACACGTGC	Arabidopsis thaliana
	AT1G01260	AT3G10960	536	543	+	9.78e-06	CCACGTGC	Arabidopsis thaliana
	AT1G01260	AT3G12220	1382	1389	+	9.78e-06	CCACGTGC	Arabidopsis thaliana
	AT1G01260	AT3G12220	1426	1433	+	9.78e-06	CCACGTGC	Arabidopsis thaliana
	AT1G01260	AT3G13910	1224	1231	+	9.78e-06	CCACGTGC	Arabidopsis thaliana
	AT1G01260	AT3G15210	246	253	-	7.32e-06	ACACGTGC	Arabidopsis thaliana
	AT1G01260	AT3G24170	611	618	+	7.32e-06	ACACGTGC	Arabidopsis thaliana
	AT1G01260	AT3G25717	974	981	+	7.32e-06	ACACGTGC	Arabidopsis thaliana
	AT1G01260	AT3G46930	1039	1046	-	9.78e-06	CCACGTGC	Arabidopsis thaliana
	AT1G01260	AT3G48540	350	357	-	9.78e-06	CCACGTGC	Arabidopsis thaliana
	AT1G01260	AT3G53600	1192	1199	+	7.32e-06	ACACGTGC	Arabidopsis thaliana
	AT1G01260	AT3G53620	681	688	-	7.32e-06	ACACGTGC	Arabidopsis thaliana
	AT1G01260	AT3G54320	892	899	+	7.32e-06	ACACGTGC	Arabidopsis thaliana
	AT1G01260	AT3G55360	230	237	+	9.78e-06	CCACGTGC	Arabidopsis thaliana
	AT1G01260	AT3G60340	1405	1412	-	7.32e-06	ACACGTGC	Arabidopsis thaliana
	AT1G01260	AT3G60340	1458	1465	+	7.32e-06	ACACGTGC	Arabidopsis thaliana
	AT1G01260	AT3G63190	1013	1020	-	7.32e-06	ACACGTGC	Arabidopsis thaliana
	AT1G01260	AT4G01070	1103	1110	+	7.32e-06	ACACGTGC	Arabidopsis thaliana
	AT1G01260	AT4G03845	902	909	+	7.32e-06	ACACGTGC	Arabidopsis thaliana
	AT1G01260	AT4G10010	279	286	+	9.78e-06	CCACGTGC	Arabidopsis thaliana
	AT1G01260	AT4G10020	1381	1388	-	9.78e-06	CCACGTGC	Arabidopsis thaliana
	AT1G01260	AT4G13290	945	952	+	7.32e-06	ACACGTGC	Arabidopsis thaliana
	AT1G01260	AT4G14290	1013	1020	+	7.32e-06	ACACGTGC	Arabidopsis thaliana
	AT1G01260	AT4G14605	1082	1089	-	9.78e-06	CCACGTGC	Arabidopsis thaliana
	AT1G01260	AT4G18170	523	530	+	2.46e-06	GCACGTGC	Arabidopsis thaliana
	AT1G01260	AT4G18170	523	530	-	2.46e-06	GCACGTGC	Arabidopsis thaliana
	AT1G01260	AT4G18250	292	299	+	2.46e-06	GCACGTGC	Arabidopsis thaliana
	AT1G01260	AT4G18250	292	299	-	2.46e-06	GCACGTGC	Arabidopsis thaliana
	AT1G01260	AT4G19230	1480	1487	+	7.32e-06	ACACGTGC	Arabidopsis thaliana
	AT1G01260	AT4G29410	759	766	-	7.32e-06	ACACGTGC	Arabidopsis thaliana
	AT1G01260	AT4G29930	1449	1456	+	9.78e-06	CCACGTGC	Arabidopsis thaliana
	AT1G01260	AT4G32210	30	37	-	7.32e-06	ACACGTGC	Arabidopsis thaliana
	AT1G01260	AT4G32210	84	91	-	7.32e-06	ACACGTGC	Arabidopsis thaliana
	AT1G01260	AT4G32570	628	635	+	7.32e-06	ACACGTGC	Arabidopsis thaliana
	AT1G01260	AT4G33000	1234	1241	+	7.32e-06	ACACGTGC	Arabidopsis thaliana
	AT1G01260	AT4G34090	570	577	-	7.32e-06	ACACGTGC	Arabidopsis thaliana
	AT1G01260	AT4G35590	1460	1467	+	7.32e-06	ACACGTGC	Arabidopsis thaliana
	AT1G01260	AT4G39403	1339	1346	+	9.78e-06	CCACGTGC	Arabidopsis thaliana
	AT1G01260	AT5G02720	1426	1433	-	9.78e-06	CCACGTGC	Arabidopsis thaliana
	AT1G01260	AT5G02720	843	850	+	2.46e-06	GCACGTGC	Arabidopsis thaliana
	AT1G01260	AT5G02720	843	850	-	2.46e-06	GCACGTGC	Arabidopsis thaliana
	AT1G01260	AT5G13400	1438	1445	+	9.78e-06	CCACGTGC	Arabidopsis thaliana
	AT1G01260	AT5G13730	1174	1181	-	9.78e-06	CCACGTGC	Arabidopsis thaliana
	AT1G01260	AT5G13740	425	432	+	9.78e-06	CCACGTGC	Arabidopsis thaliana
	AT1G01260	AT5G13930	1267	1274	-	7.32e-06	ACACGTGC	Arabidopsis thaliana
	AT1G01260	AT5G15510	906	913	-	9.78e-06	CCACGTGC	Arabidopsis thaliana
	AT1G01260	AT5G16140	1355	1362	-	7.32e-06	ACACGTGC	Arabidopsis thaliana
	AT1G01260	AT5G16150	1127	1134	+	7.32e-06	ACACGTGC	Arabidopsis thaliana
	AT1G01260	AT5G16180	303	310	+	2.46e-06	GCACGTGC	Arabidopsis thaliana
	AT1G01260	AT5G16180	303	310	-	2.46e-06	GCACGTGC	Arabidopsis thaliana
	AT1G01260	AT5G16370	1247	1254	+	7.32e-06	ACACGTGC	Arabidopsis thaliana
	AT1G01260	AT5G17190	1488	1495	+	9.78e-06	CCACGTGC	Arabidopsis thaliana
	AT1G01260	AT5G17870	525	532	-	9.78e-06	CCACGTGC	Arabidopsis thaliana
	AT1G01260	AT5G24760	584	591	+	7.32e-06	ACACGTGC	Arabidopsis thaliana
	AT1G01260	AT5G36930	469	476	+	7.32e-06	ACACGTGC	Arabidopsis thaliana
	AT1G01260	AT5G42930	947	954	-	9.78e-06	CCACGTGC	Arabidopsis thaliana
	AT1G01260	AT5G52440	851	858	+	7.32e-06	ACACGTGC	Arabidopsis thaliana
	AT1G01260	AT5G54060	807	814	-	9.78e-06	CCACGTGC	Arabidopsis thaliana
	AT1G01260	AT5G54600	427	434	-	9.78e-06	CCACGTGC	Arabidopsis thaliana
	AT1G01260	AT5G66335	284	291	+	2.46e-06	GCACGTGC	Arabidopsis thaliana
	AT1G01260	AT5G66335	284	291	-	2.46e-06	GCACGTGC	Arabidopsis thaliana
	AT1G01260	ATCG00330	782	789	-	9.78e-06	CCACGTGC	Arabidopsis thaliana
	AT1G01260	ATCG01130	422	429	-	9.78e-06	CCACGTGC	Arabidopsis thaliana
	AT1G01260	ATMG01380	972	979	+	7.32e-06	ACACGTGC	Arabidopsis thaliana
	AT1G01720	AT1G02335	1286	1307	-	7.48e-06	TGCGTGTAGAATTTTTCTTTTT	Arabidopsis thaliana
	AT1G01720	AT1G04940	452	473	-	5.07e-06	GACGTGTCTTTCATGGTTTTCT	Arabidopsis thaliana
	AT1G01720	AT1G07780	1367	1388	+	7.37e-06	GACGTGTATATTTCTCATTCGT	Arabidopsis thaliana
	AT1G01720	AT1G07795	248	269	-	7.37e-06	GACGTGTATATTTCTCATTCGT	Arabidopsis thaliana
	AT1G01720	AT1G08520	508	529	+	1.85e-07	GACGTGTGGGAGATGCACACTC	Arabidopsis thaliana
	AT1G01720	AT1G09890	537	558	-	8.28e-06	TCCGTGCACGACATTGATTCGC	Arabidopsis thaliana
	AT1G01720	AT1G16510	548	569	+	2.98e-06	GTCGTGAACAACTTGTCTAGTG	Arabidopsis thaliana
	AT1G01720	AT1G16705	515	536	+	6.75e-06	TCCGTGGTGAACACGCTCTTCG	Arabidopsis thaliana
	AT1G01720	AT1G18520	451	472	-	9.41e-06	TACGTGTTGATGTTTCCAACTC	Arabidopsis thaliana
	AT1G01720	AT1G20990	1257	1278	-	7.05e-06	TACGTGAAAATTATGGCTTGCA	Arabidopsis thaliana
	AT1G01720	AT1G30320	1457	1478	+	6.55e-06	GGCGTGCACAGTCCTCCATCTT	Arabidopsis thaliana
	AT1G01720	AT1G54570	815	836	-	7.16e-06	GACGTGTTCAAATAGGTTCCGC	Arabidopsis thaliana
	AT1G01720	AT1G55865	486	507	+	9.82e-06	GCCGTGTAGCATTTTCAAACGC	Arabidopsis thaliana
	AT1G01720	AT1G59730	658	679	+	1.75e-06	GACGTGCATTTCTTGTCCCCCA	Arabidopsis thaliana
	AT1G01720	AT1G60600	1045	1066	+	5.07e-06	GTCGTGTGCGATATGTCAAGCT	Arabidopsis thaliana
	AT1G01720	AT1G63450	1136	1157	-	6.17e-06	TACGTAGTTGAGACGGATTCTT	Arabidopsis thaliana
	AT1G01720	AT1G66850	913	934	-	8.52e-06	GACGTGAACCAATCATCATCAT	Arabidopsis thaliana
	AT1G01720	AT1G69540	418	439	+	3.28e-06	GACGTGATTGTATTGTCTATTT	Arabidopsis thaliana
	AT1G01720	AT1G71760	985	1006	-	8.4e-06	TGCGTGATGGATCTGGATTTGG	Arabidopsis thaliana
	AT1G01720	AT1G72545	174	195	-	4.92e-06	GACGTGTAGGAAAACTCTTCTG	Arabidopsis thaliana
	AT1G01720	AT1G73910	592	613	-	2.25e-06	TACGTAAACAACACTTCTACTT	Arabidopsis thaliana
	AT1G01720	AT1G74020	181	202	-	4.7e-06	TACGTGACTCAAATGTTTTCCC	Arabidopsis thaliana
	AT1G01720	AT1G79790	1435	1456	+	8.04e-06	GACGTGGACCAATCACCTTCTC	Arabidopsis thaliana
	AT1G01720	AT1G79850	1046	1067	-	8.27e-07	GGCGTGTTCCTCTTGTTCCCCG	Arabidopsis thaliana
	AT1G01720	AT2G14080	986	1007	-	2.25e-06	GCCGTGAGCGCCTAGTCGACCG	Arabidopsis thaliana
	AT1G01720	AT2G15695	28	49	+	5.47e-06	GACGTGATAGTCTCTTCCAGCT	Arabidopsis thaliana
	AT1G01720	AT2G20890	787	808	-	5e-06	GCCGTGCTCGAATCATCCTCTC	Arabidopsis thaliana
	AT1G01720	AT2G21620	205	226	+	1.47e-06	GACGTGGTGGGATTGGCCAGCG	Arabidopsis thaliana
	AT1G01720	AT2G37450	1074	1095	+	1.6e-06	AACGTGAAAATCTTGTCCTCTT	Arabidopsis thaliana
	AT1G01720	AT2G42170	442	463	-	5.35e-07	TACGTGTCCAATATGTCTTGGT	Arabidopsis thaliana
	AT1G01720	AT2G43040	1058	1079	-	8.64e-06	GACGTATACATTTCGACGACGA	Arabidopsis thaliana
	AT1G01720	AT2G45570	1479	1500	+	4.15e-06	TACGTATTTAAGTTGGCTTTTG	Arabidopsis thaliana
	AT1G01720	AT2G47730	1151	1172	+	3.28e-06	GGCGTGAAGAAAACGCGCTCTT	Arabidopsis thaliana
	AT1G01720	AT2G47800	756	777	-	1.15e-06	GTCGTGTGAGATTTGTCTTCCA	Arabidopsis thaliana
	AT1G01720	AT3G02490	150	171	-	4.92e-06	TACGTGGTTCTCTCGATTTCTG	Arabidopsis thaliana
	AT1G01720	AT3G05390	948	969	-	5.64e-06	GACGTGTCCGTTCTTCTCTCCT	Arabidopsis thaliana
	AT1G01720	AT3G09710	1425	1446	+	9.15e-06	GACGTGTGCATTATGTATATGT	Arabidopsis thaliana
	AT1G01720	AT3G09860	1398	1419	+	8.16e-06	TTCGTGTCGTTTTTGGATTCCT	Arabidopsis thaliana
	AT1G01720	AT3G10060	1238	1259	+	1.3e-06	TACGTGACCGGTTTGGTTTTTT	Arabidopsis thaliana
	AT1G01720	AT3G10770	1037	1058	+	1.5e-06	GACGTGTTTCATTTGGAAATTT	Arabidopsis thaliana
	AT1G01720	AT3G11415	1284	1305	-	3.07e-06	GACGTGTGTGTCACGCTCTGGT	Arabidopsis thaliana
	AT1G01720	AT3G12050	275	296	-	4.15e-06	GACGTGCCCAAAATGGCCAAGT	Arabidopsis thaliana
	AT1G01720	AT3G20160	709	730	+	1.58e-06	GACGTGAAAGACACGGTGCCTC	Arabidopsis thaliana
	AT1G01720	AT3G26240	1428	1449	+	3.84e-06	GACGTGGTCGGCTCGTCTCGGA	Arabidopsis thaliana
	AT1G01720	AT3G27340	156	177	-	7.93e-06	TGCGTGTACGGTTGGGATTTCG	Arabidopsis thaliana
	AT1G01720	AT3G49840	182	203	-	8.4e-06	TACGTGAAAAAGAAGCAATCTT	Arabidopsis thaliana
	AT1G01720	AT3G53230	976	997	-	8.04e-06	GCCGTGAGGAGCTCGGTGTTCA	Arabidopsis thaliana
	AT1G01720	AT3G61198	1467	1488	-	8.89e-06	GTCGTGACCAACAATGCTTCCT	Arabidopsis thaliana
	AT1G01720	AT3G63480	1079	1100	+	9.28e-06	TCCGTGTCGAGGTCAGCCTCAG	Arabidopsis thaliana
	AT1G01720	AT4G01030	152	173	+	8.4e-06	TCCGTGAGGAATTCAGATTCTC	Arabidopsis thaliana
	AT1G01720	AT4G03205	738	759	-	7.37e-06	GCCGTGTTGAGGTAGGATTCAG	Arabidopsis thaliana
	AT1G01720	AT4G13420	1363	1384	+	6.08e-06	TACGTGTTTGAGACGCGTCCCT	Arabidopsis thaliana
	AT1G01720	AT4G14690	91	112	+	5e-06	GACGTGAACATTTTTTCGTCCT	Arabidopsis thaliana
	AT1G01720	AT4G15550	27	48	+	2.57e-06	TACGTGACGATCAGGTTTTCTT	Arabidopsis thaliana
	AT1G01720	AT4G15680	1107	1128	+	2.45e-06	TACGTGTAATATTTGGTAACCA	Arabidopsis thaliana
	AT1G01720	AT4G25434	1375	1396	+	5.9e-06	GACGTGTGGGACTACGTCACTC	Arabidopsis thaliana
	AT1G01720	AT4G26095	1099	1120	+	7.93e-06	GCCGTACAGGTGACGTCAGCCG	Arabidopsis thaliana
	AT1G01720	AT4G26095	462	483	+	2.79e-06	TACGTGTTTGACTGGACAATCT	Arabidopsis thaliana
	AT1G01720	AT4G27740	222	243	-	4.63e-06	GCCGTATATAGTTCGGTTCCTG	Arabidopsis thaliana
	AT1G01720	AT4G30290	746	767	+	1.3e-06	TCCGTGGATTGCACGGCATCTT	Arabidopsis thaliana
	AT1G01720	AT4G30310	721	742	-	1.3e-06	TCCGTGGATTGCACGGCATCTT	Arabidopsis thaliana
	AT1G01720	AT4G31248	1217	1238	-	3.33e-06	TTCGTATTCAACTTGTCCACTT	Arabidopsis thaliana
	AT1G01720	AT4G31530	1412	1433	-	6.65e-06	GCCGTATGGGCTTTGGCCTTGT	Arabidopsis thaliana
	AT1G01720	AT4G31530	818	839	-	1.3e-06	TACGTGATTGATACGAATTCTA	Arabidopsis thaliana
	AT1G01720	AT4G34830	1121	1142	-	7.26e-06	TCCGTGAGTTCTTTGACCTCTT	Arabidopsis thaliana
	AT1G01720	AT5G09440	477	498	-	4.85e-06	TGCGTGGTCCTCTCTTCTTCTG	Arabidopsis thaliana
	AT1G01720	AT5G12270	848	869	+	4.22e-06	TACGTGGAAAAGCCGGATTCTT	Arabidopsis thaliana
	AT1G01720	AT5G14320	365	386	+	5.89e-07	GCCGTGATGGTCATGACTGCTG	Arabidopsis thaliana
	AT1G01720	AT5G14410	204	225	-	2.33e-06	GACGTGAAGGCTTTGGACTGTT	Arabidopsis thaliana
	AT1G01720	AT5G16370	1350	1371	-	1.66e-06	GACGTGCCGGAGTGGTTATCGG	Arabidopsis thaliana
	AT1G01720	AT5G17030	433	454	-	6.08e-06	GCCGTGTGGATCATGCAATGGT	Arabidopsis thaliana
	AT1G01720	AT5G18010	187	208	-	6.46e-06	GACGTGGCTCACTTGACAAATG	Arabidopsis thaliana
	AT1G01720	AT5G24205	1322	1343	-	3.33e-06	GACGTGATTGATTTTTTTTCTT	Arabidopsis thaliana
	AT1G01720	AT5G47060	1307	1328	-	9.68e-06	TTCGTGACTTACTCGTCCTTCG	Arabidopsis thaliana
	AT1G01720	AT5G47920	1084	1105	+	1.35e-06	GACGTACCAAACATGACTTCTA	Arabidopsis thaliana
	AT1G01720	AT5G48410	1440	1461	-	8.4e-06	GCCGTGTTTTGTTTTTCATCTG	Arabidopsis thaliana
	AT1G01720	AT5G49280	1187	1208	+	5.9e-06	TACGTGACGTCTTTGCCCCCGA	Arabidopsis thaliana
	AT1G01720	AT5G52780	987	1008	+	1.09e-06	GCCGTATCGCTCAAGTCTTCTG	Arabidopsis thaliana
	AT1G01720	AT5G53380	1185	1206	-	3.28e-06	TACGTGTGTTATACGGCTAACT	Arabidopsis thaliana
	AT1G01720	AT5G53380	563	584	+	5.73e-06	GACGTGCATGTTTTGATATCCA	Arabidopsis thaliana
	AT1G01720	AT5G54300	1425	1446	-	9.82e-06	TCCGTGTTTGTGTGGGCTTTTT	Arabidopsis thaliana
	AT1G01720	AT5G56980	956	977	-	1.66e-06	GACGTGTGGACCAAGTCATCTC	Arabidopsis thaliana
	AT1G01720	AT5G63790	234	255	+	1.97e-06	TGCGTATACGACATTGCAACTG	Arabidopsis thaliana
	AT1G01720	AT5G66420	266	287	-	4.77e-06	GTCGTGTTGAAATCGTTATCCG	Arabidopsis thaliana
	AT1G02065	AT1G02980	1269	1284	-	8.06e-06	TATTATGTACCTTAAC	Arabidopsis thaliana
	AT1G02065	AT1G04120	153	168	-	1.97e-06	TTTTTTGTACCACTTT	Arabidopsis thaliana
	AT1G02065	AT1G04130	640	655	+	1.97e-06	TTTTTTGTACCACTTT	Arabidopsis thaliana
	AT1G02065	AT1G05675	250	265	-	7.62e-07	TATTCTGTACCTTTTC	Arabidopsis thaliana
	AT1G02065	AT1G09950	682	697	+	9.99e-06	TAATACGTACTTTATT	Arabidopsis thaliana
	AT1G02065	AT1G10580	1173	1188	-	4.9e-06	TTTTCCGTACTCTCTC	Arabidopsis thaliana
	AT1G02065	AT1G14205	1394	1409	-	3.26e-06	ATGTTCGTACCTTTAT	Arabidopsis thaliana
	AT1G02065	AT1G15890	516	531	+	2.19e-06	TTCTGCGTACCCCTTC	Arabidopsis thaliana
	AT1G02065	AT1G19396	77	92	+	3.26e-06	GTGTATGTACCCTTTT	Arabidopsis thaliana
	AT1G02065	AT1G19464	186	201	+	9.35e-07	TGGTCCGTACCCTAAA	Arabidopsis thaliana
	AT1G02065	AT1G32990	1250	1265	-	8.06e-06	TTTTATGTACTCTTTT	Arabidopsis thaliana
	AT1G02065	AT1G35420	388	403	+	7.89e-06	AGGTTTGTACCTTAAT	Arabidopsis thaliana
	AT1G02065	AT1G67080	845	860	+	7.33e-06	ATTTTTGTACCATTTA	Arabidopsis thaliana
	AT1G02065	AT1G79310	472	487	+	9.35e-07	TTTTTCGTACCCTAAT	Arabidopsis thaliana
	AT1G02065	AT2G23050	759	774	+	9.36e-08	TTTTACGTACCCTTTC	Arabidopsis thaliana
	AT1G02065	AT2G37040	1242	1257	-	4.27e-06	TTTACTGTACCATTTT	Arabidopsis thaliana
	AT1G02065	AT2G42388	988	1003	+	4.79e-06	TTTTCTGTACTCTTTT	Arabidopsis thaliana
	AT1G02065	AT2G43050	969	984	-	6.12e-06	TTGTATGTACTTTATT	Arabidopsis thaliana
	AT1G02065	AT3G04115	715	730	-	5.25e-06	ATGTTTGTACCCCAAT	Arabidopsis thaliana
	AT1G02065	AT3G20050	119	134	+	5.91e-07	TTTTATGTACCCTTTC	Arabidopsis thaliana
	AT1G02065	AT3G22060	561	576	-	3.87e-06	TTGGTCGTACCATATT	Arabidopsis thaliana
	AT1G02065	AT3G24310	1356	1371	-	8.41e-06	AGTTGTGTACCTTTTA	Arabidopsis thaliana
	AT1G02065	AT3G46620	558	573	-	9.32e-06	ATTTACGTACCATTAT	Arabidopsis thaliana
	AT1G02065	AT3G48260	34	49	+	6.85e-06	AGGATCGTACCATTTT	Arabidopsis thaliana
	AT1G02065	AT3G51420	1257	1272	-	5.8e-06	TGTAACGTACCACTTC	Arabidopsis thaliana
	AT1G02065	AT3G51420	724	739	-	8.06e-06	TGAAACGTACCACTTT	Arabidopsis thaliana
	AT1G02065	AT3G53260	419	434	+	7.23e-07	TACTACGTACCCTATT	Arabidopsis thaliana
	AT1G02065	AT3G59760	1416	1431	-	6.85e-06	TTATTCGTACCTTCAT	Arabidopsis thaliana
	AT1G02065	AT3G60500	1037	1052	-	9.99e-06	TTTTCTGTACTTTCTT	Arabidopsis thaliana
	AT1G02065	AT3G63190	1383	1398	+	8.24e-06	ATCACCGTACCTTCTT	Arabidopsis thaliana
	AT1G02065	AT4G16760	467	482	+	9.32e-06	TTCTACGTACCATAAT	Arabidopsis thaliana
	AT1G02065	AT4G16890	806	821	-	6.7e-06	GAGTTCGTACCATTTT	Arabidopsis thaliana
	AT1G02065	AT4G18250	1174	1189	-	5.8e-06	ATTATTGTACCCTATC	Arabidopsis thaliana
	AT1G02065	AT4G19550	1457	1472	-	5.37e-06	ATATTTGTACCCTCTT	Arabidopsis thaliana
	AT1G02065	AT4G29700	1255	1270	+	8.06e-06	TTTTTTGTACTTCATT	Arabidopsis thaliana
	AT1G02065	AT4G36090	780	795	+	3.12e-07	TATTTCGTACCCTTTC	Arabidopsis thaliana
	AT1G02065	AT4G38860	799	814	-	8.58e-06	TTAAATGTACCCCTTA	Arabidopsis thaliana
	AT1G02065	AT5G02380	44	59	-	6.28e-06	TTTTATGTACCTTAAA	Arabidopsis thaliana
	AT1G02065	AT5G03830	127	142	-	3.58e-06	TAGTACGTACCATCTA	Arabidopsis thaliana
	AT1G02065	AT5G06110	505	520	-	8.92e-06	ATTTGTGTACCTTCTC	Arabidopsis thaliana
	AT1G02065	AT5G19140	791	806	+	4.39e-06	TATACTGTACCCTTTA	Arabidopsis thaliana
	AT1G02065	AT5G19190	304	319	+	4.95e-07	TTTTTTGTACCTTTTT	Arabidopsis thaliana
	AT1G02065	AT5G22140	312	327	+	1.9e-06	TTATGCGTACCCCTTA	Arabidopsis thaliana
	AT1G02065	AT5G24760	1016	1031	-	3.51e-07	TTTTATGTACCCTTTT	Arabidopsis thaliana
	AT1G02065	AT5G44570	317	332	-	1.44e-06	ATCTACGTACCTTATT	Arabidopsis thaliana
	AT1G02065	AT5G51530	119	134	-	4.95e-07	ATTTCTGTACCCTTTT	Arabidopsis thaliana
	AT1G02065	AT5G53380	1348	1363	+	5.65e-06	AATTACGTACCTTAAT	Arabidopsis thaliana
	AT1G02065	AT5G59230	1080	1095	+	3.87e-06	ATATTTGTACCCTATA	Arabidopsis thaliana
	AT1G02065	AT5G59480	845	860	+	5.25e-06	ATCTATGTACCTTTTT	Arabidopsis thaliana
	AT1G02230	AT1G01060	359	372	-	5.5e-06	CTTCCCCCACAAGA	Arabidopsis thaliana
	AT1G02230	AT1G01725	1282	1295	-	8.62e-06	CTTCCAGCACAAGC	Arabidopsis thaliana
	AT1G02230	AT1G02335	497	510	+	5.76e-06	CTTATTTCCCAAGT	Arabidopsis thaliana
	AT1G02230	AT1G03130	366	379	-	5.8e-06	CTTCCTGCATAAGT	Arabidopsis thaliana
	AT1G02230	AT1G05330	627	640	+	4.43e-06	CTTGTCTCATAAGC	Arabidopsis thaliana
	AT1G02230	AT1G06423	82	95	-	9.85e-06	CTTCTTCACCAAGA	Arabidopsis thaliana
	AT1G02230	AT1G08440	156	169	-	8e-06	CTTCATCGGCAAGT	Arabidopsis thaliana
	AT1G02230	AT1G12855	1409	1422	-	3.85e-06	CTTGCTATGCAAGT	Arabidopsis thaliana
	AT1G02230	AT1G12855	1410	1423	+	6.52e-06	CTTGCATAGCAAGC	Arabidopsis thaliana
	AT1G02230	AT1G15290	789	802	+	8e-06	CTTGTGCACCAAGG	Arabidopsis thaliana
	AT1G02230	AT1G15430	1243	1256	-	4.89e-06	CTTCCTTAATAAGT	Arabidopsis thaliana
	AT1G02230	AT1G15430	150	163	-	8.49e-06	CTTCTGAGACAAGC	Arabidopsis thaliana
	AT1G02230	AT1G17030	177	190	+	4.71e-07	CTTGTTCCCCAAGC	Arabidopsis thaliana
	AT1G02230	AT1G18170	1249	1262	-	7.48e-06	CTTCTTCATCAAGC	Arabidopsis thaliana
	AT1G02230	AT1G23520	617	630	-	2.46e-07	CTTGTTTCACAAGT	Arabidopsis thaliana
	AT1G02230	AT1G27480	905	918	+	7.63e-06	CTTCTGCTTCAAGT	Arabidopsis thaliana
	AT1G02230	AT1G28610	1195	1208	-	1.57e-06	CTTGTTGTACAAGC	Arabidopsis thaliana
	AT1G02230	AT1G28610	1196	1209	+	1.34e-06	CTTGTACAACAAGT	Arabidopsis thaliana
	AT1G02230	AT1G29300	1332	1345	-	2.37e-06	CTTCTTTCACAAGG	Arabidopsis thaliana
	AT1G02230	AT1G32990	290	303	+	2.28e-06	CTTCTTTTGCAAGG	Arabidopsis thaliana
	AT1G02230	AT1G36070	170	183	-	4.65e-06	CTTCCTCTCCAAGG	Arabidopsis thaliana
	AT1G02230	AT1G49150	1462	1475	+	1.38e-06	CTTGTGCCCCAAGC	Arabidopsis thaliana
	AT1G02230	AT1G52220	931	944	-	9.03e-06	CTTGCAGAGCAAGT	Arabidopsis thaliana
	AT1G02230	AT1G52220	932	945	+	1.13e-07	CTTGCTCTGCAAGC	Arabidopsis thaliana
	AT1G02230	AT1G53470	75	88	-	3.61e-06	CTTATCTTACAAGT	Arabidopsis thaliana
	AT1G02230	AT1G56200	467	480	-	1.29e-06	CTTCTTCAACAAGG	Arabidopsis thaliana
	AT1G02230	AT1G60600	1143	1156	+	1.57e-06	CTTGTTTCCCAAGT	Arabidopsis thaliana
	AT1G02230	AT1G62935	1315	1328	-	1.19e-06	CTTGCTGCGCAAGT	Arabidopsis thaliana
	AT1G02230	AT1G62935	1316	1329	+	7.89e-06	CTTGCGCAGCAAGA	Arabidopsis thaliana
	AT1G02230	AT1G63360	1053	1066	-	2.16e-08	CTTGTTCGGCAAGT	Arabidopsis thaliana
	AT1G02230	AT1G63360	1054	1067	+	4.65e-06	CTTGCCGAACAAGT	Arabidopsis thaliana
	AT1G02230	AT1G66910	831	844	-	4.16e-06	CTTGCTTACCAAGT	Arabidopsis thaliana
	AT1G02230	AT1G68340	18	31	-	1.25e-06	CTTCTCCTGCAAGG	Arabidopsis thaliana
	AT1G02230	AT1G69540	691	704	-	7.26e-06	CTTCCGACACAAGT	Arabidopsis thaliana
	AT1G02230	AT1G70990	151	164	+	4.76e-06	CTTCTCACACAAGT	Arabidopsis thaliana
	AT1G02230	AT1G71770	330	343	+	7.31e-06	CTTCTTCAAGAAGT	Arabidopsis thaliana
	AT1G02230	AT1G71770	459	472	+	9.09e-06	CTTCCTTGGCAAGA	Arabidopsis thaliana
	AT1G02230	AT1G73510	260	273	+	6.85e-06	CTTGTTTTCTAAGT	Arabidopsis thaliana
	AT1G02230	AT1G74875	799	812	-	1.37e-06	CTTGTTCAATAAGC	Arabidopsis thaliana
	AT1G02230	AT1G74875	800	813	+	6.22e-06	CTTATTGAACAAGT	Arabidopsis thaliana
	AT1G02230	AT1G75100	1236	1249	-	1.59e-06	CTTGCTTAACAAGC	Arabidopsis thaliana
	AT1G02230	AT1G75125	622	635	-	9.03e-06	CTTCTATCCCAAGC	Arabidopsis thaliana
	AT1G02230	AT1G76650	81	94	+	4.49e-06	CTTACTCTCCAAGC	Arabidopsis thaliana
	AT1G02230	AT2G01755	952	965	-	1.04e-07	CTTCTTCAACAAGT	Arabidopsis thaliana
	AT1G02230	AT2G04270	164	177	-	9.79e-06	CTTGTACTCTAAGT	Arabidopsis thaliana
	AT1G02230	AT2G05380	925	938	-	1.84e-07	CTTCCTCAACAAGT	Arabidopsis thaliana
	AT1G02230	AT2G06520	756	769	+	9.85e-06	CTTGTTAGCCAAGT	Arabidopsis thaliana
	AT1G02230	AT2G08330	1418	1431	-	6.98e-06	CTTGTGTACCAAGC	Arabidopsis thaliana
	AT1G02230	AT2G18193	1428	1441	+	6.13e-08	CTTCCTCTGCAAGT	Arabidopsis thaliana
	AT1G02230	AT2G23120	597	610	-	4.36e-06	CTTGCATTACAAGT	Arabidopsis thaliana
	AT1G02230	AT2G25605	441	454	-	2.67e-06	CTTCTCTCGTAAGT	Arabidopsis thaliana
	AT1G02230	AT2G25605	889	902	+	2.37e-06	CTTCTTCTCTAAGT	Arabidopsis thaliana
	AT1G02230	AT2G27960	348	361	+	5.63e-06	CTTCCTCCGGAAGT	Arabidopsis thaliana
	AT1G02230	AT2G29320	608	621	+	5.14e-06	CTTCTCTTATAAGC	Arabidopsis thaliana
	AT1G02230	AT2G35390	191	204	+	3.82e-06	CTTGCTTTCCAAGC	Arabidopsis thaliana
	AT1G02230	AT2G37330	280	293	-	3.4e-06	CTTCCCGTGCAAGC	Arabidopsis thaliana
	AT1G02230	AT2G37330	603	616	-	7.11e-06	CTTCTTTTACAAGA	Arabidopsis thaliana
	AT1G02230	AT2G38490	1382	1395	+	5.85e-06	CTTACGTGGCAAGT	Arabidopsis thaliana
	AT1G02230	AT2G42190	9	22	+	5.31e-06	CTTCTCCAGCAAGA	Arabidopsis thaliana
	AT1G02230	AT2G45350	1092	1105	-	7.3e-07	CTTCCTCCATAAGT	Arabidopsis thaliana
	AT1G02230	AT2G47000	305	318	+	2.68e-07	CTTGTTCCCCAAGT	Arabidopsis thaliana
	AT1G02230	AT3G01040	180	193	-	2.25e-06	CTTGTTTGCCAAGT	Arabidopsis thaliana
	AT1G02230	AT3G08943	749	762	-	7.63e-06	CTTCTTCGAGAAGC	Arabidopsis thaliana
	AT1G02230	AT3G10930	820	833	-	2.68e-07	CTTGTTCCCCAAGT	Arabidopsis thaliana
	AT1G02230	AT3G11320	267	280	-	6.92e-06	CTTCCTCGTCAAGT	Arabidopsis thaliana
	AT1G02230	AT3G12670	978	991	+	3.06e-06	CTTCTTCAGCAAGA	Arabidopsis thaliana
	AT1G02230	AT3G13910	480	493	+	2.28e-06	CTTGTTTTGCAAGG	Arabidopsis thaliana
	AT1G02230	AT3G17626	1055	1068	+	8.82e-06	CTTCCTGAGCAAGG	Arabidopsis thaliana
	AT1G02230	AT3G18680	580	593	+	3.06e-06	CTTCTCCCGCAAGA	Arabidopsis thaliana
	AT1G02230	AT3G20680	1179	1192	+	4.65e-06	CTTATGCTCCAAGT	Arabidopsis thaliana
	AT1G02230	AT3G24310	449	462	+	5.46e-06	CTTGTGTAGTAAGT	Arabidopsis thaliana
	AT1G02230	AT3G26720	1337	1350	+	3.87e-07	CTTCTCCAACAAGC	Arabidopsis thaliana
	AT1G02230	AT3G26900	22	35	+	2.6e-06	CTTCTTCCCCAAGG	Arabidopsis thaliana
	AT1G02230	AT3G32030	668	681	+	8.82e-06	CTTGTGCAATAAGG	Arabidopsis thaliana
	AT1G02230	AT3G44610	325	338	+	3.49e-06	CTTCTATGACAAGT	Arabidopsis thaliana
	AT1G02230	AT3G52525	272	285	-	4.25e-06	CTTGCTTTACAAGG	Arabidopsis thaliana
	AT1G02230	AT3G54560	422	435	-	3.03e-06	CTTCCTCCCTAAGT	Arabidopsis thaliana
	AT1G02230	AT3G56910	519	532	-	9.91e-06	CTTATTTGATAAGC	Arabidopsis thaliana
	AT1G02230	AT3G56940	975	988	-	1.12e-06	CTTCTCTAGCAAGT	Arabidopsis thaliana
	AT1G02230	AT3G58790	826	839	-	8.78e-06	CTTATTTTATAAGC	Arabidopsis thaliana
	AT1G02230	AT3G63480	135	148	+	8.93e-06	CTTATTTGCCAAGC	Arabidopsis thaliana
	AT1G02230	AT4G03180	1397	1410	-	3.65e-06	CTTGCCCAATAAGC	Arabidopsis thaliana
	AT1G02230	AT4G03180	1398	1411	+	5.71e-06	CTTATTGGGCAAGC	Arabidopsis thaliana
	AT1G02230	AT4G03205	1267	1280	+	2.78e-06	CTTGCTTTCCAAGT	Arabidopsis thaliana
	AT1G02230	AT4G04610	26	39	+	3.03e-06	CTTGTTCGACAAGA	Arabidopsis thaliana
	AT1G02230	AT4G05010	1355	1368	+	5.24e-06	CTTCCTCACTAAGT	Arabidopsis thaliana
	AT1G02230	AT4G06250	1206	1219	+	7.31e-06	CTTCTCCCAGAAGT	Arabidopsis thaliana
	AT1G02230	AT4G09040	587	600	-	1.59e-06	CTTGCTCAGCAAGG	Arabidopsis thaliana
	AT1G02230	AT4G09040	588	601	+	2.12e-06	CTTGCTGAGCAAGT	Arabidopsis thaliana
	AT1G02230	AT4G14103	563	576	+	9.58e-06	CTTATCTTCCAAGT	Arabidopsis thaliana
	AT1G02230	AT4G15545	381	394	-	8.78e-06	CTTTTTCTACAAGT	Arabidopsis thaliana
	AT1G02230	AT4G16162	756	769	+	4.22e-07	CTTGTTCCGTAAGC	Arabidopsis thaliana
	AT1G02230	AT4G16410	76	89	-	3.03e-06	CTTACTTTACAAGT	Arabidopsis thaliana
	AT1G02230	AT4G16760	204	217	+	4.65e-06	CTTGTCCCCCAAGG	Arabidopsis thaliana
	AT1G02230	AT4G17243	1349	1362	+	1.66e-06	CTTATCCAACAAGT	Arabidopsis thaliana
	AT1G02230	AT4G17250	932	945	-	1.66e-06	CTTATCCAACAAGT	Arabidopsis thaliana
	AT1G02230	AT4G17980	476	489	+	9.5e-06	CTTATTTAATAAGT	Arabidopsis thaliana
	AT1G02230	AT4G21190	959	972	+	2.03e-06	CTTCTTCTGCAAGA	Arabidopsis thaliana
	AT1G02230	AT4G23130	1191	1204	+	8.82e-06	CTTCTTTGGTAAGG	Arabidopsis thaliana
	AT1G02230	AT4G27700	450	463	-	2.5e-06	CTTGTCGAGCAAGT	Arabidopsis thaliana
	AT1G02230	AT4G27700	451	464	+	4.55e-06	CTTGCTCGACAAGA	Arabidopsis thaliana
	AT1G02230	AT4G27740	1407	1420	+	2.46e-07	CTTGTTTCACAAGT	Arabidopsis thaliana
	AT1G02230	AT4G27940	1227	1240	+	9.5e-06	CTTGCTGACCAAGC	Arabidopsis thaliana
	AT1G02230	AT4G29700	553	566	-	3.75e-06	CTTGCTTCATAAGC	Arabidopsis thaliana
	AT1G02230	AT4G30230	354	367	-	7.36e-06	CTTACGCTGCAAGG	Arabidopsis thaliana
	AT1G02230	AT4G30910	658	671	-	2.12e-06	CTTCCTGAGCAAGT	Arabidopsis thaliana
	AT1G02230	AT4G30910	659	672	+	8.31e-06	CTTGCTCAGGAAGT	Arabidopsis thaliana
	AT1G02230	AT4G34090	176	189	+	1.15e-06	CTTGTCCCCCAAGC	Arabidopsis thaliana
	AT1G02230	AT4G34131	249	262	+	3.69e-06	CTTCCGGTACAAGT	Arabidopsis thaliana
	AT1G02230	AT4G34320	1414	1427	+	6.15e-07	CTTGTTCTCCAAGC	Arabidopsis thaliana
	AT1G02230	AT4G34380	1155	1168	-	1.02e-06	CTTGTCCCGCAAGG	Arabidopsis thaliana
	AT1G02230	AT4G35590	531	544	+	8.14e-06	CTTGCTGGCCAAGC	Arabidopsis thaliana
	AT1G02230	AT4G36990	305	318	-	7.11e-06	CTTCTTTTACAAGA	Arabidopsis thaliana
	AT1G02230	AT4G36990	526	539	-	1.63e-06	CTTATTTTGCAAGT	Arabidopsis thaliana
	AT1G02230	AT4G38580	254	267	-	6.22e-06	CTTCTCCAACAAGA	Arabidopsis thaliana
	AT1G02230	AT5G04275	1306	1319	+	7.52e-06	CTTCTTCTCCAAGA	Arabidopsis thaliana
	AT1G02230	AT5G08000	1007	1020	+	6.73e-06	CTTCTTGGACAAGG	Arabidopsis thaliana
	AT1G02230	AT5G10695	350	363	+	9.32e-06	CTTCATCAGCAAGT	Arabidopsis thaliana
	AT1G02230	AT5G14150	851	864	-	1.12e-06	CTTGCCTTGCAAGT	Arabidopsis thaliana
	AT1G02230	AT5G17980	314	327	-	9.03e-06	CTTCTCTTGCAAGA	Arabidopsis thaliana
	AT1G02230	AT5G27400	381	394	-	4.85e-06	CTTGTTCACTAAGC	Arabidopsis thaliana
	AT1G02230	AT5G39410	454	467	-	6.02e-06	CTTCTCCTATAAGG	Arabidopsis thaliana
	AT1G02230	AT5G40180	341	354	-	6.1e-06	CTTGCTCTTCAAGT	Arabidopsis thaliana
	AT1G02230	AT5G47200	1112	1125	-	9.37e-06	CTTGCGGTGTAAGT	Arabidopsis thaliana
	AT1G02230	AT5G47200	1113	1126	+	4.79e-06	CTTACACCGCAAGC	Arabidopsis thaliana
	AT1G02230	AT5G47435	1111	1124	-	9.5e-06	CTTACTTTATAAGT	Arabidopsis thaliana
	AT1G02230	AT5G51530	218	231	+	2.84e-06	CTTCTTTGGTAAGC	Arabidopsis thaliana
	AT1G02230	AT5G53770	1106	1119	+	3.39e-06	CTTCCTTGCCAAGT	Arabidopsis thaliana
	AT1G02230	AT5G54240	1280	1293	+	2.28e-06	CTTGCCCACCAAGT	Arabidopsis thaliana
	AT1G02230	AT5G60510	1269	1282	-	2.29e-06	CTTGCCCTACAAGG	Arabidopsis thaliana
	AT1G02230	AT5G60510	470	483	-	1.55e-06	CTTGTGCTGTAAGC	Arabidopsis thaliana
	AT1G02230	AT5G60510	765	778	-	5.14e-06	CTTCTTCGTCAAGT	Arabidopsis thaliana
	AT1G02230	AT5G60790	370	383	+	5.18e-06	CTTCTTGCACAAGG	Arabidopsis thaliana
	AT1G02230	AT5G63790	258	271	-	3.37e-06	CTTGTCTTCCAAGT	Arabidopsis thaliana
	AT1G02230	ATMG01120	983	996	-	7e-06	CTTGCCTGCCAAGC	Arabidopsis thaliana
	AT1G02250	AT1G02335	494	512	+	1.37e-07	TTCCTTATTTCCCAAGTTT	Arabidopsis thaliana
	AT1G02250	AT1G04870	1302	1320	+	4.61e-06	TTGCTTCTGGCCCAAGATT	Arabidopsis thaliana
	AT1G02250	AT1G06267	473	491	-	5.24e-06	TTGCTTTTCCGTTAAGTTA	Arabidopsis thaliana
	AT1G02250	AT1G06273	343	361	-	5.24e-06	TTGCTTTTCCGTTAAGTTA	Arabidopsis thaliana
	AT1G02250	AT1G06277	223	241	-	5.24e-06	TTGCTTTTCCGTTAAGTTA	Arabidopsis thaliana
	AT1G02250	AT1G06580	1280	1298	+	6.86e-06	AACCTTATTTAATAAGCTT	Arabidopsis thaliana
	AT1G02250	AT1G06645	582	600	+	7.81e-06	TAACTTTTGGCACAAGTAA	Arabidopsis thaliana
	AT1G02250	AT1G06645	582	600	-	4.14e-06	TTACTTGTGCCAAAAGTTA	Arabidopsis thaliana
	AT1G02250	AT1G07120	1435	1453	+	8.49e-06	ATGCTTCTTTGGGAAGTAA	Arabidopsis thaliana
	AT1G02250	AT1G08440	154	172	-	8.48e-07	TTACTTCATCGGCAAGTAT	Arabidopsis thaliana
	AT1G02250	AT1G12244	364	382	+	4.69e-07	TTGCTTGTAATCCAAGTTT	Arabidopsis thaliana
	AT1G02250	AT1G12855	1407	1425	+	4.83e-06	TTACTTGCATAGCAAGCAA	Arabidopsis thaliana
	AT1G02250	AT1G12855	1407	1425	-	1.04e-06	TTGCTTGCTATGCAAGTAA	Arabidopsis thaliana
	AT1G02250	AT1G13480	1259	1277	-	2.58e-07	TAACTTCATTAACAAGTTT	Arabidopsis thaliana
	AT1G02250	AT1G14790	16	34	+	2.49e-06	TTACTTTTTCATCAAGTAA	Arabidopsis thaliana
	AT1G02250	AT1G17030	174	192	+	2.95e-07	TCACTTGTTCCCCAAGCTA	Arabidopsis thaliana
	AT1G02250	AT1G17960	1432	1450	+	7.4e-06	AAGCTTGGCCCGCAAGTCA	Arabidopsis thaliana
	AT1G02250	AT1G17970	641	659	-	7.4e-06	AAGCTTGGCCCGCAAGTCA	Arabidopsis thaliana
	AT1G02250	AT1G18980	1403	1421	-	3.48e-06	TTACTTATGGTTCAAGTTT	Arabidopsis thaliana
	AT1G02250	AT1G23520	615	633	-	9.02e-06	TTTCTTGTTTCACAAGTAC	Arabidopsis thaliana
	AT1G02250	AT1G23840	1405	1423	-	7.09e-06	TGACTTGGTCTATAAGTCA	Arabidopsis thaliana
	AT1G02250	AT1G28610	1193	1211	+	1.13e-08	TTGCTTGTACAACAAGTTT	Arabidopsis thaliana
	AT1G02250	AT1G28610	1193	1211	-	7.64e-06	AAACTTGTTGTACAAGCAA	Arabidopsis thaliana
	AT1G02250	AT1G29300	1330	1348	-	1.04e-06	AAGCTTCTTTCACAAGGAT	Arabidopsis thaliana
	AT1G02250	AT1G29450	225	243	+	5.24e-06	TTGCTTTTCCGTTAAGTTA	Arabidopsis thaliana
	AT1G02250	AT1G29465	834	852	-	5.24e-06	TTGCTTTTCCGTTAAGTTA	Arabidopsis thaliana
	AT1G02250	AT1G29500	488	506	+	1.5e-06	TTGCTTTTCCGATAAGTTA	Arabidopsis thaliana
	AT1G02250	AT1G32990	287	305	+	1.43e-07	TAACTTCTTTTGCAAGGTT	Arabidopsis thaliana
	AT1G02250	AT1G32990	822	840	-	5.3e-06	TTACTTCTGACTGAAGTTT	Arabidopsis thaliana
	AT1G02250	AT1G36070	168	186	-	3.7e-06	TTTCTTCCTCTCCAAGGAA	Arabidopsis thaliana
	AT1G02250	AT1G58370	284	302	+	1.08e-06	TTGCTTCTAATCCAAGCTA	Arabidopsis thaliana
	AT1G02250	AT1G59720	934	952	-	4.21e-07	TTACTTGGTCTCCAAGCTT	Arabidopsis thaliana
	AT1G02250	AT1G60600	1140	1158	+	1.11e-06	AAACTTGTTTCCCAAGTAA	Arabidopsis thaliana
	AT1G02250	AT1G60600	1140	1158	-	9.95e-07	TTACTTGGGAAACAAGTTT	Arabidopsis thaliana
	AT1G02250	AT1G61260	226	244	-	7.95e-07	TAGCTTCTGCATTAAGTAT	Arabidopsis thaliana
	AT1G02250	AT1G63295	66	84	-	6.08e-06	TATCTTATTTCTCAAGCTA	Arabidopsis thaliana
	AT1G02250	AT1G63360	1051	1069	-	1.89e-06	ATACTTGTTCGGCAAGTCT	Arabidopsis thaliana
	AT1G02250	AT1G66910	829	847	-	3.94e-06	CACCTTGCTTACCAAGTTA	Arabidopsis thaliana
	AT1G02250	AT1G68340	16	34	-	4.34e-06	TTGCTTCTCCTGCAAGGGA	Arabidopsis thaliana
	AT1G02250	AT1G70990	148	166	+	1.74e-06	TTTCTTCTCACACAAGTAA	Arabidopsis thaliana
	AT1G02250	AT1G71360	475	493	+	3.75e-06	TAACTTATGTCCTAAGTAA	Arabidopsis thaliana
	AT1G02250	AT1G71360	475	493	-	6.42e-06	TTACTTAGGACATAAGTTA	Arabidopsis thaliana
	AT1G02250	AT1G72545	232	250	+	4.39e-06	TTTCTTCATCACCAAGGTA	Arabidopsis thaliana
	AT1G02250	AT1G73300	896	914	+	7.48e-06	TTCCTTGGGACTCAAGCTT	Arabidopsis thaliana
	AT1G02250	AT1G73510	257	275	+	2.99e-06	AAGCTTGTTTTCTAAGTAA	Arabidopsis thaliana
	AT1G02250	AT1G74875	797	815	+	7.4e-06	AAGCTTATTGAACAAGTAA	Arabidopsis thaliana
	AT1G02250	AT1G74875	797	815	-	9.86e-08	TTACTTGTTCAATAAGCTT	Arabidopsis thaliana
	AT1G02250	AT1G75100	1234	1252	-	5.13e-06	TATCTTGCTTAACAAGCAT	Arabidopsis thaliana
	AT1G02250	AT2G01755	950	968	-	8.84e-06	AATCTTCTTCAACAAGTTG	Arabidopsis thaliana
	AT1G02250	AT2G02765	827	845	+	9.21e-06	TTGCTTCTAGCTCAAGGAA	Arabidopsis thaliana
	AT1G02250	AT2G03390	18	36	+	2.2e-06	TTGCTTCTAGGTCAAGTTT	Arabidopsis thaliana
	AT1G02250	AT2G05380	923	941	-	1.01e-07	ATACTTCCTCAACAAGTTT	Arabidopsis thaliana
	AT1G02250	AT2G08330	1416	1434	-	4.66e-06	TTTCTTGTGTACCAAGCAA	Arabidopsis thaliana
	AT1G02250	AT2G15042	1234	1252	-	9.12e-06	TACCTTAACTAATAAGTTA	Arabidopsis thaliana
	AT1G02250	AT2G15230	610	628	+	6.42e-06	TCCCTTGTTTCTCAAGGAA	Arabidopsis thaliana
	AT1G02250	AT2G15370	604	622	-	1.39e-06	AAACTTCTTTACCAAGGTT	Arabidopsis thaliana
	AT1G02250	AT2G18193	1425	1443	+	4.61e-07	TTCCTTCCTCTGCAAGTCT	Arabidopsis thaliana
	AT1G02250	AT2G21620	385	403	-	5.07e-06	ATCCTTTTTATACAAGTTT	Arabidopsis thaliana
	AT1G02250	AT2G23120	595	613	+	8.93e-06	ACACTTGTAATGCAAGTTT	Arabidopsis thaliana
	AT1G02250	AT2G30660	877	895	+	9.59e-06	TATCTTGATCATCAAGTAT	Arabidopsis thaliana
	AT1G02250	AT2G32640	212	230	+	1.48e-06	TTGCTTAAGCCACAAGTAA	Arabidopsis thaliana
	AT1G02250	AT2G32740	402	420	+	5.18e-06	TTTCTTCTACAACAAGATA	Arabidopsis thaliana
	AT1G02250	AT2G34790	1448	1466	+	8.31e-06	CTGCTTATTTTTCAAGTAA	Arabidopsis thaliana
	AT1G02250	AT2G39350	419	437	+	6.57e-06	TGACTTACTCAATAAGGTT	Arabidopsis thaliana
	AT1G02250	AT2G39350	450	468	+	9.59e-06	TCTCTTGTCATATAAGTTT	Arabidopsis thaliana
	AT1G02250	AT2G41340	570	588	-	4.95e-06	TATCTTCTTTTTCAAGCAA	Arabidopsis thaliana
	AT1G02250	AT2G41410	14	32	+	2.2e-06	TTCCTTAGTTTACAAGTAA	Arabidopsis thaliana
	AT1G02250	AT2G42190	1353	1371	+	3.66e-06	TCACTTAGTCTACAAGCTA	Arabidopsis thaliana
	AT1G02250	AT2G43050	1069	1087	+	5.24e-06	TTGCTTCACCCTTAAGGTT	Arabidopsis thaliana
	AT1G02250	AT2G44230	420	438	+	1.5e-06	TAACTTCAGTGGCAAGTTA	Arabidopsis thaliana
	AT1G02250	AT2G45350	1090	1108	-	2.59e-06	TGACTTCCTCCATAAGTCA	Arabidopsis thaliana
	AT1G02250	AT2G45570	51	69	+	7.72e-06	TTTCTTGATTTGCAAGGTA	Arabidopsis thaliana
	AT1G02250	AT2G45760	616	634	+	9.12e-06	TTCCTTCAGAAACAAGTCA	Arabidopsis thaliana
	AT1G02250	AT2G47000	302	320	+	3.15e-06	TAACTTGTTCCCCAAGTAG	Arabidopsis thaliana
	AT1G02250	AT3G03180	465	483	+	8.22e-06	CTTCTTCTTCTTCAAGGTA	Arabidopsis thaliana
	AT1G02250	AT3G03660	1409	1427	-	6.01e-07	TTCCTTGTTTATTAAGTTA	Arabidopsis thaliana
	AT1G02250	AT3G07200	142	160	+	4.66e-06	TTTCTTGCATCTCAAGTTT	Arabidopsis thaliana
	AT1G02250	AT3G09160	515	533	-	2.17e-06	TAGCTTCTACAAGAAGCTT	Arabidopsis thaliana
	AT1G02250	AT3G09210	139	157	+	9.4e-06	TTCCTTCTTCGACACGTTA	Arabidopsis thaliana
	AT1G02250	AT3G10930	818	836	-	8.49e-06	CTTCTTGTTCCCCAAGTCT	Arabidopsis thaliana
	AT1G02250	AT3G11320	265	283	-	1.46e-06	ATCCTTCCTCGTCAAGTTA	Arabidopsis thaliana
	AT1G02250	AT3G12530	879	897	-	6.08e-06	TCCCTTCAACAACAAGTAA	Arabidopsis thaliana
	AT1G02250	AT3G13910	477	495	+	7.4e-06	TTTCTTGTTTTGCAAGGCA	Arabidopsis thaliana
	AT1G02250	AT3G14940	675	693	-	4.45e-07	TTGCTTTTACAACAAGTTT	Arabidopsis thaliana
	AT1G02250	AT3G18680	577	595	+	1.64e-06	TTGCTTCTCCCGCAAGAAA	Arabidopsis thaliana
	AT1G02250	AT3G22370	24	42	-	5.96e-08	TTGCTTCTTCCTCAAGGTA	Arabidopsis thaliana
	AT1G02250	AT3G24310	446	464	-	3.23e-06	TCACTTACTACACAAGTTT	Arabidopsis thaliana
	AT1G02250	AT3G26300	929	947	-	6.22e-06	TTGCTTCTCTTGGAAGCAA	Arabidopsis thaliana
	AT1G02250	AT3G26720	1334	1352	+	1.04e-06	TCACTTCTCCAACAAGCAA	Arabidopsis thaliana
	AT1G02250	AT3G26900	19	37	+	4.39e-06	CTGCTTCTTCCCCAAGGCT	Arabidopsis thaliana
	AT1G02250	AT3G32030	665	683	+	5.01e-06	TTTCTTGTGCAATAAGGAT	Arabidopsis thaliana
	AT1G02250	AT3G44610	322	340	+	1.62e-07	TAACTTCTATGACAAGTTA	Arabidopsis thaliana
	AT1G02250	AT3G44610	322	340	-	4.61e-06	TAACTTGTCATAGAAGTTA	Arabidopsis thaliana
	AT1G02250	AT3G49220	508	526	+	8.31e-06	AAACTTACTCCTTAAGTTA	Arabidopsis thaliana
	AT1G02250	AT3G51290	111	129	-	7.97e-06	TTCCTTGCTTCATAAGGCA	Arabidopsis thaliana
	AT1G02250	AT3G56940	973	991	-	2.53e-07	TTCCTTCTCTAGCAAGTAA	Arabidopsis thaliana
	AT1G02250	AT3G59250	839	857	-	2.88e-06	TGACTTCACCTTCAAGTTT	Arabidopsis thaliana
	AT1G02250	AT3G61490	566	584	-	9.69e-06	ATACTTTTGTTCCAAGCTT	Arabidopsis thaliana
	AT1G02250	AT4G03205	1264	1282	+	1.89e-06	TCGCTTGCTTTCCAAGTAA	Arabidopsis thaliana
	AT1G02250	AT4G03205	1308	1326	+	2.8e-06	TTGCTTGTACTGTAAGGAA	Arabidopsis thaliana
	AT1G02250	AT4G05010	1352	1370	+	1.94e-06	AACCTTCCTCACTAAGTTA	Arabidopsis thaliana
	AT1G02250	AT4G08160	1257	1275	+	5.81e-06	TTACTTGCATTGTAAGGTT	Arabidopsis thaliana
	AT1G02250	AT4G14365	299	317	-	1.03e-06	TTGCTTGTTTCTCAAGGAA	Arabidopsis thaliana
	AT1G02250	AT4G16760	201	219	+	1.57e-06	AAACTTGTCCCCCAAGGTA	Arabidopsis thaliana
	AT1G02250	AT4G16760	201	219	-	4.14e-06	TACCTTGGGGGACAAGTTT	Arabidopsis thaliana
	AT1G02250	AT4G19460	1086	1104	+	4.29e-06	TAACTTTATCCACAAGCTT	Arabidopsis thaliana
	AT1G02250	AT4G21190	956	974	+	5.49e-06	TCACTTCTTCTGCAAGAAA	Arabidopsis thaliana
	AT1G02250	AT4G23130	1188	1206	+	2.69e-06	TTACTTCTTTGGTAAGGAA	Arabidopsis thaliana
	AT1G02250	AT4G26145	735	753	-	8.63e-07	TAACTTCATCTCTAAGTTT	Arabidopsis thaliana
	AT1G02250	AT4G27940	1224	1242	-	7.64e-06	TTGCTTGGTCAGCAAGTAG	Arabidopsis thaliana
	AT1G02250	AT4G30290	143	161	+	4.61e-07	TAGCTTCTTATGCAAGGTA	Arabidopsis thaliana
	AT1G02250	AT4G30310	1327	1345	-	4.61e-07	TAGCTTCTTATGCAAGGTA	Arabidopsis thaliana
	AT1G02250	AT4G30910	656	674	+	1.97e-06	TAACTTGCTCAGGAAGTTT	Arabidopsis thaliana
	AT1G02250	AT4G30910	656	674	-	3.89e-06	AAACTTCCTGAGCAAGTTA	Arabidopsis thaliana
	AT1G02250	AT4G32320	228	246	-	7.25e-06	TAACTTCACCGAGAAGTTA	Arabidopsis thaliana
	AT1G02250	AT4G33810	356	374	-	6.42e-06	TTTCTTGTTAGCCAAGGTA	Arabidopsis thaliana
	AT1G02250	AT4G34131	246	264	+	2.45e-06	AAGCTTCCGGTACAAGTTT	Arabidopsis thaliana
	AT1G02250	AT4G34131	469	487	-	9.59e-06	TTGCTTGGTGGTCAAGTAT	Arabidopsis thaliana
	AT1G02250	AT4G36990	524	542	-	8.63e-07	ATACTTATTTTGCAAGTTA	Arabidopsis thaliana
	AT1G02250	AT5G02380	1029	1047	-	9.5e-06	TTGCTTATGTAATAAGTTG	Arabidopsis thaliana
	AT1G02250	AT5G05390	718	736	-	5.62e-06	TTCCTTAAATCCCAAGTTT	Arabidopsis thaliana
	AT1G02250	AT5G05390	738	756	-	8.31e-06	GTGCTTGTGTCTCAAGCTT	Arabidopsis thaliana
	AT1G02250	AT5G08000	1004	1022	+	6.42e-07	TTGCTTCTTGGACAAGGTA	Arabidopsis thaliana
	AT1G02250	AT5G08000	1004	1022	-	7.4e-06	TACCTTGTCCAAGAAGCAA	Arabidopsis thaliana
	AT1G02250	AT5G10690	1458	1476	-	9.31e-06	TTGCTTCTAGATTAAGCTA	Arabidopsis thaliana
	AT1G02250	AT5G10695	1453	1471	+	9.31e-06	TTGCTTCTAGATTAAGCTA	Arabidopsis thaliana
	AT1G02250	AT5G10695	347	365	+	2.79e-07	TACCTTCATCAGCAAGTTA	Arabidopsis thaliana
	AT1G02250	AT5G13690	916	934	-	4.45e-06	TTGCTTTTGATTCAAGTTT	Arabidopsis thaliana
	AT1G02250	AT5G17980	1423	1441	+	9.04e-07	TTGCTTCTAAATCAAGTTA	Arabidopsis thaliana
	AT1G02250	AT5G17980	336	354	+	6.01e-06	TTTCTTGTTCGTCAAGGAT	Arabidopsis thaliana
	AT1G02250	AT5G18937	1044	1062	-	7.02e-06	TTCCTTCAAACTCAAGTTT	Arabidopsis thaliana
	AT1G02250	AT5G20830	1319	1337	+	3.31e-06	TTTCTTGTTTGTCAAGTAT	Arabidopsis thaliana
	AT1G02250	AT5G25840	341	359	+	9.95e-07	TACCTTCAATCACAAGTTT	Arabidopsis thaliana
	AT1G02250	AT5G35580	1357	1375	-	4.95e-06	ATACTTCTTTCTGAAGTTT	Arabidopsis thaliana
	AT1G02250	AT5G39410	452	470	-	1.55e-06	TTTCTTCTCCTATAAGGTA	Arabidopsis thaliana
	AT1G02250	AT5G40180	339	357	-	6.22e-06	TTTCTTGCTCTTCAAGTCT	Arabidopsis thaliana
	AT1G02250	AT5G46390	1110	1128	-	8.84e-06	CGACTTCTTTCTCAAGGTT	Arabidopsis thaliana
	AT1G02250	AT5G46390	725	743	-	8.84e-06	CGACTTCTTTCTCAAGGTT	Arabidopsis thaliana
	AT1G02250	AT5G46490	503	521	+	3.94e-06	TTTCTTGCTTCTCAAGTAT	Arabidopsis thaliana
	AT1G02250	AT5G48410	42	60	-	2.88e-06	TTTCTTTTTCAACAAGTAA	Arabidopsis thaliana
	AT1G02250	AT5G48550	532	550	-	1.57e-06	ATGCTTCCTTGTCAAGTTT	Arabidopsis thaliana
	AT1G02250	AT5G49190	541	559	-	4.14e-06	CTGCTTCTGCGTCAAGGTT	Arabidopsis thaliana
	AT1G02250	AT5G50960	577	595	+	7.72e-06	AAACTTCTTTGTCAAGTCA	Arabidopsis thaliana
	AT1G02250	AT5G51530	215	233	+	1.33e-06	TTGCTTCTTTGGTAAGCAA	Arabidopsis thaliana
	AT1G02250	AT5G52060	371	389	+	3.66e-06	TTTCTTCATCGTCAAGTTA	Arabidopsis thaliana
	AT1G02250	AT5G52440	954	972	+	9.31e-06	TTTCTTCTTTATTAAGTCT	Arabidopsis thaliana
	AT1G02250	AT5G52780	1216	1234	+	7.89e-06	TTTCTTGCGCTGGAAGTTA	Arabidopsis thaliana
	AT1G02250	AT5G53590	726	744	-	9.5e-06	TACCTTCTAAGCTAAGCTT	Arabidopsis thaliana
	AT1G02250	AT5G54240	1277	1295	+	7.25e-06	GAACTTGCCCACCAAGTTT	Arabidopsis thaliana
	AT1G02250	AT5G54300	1310	1328	+	5.07e-06	AAGCTTATATTATAAGTTT	Arabidopsis thaliana
	AT1G02250	AT5G59050	1032	1050	+	5.88e-06	TTACTTATATTAGAAGTTA	Arabidopsis thaliana
	AT1G02250	AT5G59050	1032	1050	-	3.44e-06	TAACTTCTAATATAAGTAA	Arabidopsis thaliana
	AT1G02250	AT5G60060	901	919	-	5.81e-06	TAACTTCTTCCACACGTTA	Arabidopsis thaliana
	AT1G02250	AT5G60510	763	781	-	1.31e-06	TTTCTTCTTCGTCAAGTAA	Arabidopsis thaliana
	AT1G02250	AT5G61070	525	543	-	2.11e-06	TTCCTTGTATATTAAGTTT	Arabidopsis thaliana
	AT1G02250	AT5G67210	796	814	-	4.78e-06	TGACTTCTTTCCTAAGGAA	Arabidopsis thaliana
	AT1G03800	AT1G01725	1195	1215	-	3.98e-06	GATGACTGCGCCTCCGTCGAC	Arabidopsis thaliana
	AT1G03800	AT1G01900	1133	1153	-	1.02e-06	CAGGCAGCTTCCACCGCCGGT	Arabidopsis thaliana
	AT1G03800	AT1G02650	277	297	+	3.09e-06	TGTGTTCTCGGCTCCGCCGGG	Arabidopsis thaliana
	AT1G03800	AT1G02650	346	366	-	3.38e-06	TTCTTCTCCCCAACCGCCACG	Arabidopsis thaliana
	AT1G03800	AT1G03390	21	41	-	8.42e-06	CTCTCCAGAACCTCCACCGGG	Arabidopsis thaliana
	AT1G03800	AT1G03680	1071	1091	+	6.76e-06	CCGGACCCCATTTCCGCCACT	Arabidopsis thaliana
	AT1G03800	AT1G03680	1194	1214	-	5.74e-06	CGCTACTGTTTCACCGCCGTA	Arabidopsis thaliana
	AT1G03800	AT1G03800	1082	1102	-	8.6e-06	CGCGACGACTGCGCCGAAGCG	Arabidopsis thaliana
	AT1G03800	AT1G03800	1100	1120	+	4.3e-06	GCGTTAGTATTCGCCGTCGTC	Arabidopsis thaliana
	AT1G03800	AT1G03940	1240	1260	-	5.74e-06	TTCTATCTAAGCGCCGCCAAC	Arabidopsis thaliana
	AT1G03800	AT1G04067	1455	1475	+	9.31e-06	CTCTCTTCCGTCGCCGAAGTC	Arabidopsis thaliana
	AT1G03800	AT1G04067	1464	1484	+	2.45e-06	GTCGCCGAAGTCTCCACCACA	Arabidopsis thaliana
	AT1G03800	AT1G04067	1467	1487	+	4.94e-06	GCCGAAGTCTCCACCACAGCC	Arabidopsis thaliana
	AT1G03800	AT1G04067	1473	1493	+	9.04e-06	GTCTCCACCACAGCCGACGAG	Arabidopsis thaliana
	AT1G03800	AT1G04870	1186	1206	-	3.48e-06	TCAGCAGTCACCGCCACAGTT	Arabidopsis thaliana
	AT1G03800	AT1G04870	1189	1209	-	8.38e-07	TGCTCAGCAGTCACCGCCACA	Arabidopsis thaliana
	AT1G03800	AT1G04940	1156	1176	-	6.26e-07	GCCACTACCGCCGCCGACTTA	Arabidopsis thaliana
	AT1G03800	AT1G04940	1159	1179	-	1.42e-10	GCCGCCACTACCGCCGCCGAC	Arabidopsis thaliana
	AT1G03800	AT1G04940	1162	1182	-	2.82e-08	TCCGCCGCCACTACCGCCGCC	Arabidopsis thaliana
	AT1G03800	AT1G04940	1168	1188	-	6.37e-07	TCCTGCTCCGCCGCCACTACC	Arabidopsis thaliana
	AT1G03800	AT1G04940	1171	1191	-	4.4e-10	ACCTCCTGCTCCGCCGCCACT	Arabidopsis thaliana
	AT1G03800	AT1G04940	1174	1194	-	1.21e-10	GCCACCTCCTGCTCCGCCGCC	Arabidopsis thaliana
	AT1G03800	AT1G04940	1186	1206	-	3.64e-07	ACCGCCGTCTCAGCCACCTCC	Arabidopsis thaliana
	AT1G03800	AT1G04940	1195	1215	-	4.75e-06	TGTTAGACCACCGCCGTCTCA	Arabidopsis thaliana
	AT1G03800	AT1G04940	1275	1295	-	8.42e-06	GATCCCAACTCCTCCGCATCT	Arabidopsis thaliana
	AT1G03800	AT1G04940	1308	1328	-	7.61e-06	CAAATTCCTTCCGCCGTCGGA	Arabidopsis thaliana
	AT1G03800	AT1G05385	903	923	-	5.49e-06	GATGATGGATCCGCCGCCTAC	Arabidopsis thaliana
	AT1G03800	AT1G05740	29	49	-	7.55e-06	ACAATTTGCTCCTCCGCTGCC	Arabidopsis thaliana
	AT1G03800	AT1G06650	1106	1126	+	4.94e-06	GCAGGTTTCTTCACCACCGCC	Arabidopsis thaliana
	AT1G03800	AT1G06650	1109	1129	+	2.27e-06	GGTTTCTTCACCACCGCCATG	Arabidopsis thaliana
	AT1G03800	AT1G07010	832	852	+	1.64e-06	GTTGACGTTTGAGCCGCCGCG	Arabidopsis thaliana
	AT1G03800	AT1G07010	967	987	-	2.35e-06	AATCTTTACGCCGCCGCCAGA	Arabidopsis thaliana
	AT1G03800	AT1G07010	970	990	-	1.88e-06	GAGAATCTTTACGCCGCCGCC	Arabidopsis thaliana
	AT1G03800	AT1G07393	1159	1179	-	8.98e-06	TTCCTTGGTGTCTCCGCCATT	Arabidopsis thaliana
	AT1G03800	AT1G07393	247	267	+	4.04e-06	CGAATACCTATCGCCGCCATT	Arabidopsis thaliana
	AT1G03800	AT1G07410	1023	1043	-	6.62e-06	TCCACTTTAGGCACCGTCACA	Arabidopsis thaliana
	AT1G03800	AT1G07410	777	797	-	1.01e-07	ACGTGCGCCTCCGCCGTCTCT	Arabidopsis thaliana
	AT1G03800	AT1G07410	780	800	-	9.06e-08	AACACGTGCGCCTCCGCCGTC	Arabidopsis thaliana
	AT1G03800	AT1G07780	1123	1143	+	5.66e-06	TTGGGTTTCTTCTCCGCCGGA	Arabidopsis thaliana
	AT1G03800	AT1G07795	493	513	-	5.66e-06	TTGGGTTTCTTCTCCGCCGGA	Arabidopsis thaliana
	AT1G03800	AT1G07902	222	242	+	7.87e-07	GACGCTTCTGTCGCCACCACT	Arabidopsis thaliana
	AT1G03800	AT1G07902	257	277	+	3.89e-06	TTCCTCTTCTCCTCCACCATC	Arabidopsis thaliana
	AT1G03800	AT1G08273	1165	1185	+	1.08e-06	CTAGCCATTGCCTCCGCAGCA	Arabidopsis thaliana
	AT1G03800	AT1G08273	1402	1422	+	6.79e-08	GCTGCGTCTACCGCCGCAGCA	Arabidopsis thaliana
	AT1G03800	AT1G10230	82	102	+	1.91e-06	CAGACTTCCCTCACCGCCGTT	Arabidopsis thaliana
	AT1G03800	AT1G10230	85	105	+	5.37e-06	ACTTCCCTCACCGCCGTTATC	Arabidopsis thaliana
	AT1G03800	AT1G11000	1005	1025	+	5.34e-07	CTAGCCAACTGCGCCACCACC	Arabidopsis thaliana
	AT1G03800	AT1G11350	157	177	-	9.37e-06	CCCTCTTCTTCAGCCACCTCA	Arabidopsis thaliana
	AT1G03800	AT1G11735	947	967	+	1.3e-06	GCCACTGCCACAGCCACAGCC	Arabidopsis thaliana
	AT1G03800	AT1G11735	953	973	+	7.72e-06	GCCACAGCCACAGCCACTGCG	Arabidopsis thaliana
	AT1G03800	AT1G12230	1194	1214	-	7.02e-06	TTTCTCTCCACCGCCACCTGG	Arabidopsis thaliana
	AT1G03800	AT1G12230	1197	1217	-	2.15e-06	ATGTTTCTCTCCACCGCCACC	Arabidopsis thaliana
	AT1G03800	AT1G12244	1208	1228	-	9.51e-06	AACGACGCCGTAACCGTCGCA	Arabidopsis thaliana
	AT1G03800	AT1G12650	70	90	-	9.71e-06	TCAGCACGTGGCTCCGTCACT	Arabidopsis thaliana
	AT1G03800	AT1G12855	559	579	-	6.67e-06	GAACACGATCGCTCCGCCGTG	Arabidopsis thaliana
	AT1G03800	AT1G12855	580	600	-	1.5e-07	TCTCGTATCTCCTCCGCCGCG	Arabidopsis thaliana
	AT1G03800	AT1G12855	605	625	-	1.44e-07	TCCTCCTTCTTCTCCGCCTCT	Arabidopsis thaliana
	AT1G03800	AT1G14205	479	499	+	9.51e-06	ACTTCTTCTTCCTCCGTCTTC	Arabidopsis thaliana
	AT1G03800	AT1G14205	657	677	+	1.91e-06	TTACAAGGCATCTCCGCCGCC	Arabidopsis thaliana
	AT1G03800	AT1G14205	660	680	+	2.47e-08	CAAGGCATCTCCGCCGCCACG	Arabidopsis thaliana
	AT1G03800	AT1G14205	797	817	+	4.9e-06	CCCTTGTTTTCCACCGTCGCT	Arabidopsis thaliana
	AT1G03800	AT1G15180	1255	1275	-	1.77e-07	TCACCCGTCATCTCCGCCGGT	Arabidopsis thaliana
	AT1G03800	AT1G15290	1409	1429	+	6.62e-06	GTCAGTGTCCCCACCACCACT	Arabidopsis thaliana
	AT1G03800	AT1G15290	688	708	+	5.37e-06	GTCCCCTTCAGCACCGTCTCT	Arabidopsis thaliana
	AT1G03800	AT1G15820	135	155	-	8.76e-07	TCCCGGAGCTCCGCCGCCTAA	Arabidopsis thaliana
	AT1G03800	AT1G15820	138	158	-	2.68e-06	GATTCCCGGAGCTCCGCCGCC	Arabidopsis thaliana
	AT1G03800	AT1G15820	183	203	-	2.79e-07	TCCCGGAGCTCCGCCGCCAAA	Arabidopsis thaliana
	AT1G03800	AT1G15820	186	206	-	2.68e-06	GATTCCCGGAGCTCCGCCGCC	Arabidopsis thaliana
	AT1G03800	AT1G15820	209	229	+	9.44e-06	TGGTTCACCTCCTCCACCTCT	Arabidopsis thaliana
	AT1G03800	AT1G15820	231	251	-	3.68e-07	TCCTGGAGCTCCGCCGCCAAA	Arabidopsis thaliana
	AT1G03800	AT1G15820	234	254	-	3.02e-06	GATTCCTGGAGCTCCGCCGCC	Arabidopsis thaliana
	AT1G03800	AT1G15820	279	299	-	9.51e-06	TCCCGGAGCACCACCGCCTAT	Arabidopsis thaliana
	AT1G03800	AT1G15820	327	347	-	6.23e-06	GATTCCCGGAGCTCCGCCACC	Arabidopsis thaliana
	AT1G03800	AT1G15820	350	370	+	4.54e-07	CGGTTCACCTCCTCCGCCTCT	Arabidopsis thaliana
	AT1G03800	AT1G15820	39	59	-	8.76e-07	TCCCGGAGCTCCGCCGCCTAA	Arabidopsis thaliana
	AT1G03800	AT1G15820	401	421	+	9.71e-06	AGCATGGTTTTCGCCGCCTGA	Arabidopsis thaliana
	AT1G03800	AT1G15820	42	62	-	2.68e-06	GATTCCCGGAGCTCCGCCGCC	Arabidopsis thaliana
	AT1G03800	AT1G15820	455	475	+	4.07e-06	TTTCCTCCTTCCTCCGCCTTT	Arabidopsis thaliana
	AT1G03800	AT1G15820	581	601	+	4.61e-06	CATCGGACAACCGCCACCACC	Arabidopsis thaliana
	AT1G03800	AT1G15820	746	766	+	6.97e-06	TCCGATTTTGCCTCCACCGGT	Arabidopsis thaliana
	AT1G03800	AT1G15820	845	865	+	9.78e-06	TCCGATTATGCCTCCACCGGT	Arabidopsis thaliana
	AT1G03800	AT1G15820	87	107	-	8.76e-07	TCCCGGAGCTCCGCCGCCTAA	Arabidopsis thaliana
	AT1G03800	AT1G15820	90	110	-	2.68e-06	GATTCCCGGAGCTCCGCCGCC	Arabidopsis thaliana
	AT1G03800	AT1G15820	911	931	+	5.01e-06	GCCGATTTTGCCTCCACCGGT	Arabidopsis thaliana
	AT1G03800	AT1G15825	1007	1027	-	9.51e-06	TCCCGGAGCACCACCGCCTAT	Arabidopsis thaliana
	AT1G03800	AT1G15825	1055	1075	-	6.23e-06	GATTCCCGGAGCTCCGCCACC	Arabidopsis thaliana
	AT1G03800	AT1G15825	1078	1098	+	4.54e-07	CGGTTCACCTCCTCCGCCTCT	Arabidopsis thaliana
	AT1G03800	AT1G15825	109	129	+	1.77e-06	TCCTTGCTCACCACCACCGCC	Arabidopsis thaliana
	AT1G03800	AT1G15825	112	132	+	5.92e-07	TTGCTCACCACCACCGCCTCC	Arabidopsis thaliana
	AT1G03800	AT1G15825	1129	1149	+	9.71e-06	AGCATGGTTTTCGCCGCCTGA	Arabidopsis thaliana
	AT1G03800	AT1G15825	1183	1203	+	4.07e-06	TTTCCTCCTTCCTCCGCCTTT	Arabidopsis thaliana
	AT1G03800	AT1G15825	121	141	+	9.51e-06	ACCACCGCCTCCTCCGATTCC	Arabidopsis thaliana
	AT1G03800	AT1G15825	13	33	+	2.91e-07	TTGCTCACCACCTCCGCCTCC	Arabidopsis thaliana
	AT1G03800	AT1G15825	1309	1329	+	4.61e-06	CATCGGACAACCGCCACCACC	Arabidopsis thaliana
	AT1G03800	AT1G15825	145	165	+	2.24e-06	TCCTTGCCCACCTCCACCATC	Arabidopsis thaliana
	AT1G03800	AT1G15825	1474	1494	+	6.97e-06	TCCGATTTTGCCTCCACCGGT	Arabidopsis thaliana
	AT1G03800	AT1G15825	154	174	+	2.88e-07	ACCTCCACCATCTCCACCACC	Arabidopsis thaliana
	AT1G03800	AT1G15825	157	177	+	2.19e-07	TCCACCATCTCCACCACCACC	Arabidopsis thaliana
	AT1G03800	AT1G15825	160	180	+	1.23e-07	ACCATCTCCACCACCACCGCC	Arabidopsis thaliana
	AT1G03800	AT1G15825	163	183	+	4.72e-08	ATCTCCACCACCACCGCCTCC	Arabidopsis thaliana
	AT1G03800	AT1G15825	166	186	+	4.64e-06	TCCACCACCACCGCCTCCTCC	Arabidopsis thaliana
	AT1G03800	AT1G15825	169	189	+	4.97e-06	ACCACCACCGCCTCCTCCGCA	Arabidopsis thaliana
	AT1G03800	AT1G15825	172	192	+	1.65e-09	ACCACCGCCTCCTCCGCAGCC	Arabidopsis thaliana
	AT1G03800	AT1G15825	208	228	+	4.33e-07	CACAGCCCCAGCACCGCCTCC	Arabidopsis thaliana
	AT1G03800	AT1G15825	262	282	+	1.6e-07	AGCATCACCTCCTCCGCAGCC	Arabidopsis thaliana
	AT1G03800	AT1G15825	298	318	+	4.17e-06	AGCAGCCCCGGAACCGCCTCC	Arabidopsis thaliana
	AT1G03800	AT1G15825	346	366	+	6.94e-08	AGCACCAGCTTCACCGCCGCC	Arabidopsis thaliana
	AT1G03800	AT1G15825	349	369	+	1.68e-08	ACCAGCTTCACCGCCGCCAGT	Arabidopsis thaliana
	AT1G03800	AT1G15825	358	378	+	1.8e-06	ACCGCCGCCAGTACCGCCGGT	Arabidopsis thaliana
	AT1G03800	AT1G15825	409	429	+	6.67e-06	ACTCCCTCCATTGCCGCCTTT	Arabidopsis thaliana
	AT1G03800	AT1G15825	46	66	+	4.9e-06	CGGTGCACCACCACCACCGTG	Arabidopsis thaliana
	AT1G03800	AT1G15825	472	492	+	2.35e-06	GCTACCCCTTCCTCCACCTTC	Arabidopsis thaliana
	AT1G03800	AT1G15825	493	513	+	2.57e-06	TGCGCCTCTTCCACCACCATT	Arabidopsis thaliana
	AT1G03800	AT1G15825	649	669	+	7.94e-07	AGATTCACCTCCTCCGCCTCT	Arabidopsis thaliana
	AT1G03800	AT1G15825	719	739	-	8.98e-06	TCCCGGAGCTCCACCGCCTAA	Arabidopsis thaliana
	AT1G03800	AT1G15825	767	787	-	8.76e-07	TCCCGGAGCTCCGCCGCCTAA	Arabidopsis thaliana
	AT1G03800	AT1G15825	770	790	-	2.68e-06	GATTCCCGGAGCTCCGCCGCC	Arabidopsis thaliana
	AT1G03800	AT1G15825	79	99	+	2.59e-06	ACAAGTATCACCTCCACCGCC	Arabidopsis thaliana
	AT1G03800	AT1G15825	815	835	-	8.76e-07	TCCCGGAGCTCCGCCGCCTAA	Arabidopsis thaliana
	AT1G03800	AT1G15825	818	838	-	2.68e-06	GATTCCCGGAGCTCCGCCGCC	Arabidopsis thaliana
	AT1G03800	AT1G15825	82	102	+	1.64e-06	AGTATCACCTCCACCGCCAAC	Arabidopsis thaliana
	AT1G03800	AT1G15825	85	105	+	4.94e-06	ATCACCTCCACCGCCAACTCC	Arabidopsis thaliana
	AT1G03800	AT1G15825	863	883	-	8.76e-07	TCCCGGAGCTCCGCCGCCTAA	Arabidopsis thaliana
	AT1G03800	AT1G15825	866	886	-	2.68e-06	GATTCCCGGAGCTCCGCCGCC	Arabidopsis thaliana
	AT1G03800	AT1G15825	911	931	-	2.79e-07	TCCCGGAGCTCCGCCGCCAAA	Arabidopsis thaliana
	AT1G03800	AT1G15825	914	934	-	2.68e-06	GATTCCCGGAGCTCCGCCGCC	Arabidopsis thaliana
	AT1G03800	AT1G15825	937	957	+	9.44e-06	TGGTTCACCTCCTCCACCTCT	Arabidopsis thaliana
	AT1G03800	AT1G15825	959	979	-	3.68e-07	TCCTGGAGCTCCGCCGCCAAA	Arabidopsis thaliana
	AT1G03800	AT1G15825	962	982	-	3.02e-06	GATTCCTGGAGCTCCGCCGCC	Arabidopsis thaliana
	AT1G03800	AT1G15880	861	881	+	6.86e-06	GTCAATTGTCCCTCCGCCATA	Arabidopsis thaliana
	AT1G03800	AT1G15890	1171	1191	-	6.86e-06	GTCAATTGTCCCTCCGCCATA	Arabidopsis thaliana
	AT1G03800	AT1G15990	1052	1072	+	9.08e-07	AGCTCTGAATCCTCCGCCTCC	Arabidopsis thaliana
	AT1G03800	AT1G16260	687	707	-	7.17e-06	TCTTTCATCTCCGCCGTCTAT	Arabidopsis thaliana
	AT1G03800	AT1G16260	690	710	-	4.68e-07	TCTTCTTTCATCTCCGCCGTC	Arabidopsis thaliana
	AT1G03800	AT1G16590	1394	1414	-	1.24e-06	GTATCTCTCTCCTCCGCCTCA	Arabidopsis thaliana
	AT1G03800	AT1G16880	1036	1056	-	5.97e-07	CCTCCGACTTCAGCCGCCGTG	Arabidopsis thaliana
	AT1G03800	AT1G16880	904	924	+	3.32e-06	GGCACCAGGATCGCCGCCTTT	Arabidopsis thaliana
	AT1G03800	AT1G17960	195	215	-	4.01e-06	CGTCATCTCCACGCCGCCGAC	Arabidopsis thaliana
	AT1G03800	AT1G19464	58	78	+	8e-06	CGTTACCATGCAGCCGCCGGA	Arabidopsis thaliana
	AT1G03800	AT1G19960	43	63	+	5.96e-06	TCCACCAGGACCACCACCACC	Arabidopsis thaliana
	AT1G03800	AT1G19960	46	66	+	1.35e-06	ACCAGGACCACCACCACCACC	Arabidopsis thaliana
	AT1G03800	AT1G19960	49	69	+	1.05e-06	AGGACCACCACCACCACCACC	Arabidopsis thaliana
	AT1G03800	AT1G19960	52	72	+	8.48e-08	ACCACCACCACCACCACCACC	Arabidopsis thaliana
	AT1G03800	AT1G19960	55	75	+	8.48e-08	ACCACCACCACCACCACCACC	Arabidopsis thaliana
	AT1G03800	AT1G19960	58	78	+	2.41e-08	ACCACCACCACCACCACCGCC	Arabidopsis thaliana
	AT1G03800	AT1G19960	61	81	+	1.04e-09	ACCACCACCACCACCGCCACC	Arabidopsis thaliana
	AT1G03800	AT1G19960	64	84	+	1.05e-08	ACCACCACCACCGCCACCATC	Arabidopsis thaliana
	AT1G03800	AT1G19960	67	87	+	2.06e-07	ACCACCACCGCCACCATCGCC	Arabidopsis thaliana
	AT1G03800	AT1G19960	80	100	+	9.08e-07	CCATCGCCCACAACCGCCGCG	Arabidopsis thaliana
	AT1G03800	AT1G22700	666	686	+	1.43e-06	GGTGTTGCCTTCACCGCCTCC	Arabidopsis thaliana
	AT1G03800	AT1G23150	275	295	-	3.09e-06	CACCACGTTTCCTCCGCCAAA	Arabidopsis thaliana
	AT1G03800	AT1G23520	24	44	+	9.5e-07	AGGTGGTCCTCCTCCGCCTCC	Arabidopsis thaliana
	AT1G03800	AT1G23520	27	47	+	5.53e-06	TGGTCCTCCTCCGCCTCCGCC	Arabidopsis thaliana
	AT1G03800	AT1G23520	30	50	+	3.75e-09	TCCTCCTCCGCCTCCGCCTTC	Arabidopsis thaliana
	AT1G03800	AT1G23520	33	53	+	6.05e-06	TCCTCCGCCTCCGCCTTCGCG	Arabidopsis thaliana
	AT1G03800	AT1G23520	90	110	+	9.17e-06	TATGTCCTCTCCTCCGTCTCT	Arabidopsis thaliana
	AT1G03800	AT1G23840	138	158	+	6.33e-06	GACCTCTTCACCACCACCACA	Arabidopsis thaliana
	AT1G03800	AT1G23840	185	205	-	8.36e-06	AACGGTTCCTCCTCCGACGTG	Arabidopsis thaliana
	AT1G03800	AT1G24270	207	227	+	9.99e-06	CCAGAAGCTCCCACCACCGTG	Arabidopsis thaliana
	AT1G03800	AT1G25450	1011	1031	-	4.23e-06	TCTCTCTTTCTCTCCGCCATC	Arabidopsis thaliana
	AT1G03800	AT1G26150	32	52	-	6.62e-06	TCTGTGATCTCCTCCGCTGCA	Arabidopsis thaliana
	AT1G03800	AT1G27480	1235	1255	-	1.71e-06	CTGGCCACCAGCGCCGACGGT	Arabidopsis thaliana
	AT1G03800	AT1G27480	1307	1327	-	1.27e-06	TCTTTCTCCGTCGCCACCATG	Arabidopsis thaliana
	AT1G03800	AT1G27480	1313	1333	-	2.18e-06	TCTTTCTCTTTCTCCGTCGCC	Arabidopsis thaliana
	AT1G03800	AT1G27760	188	208	-	5.87e-06	CCTCCTCCGTTCTCCGCCTCT	Arabidopsis thaliana
	AT1G03800	AT1G28610	11	31	-	4.27e-06	GCGGTTGCTCCAGCCACCGCG	Arabidopsis thaliana
	AT1G03800	AT1G28610	29	49	-	9.11e-06	AGCAATTCAGGCTCCACCGCG	Arabidopsis thaliana
	AT1G03800	AT1G30620	423	443	+	7.12e-06	TTGGTCTCCTCCTCCACCAGG	Arabidopsis thaliana
	AT1G03800	AT1G30690	486	506	-	8.85e-06	TTATAGTGCACCGCCGCAACT	Arabidopsis thaliana
	AT1G03800	AT1G31880	1297	1317	+	4.37e-06	ACGTAAGCCATCTCCGTCACC	Arabidopsis thaliana
	AT1G03800	AT1G32550	1052	1072	+	3.4e-06	TCTTTCGTCCTCGCCATCGCC	Arabidopsis thaliana
	AT1G03800	AT1G32950	890	910	+	3.48e-06	CTCTACTTATGCTCCGCCGGG	Arabidopsis thaliana
	AT1G03800	AT1G33280	1399	1419	-	1.35e-07	GCCGGTGACAACGCCGCCGGA	Arabidopsis thaliana
	AT1G03800	AT1G36070	1239	1259	-	1.07e-06	AAGCCAGCCACCACCGCCATG	Arabidopsis thaliana
	AT1G03800	AT1G36070	1242	1262	-	2.41e-06	CTCAAGCCAGCCACCACCGCC	Arabidopsis thaliana
	AT1G03800	AT1G36070	969	989	+	2.66e-07	GCAGGCGCAGGCGCCGCCTAA	Arabidopsis thaliana
	AT1G03800	AT1G47580	1116	1136	-	4.04e-06	CGAATACCTATCGCCGCCATT	Arabidopsis thaliana
	AT1G03800	AT1G47580	204	224	+	8.98e-06	TTCCTTGGTGTCTCCGCCATT	Arabidopsis thaliana
	AT1G03800	AT1G48267	1359	1379	+	7.28e-06	CTTCGACCTAACTCCGCCGCT	Arabidopsis thaliana
	AT1G03800	AT1G48315	554	574	+	1.9e-06	CGCACAGCATCCACCACCACC	Arabidopsis thaliana
	AT1G03800	AT1G49000	750	770	+	8.76e-08	ACCAGCTCCAGCACCGCCGTA	Arabidopsis thaliana
	AT1G03800	AT1G49000	753	773	+	8.06e-06	AGCTCCAGCACCGCCGTATTC	Arabidopsis thaliana
	AT1G03800	AT1G49920	751	771	+	7.53e-10	TCCACCACCTCCTCCGCCACA	Arabidopsis thaliana
	AT1G03800	AT1G49920	754	774	+	6.26e-07	ACCACCTCCTCCGCCACAGAG	Arabidopsis thaliana
	AT1G03800	AT1G49975	57	77	+	2.24e-07	TCTTTCAGATCCTCCGCCGCC	Arabidopsis thaliana
	AT1G03800	AT1G49975	60	80	+	5.07e-09	TTCAGATCCTCCGCCGCCACC	Arabidopsis thaliana
	AT1G03800	AT1G49975	63	83	+	1.36e-07	AGATCCTCCGCCGCCACCTCC	Arabidopsis thaliana
	AT1G03800	AT1G49975	66	86	+	6.19e-06	TCCTCCGCCGCCACCTCCACC	Arabidopsis thaliana
	AT1G03800	AT1G49975	69	89	+	5.42e-08	TCCGCCGCCACCTCCACCTCT	Arabidopsis thaliana
	AT1G03800	AT1G50659	365	385	+	2.55e-06	CATGCTCCCTGCTCCGCCAAG	Arabidopsis thaliana
	AT1G03800	AT1G50900	1101	1121	-	5.96e-06	CCCACCACCATCACCATCGTT	Arabidopsis thaliana
	AT1G03800	AT1G50900	976	996	-	7.25e-07	TCCGTCAGATCCTCCGTCGCA	Arabidopsis thaliana
	AT1G03800	AT1G51055	701	721	-	4.61e-06	CCGGTTTACTTAGCCGCCGTT	Arabidopsis thaliana
	AT1G03800	AT1G52220	1335	1355	-	8.96e-08	TTTGCAACCATCGCCGCCGTA	Arabidopsis thaliana
	AT1G03800	AT1G53250	836	856	-	5.01e-06	GCCATCCTTGGTGCCGCCGGT	Arabidopsis thaliana
	AT1G03800	AT1G53660	1019	1039	-	3.12e-06	ACCATTATTGCCGCCGCAATT	Arabidopsis thaliana
	AT1G03800	AT1G53660	1022	1042	-	4.61e-06	ATCACCATTATTGCCGCCGCA	Arabidopsis thaliana
	AT1G03800	AT1G53660	951	971	-	6.52e-06	ACCATACACACCACCACCACC	Arabidopsis thaliana
	AT1G03800	AT1G54730	870	890	-	2.93e-06	GAGCTCCACTGCTCCGCCATC	Arabidopsis thaliana
	AT1G03800	AT1G55180	236	256	+	3.75e-07	GCTTCAGTAACCGCCGCAGCT	Arabidopsis thaliana
	AT1G03800	AT1G55180	313	333	-	5.44e-07	TCTTTGTTAACCGCCGCCGTG	Arabidopsis thaliana
	AT1G03800	AT1G55670	643	663	+	2.51e-06	TTCGGGTTTGTCTCCGCCGTT	Arabidopsis thaliana
	AT1G03800	AT1G55865	1116	1136	+	8.48e-06	TTCAACGGAAAAGCCGCCGTC	Arabidopsis thaliana
	AT1G03800	AT1G55865	1119	1139	+	1.37e-06	AACGGAAAAGCCGCCGTCGCT	Arabidopsis thaliana
	AT1G03800	AT1G55865	1155	1175	+	1.62e-06	GTAGTAACTGTCTCCGCCGCA	Arabidopsis thaliana
	AT1G03800	AT1G55865	1158	1178	+	1.37e-06	GTAACTGTCTCCGCCGCAGAG	Arabidopsis thaliana
	AT1G03800	AT1G55865	923	943	-	3.07e-06	GCCGAGAAATTCGCCGTCGTT	Arabidopsis thaliana
	AT1G03800	AT1G56200	82	102	+	3.14e-06	AGCACCACAAGTGCCGCCACT	Arabidopsis thaliana
	AT1G03800	AT1G56520	10	30	-	8.96e-08	CGGAAAACCGCCGCCGCCGGA	Arabidopsis thaliana
	AT1G03800	AT1G56520	110	130	-	8.57e-08	CGGCTAACCACCGCCGCCGGC	Arabidopsis thaliana
	AT1G03800	AT1G56520	113	133	-	1.57e-06	CGGCGGCTAACCACCGCCGCC	Arabidopsis thaliana
	AT1G03800	AT1G56520	13	33	-	5.36e-08	CGCCGGAAAACCGCCGCCGCC	Arabidopsis thaliana
	AT1G03800	AT1G56520	130	150	-	1.38e-07	ACCACTACAACCACCGCCGGC	Arabidopsis thaliana
	AT1G03800	AT1G56520	133	153	-	3.48e-06	ACCACCACTACAACCACCGCC	Arabidopsis thaliana
	AT1G03800	AT1G56520	30	50	-	3.14e-07	ACAACCACAACCACCGTCGCC	Arabidopsis thaliana
	AT1G03800	AT1G56520	53	73	-	3.7e-08	CGGACAACCACCGCCGTCGCC	Arabidopsis thaliana
	AT1G03800	AT1G56520	56	76	-	6.08e-07	CGCCGGACAACCACCGCCGTC	Arabidopsis thaliana
	AT1G03800	AT1G56520	73	93	-	3.79e-07	CGGCCAACCACCTCCGTCGCC	Arabidopsis thaliana
	AT1G03800	AT1G56520	90	110	-	1.01e-08	CCAACCACCTCCACCGCCGGC	Arabidopsis thaliana
	AT1G03800	AT1G56520	93	113	-	7.38e-07	CGGCCAACCACCTCCACCGCC	Arabidopsis thaliana
	AT1G03800	AT1G60730	547	567	-	6.08e-07	GTTCACTCTATCGCCGCCGGT	Arabidopsis thaliana
	AT1G03800	AT1G62700	894	914	+	4.21e-07	GCCAGACCATCAGCCGCCACG	Arabidopsis thaliana
	AT1G03800	AT1G63820	368	388	-	1.31e-07	GGCACCGTCACCGCCGACACT	Arabidopsis thaliana
	AT1G03800	AT1G63820	371	391	-	6.8e-07	ATGGGCACCGTCACCGCCGAC	Arabidopsis thaliana
	AT1G03800	AT1G63820	447	467	+	2.49e-06	TTATCTTGCGACGCCGCCATT	Arabidopsis thaliana
	AT1G03800	AT1G64510	1282	1302	+	1.62e-06	TTCCTCGCAAACGCCGCCTTG	Arabidopsis thaliana
	AT1G03800	AT1G65000	657	677	+	3.57e-06	TTCATCATCACCACCACCACC	Arabidopsis thaliana
	AT1G03800	AT1G65000	660	680	+	6.38e-06	ATCATCACCACCACCACCATG	Arabidopsis thaliana
	AT1G03800	AT1G66850	19	39	+	3.02e-06	ATTACTTCTTTCTCCGCCACA	Arabidopsis thaliana
	AT1G03800	AT1G66850	22	42	+	8.18e-06	ACTTCTTTCTCCGCCACAACT	Arabidopsis thaliana
	AT1G03800	AT1G67280	168	188	+	4.11e-06	CTCTTCTCCCCATCCGCCTCT	Arabidopsis thaliana
	AT1G03800	AT1G67840	306	326	-	5.62e-06	ACCGGCGGTCTCTCCGCTGCT	Arabidopsis thaliana
	AT1G03800	AT1G67990	827	847	-	2.06e-07	CCATCTTCATCCTCCGCCACA	Arabidopsis thaliana
	AT1G03800	AT1G68350	19	39	+	4.17e-06	CACGGCCGTACCTCCACCGTC	Arabidopsis thaliana
	AT1G03800	AT1G68350	22	42	+	3.9e-07	GGCCGTACCTCCACCGTCGCC	Arabidopsis thaliana
	AT1G03800	AT1G68350	25	45	+	8e-06	CGTACCTCCACCGTCGCCGCT	Arabidopsis thaliana
	AT1G03800	AT1G68350	297	317	+	9.92e-06	GCTAGAACCTTCACCACCGTC	Arabidopsis thaliana
	AT1G03800	AT1G68350	300	320	+	1.68e-06	AGAACCTTCACCACCGTCACC	Arabidopsis thaliana
	AT1G03800	AT1G68350	306	326	+	3.68e-06	TTCACCACCGTCACCGTCAGA	Arabidopsis thaliana
	AT1G03800	AT1G68750	474	494	-	6.1e-06	TCTTATTAGGTCGCCGCCGTT	Arabidopsis thaliana
	AT1G03800	AT1G68750	520	540	-	8.73e-06	ATACCAAGAGTCGCCGTCGTC	Arabidopsis thaliana
	AT1G03800	AT1G72500	1456	1476	-	4.94e-06	AGCATCCCTGCCGCCACAACA	Arabidopsis thaliana
	AT1G03800	AT1G72500	1459	1479	-	7.77e-06	GAAAGCATCCCTGCCGCCACA	Arabidopsis thaliana
	AT1G03800	AT1G72800	21	41	+	2.68e-07	AGTGCCTTCTGCTCCGCCGTA	Arabidopsis thaliana
	AT1G03800	AT1G72800	345	365	+	6.79e-08	CTATTCACCACCACCGCCGCC	Arabidopsis thaliana
	AT1G03800	AT1G72800	348	368	+	7.84e-12	TTCACCACCACCGCCGCCGCC	Arabidopsis thaliana
	AT1G03800	AT1G72800	351	371	+	1.48e-11	ACCACCACCGCCGCCGCCTCC	Arabidopsis thaliana
	AT1G03800	AT1G72800	354	374	+	1.41e-06	ACCACCGCCGCCGCCTCCTCC	Arabidopsis thaliana
	AT1G03800	AT1G72800	357	377	+	1.85e-06	ACCGCCGCCGCCTCCTCCACC	Arabidopsis thaliana
	AT1G03800	AT1G72800	360	380	+	1.94e-09	GCCGCCGCCTCCTCCACCACC	Arabidopsis thaliana
	AT1G03800	AT1G72800	363	383	+	4.29e-07	GCCGCCTCCTCCACCACCTTT	Arabidopsis thaliana
	AT1G03800	AT1G72800	42	62	+	4.78e-08	TATTCCGTCTCCTCCGCCGTC	Arabidopsis thaliana
	AT1G03800	AT1G72800	441	461	+	5.17e-06	ACCGCCTCCTCCTCCTCCACC	Arabidopsis thaliana
	AT1G03800	AT1G72800	444	464	+	1.77e-08	GCCTCCTCCTCCTCCACCACC	Arabidopsis thaliana
	AT1G03800	AT1G72800	447	467	+	7.1e-08	TCCTCCTCCTCCACCACCACC	Arabidopsis thaliana
	AT1G03800	AT1G72800	45	65	+	8.43e-09	TCCGTCTCCTCCGCCGTCTCC	Arabidopsis thaliana
	AT1G03800	AT1G72800	450	470	+	3.3e-06	TCCTCCTCCACCACCACCTGA	Arabidopsis thaliana
	AT1G03800	AT1G72800	51	71	+	1.23e-09	TCCTCCGCCGTCTCCGCCACG	Arabidopsis thaliana
	AT1G03800	AT1G72800	597	617	+	5.35e-09	AATGCCGATCCCGCCGCCGCC	Arabidopsis thaliana
	AT1G03800	AT1G72800	600	620	+	2.48e-10	GCCGATCCCGCCGCCGCCTCC	Arabidopsis thaliana
	AT1G03800	AT1G72800	606	626	+	3.51e-06	CCCGCCGCCGCCTCCTCCTCC	Arabidopsis thaliana
	AT1G03800	AT1G72800	609	629	+	7.12e-07	GCCGCCGCCTCCTCCTCCGCC	Arabidopsis thaliana
	AT1G03800	AT1G72800	612	632	+	9.47e-11	GCCGCCTCCTCCTCCGCCGTT	Arabidopsis thaliana
	AT1G03800	AT1G72800	615	635	+	5.87e-06	GCCTCCTCCTCCGCCGTTTAA	Arabidopsis thaliana
	AT1G03800	AT1G72800	63	83	+	2.09e-06	TCCGCCACGTCCTCCACCAGC	Arabidopsis thaliana
	AT1G03800	AT1G73650	149	169	-	8.42e-06	TGCAATGTGACCACCGCCGTT	Arabidopsis thaliana
	AT1G03800	AT1G73885	889	909	-	5.81e-07	GCGACAACCGCCTCCACCACA	Arabidopsis thaliana
	AT1G03800	AT1G74929	1139	1159	+	8.61e-07	GAAATTAGCATCGCCGCCGCG	Arabidopsis thaliana
	AT1G03800	AT1G74929	1179	1199	+	1.42e-06	TCGAAAGCACGCGCCGCCTTC	Arabidopsis thaliana
	AT1G03800	AT1G75960	333	353	-	2.17e-06	GACTCGAGAGCCACCGCCTCC	Arabidopsis thaliana
	AT1G03800	AT1G76130	1107	1127	+	1.4e-06	CTCCGTGACACCTCCGTCGCA	Arabidopsis thaliana
	AT1G03800	AT1G76390	509	529	+	1.17e-07	GGAGTCCAAATCGCCGCCGCC	Arabidopsis thaliana
	AT1G03800	AT1G76390	512	532	+	2.53e-07	GTCCAAATCGCCGCCGCCAGA	Arabidopsis thaliana
	AT1G03800	AT1G77765	684	704	-	1.01e-06	ACCCACTGGACCACCGCCGCT	Arabidopsis thaliana
	AT1G03800	AT1G78340	408	428	+	7.85e-08	TGCTCCGTCTTCTCCGCCACA	Arabidopsis thaliana
	AT1G03800	AT1G78340	411	431	+	5.83e-06	TCCGTCTTCTCCGCCACAAGA	Arabidopsis thaliana
	AT1G03800	AT1G79310	308	328	+	9.93e-07	GAACACGTCTGCTCCGCCGTG	Arabidopsis thaliana
	AT1G03800	AT1G79310	392	412	+	5.29e-06	TCGTCGGCTCTCTCCGCAACC	Arabidopsis thaliana
	AT1G03800	AT1G79310	401	421	+	1.67e-06	CTCTCCGCAACCACCGACGCG	Arabidopsis thaliana
	AT1G03800	AT1G79540	207	227	-	8.12e-06	CTCCAAACTAGCACCGCCTCC	Arabidopsis thaliana
	AT1G03800	AT1G79790	1092	1112	+	3.93e-07	CTAGGACCTTCCGCCGCCATG	Arabidopsis thaliana
	AT1G03800	AT1G80165	983	1003	-	1.15e-07	TCATCGTCCACCGCCGTCGTT	Arabidopsis thaliana
	AT1G03800	AT1G80165	986	1006	-	1.57e-06	TCATCATCGTCCACCGCCGTC	Arabidopsis thaliana
	AT1G03800	AT2G01090	213	233	+	2.18e-06	GAGGCCACCATCTCCGTCGAC	Arabidopsis thaliana
	AT1G03800	AT2G01090	246	266	+	3.24e-06	ATGCAAGCCCACGCCGCCGAT	Arabidopsis thaliana
	AT1G03800	AT2G01090	33	53	+	2.93e-06	CTGGATCCAACCACCGCCTCC	Arabidopsis thaliana
	AT1G03800	AT2G01090	69	89	+	4.47e-06	CGGATGCTCTTCACCGCCGTC	Arabidopsis thaliana
	AT1G03800	AT2G01090	72	92	+	3.95e-06	ATGCTCTTCACCGCCGTCAAC	Arabidopsis thaliana
	AT1G03800	AT2G02455	1041	1061	+	7.66e-06	TTAAGCGCAAACGCCGCCTGA	Arabidopsis thaliana
	AT1G03800	AT2G02955	1480	1500	+	8.84e-07	TTTAACTCTTCCGCCGCCAAA	Arabidopsis thaliana
	AT1G03800	AT2G02980	1329	1349	+	2.22e-06	CCGGTGAAGCTCGCCGCCGCT	Arabidopsis thaliana
	AT1G03800	AT2G02980	626	646	+	1.59e-06	AATCTCATTCCCGCCGTCGCC	Arabidopsis thaliana
	AT1G03800	AT2G02980	859	879	+	9.84e-07	CCCTGTACTTCCGCCGTCGAT	Arabidopsis thaliana
	AT1G03800	AT2G03550	487	507	+	8.85e-06	CATCCGCGCTACGCCGCAGTC	Arabidopsis thaliana
	AT1G03800	AT2G05620	937	957	+	1.6e-06	TCCCTCGCTATCACCGTCACC	Arabidopsis thaliana
	AT1G03800	AT2G05620	943	963	+	2.11e-06	GCTATCACCGTCACCGTCACA	Arabidopsis thaliana
	AT1G03800	AT2G06935	1191	1211	+	9.24e-06	ACAATCGCCTACGCCATCACT	Arabidopsis thaliana
	AT1G03800	AT2G15042	571	591	+	8e-06	ATCAATATCGCGGCCGCCTTC	Arabidopsis thaliana
	AT1G03800	AT2G15230	1293	1313	+	8.92e-06	TCCGATTCTCGAGCCGTCGTC	Arabidopsis thaliana
	AT1G03800	AT2G17710	291	311	-	5.09e-06	TCTTTGGTCAGCGCCGTCGGA	Arabidopsis thaliana
	AT1G03800	AT2G17710	516	536	+	6.07e-08	ACACTCTCATTCGCCGCCGTC	Arabidopsis thaliana
	AT1G03800	AT2G17710	519	539	+	2.79e-07	CTCTCATTCGCCGCCGTCGAC	Arabidopsis thaliana
	AT1G03800	AT2G17840	134	154	-	7.5e-06	TCATCAGACGCAGCCACCGTT	Arabidopsis thaliana
	AT1G03800	AT2G20630	960	980	-	4.79e-06	GGTTACAGAGACGCCGCCGGA	Arabidopsis thaliana
	AT1G03800	AT2G20725	234	254	+	8.66e-06	ATCGGCAACTACACCGCCTTC	Arabidopsis thaliana
	AT1G03800	AT2G20760	141	161	+	2.4e-07	ACCATCACCTCAGCCGCCTTC	Arabidopsis thaliana
	AT1G03800	AT2G20835	412	432	-	1.63e-06	GGAGGAGCCACCGCCGCAAAC	Arabidopsis thaliana
	AT1G03800	AT2G20835	415	435	-	1.8e-06	ATTGGAGGAGCCACCGCCGCA	Arabidopsis thaliana
	AT1G03800	AT2G20890	200	220	+	8.46e-07	TGCTACTCCTCAGCCGCCAAC	Arabidopsis thaliana
	AT1G03800	AT2G22250	1049	1069	-	2.27e-06	CCACTTAATTCCACCGCCGCT	Arabidopsis thaliana
	AT1G03800	AT2G22250	446	466	+	1.98e-06	GAAGGAGACTCCACCGCCACA	Arabidopsis thaliana
	AT1G03800	AT2G22250	449	469	+	4.57e-06	GGAGACTCCACCGCCACAATC	Arabidopsis thaliana
	AT1G03800	AT2G22250	474	494	+	8.92e-06	TCAAACTCATCCTCCGCTACA	Arabidopsis thaliana
	AT1G03800	AT2G22260	1091	1111	-	1.8e-06	GTGACATCATCAGCCGCCGGC	Arabidopsis thaliana
	AT1G03800	AT2G22260	766	786	-	2.9e-06	TCCAACAACCCCTCCGTCTCT	Arabidopsis thaliana
	AT1G03800	AT2G22260	833	853	-	1.54e-08	ATTTCCTCCGCCGCCGCCAGA	Arabidopsis thaliana
	AT1G03800	AT2G22260	836	856	-	5.25e-10	GTCATTTCCTCCGCCGCCGCC	Arabidopsis thaliana
	AT1G03800	AT2G22260	839	859	-	5.14e-09	GCCGTCATTTCCTCCGCCGCC	Arabidopsis thaliana
	AT1G03800	AT2G22260	947	967	-	2.93e-06	TCCCACATTCTCTCCGCCTCT	Arabidopsis thaliana
	AT1G03800	AT2G23120	421	441	-	2.51e-06	CGATGCAGCGCCTCCACCGCG	Arabidopsis thaliana
	AT1G03800	AT2G23348	1102	1122	+	9.5e-07	AGTGACTCCGTCTCCACCGCC	Arabidopsis thaliana
	AT1G03800	AT2G23348	1105	1125	+	2.71e-09	GACTCCGTCTCCACCGCCGCC	Arabidopsis thaliana
	AT1G03800	AT2G23348	1108	1128	+	2.48e-10	TCCGTCTCCACCGCCGCCGAC	Arabidopsis thaliana
	AT1G03800	AT2G23348	1111	1131	+	6.13e-09	GTCTCCACCGCCGCCGACGCC	Arabidopsis thaliana
	AT1G03800	AT2G23348	1114	1134	+	2.72e-06	TCCACCGCCGCCGACGCCGAT	Arabidopsis thaliana
	AT1G03800	AT2G23348	1117	1137	+	6.01e-06	ACCGCCGCCGACGCCGATTCC	Arabidopsis thaliana
	AT1G03800	AT2G27505	1072	1092	+	2.15e-06	CTTCCTAACCTCGCCGCCTTC	Arabidopsis thaliana
	AT1G03800	AT2G28040	517	537	-	9.51e-06	AACCCCATCTCCTCCACCAAT	Arabidopsis thaliana
	AT1G03800	AT2G29480	461	481	-	2.08e-06	CTCTCTTCTTTCTCCGCCATT	Arabidopsis thaliana
	AT1G03800	AT2G32240	523	543	+	1.43e-06	GCCAGCCGTTCAGCCACCGCC	Arabidopsis thaliana
	AT1G03800	AT2G32240	526	546	+	1.98e-06	AGCCGTTCAGCCACCGCCTCT	Arabidopsis thaliana
	AT1G03800	AT2G32640	68	88	-	7.12e-07	AGCACCATCGCCGCCACTGCC	Arabidopsis thaliana
	AT1G03800	AT2G32640	71	91	-	8.86e-08	AGAAGCACCATCGCCGCCACT	Arabidopsis thaliana
	AT1G03800	AT2G32650	861	881	+	7.72e-06	ACCTCCAGCTTCTCCACCAAC	Arabidopsis thaliana
	AT1G03800	AT2G33840	1414	1434	-	4.54e-06	GACCCCGATCACGCCGCAGTA	Arabidopsis thaliana
	AT1G03800	AT2G33840	658	678	+	1.85e-06	TTCATTCCCACCACCGCCAGT	Arabidopsis thaliana
	AT1G03800	AT2G35450	629	649	+	2.66e-06	TCCGTTCCAACCACCGTCGTG	Arabidopsis thaliana
	AT1G03800	AT2G35500	1338	1358	-	2.79e-06	GCTACGCTCTTCACCGTCGCT	Arabidopsis thaliana
	AT1G03800	AT2G36000	865	885	+	4.63e-07	GGCTTCGTCTCCTCCACCGCT	Arabidopsis thaliana
	AT1G03800	AT2G36650	110	130	+	2.03e-06	ACCTCGGCTCTCTCCGCCTTT	Arabidopsis thaliana
	AT1G03800	AT2G36650	92	112	+	1.55e-07	GCCGCTAGCCTCGCCGCAACC	Arabidopsis thaliana
	AT1G03800	AT2G37110	242	262	-	2.76e-07	TCTTGTGTCTCCGCCGCAGCA	Arabidopsis thaliana
	AT1G03800	AT2G37110	245	265	-	2.11e-06	GGTTCTTGTGTCTCCGCCGCA	Arabidopsis thaliana
	AT1G03800	AT2G37110	364	384	+	2.51e-06	GGCGACGCCAGAGCCGTCGGT	Arabidopsis thaliana
	AT1G03800	AT2G37110	554	574	-	4.9e-06	GGTTCCTCTGGCTCCACCGTG	Arabidopsis thaliana
	AT1G03800	AT2G37330	915	935	-	9.04e-06	TTCCTCACTGTCGCCGCTTCT	Arabidopsis thaliana
	AT1G03800	AT2G37580	398	418	-	6.67e-06	GCAGGCGTTTTCTCCGTCGGG	Arabidopsis thaliana
	AT1G03800	AT2G38060	266	286	-	2.01e-06	TCTCCCCCGTGCGCCGTCGGT	Arabidopsis thaliana
	AT1G03800	AT2G38695	1170	1190	-	9.31e-06	TCATCCTTGTTCTCCGCCGAT	Arabidopsis thaliana
	AT1G03800	AT2G39820	518	538	+	5.29e-06	GCTCTCCTTATCTCCGCCGAA	Arabidopsis thaliana
	AT1G03800	AT2G40935	929	949	+	3.57e-07	CCCATCGATACCTCCGCCATA	Arabidopsis thaliana
	AT1G03800	AT2G41650	126	146	+	7.94e-06	CTCTTCACCTCCTCCACCAAT	Arabidopsis thaliana
	AT1G03800	AT2G42540	522	542	-	2.41e-06	TTGCCTCTTTACGCCGCCGTG	Arabidopsis thaliana
	AT1G03800	AT2G43560	521	541	+	5.79e-06	TCTACAGCCAAAGCCGCCAAC	Arabidopsis thaliana
	AT1G03800	AT2G44740	1306	1326	+	4.37e-06	CTTTTCGGTTCCACCGCCGAC	Arabidopsis thaliana
	AT1G03800	AT2G44740	1309	1329	+	2.03e-06	TTCGGTTCCACCGCCGACGGT	Arabidopsis thaliana
	AT1G03800	AT2G45560	525	545	-	3.65e-06	TCTCTAGCCATCTCCGTCGTC	Arabidopsis thaliana
	AT1G03800	AT2G45560	748	768	-	3.27e-06	ACGCCGCCAGGCGCCACCTCT	Arabidopsis thaliana
	AT1G03800	AT2G45560	758	778	-	7.66e-06	CATCAATCCAACGCCGCCAGG	Arabidopsis thaliana
	AT1G03800	AT2G46170	87	107	+	3.14e-06	GCCGCTTCCAACGCCGACTTC	Arabidopsis thaliana
	AT1G03800	AT2G47400	948	968	-	1.08e-07	ATCTCCGCCGTCTCCGTCACC	Arabidopsis thaliana
	AT1G03800	AT2G47400	954	974	-	1.64e-06	CCATTTATCTCCGCCGTCTCC	Arabidopsis thaliana
	AT1G03800	AT2G47400	957	977	-	4.27e-06	CTGCCATTTATCTCCGCCGTC	Arabidopsis thaliana
	AT1G03800	AT2G47730	961	981	-	2.7e-06	AACGCCGTCTCCGCCGTTGGT	Arabidopsis thaliana
	AT1G03800	AT2G47730	964	984	-	3.33e-08	CCTAACGCCGTCTCCGCCGTT	Arabidopsis thaliana
	AT1G03800	AT2G47730	970	990	-	4.75e-06	GCCAAACCTAACGCCGTCTCC	Arabidopsis thaliana
	AT1G03800	AT2G47870	16	36	-	3.02e-07	GCCTGTGCCACCGCCGCTGGT	Arabidopsis thaliana
	AT1G03800	AT2G47870	19	39	-	6.55e-09	ACCGCCTGTGCCACCGCCGCT	Arabidopsis thaliana
	AT1G03800	AT2G47870	22	42	-	3.12e-06	CGAACCGCCTGTGCCACCGCC	Arabidopsis thaliana
	AT1G03800	AT3G01175	295	315	+	3.4e-06	ATCGCGGTCATCACCGCCTGC	Arabidopsis thaliana
	AT1G03800	AT3G01370	1177	1197	+	2.74e-06	TACTGCAAATCCACCGCCGGC	Arabidopsis thaliana
	AT1G03800	AT3G02730	397	417	+	2.9e-06	AGGCTGGCTATCGCCGCCGAG	Arabidopsis thaliana
	AT1G03800	AT3G02730	427	447	-	3.89e-06	TCAAGACTCCTCTCCGCCATC	Arabidopsis thaliana
	AT1G03800	AT3G02730	536	556	+	7.3e-10	TCCGAAGCCGTCGCCGCCGTC	Arabidopsis thaliana
	AT1G03800	AT3G02730	539	559	+	9.67e-08	GAAGCCGTCGCCGCCGTCGAG	Arabidopsis thaliana
	AT1G03800	AT3G02730	569	589	+	8.38e-07	TCAATCAGCAACGCCGCCGAC	Arabidopsis thaliana
	AT1G03800	AT3G02730	572	592	+	3.48e-06	ATCAGCAACGCCGCCGACAGC	Arabidopsis thaliana
	AT1G03800	AT3G02730	606	626	+	6.86e-06	AGAACCACTGTCTCCGCCTGA	Arabidopsis thaliana
	AT1G03800	AT3G02930	855	875	+	5e-07	AGGCATGAAGCCGCCGCCGGC	Arabidopsis thaliana
	AT1G03800	AT3G03035	372	392	+	8.85e-06	TTCACGTGCATCTCCACCGTC	Arabidopsis thaliana
	AT1G03800	AT3G03035	828	848	-	4.2e-06	GAAAAAGCGGCCGCCGCAGCT	Arabidopsis thaliana
	AT1G03800	AT3G03180	825	845	-	1.37e-06	CTCCGATGCGCCGCCGCATCC	Arabidopsis thaliana
	AT1G03800	AT3G03180	828	848	-	1.24e-07	TCGCTCCGATGCGCCGCCGCA	Arabidopsis thaliana
	AT1G03800	AT3G03275	165	185	+	7.25e-07	TACACTGTCTACGCCACCGCC	Arabidopsis thaliana
	AT1G03800	AT3G03275	168	188	+	4.21e-08	ACTGTCTACGCCACCGCCGCT	Arabidopsis thaliana
	AT1G03800	AT3G03275	171	191	+	6.14e-07	GTCTACGCCACCGCCGCTGAT	Arabidopsis thaliana
	AT1G03800	AT3G03275	249	269	+	3.21e-08	GCCAACATCCTCGCCGCCGGT	Arabidopsis thaliana
	AT1G03800	AT3G03370	768	788	-	6.67e-06	AAGGTTGTTCCCGCCGTCGTT	Arabidopsis thaliana
	AT1G03800	AT3G03990	944	964	-	2.31e-06	GACCCATTCACCACCGTCACC	Arabidopsis thaliana
	AT1G03800	AT3G04350	1167	1187	-	1.77e-06	CTTACCCTCTCCTCCACCGTT	Arabidopsis thaliana
	AT1G03800	AT3G04350	1239	1259	-	4.2e-06	GCCGCTTCCACCGCCACATGT	Arabidopsis thaliana
	AT1G03800	AT3G04350	1242	1262	-	2.49e-09	TCCGCCGCTTCCACCGCCACA	Arabidopsis thaliana
	AT1G03800	AT3G04350	1245	1265	-	1.9e-06	TTCTCCGCCGCTTCCACCGCC	Arabidopsis thaliana
	AT1G03800	AT3G04350	1251	1271	-	3.24e-07	GTCTCCTTCTCCGCCGCTTCC	Arabidopsis thaliana
	AT1G03800	AT3G04350	1254	1274	-	1.56e-08	GCTGTCTCCTTCTCCGCCGCT	Arabidopsis thaliana
	AT1G03800	AT3G04350	516	536	-	1.4e-06	ATTCCCACCACCACCGTCGTT	Arabidopsis thaliana
	AT1G03800	AT3G04350	519	539	-	7.66e-06	GTTATTCCCACCACCACCGTC	Arabidopsis thaliana
	AT1G03800	AT3G04350	804	824	-	7.12e-06	ACCACCTCCTCCTCCATTGCC	Arabidopsis thaliana
	AT1G03800	AT3G04350	816	836	-	1.58e-07	ACCGCCACCACCACCACCTCC	Arabidopsis thaliana
	AT1G03800	AT3G04350	819	839	-	8.92e-07	AATACCGCCACCACCACCACC	Arabidopsis thaliana
	AT1G03800	AT3G04350	822	842	-	3.86e-06	AACAATACCGCCACCACCACC	Arabidopsis thaliana
	AT1G03800	AT3G04350	825	845	-	2.77e-06	AACAACAATACCGCCACCACC	Arabidopsis thaliana
	AT1G03800	AT3G04350	908	928	-	1.83e-06	TGCGCAATCGCAGCCGCAACC	Arabidopsis thaliana
	AT1G03800	AT3G05360	1030	1050	+	3.3e-06	AACTCTTTCGTCGCCGTCTCT	Arabidopsis thaliana
	AT1G03800	AT3G05650	1114	1134	-	4.2e-06	GTTGCTTTCTTCGCCGACGTC	Arabidopsis thaliana
	AT1G03800	AT3G06850	188	208	+	1.01e-06	GGCAACGCCATCGCCACCAAC	Arabidopsis thaliana
	AT1G03800	AT3G07200	453	473	+	8.85e-06	GCCGAGAGCACCTCCACCAAC	Arabidopsis thaliana
	AT1G03800	AT3G07200	511	531	-	2.27e-06	ACTGCCCCCGCCTCCGTAGAG	Arabidopsis thaliana
	AT1G03800	AT3G07200	514	534	-	6.86e-06	TCCACTGCCCCCGCCTCCGTA	Arabidopsis thaliana
	AT1G03800	AT3G07200	517	537	-	6.57e-06	GCCTCCACTGCCCCCGCCTCC	Arabidopsis thaliana
	AT1G03800	AT3G07200	526	546	-	6.37e-07	CCTGCCTCCGCCTCCACTGCC	Arabidopsis thaliana
	AT1G03800	AT3G07200	532	552	-	2.47e-08	TCCACTCCTGCCTCCGCCTCC	Arabidopsis thaliana
	AT1G03800	AT3G07200	586	606	-	6.86e-06	GTTCCCGACTGATCCGCCTCC	Arabidopsis thaliana
	AT1G03800	AT3G07200	655	675	-	6.67e-06	CCTTCCGTTGTTGCCGCCTCT	Arabidopsis thaliana
	AT1G03800	AT3G09160	424	444	-	7.05e-07	ACGTCCGCCATCACCACCGCA	Arabidopsis thaliana
	AT1G03800	AT3G09210	514	534	-	2.09e-06	AACACTACCTCCACCGTCGTA	Arabidopsis thaliana
	AT1G03800	AT3G09210	517	537	-	7.02e-06	TGTAACACTACCTCCACCGTC	Arabidopsis thaliana
	AT1G03800	AT3G09210	947	967	+	2.74e-07	GACCACCTTGCCACCGCCACC	Arabidopsis thaliana
	AT1G03800	AT3G09210	950	970	+	1.9e-07	CACCTTGCCACCGCCACCACC	Arabidopsis thaliana
	AT1G03800	AT3G09210	953	973	+	2.63e-06	CTTGCCACCGCCACCACCAGA	Arabidopsis thaliana
	AT1G03800	AT3G09410	1172	1192	-	7.18e-07	ATTGATTCCGCCGCCGCTGCA	Arabidopsis thaliana
	AT1G03800	AT3G09410	1175	1195	-	1.83e-07	GTGATTGATTCCGCCGCCGCT	Arabidopsis thaliana
	AT1G03800	AT3G09580	881	901	+	5.92e-07	TTTACCAAACGCGCCGCCGTG	Arabidopsis thaliana
	AT1G03800	AT3G09860	1203	1223	+	6.76e-06	GCCAGAACTACCACCACCGTT	Arabidopsis thaliana
	AT1G03800	AT3G09860	1227	1247	+	1.03e-06	CCTTCTCCTACCACCGCCTCG	Arabidopsis thaliana
	AT1G03800	AT3G10060	1011	1031	-	1.82e-06	ATCTATGACTCCACCGCCTCC	Arabidopsis thaliana
	AT1G03800	AT3G10930	796	816	-	4.94e-06	TCCCACACTCTCACCGCCTTT	Arabidopsis thaliana
	AT1G03800	AT3G11090	965	985	-	3.11e-07	CCCACCACCATCACCACCGTC	Arabidopsis thaliana
	AT1G03800	AT3G12120	104	124	-	9.24e-06	CATGCCACCACCACCACCAAG	Arabidopsis thaliana
	AT1G03800	AT3G12120	107	127	-	7.79e-07	ACCCATGCCACCACCACCACC	Arabidopsis thaliana
	AT1G03800	AT3G12120	110	130	-	7.02e-06	AGAACCCATGCCACCACCACC	Arabidopsis thaliana
	AT1G03800	AT3G12345	162	182	+	8.79e-06	TCTCCTCCTGTCACCGCCTGG	Arabidopsis thaliana
	AT1G03800	AT3G12345	559	579	-	7.83e-06	CGCTTCATCGCCGCCGCTTGT	Arabidopsis thaliana
	AT1G03800	AT3G12345	562	582	-	9.36e-09	CGCCGCTTCATCGCCGCCGCT	Arabidopsis thaliana
	AT1G03800	AT3G12510	1406	1426	+	8e-06	CGCAGCATCATCTCCACCGTA	Arabidopsis thaliana
	AT1G03800	AT3G12530	460	480	+	6.19e-06	ATCTCTGCCTCAACCGTCGCA	Arabidopsis thaliana
	AT1G03800	AT3G13310	590	610	+	8.36e-06	CACCGTGGCCACACCGCCACG	Arabidopsis thaliana
	AT1G03800	AT3G15170	422	442	+	4.44e-06	TCGACCTCTGTCGCCACCTGT	Arabidopsis thaliana
	AT1G03800	AT3G15210	102	122	-	5.17e-06	TTTAGCCGCCCCTCCGCCAAA	Arabidopsis thaliana
	AT1G03800	AT3G15210	227	247	+	9.24e-06	TTTCACGCGATCGCCGTCGGC	Arabidopsis thaliana
	AT1G03800	AT3G15210	377	397	+	5.01e-06	TTCTTTTCAGGCGCCGCTGCT	Arabidopsis thaliana
	AT1G03800	AT3G16250	360	380	-	5.92e-06	CGTCCTCCTCGCACCGCCGGT	Arabidopsis thaliana
	AT1G03800	AT3G17470	1240	1260	+	5.41e-06	CCTCTCGGTACGGCCGCCATG	Arabidopsis thaliana
	AT1G03800	AT3G17670	334	354	-	3.24e-07	TTCACCGCCATCTCCGTCACT	Arabidopsis thaliana
	AT1G03800	AT3G17670	340	360	-	4.97e-06	CACGCGTTCACCGCCATCTCC	Arabidopsis thaliana
	AT1G03800	AT3G17670	355	375	+	3.09e-06	CGCGTGTCTATCTCCGCCGGA	Arabidopsis thaliana
	AT1G03800	AT3G18050	123	143	-	8.6e-06	ATCTTCATCTTCTCCGTCGTG	Arabidopsis thaliana
	AT1G03800	AT3G18390	1356	1376	+	3.35e-06	CTCAGACCCGACTCCGTCGCT	Arabidopsis thaliana
	AT1G03800	AT3G18530	1303	1323	+	1.28e-06	GAGAACGCCGTCGCCATCGCC	Arabidopsis thaliana
	AT1G03800	AT3G18530	1309	1329	+	6.94e-08	GCCGTCGCCATCGCCATCGCC	Arabidopsis thaliana
	AT1G03800	AT3G18530	159	179	+	4.75e-06	CTCGTCGTCTCTGCCACCGTC	Arabidopsis thaliana
	AT1G03800	AT3G18530	162	182	+	4.63e-07	GTCGTCTCTGCCACCGTCACC	Arabidopsis thaliana
	AT1G03800	AT3G18530	168	188	+	6.2e-07	TCTGCCACCGTCACCGTCTCC	Arabidopsis thaliana
	AT1G03800	AT3G18530	231	251	+	3.71e-06	CTCGGCGTCTCTGCCACCGTC	Arabidopsis thaliana
	AT1G03800	AT3G18530	234	254	+	8.38e-07	GGCGTCTCTGCCACCGTCACT	Arabidopsis thaliana
	AT1G03800	AT3G18800	339	359	-	6.42e-06	CTCCGCCACTCCTCCACCGAT	Arabidopsis thaliana
	AT1G03800	AT3G18800	350	370	-	6.38e-06	CCTCATCTAATCTCCGCCACT	Arabidopsis thaliana
	AT1G03800	AT3G18800	426	446	-	4.37e-07	AACACTTCCCTCGCCGCAGCA	Arabidopsis thaliana
	AT1G03800	AT3G19920	1334	1354	-	4.27e-06	CGGGACTCATACGCCGTCGTT	Arabidopsis thaliana
	AT1G03800	AT3G20680	809	829	-	1.12e-06	ATTTGCCACCCCGCCACCGCT	Arabidopsis thaliana
	AT1G03800	AT3G22565	1127	1147	+	2.37e-06	TTGTTCTCCACCTCCACCACC	Arabidopsis thaliana
	AT1G03800	AT3G22565	1130	1150	+	2.45e-07	TTCTCCACCTCCACCACCGCT	Arabidopsis thaliana
	AT1G03800	AT3G22565	1133	1153	+	5.21e-06	TCCACCTCCACCACCGCTTGT	Arabidopsis thaliana
	AT1G03800	AT3G22565	1193	1213	+	1.68e-08	ACCGCCATCCTCACCGCCGCT	Arabidopsis thaliana
	AT1G03800	AT3G22565	1196	1216	+	1.9e-07	GCCATCCTCACCGCCGCTGTG	Arabidopsis thaliana
	AT1G03800	AT3G22840	917	937	-	8.79e-06	GCCTACTCATTCGCCACAGTT	Arabidopsis thaliana
	AT1G03800	AT3G23010	980	1000	-	8.66e-06	ACCACCACAACATCCACCGTT	Arabidopsis thaliana
	AT1G03800	AT3G24180	327	347	+	3.89e-06	TGCTACGTCGGCGCCACCTTG	Arabidopsis thaliana
	AT1G03800	AT3G26900	168	188	+	8.3e-06	GTTGCTGTTCCGTCCGCCACC	Arabidopsis thaliana
	AT1G03800	AT3G27340	101	121	+	8.12e-06	ACGATCTCCTGAGCCGCAGTG	Arabidopsis thaliana
	AT1G03800	AT3G27340	733	753	+	1.75e-07	AACAACGACGTCTCCGCCGCA	Arabidopsis thaliana
	AT1G03800	AT3G27340	736	756	+	6.79e-08	AACGACGTCTCCGCCGCAACC	Arabidopsis thaliana
	AT1G03800	AT3G27340	742	762	+	1.57e-06	GTCTCCGCCGCAACCACCACC	Arabidopsis thaliana
	AT1G03800	AT3G27340	745	765	+	1.67e-06	TCCGCCGCAACCACCACCAAG	Arabidopsis thaliana
	AT1G03800	AT3G27340	779	799	+	2.71e-07	TTCATCTCCTACGCCGCCGAA	Arabidopsis thaliana
	AT1G03800	AT3G27340	782	802	+	9.85e-06	ATCTCCTACGCCGCCGAAATC	Arabidopsis thaliana
	AT1G03800	AT3G29180	836	856	+	4.97e-06	ATTGTCACTATCGCCGTCTCC	Arabidopsis thaliana
	AT1G03800	AT3G29180	851	871	+	3.74e-06	GTCTCCCTCATCGCCGCTTTC	Arabidopsis thaliana
	AT1G03800	AT3G32930	1334	1354	+	5.65e-07	ATCCGAACCCTCTCCGCCGCA	Arabidopsis thaliana
	AT1G03800	AT3G32930	1337	1357	+	1.75e-07	CGAACCCTCTCCGCCGCAACT	Arabidopsis thaliana
	AT1G03800	AT3G44190	620	640	+	5.57e-06	AACTAATCTCTCTCCGCCGTC	Arabidopsis thaliana
	AT1G03800	AT3G44190	623	643	+	4.01e-06	TAATCTCTCTCCGCCGTCTCA	Arabidopsis thaliana
	AT1G03800	AT3G44830	1269	1289	-	1.94e-06	GTTCCTTCTTACGCCGCCATT	Arabidopsis thaliana
	AT1G03800	AT3G46640	600	620	+	1.23e-08	GTCACGTTCATCGCCGCCGCG	Arabidopsis thaliana
	AT1G03800	AT3G46640	760	780	-	8.6e-06	CGCTTCCGCTTCTCCGCAACG	Arabidopsis thaliana
	AT1G03800	AT3G46660	888	908	-	1.57e-06	TCCGTCAACGACTCCGCCAGA	Arabidopsis thaliana
	AT1G03800	AT3G48260	310	330	-	7.38e-07	TTCATCAACTCGGCCGCCACC	Arabidopsis thaliana
	AT1G03800	AT3G48260	351	371	-	7.89e-06	CACACTTCCGTCACCACCGGG	Arabidopsis thaliana
	AT1G03800	AT3G48590	194	214	-	2.88e-06	GTCACCGCCTTCGCCATCAGT	Arabidopsis thaliana
	AT1G03800	AT3G48590	203	223	-	5.09e-06	GTCGCATTAGTCACCGCCTTC	Arabidopsis thaliana
	AT1G03800	AT3G48590	218	238	-	9.24e-06	CCGGCGCCGGTAGCCGTCGCA	Arabidopsis thaliana
	AT1G03800	AT3G48590	315	335	+	2.31e-06	GTCTCTTTTTCCACCGCCATG	Arabidopsis thaliana
	AT1G03800	AT3G48590	631	651	-	2.03e-06	GCCTTCACCTTCGCCGACATA	Arabidopsis thaliana
	AT1G03800	AT3G48590	740	760	+	5.29e-06	ATCTCTTTTGACGCCGCCTTG	Arabidopsis thaliana
	AT1G03800	AT3G48660	1340	1360	+	3.43e-06	GCACGTGACATCGCCACCGGC	Arabidopsis thaliana
	AT1G03800	AT3G49530	211	231	+	3.83e-06	ACGGCAACCGCCTCCACCTTT	Arabidopsis thaliana
	AT1G03800	AT3G49620	994	1014	-	6.97e-06	TCCAACAAGACGGCCGCCGGC	Arabidopsis thaliana
	AT1G03800	AT3G49630	294	314	-	9.41e-07	AGTGGCTCTACCTCCGCCTCG	Arabidopsis thaliana
	AT1G03800	AT3G50240	109	129	-	5.14e-07	CCGGCAACCACCGCCGTTGCC	Arabidopsis thaliana
	AT1G03800	AT3G50240	112	132	-	2.22e-07	TCGCCGGCAACCACCGCCGTT	Arabidopsis thaliana
	AT1G03800	AT3G50240	140	160	-	6.28e-06	GCCGCCGGAATCACCACCATA	Arabidopsis thaliana
	AT1G03800	AT3G50240	152	172	-	1.29e-06	CGGAAAACCGACGCCGCCGGA	Arabidopsis thaliana
	AT1G03800	AT3G50240	172	192	-	3.14e-07	ACAACCACAACCACCGTCGCC	Arabidopsis thaliana
	AT1G03800	AT3G50240	192	212	-	1.02e-09	ACAACCACCTCCGCCGCCGGA	Arabidopsis thaliana
	AT1G03800	AT3G50240	195	215	-	1.95e-08	CGGACAACCACCTCCGCCGCC	Arabidopsis thaliana
	AT1G03800	AT3G50240	212	232	-	2.92e-08	CCAACCACCTCCACCGCCGGA	Arabidopsis thaliana
	AT1G03800	AT3G50240	215	235	-	7.38e-07	CGGCCAACCACCTCCACCGCC	Arabidopsis thaliana
	AT1G03800	AT3G50240	23	43	-	2.33e-06	CGCCGGACAACCACCGTCGCC	Arabidopsis thaliana
	AT1G03800	AT3G50240	232	252	-	1.3e-10	CCAACCACCTCCGCCGCCGGC	Arabidopsis thaliana
	AT1G03800	AT3G50240	235	255	-	2e-08	CGGCCAACCACCTCCGCCGCC	Arabidopsis thaliana
	AT1G03800	AT3G50240	252	272	-	8.39e-08	CGGATAACCACCGCCGCCGGC	Arabidopsis thaliana
	AT1G03800	AT3G50240	255	275	-	8.38e-07	TGCCGGATAACCACCGCCGCC	Arabidopsis thaliana
	AT1G03800	AT3G50240	272	292	-	1.55e-06	ACCACTACAACCACCGCTGCC	Arabidopsis thaliana
	AT1G03800	AT3G50240	275	295	-	6.19e-06	ACCACCACTACAACCACCGCT	Arabidopsis thaliana
	AT1G03800	AT3G50240	37	57	-	2.04e-06	ACCACCGCCGCCGTCGCCGGA	Arabidopsis thaliana
	AT1G03800	AT3G50240	40	60	-	4.13e-10	ACAACCACCGCCGCCGTCGCC	Arabidopsis thaliana
	AT1G03800	AT3G50240	43	63	-	5.28e-09	CGGACAACCACCGCCGCCGTC	Arabidopsis thaliana
	AT1G03800	AT3G50240	46	66	-	1.98e-07	CGCCGGACAACCACCGCCGCC	Arabidopsis thaliana
	AT1G03800	AT3G50240	63	83	-	3.3e-06	ACAACCACCGTCACCATCGCC	Arabidopsis thaliana
	AT1G03800	AT3G50240	69	89	-	5.49e-06	CGCCGGACAACCACCGTCACC	Arabidopsis thaliana
	AT1G03800	AT3G50240	83	103	-	3.81e-10	ACCGCCGCCGCCACCGCCGGA	Arabidopsis thaliana
	AT1G03800	AT3G50240	86	106	-	5.07e-09	AAAACCGCCGCCGCCACCGCC	Arabidopsis thaliana
	AT1G03800	AT3G50240	89	109	-	1.36e-08	CGGAAAACCGCCGCCGCCACC	Arabidopsis thaliana
	AT1G03800	AT3G50240	92	112	-	7.34e-08	TGCCGGAAAACCGCCGCCGCC	Arabidopsis thaliana
	AT1G03800	AT3G50650	980	1000	-	9.17e-06	TGTGACCTCATCTCCACCGTC	Arabidopsis thaliana
	AT1G03800	AT3G52150	1396	1416	-	1.59e-06	CCCGTCTCTCACGCCGCAGAC	Arabidopsis thaliana
	AT1G03800	AT3G52525	180	200	+	3.68e-07	CTCCCTTCCTCCTCCACCACC	Arabidopsis thaliana
	AT1G03800	AT3G52525	183	203	+	2.45e-07	CCTTCCTCCTCCACCACCGTC	Arabidopsis thaliana
	AT1G03800	AT3G52525	186	206	+	3.61e-07	TCCTCCTCCACCACCGTCGAT	Arabidopsis thaliana
	AT1G03800	AT3G52525	222	242	+	4.33e-06	TTTGCTGTCGCCTCCGCTGTA	Arabidopsis thaliana
	AT1G03800	AT3G52525	331	351	+	9.76e-07	ACCCTTCATTCCTCCGCCGTG	Arabidopsis thaliana
	AT1G03800	AT3G52525	355	375	+	6.81e-06	CCTCCTCCTTCATCCGCCTCG	Arabidopsis thaliana
	AT1G03800	AT3G52525	366	386	+	1.13e-06	ATCCGCCTCGTCTCCGCCTTC	Arabidopsis thaliana
	AT1G03800	AT3G53210	51	71	+	8.06e-06	TCTTCCACCAACACCACCGTT	Arabidopsis thaliana
	AT1G03800	AT3G53230	689	709	-	7.61e-06	ATCGACTTTCTCGCCGTCTCT	Arabidopsis thaliana
	AT1G03800	AT3G53620	1408	1428	+	1.05e-06	TACGTTGACCCCACCGCCGTT	Arabidopsis thaliana
	AT1G03800	AT3G54910	125	145	+	6.01e-06	TCTTTTCCACGCGCCGTCGTT	Arabidopsis thaliana
	AT1G03800	AT3G56150	799	819	-	2.29e-06	TGCTCTACTACCGCCACCATT	Arabidopsis thaliana
	AT1G03800	AT3G60190	41	61	-	5.74e-06	GCCGTATCAGCCGCCGTAGAA	Arabidopsis thaliana
	AT1G03800	AT3G60190	44	64	-	1.91e-08	GCCGCCGTATCAGCCGCCGTA	Arabidopsis thaliana
	AT1G03800	AT3G60190	53	73	-	2.48e-07	GCCGCTTCCGCCGCCGTATCA	Arabidopsis thaliana
	AT1G03800	AT3G60190	56	76	-	1.6e-10	CTCGCCGCTTCCGCCGCCGTA	Arabidopsis thaliana
	AT1G03800	AT3G60190	59	79	-	2.82e-07	TCTCTCGCCGCTTCCGCCGCC	Arabidopsis thaliana
	AT1G03800	AT3G60190	65	85	-	7.55e-06	CTCCTCTCTCTCGCCGCTTCC	Arabidopsis thaliana
	AT1G03800	AT3G60370	25	45	+	4.14e-06	ACTGTCTCCATCTCCACCATC	Arabidopsis thaliana
	AT1G03800	AT3G60370	28	48	+	2.83e-06	GTCTCCATCTCCACCATCGCC	Arabidopsis thaliana
	AT1G03800	AT3G61010	1150	1170	-	1.34e-06	CACTTACTCGCCGCCGTCATC	Arabidopsis thaliana
	AT1G03800	AT3G61010	1153	1173	-	3.05e-07	ACACACTTACTCGCCGCCGTC	Arabidopsis thaliana
	AT1G03800	AT3G61010	1177	1197	-	5.01e-06	CGTATTACAAGCGCCGTCGCA	Arabidopsis thaliana
	AT1G03800	AT3G61198	366	386	-	2.9e-06	ACCACCGTTCCCTCCACCAAC	Arabidopsis thaliana
	AT1G03800	AT3G61490	740	760	-	2.88e-06	CGACCCACTTCTGCCGCCTCC	Arabidopsis thaliana
	AT1G03800	AT3G61760	785	805	+	4.46e-07	TCCTCAGAAAACGCCGCCGTG	Arabidopsis thaliana
	AT1G03800	AT3G62290	611	631	-	8.46e-07	GCAGTCTCGGGCGCCACCGCT	Arabidopsis thaliana
	AT1G03800	AT3G63190	22	42	-	2.11e-06	ACTGGCATTGTCGCCGCTGCT	Arabidopsis thaliana
	AT1G03800	AT3G63190	37	57	+	4.59e-07	GCCAGTGGTACCGCCACCGTC	Arabidopsis thaliana
	AT1G03800	AT3G63190	40	60	+	9.99e-06	AGTGGTACCGCCACCGTCGAT	Arabidopsis thaliana
	AT1G03800	AT3G63215	137	157	+	6.92e-06	CTGGCGGAAACCTCCACCACC	Arabidopsis thaliana
	AT1G03800	AT3G63215	140	160	+	8.54e-06	GCGGAAACCTCCACCACCATT	Arabidopsis thaliana
	AT1G03800	AT3G63480	1048	1068	-	4.33e-07	GAGCAGACCGCCACCGCCGTC	Arabidopsis thaliana
	AT1G03800	AT3G63480	1051	1071	-	9.71e-06	CTGGAGCAGACCGCCACCGCC	Arabidopsis thaliana
	AT1G03800	AT3G63480	1096	1116	-	9.71e-06	GTCTCCGCCGTGGCCGCTGAG	Arabidopsis thaliana
	AT1G03800	AT3G63480	1267	1287	-	1e-06	CTAGCATACGCCGCCGCATCC	Arabidopsis thaliana
	AT1G03800	AT3G63480	1270	1290	-	1.36e-06	ATGCTAGCATACGCCGCCGCA	Arabidopsis thaliana
	AT1G03800	AT3G63510	1335	1355	+	2.39e-06	GTCGTCGTATCCTCCACCACT	Arabidopsis thaliana
	AT1G03800	AT4G00310	850	870	+	9.64e-06	TCCGACTTCACCACCATCGTT	Arabidopsis thaliana
	AT1G03800	AT4G00310	859	879	+	1.75e-07	ACCACCATCGTTGCCGCCGCA	Arabidopsis thaliana
	AT1G03800	AT4G00310	862	882	+	6.08e-07	ACCATCGTTGCCGCCGCATTC	Arabidopsis thaliana
	AT1G03800	AT4G01995	1387	1407	+	2.68e-06	TCGCCGCTAATCTCCGCCGTA	Arabidopsis thaliana
	AT1G03800	AT4G01995	1390	1410	+	5.83e-06	CCGCTAATCTCCGCCGTAGCA	Arabidopsis thaliana
	AT1G03800	AT4G02050	1054	1074	+	4.47e-06	GTAACCTTTGTCGCCGTCGAA	Arabidopsis thaliana
	AT1G03800	AT4G02050	568	588	-	4.14e-06	TCAATTTTCTCCGCCGCTGTT	Arabidopsis thaliana
	AT1G03800	AT4G02050	571	591	-	3.6e-06	GTTTCAATTTTCTCCGCCGCT	Arabidopsis thaliana
	AT1G03800	AT4G03205	876	896	-	3.14e-06	AATGGCACAGCCACCGCCAGT	Arabidopsis thaliana
	AT1G03800	AT4G03320	962	982	-	9.64e-06	CGGTCTGTGGTCGCCGCCAAA	Arabidopsis thaliana
	AT1G03800	AT4G06175	594	614	+	4.5e-06	GCCGCATCAACAGCCATCGCC	Arabidopsis thaliana
	AT1G03800	AT4G06175	633	653	+	4.81e-07	TCTCTCATCTCCTCCGCCTCT	Arabidopsis thaliana
	AT1G03800	AT4G06175	644	664	+	5.53e-06	CTCCGCCTCTTCTCCACCACT	Arabidopsis thaliana
	AT1G03800	AT4G06870	413	433	+	9.71e-06	TGCAAGAACTCCTCCGCCTGG	Arabidopsis thaliana
	AT1G03800	AT4G08868	1061	1081	-	1.88e-06	TACGCCACCAGGTCCGCCACT	Arabidopsis thaliana
	AT1G03800	AT4G08935	1178	1198	+	7.5e-06	GACCCTTTTTTCTCCACCGCC	Arabidopsis thaliana
	AT1G03800	AT4G08935	1181	1201	+	1.09e-06	CCTTTTTTCTCCACCGCCGGC	Arabidopsis thaliana
	AT1G03800	AT4G08935	1340	1360	+	1.9e-06	TCCCGCCTCTCATCCGCCTCT	Arabidopsis thaliana
	AT1G03800	AT4G10010	27	47	+	4.47e-06	GTCGCTGGAGGCGCCACCAGG	Arabidopsis thaliana
	AT1G03800	AT4G13000	204	224	+	6.26e-07	TAATCCGGCGGCGCCACCACC	Arabidopsis thaliana
	AT1G03800	AT4G13000	207	227	+	3.61e-07	TCCGGCGGCGCCACCACCGTA	Arabidopsis thaliana
	AT1G03800	AT4G13000	207	227	-	6.86e-07	TACGGTGGTGGCGCCGCCGGA	Arabidopsis thaliana
	AT1G03800	AT4G13500	1147	1167	+	3.71e-06	ATGTAGTTGGCCGCCGCCGTG	Arabidopsis thaliana
	AT1G03800	AT4G13560	820	840	+	4.75e-06	ACCATCTCTCCCTCCACCATA	Arabidopsis thaliana
	AT1G03800	AT4G14520	952	972	+	9.85e-06	ACTCCCACTACCACCACCAAC	Arabidopsis thaliana
	AT1G03800	AT4G14805	1123	1143	+	4.83e-06	TTGTTCGCCTCAACCGCCGTA	Arabidopsis thaliana
	AT1G03800	AT4G14805	1126	1146	+	4.42e-07	TTCGCCTCAACCGCCGTAACC	Arabidopsis thaliana
	AT1G03800	AT4G14815	12	32	-	4.42e-07	TTCGCCTCAACCGCCGTAACC	Arabidopsis thaliana
	AT1G03800	AT4G14815	15	35	-	4.83e-06	TTGTTCGCCTCAACCGCCGTA	Arabidopsis thaliana
	AT1G03800	AT4G14830	842	862	-	5.24e-07	GATGACACTTCCGCCGCCAAT	Arabidopsis thaliana
	AT1G03800	AT4G14830	845	865	-	1.09e-06	GCCGATGACACTTCCGCCGCC	Arabidopsis thaliana
	AT1G03800	AT4G14870	1107	1127	+	7.39e-06	TTTCTTCTCCCCTCCACCGCC	Arabidopsis thaliana
	AT1G03800	AT4G14870	1110	1130	+	9.67e-08	CTTCTCCCCTCCACCGCCGTC	Arabidopsis thaliana
	AT1G03800	AT4G14870	1113	1133	+	8.32e-09	CTCCCCTCCACCGCCGTCACA	Arabidopsis thaliana
	AT1G03800	AT4G14870	1435	1455	+	8.18e-06	CTGGTTACTTTCTCCGTCGCC	Arabidopsis thaliana
	AT1G03800	AT4G14870	1441	1461	+	3.7e-08	ACTTTCTCCGTCGCCGTCGCC	Arabidopsis thaliana
	AT1G03800	AT4G16410	337	357	-	5.21e-06	TTGAACTCCATCTCCGCCAAG	Arabidopsis thaliana
	AT1G03800	AT4G16807	845	865	-	7.33e-06	ACCGCTTGCGCTTCCGCCTTC	Arabidopsis thaliana
	AT1G03800	AT4G16892	926	946	-	2.39e-06	ACCCGCCGGTCCTCCGCCGAG	Arabidopsis thaliana
	AT1G03800	AT4G17560	459	479	+	8.18e-06	TGAAACAACCCAGCCGCCATT	Arabidopsis thaliana
	AT1G03800	AT4G19100	869	889	+	5.45e-06	CGGCCATTCAGAGCCGCCACA	Arabidopsis thaliana
	AT1G03800	AT4G19420	491	511	+	7.17e-06	CTATACTACTTCTCCGCCAGC	Arabidopsis thaliana
	AT1G03800	AT4G22560	223	243	+	2.97e-06	AGGAATGGTTTCGCCGCCGTG	Arabidopsis thaliana
	AT1G03800	AT4G22560	255	275	-	6.67e-06	GCGGTGGACGCCGCCGTATCT	Arabidopsis thaliana
	AT1G03800	AT4G22560	258	278	-	3.07e-06	TTAGCGGTGGACGCCGCCGTA	Arabidopsis thaliana
	AT1G03800	AT4G22880	450	470	-	2.4e-07	TTCTCCTCCGTCGCCGTCTTC	Arabidopsis thaliana
	AT1G03800	AT4G22880	453	473	-	6.52e-06	TCCTTCTCCTCCGTCGCCGTC	Arabidopsis thaliana
	AT1G03800	AT4G22880	456	476	-	5.48e-08	CTCTCCTTCTCCTCCGTCGCC	Arabidopsis thaliana
	AT1G03800	AT4G22880	500	520	-	5.79e-06	CCTCGACTTTTCTCCGCCGTT	Arabidopsis thaliana
	AT1G03800	AT4G23630	1045	1065	+	1.19e-06	AGAGCTGCGTTCGCCGCCGGA	Arabidopsis thaliana
	AT1G03800	AT4G24130	615	635	-	1.24e-06	GGAACAGCCATCGCCGTCGGA	Arabidopsis thaliana
	AT1G03800	AT4G24130	735	755	-	1.15e-06	AGCCCTGAAGCCACCGCCGGA	Arabidopsis thaliana
	AT1G03800	AT4G24130	783	803	-	2.88e-06	AGGGCAAGCACCGCCGCAGGT	Arabidopsis thaliana
	AT1G03800	AT4G24130	786	806	-	6.74e-07	GCGAGGGCAAGCACCGCCGCA	Arabidopsis thaliana
	AT1G03800	AT4G25200	37	57	+	1.05e-06	TCCTGCCACCGCTCCACCGCC	Arabidopsis thaliana
	AT1G03800	AT4G25200	40	60	+	1.35e-07	TGCCACCGCTCCACCGCCACC	Arabidopsis thaliana
	AT1G03800	AT4G25200	43	63	+	3.83e-08	CACCGCTCCACCGCCACCGCT	Arabidopsis thaliana
	AT1G03800	AT4G25200	46	66	+	2.04e-06	CGCTCCACCGCCACCGCTTCT	Arabidopsis thaliana
	AT1G03800	AT4G25210	1044	1064	-	5.17e-06	CCGTTCTTCATCTCCGCCTTA	Arabidopsis thaliana
	AT1G03800	AT4G25210	491	511	-	4.95e-07	GTCTCCATTTTCGCCGTCGTC	Arabidopsis thaliana
	AT1G03800	AT4G25210	531	551	+	3.24e-07	GCTCTGTTCCTCGCCGCCGTG	Arabidopsis thaliana
	AT1G03800	AT4G25210	958	978	-	8.76e-07	CTCTCCTTCCTCGCCACCATC	Arabidopsis thaliana
	AT1G03800	AT4G25380	1201	1221	-	3.83e-06	GATGGCCTCCCCACCACCGCA	Arabidopsis thaliana
	AT1G03800	AT4G25380	202	222	-	9.51e-06	GAGTTGTTCTTCGCCGCCAAG	Arabidopsis thaliana
	AT1G03800	AT4G25380	274	294	+	1.46e-06	AGCTACATTCTCGCCGCCGGA	Arabidopsis thaliana
	AT1G03800	AT4G25380	506	526	+	5.17e-06	GCGCCGGCTCCAGCCACCACG	Arabidopsis thaliana
	AT1G03800	AT4G25380	563	583	-	5.66e-06	AGTCCCAGCAGCGCCGTCAGG	Arabidopsis thaliana
	AT1G03800	AT4G25390	1227	1247	+	3.83e-06	GATGGCCTCCCCACCACCGCA	Arabidopsis thaliana
	AT1G03800	AT4G25707	14	34	+	2.93e-07	TTGTCTCCTTCCGCCGCCGAT	Arabidopsis thaliana
	AT1G03800	AT4G25780	219	239	+	3.47e-07	TTCACGAACTGCTCCGCCGCA	Arabidopsis thaliana
	AT1G03800	AT4G25780	222	242	+	9.92e-06	ACGAACTGCTCCGCCGCATAT	Arabidopsis thaliana
	AT1G03800	AT4G25780	420	440	+	5.45e-06	GAAAAAGTCTTCTCCGCCGTT	Arabidopsis thaliana
	AT1G03800	AT4G26260	70	90	-	6.97e-06	CCACACTTCACCACCACCTCC	Arabidopsis thaliana
	AT1G03800	AT4G26950	775	795	+	7.07e-06	ACGCCTACATTAGCCGCCATG	Arabidopsis thaliana
	AT1G03800	AT4G27470	171	191	+	9.51e-06	CTCGGATTCATCGCCGCATTC	Arabidopsis thaliana
	AT1G03800	AT4G27470	336	356	-	5.66e-06	GTCATCTCCCTCACCGTCGAC	Arabidopsis thaliana
	AT1G03800	AT4G27470	419	439	-	6.47e-09	AGCGTCGCCACCGCCGCAGCT	Arabidopsis thaliana
	AT1G03800	AT4G27470	422	442	-	6.49e-08	GAGAGCGTCGCCACCGCCGCA	Arabidopsis thaliana
	AT1G03800	AT4G27470	425	445	-	4.77e-07	GCGGAGAGCGTCGCCACCGCC	Arabidopsis thaliana
	AT1G03800	AT4G27470	93	113	+	4.94e-06	GTTTCGGTCACCACCACCACC	Arabidopsis thaliana
	AT1G03800	AT4G28480	800	820	+	9.64e-06	GTCCCGCTTCGCACCACCGCC	Arabidopsis thaliana
	AT1G03800	AT4G28480	803	823	+	4.54e-06	CCGCTTCGCACCACCGCCAAC	Arabidopsis thaliana
	AT1G03800	AT4G28550	1043	1063	-	5.81e-07	TGGTCGGACACCGCCACCGCT	Arabidopsis thaliana
	AT1G03800	AT4G28560	621	641	-	4.94e-06	GGACGCGCAGTAGCCGCCGAA	Arabidopsis thaliana
	AT1G03800	AT4G28560	641	661	+	7.31e-07	CTTGTCGATTCCTCCGCCGTT	Arabidopsis thaliana
	AT1G03800	AT4G29050	523	543	+	8.38e-07	TGTTCCTCTACAGCCGCCACA	Arabidopsis thaliana
	AT1G03800	AT4G29050	526	546	+	2.59e-06	TCCTCTACAGCCGCCACAACA	Arabidopsis thaliana
	AT1G03800	AT4G29570	23	43	+	2.24e-07	CGGTTGATCGGCGCCGCCGCA	Arabidopsis thaliana
	AT1G03800	AT4G29570	26	46	+	1.55e-06	TTGATCGGCGCCGCCGCAGAG	Arabidopsis thaliana
	AT1G03800	AT4G30580	197	217	-	1.67e-06	ACCTTCAACCCCACCGCAGCG	Arabidopsis thaliana
	AT1G03800	AT4G30580	96	116	-	1.86e-06	GCTGCTGCTGCCACCACCGGA	Arabidopsis thaliana
	AT1G03800	AT4G30580	99	119	-	1.63e-06	ACCGCTGCTGCTGCCACCACC	Arabidopsis thaliana
	AT1G03800	AT4G30910	525	545	+	4.44e-06	ATCACCACTACAGCCACCGTG	Arabidopsis thaliana
	AT1G03800	AT4G31060	143	163	-	7.94e-06	GTAAGTGACTTCGCCACCACG	Arabidopsis thaliana
	AT1G03800	AT4G31060	517	537	-	1.59e-06	CGAATACCTATCGCCGCCACT	Arabidopsis thaliana
	AT1G03800	AT4G31150	1123	1143	+	1.52e-08	TCTGCAATCGCCTCCGCCGCA	Arabidopsis thaliana
	AT1G03800	AT4G31150	1126	1146	+	3.21e-08	GCAATCGCCTCCGCCGCAACA	Arabidopsis thaliana
	AT1G03800	AT4G31530	1050	1070	-	1.15e-06	CTCACTTTCTCCTCCGTCGGC	Arabidopsis thaliana
	AT1G03800	AT4G32210	468	488	-	5.29e-06	AGAGCGAGCTGCGCCGTCGGA	Arabidopsis thaliana
	AT1G03800	AT4G34090	1167	1187	-	9.58e-06	GTCTCCGTTACCACCGTCTGC	Arabidopsis thaliana
	AT1G03800	AT4G34090	1176	1196	-	6.52e-06	GCCGTTGCCGTCTCCGTTACC	Arabidopsis thaliana
	AT1G03800	AT4G34090	1182	1202	-	3.22e-06	CGCTCCGCCGTTGCCGTCTCC	Arabidopsis thaliana
	AT1G03800	AT4G34090	1188	1208	-	2.35e-06	TCGACTCGCTCCGCCGTTGCC	Arabidopsis thaliana
	AT1G03800	AT4G34090	1191	1211	-	4.14e-06	GAGTCGACTCGCTCCGCCGTT	Arabidopsis thaliana
	AT1G03800	AT4G34090	969	989	+	3.65e-06	CTCGATCCTGTCGCCGTCGAA	Arabidopsis thaliana
	AT1G03800	AT4G34120	291	311	-	5.09e-06	GCCTCAACCTGCTCCACCAAC	Arabidopsis thaliana
	AT1G03800	AT4G34131	734	754	-	1.67e-06	TCTTTGCCCGTCTCCGCCTCT	Arabidopsis thaliana
	AT1G03800	AT4G34131	756	776	-	8.73e-06	GCTTTAGCCATCGCCGCTAGC	Arabidopsis thaliana
	AT1G03800	AT4G34240	134	154	-	6.14e-06	TTCGCTAAAGCCACCGTCGTT	Arabidopsis thaliana
	AT1G03800	AT4G34240	242	262	+	4.5e-06	GGGGCTACAACCTCCGCAACA	Arabidopsis thaliana
	AT1G03800	AT4G34620	212	232	+	3.51e-06	CTCTGTCATTTCTCCGCCGCA	Arabidopsis thaliana
	AT1G03800	AT4G34620	420	440	-	3.08e-07	GCGATCTTCTTCGCCGTCGTC	Arabidopsis thaliana
	AT1G03800	AT4G36280	310	330	-	9.44e-06	GCCTCGCCTCCAGCCGCAGAA	Arabidopsis thaliana
	AT1G03800	AT4G36490	178	198	+	4.54e-06	AGTGCTGCTATCACCGCCATT	Arabidopsis thaliana
	AT1G03800	AT4G38220	1160	1180	-	7.05e-07	CCCACCACCACCACCACCAGG	Arabidopsis thaliana
	AT1G03800	AT4G38220	1163	1183	-	3.18e-07	TCTCCCACCACCACCACCACC	Arabidopsis thaliana
	AT1G03800	AT4G38220	1166	1186	-	1.27e-06	TCTTCTCCCACCACCACCACC	Arabidopsis thaliana
	AT1G03800	AT4G38220	1169	1189	-	4.5e-06	CTCTCTTCTCCCACCACCACC	Arabidopsis thaliana
	AT1G03800	AT4G38220	5	25	-	6.49e-08	GACGGCTCCTCCTCCGTCGCT	Arabidopsis thaliana
	AT1G03800	AT4G38220	85	105	-	8.06e-06	TCTTCATTCTCTGCCGCCTCT	Arabidopsis thaliana
	AT1G03800	AT4G38280	568	588	-	5.53e-06	TCCTTGCACGTCTCCACCGCA	Arabidopsis thaliana
	AT1G03800	AT4G38460	549	569	-	8.54e-06	GCATACTGCTCCACCACCATC	Arabidopsis thaliana
	AT1G03800	AT4G38460	552	572	-	3.92e-06	GCAGCATACTGCTCCACCACC	Arabidopsis thaliana
	AT1G03800	AT4G39403	1246	1266	-	1.7e-06	CCCTTTCCTGTCTCCGCCGAA	Arabidopsis thaliana
	AT1G03800	AT4G39403	1344	1364	+	2.55e-06	TGCTCCGTACCCACCACCGTC	Arabidopsis thaliana
	AT1G03800	AT4G39403	1347	1367	+	3.08e-07	TCCGTACCCACCACCGTCGCG	Arabidopsis thaliana
	AT1G03800	AT4G39580	611	631	-	9.04e-06	TCCCACAACACCGCCATCTTC	Arabidopsis thaliana
	AT1G03800	AT4G39580	614	634	-	6.92e-06	TTATCCCACAACACCGCCATC	Arabidopsis thaliana
	AT1G03800	AT4G39890	659	679	-	3.69e-10	GCCGTCCCCGCCGCCGCAGCA	Arabidopsis thaliana
	AT1G03800	AT4G39890	662	682	-	3.34e-10	TTGGCCGTCCCCGCCGCCGCA	Arabidopsis thaliana
	AT1G03800	AT4G39925	1014	1034	+	2.72e-06	CTCGTCGTCTCTGCCGTCGTC	Arabidopsis thaliana
	AT1G03800	AT5G01017	327	347	+	3.95e-06	AACGCATCAACCTCCGCCTGT	Arabidopsis thaliana
	AT1G03800	AT5G01055	116	136	-	1.96e-06	CCGAGCTCTCTCGCCGTCGGA	Arabidopsis thaliana
	AT1G03800	AT5G01055	211	231	+	5.83e-06	ACCTGAATCATCACCGCCATG	Arabidopsis thaliana
	AT1G03800	AT5G01542	21	41	+	6.33e-06	CTCGGCGCTCTCTCCGTCGAA	Arabidopsis thaliana
	AT1G03800	AT5G01760	903	923	+	2.55e-06	CGCGAAGACCGCGCCGCCTGA	Arabidopsis thaliana
	AT1G03800	AT5G02710	666	686	-	9.04e-06	GACAACATCGTAGCCACCGCA	Arabidopsis thaliana
	AT1G03800	AT5G02720	851	871	-	3.09e-06	CCGGACACCAAAGCCGCAGCC	Arabidopsis thaliana
	AT1G03800	AT5G02810	538	558	-	8.61e-07	GTTCCTTCACGCGCCGCCTCG	Arabidopsis thaliana
	AT1G03800	AT5G02810	733	753	-	1.68e-07	TCTATCAAAGCCGCCGCCGGA	Arabidopsis thaliana
	AT1G03800	AT5G02810	736	756	-	1.79e-06	TCTTCTATCAAAGCCGCCGCC	Arabidopsis thaliana
	AT1G03800	AT5G02810	888	908	-	1.24e-06	GGCCGCCGCGTCTCCGTCGTC	Arabidopsis thaliana
	AT1G03800	AT5G02810	899	919	-	3.12e-06	AGAACTCTCTGGGCCGCCGCG	Arabidopsis thaliana
	AT1G03800	AT5G03030	1354	1374	-	5.62e-06	TCCTTTCATATCGCCGCCAAG	Arabidopsis thaliana
	AT1G03800	AT5G03030	817	837	-	1.73e-06	GGTCACGGTAACGCCGCCACT	Arabidopsis thaliana
	AT1G03800	AT5G03570	622	642	+	3.57e-06	ATCAGAAAACTCGCCGCCGTT	Arabidopsis thaliana
	AT1G03800	AT5G03570	75	95	-	8.42e-06	GCCTCCACCTCCTCCGTATGA	Arabidopsis thaliana
	AT1G03800	AT5G04440	428	448	+	3.48e-06	GAATCTGCTCCCTCCGTCGTC	Arabidopsis thaliana
	AT1G03800	AT5G05730	261	281	+	6.76e-06	TGGACCGATTGCGCCGCTGGC	Arabidopsis thaliana
	AT1G03800	AT5G05740	784	804	+	1.7e-08	GGCGAATCCTCCTCCGCCGCT	Arabidopsis thaliana
	AT1G03800	AT5G05740	787	807	+	8.3e-07	GAATCCTCCTCCGCCGCTGGT	Arabidopsis thaliana
	AT1G03800	AT5G06885	1256	1276	+	7.07e-06	ACGTGAAGATTCGCCGCCATT	Arabidopsis thaliana
	AT1G03800	AT5G07735	576	596	-	7.79e-07	TTCCTTGCCTCCTCCACCGCT	Arabidopsis thaliana
	AT1G03800	AT5G08000	132	152	-	4.2e-06	GCTTCCTCCGTCACCGTCAAG	Arabidopsis thaliana
	AT1G03800	AT5G08000	138	158	-	7.33e-06	CGTTAAGCTTCCTCCGTCACC	Arabidopsis thaliana
	AT1G03800	AT5G10605	985	1005	-	5.92e-06	TCTGGCGAACTCTCCGTCGTC	Arabidopsis thaliana
	AT1G03800	AT5G10690	1171	1191	+	8.36e-06	TTGAACCGCTCCTCCGCAGTA	Arabidopsis thaliana
	AT1G03800	AT5G10690	219	239	+	9.88e-08	ACCGCCGTCCTCTCCGCAGCG	Arabidopsis thaliana
	AT1G03800	AT5G10690	395	415	-	7.33e-06	TCGGGTTTCTCCGCCGACGAA	Arabidopsis thaliana
	AT1G03800	AT5G10690	398	418	-	3.46e-06	TCGTCGGGTTTCTCCGCCGAC	Arabidopsis thaliana
	AT1G03800	AT5G10695	1013	1033	-	2.43e-07	TTCTCCTCACGCGCCGTCGTC	Arabidopsis thaliana
	AT1G03800	AT5G11330	1178	1198	+	5.44e-07	CCAGCTCCCATCGCCGTCGAA	Arabidopsis thaliana
	AT1G03800	AT5G11580	101	121	+	1.83e-06	GGAGGATCTAACGCCGCCGGC	Arabidopsis thaliana
	AT1G03800	AT5G11580	660	680	-	7.55e-06	CTCTGGTCTGCCGCCACCAAT	Arabidopsis thaliana
	AT1G03800	AT5G12330	1328	1348	-	4.64e-06	TCCAGAACCGGCTCCACCGGT	Arabidopsis thaliana
	AT1G03800	AT5G13700	378	398	-	6.42e-06	CTCTCACCTTCCACCGTCGAC	Arabidopsis thaliana
	AT1G03800	AT5G13930	318	338	+	2.74e-07	TTCACAGAAACCTCCGCCGCA	Arabidopsis thaliana
	AT1G03800	AT5G13930	321	341	+	5.79e-06	ACAGAAACCTCCGCCGCATGG	Arabidopsis thaliana
	AT1G03800	AT5G14150	1051	1071	+	3.09e-06	CCGAGAGTCTCAGCCGTCGCA	Arabidopsis thaliana
	AT1G03800	AT5G14320	452	472	+	7.44e-06	CCGTCTCCAAGTGCCGCCACT	Arabidopsis thaliana
	AT1G03800	AT5G14320	464	484	+	3.14e-07	GCCGCCACTTTCTCCGCCTAC	Arabidopsis thaliana
	AT1G03800	AT5G14320	485	505	+	2.39e-06	CCTCAGCTCATCGCCACCGCA	Arabidopsis thaliana
	AT1G03800	AT5G15970	198	218	-	8.54e-06	ACACCTCCCGCTGCCGCATCC	Arabidopsis thaliana
	AT1G03800	AT5G16360	102	122	+	5.92e-07	CCATGGGGAATCGCCGCCGTC	Arabidopsis thaliana
	AT1G03800	AT5G16360	105	125	+	2.03e-06	TGGGGAATCGCCGCCGTCGGA	Arabidopsis thaliana
	AT1G03800	AT5G16360	758	778	-	6.43e-07	GCCACTTCATTCACCGCCGGA	Arabidopsis thaliana
	AT1G03800	AT5G16360	770	790	-	3.17e-06	CTCGCCACCACCGCCACTTCA	Arabidopsis thaliana
	AT1G03800	AT5G16360	773	793	-	1.01e-07	GGTCTCGCCACCACCGCCACT	Arabidopsis thaliana
	AT1G03800	AT5G16360	776	796	-	1.04e-06	TCAGGTCTCGCCACCACCGCC	Arabidopsis thaliana
	AT1G03800	AT5G16360	779	799	-	6.42e-06	ACATCAGGTCTCGCCACCACC	Arabidopsis thaliana
	AT1G03800	AT5G16360	857	877	-	4.64e-06	ATCATTTCCACCTCCGTCGGT	Arabidopsis thaliana
	AT1G03800	AT5G16370	97	117	+	3.22e-06	CCTCGAGATTGCACCGCCGCG	Arabidopsis thaliana
	AT1G03800	AT5G16540	601	621	-	3.92e-06	CCGATGGCCATGGCCGCCGGT	Arabidopsis thaliana
	AT1G03800	AT5G16810	969	989	-	8.16e-07	ACCGTCAATACCACCGCCGGT	Arabidopsis thaliana
	AT1G03800	AT5G17850	992	1012	-	5.01e-06	TAAACCACAACCACCGCCTTT	Arabidopsis thaliana
	AT1G03800	AT5G18210	1431	1451	+	4.37e-06	AGCAACACTAACGCCGTCGTT	Arabidopsis thaliana
	AT1G03800	AT5G19940	1017	1037	-	3.54e-06	ACCATTCACTTCACCGCCGGT	Arabidopsis thaliana
	AT1G03800	AT5G19940	1168	1188	-	2.51e-06	GTCAACAGATTCTCCGCCACT	Arabidopsis thaliana
	AT1G03800	AT5G20000	580	600	-	4.3e-06	ACTTTCGCCACCGCCATCTCA	Arabidopsis thaliana
	AT1G03800	AT5G20000	583	603	-	5.09e-07	GTTACTTTCGCCACCGCCATC	Arabidopsis thaliana
	AT1G03800	AT5G20000	586	606	-	1.15e-06	TTCGTTACTTTCGCCACCGCC	Arabidopsis thaliana
	AT1G03800	AT5G20890	704	724	+	2.91e-07	GATCTCAGCCGCGCCGCCGTC	Arabidopsis thaliana
	AT1G03800	AT5G20890	707	727	+	3.25e-08	CTCAGCCGCGCCGCCGTCACC	Arabidopsis thaliana
	AT1G03800	AT5G20890	713	733	+	1.11e-07	CGCGCCGCCGTCACCGTCGGC	Arabidopsis thaliana
	AT1G03800	AT5G21222	418	438	-	2.86e-06	CATGATCCTTCCACCGCCACA	Arabidopsis thaliana
	AT1G03800	AT5G21920	1123	1143	+	9.31e-06	GTCGCGAACAGTGCCGCCGGA	Arabidopsis thaliana
	AT1G03800	AT5G21920	1209	1229	-	1.79e-06	TCCTCTTCCTCCGCCATCGAG	Arabidopsis thaliana
	AT1G03800	AT5G21920	1212	1232	-	3.24e-07	ATTTCCTCTTCCTCCGCCATC	Arabidopsis thaliana
	AT1G03800	AT5G21920	774	794	+	1.23e-06	TTCTTCACATTCTCCGCCACT	Arabidopsis thaliana
	AT1G03800	AT5G21920	855	875	+	7.79e-07	CTCTCTGCCGTATCCGCCGTC	Arabidopsis thaliana
	AT1G03800	AT5G21920	858	878	+	2.08e-08	TCTGCCGTATCCGCCGTCACC	Arabidopsis thaliana
	AT1G03800	AT5G21920	974	994	+	2.06e-06	TCGGGCGACGCAGCCACCACA	Arabidopsis thaliana
	AT1G03800	AT5G22140	624	644	-	5.53e-06	ATCCAATCCATCGCCGTCTCT	Arabidopsis thaliana
	AT1G03800	AT5G22250	254	274	-	1.62e-06	CCCACCACTGACTCCACCACG	Arabidopsis thaliana
	AT1G03800	AT5G22250	915	935	-	5.83e-06	CACACTTCTTTCTCCGCCTTG	Arabidopsis thaliana
	AT1G03800	AT5G24314	947	967	-	2.93e-07	ATCACCACCTCCACCACCACC	Arabidopsis thaliana
	AT1G03800	AT5G24314	950	970	-	2.41e-06	CAGATCACCACCTCCACCACC	Arabidopsis thaliana
	AT1G03800	AT5G27390	1232	1252	-	2.04e-06	ATCATTCCCGCCGCCGCTAGC	Arabidopsis thaliana
	AT1G03800	AT5G27390	1235	1255	-	6.21e-09	ACCATCATTCCCGCCGCCGCT	Arabidopsis thaliana
	AT1G03800	AT5G27390	1330	1350	+	9.51e-06	TGTGATTCTGCCTCCGTCTCC	Arabidopsis thaliana
	AT1G03800	AT5G27390	1336	1356	+	4.77e-10	TCTGCCTCCGTCTCCGCCGCC	Arabidopsis thaliana
	AT1G03800	AT5G27390	1339	1359	+	1.63e-10	GCCTCCGTCTCCGCCGCCATG	Arabidopsis thaliana
	AT1G03800	AT5G35580	401	421	+	4.33e-06	GTCGCCTTCTTCGCCAACGCG	Arabidopsis thaliana
	AT1G03800	AT5G36160	404	424	-	8.36e-06	GCACGTTGCTCCTCCGCAATC	Arabidopsis thaliana
	AT1G03800	AT5G38820	1013	1033	+	6.05e-06	CCGGCCACTACCACCACAGCA	Arabidopsis thaliana
	AT1G03800	AT5G38820	1022	1042	+	8.79e-06	ACCACCACAGCAACCACCACA	Arabidopsis thaliana
	AT1G03800	AT5G38820	1069	1089	+	8.3e-07	TCAACTCCAGCCACCACCGCC	Arabidopsis thaliana
	AT1G03800	AT5G38820	1072	1092	+	2.06e-07	ACTCCAGCCACCACCGCCAGC	Arabidopsis thaliana
	AT1G03800	AT5G38820	1082	1102	+	1.53e-07	CCACCGCCAGCCACCGCCGGC	Arabidopsis thaliana
	AT1G03800	AT5G38820	835	855	+	5.01e-06	CTTTCAGCAGCCACCACCACC	Arabidopsis thaliana
	AT1G03800	AT5G38820	838	858	+	1.61e-07	TCAGCAGCCACCACCACCGCC	Arabidopsis thaliana
	AT1G03800	AT5G38820	841	861	+	4.48e-09	GCAGCCACCACCACCGCCGGC	Arabidopsis thaliana
	AT1G03800	AT5G38820	912	932	+	6.23e-06	GCACCAACTTCAGCCACCACC	Arabidopsis thaliana
	AT1G03800	AT5G38820	915	935	+	1.91e-06	CCAACTTCAGCCACCACCACC	Arabidopsis thaliana
	AT1G03800	AT5G38820	918	938	+	1.17e-06	ACTTCAGCCACCACCACCACC	Arabidopsis thaliana
	AT1G03800	AT5G38820	921	941	+	6.61e-07	TCAGCCACCACCACCACCGAC	Arabidopsis thaliana
	AT1G03800	AT5G38820	934	954	+	4.25e-07	CCACCGACCACCACCACCGCC	Arabidopsis thaliana
	AT1G03800	AT5G38820	937	957	+	3.69e-09	CCGACCACCACCACCGCCACC	Arabidopsis thaliana
	AT1G03800	AT5G38820	940	960	+	1.05e-08	ACCACCACCACCGCCACCATC	Arabidopsis thaliana
	AT1G03800	AT5G38820	943	963	+	1.66e-06	ACCACCACCGCCACCATCATC	Arabidopsis thaliana
	AT1G03800	AT5G38820	962	982	+	6.92e-07	TCACCGGCCACCACCACCACC	Arabidopsis thaliana
	AT1G03800	AT5G38820	965	985	+	5e-07	CCGGCCACCACCACCACCGGT	Arabidopsis thaliana
	AT1G03800	AT5G38820	981	1001	+	4.01e-06	CCGGTCACCATCACCACCGGC	Arabidopsis thaliana
	AT1G03800	AT5G38820	991	1011	+	9.64e-06	TCACCACCGGCCACCACCACC	Arabidopsis thaliana
	AT1G03800	AT5G38820	994	1014	+	1.83e-07	CCACCGGCCACCACCACCGCC	Arabidopsis thaliana
	AT1G03800	AT5G38820	997	1017	+	4.36e-09	CCGGCCACCACCACCGCCGGC	Arabidopsis thaliana
	AT1G03800	AT5G39785	1	21	+	8.66e-06	TAACACGACATCGCCGCCTAG	Arabidopsis thaliana
	AT1G03800	AT5G39785	1053	1073	-	3.6e-06	GAGCCACCTCTCTCCGCCGTG	Arabidopsis thaliana
	AT1G03800	AT5G40200	918	938	-	8.48e-06	TCTATCTCCGACTCCGTCTCT	Arabidopsis thaliana
	AT1G03800	AT5G41200	711	731	-	3.17e-06	ACCCTGCTTCTCGCCGTCGTC	Arabidopsis thaliana
	AT1G03800	AT5G41460	1015	1035	+	2.26e-06	CCTAGCTCCCCCACCACCTCC	Arabidopsis thaliana
	AT1G03800	AT5G41820	196	216	-	9.71e-06	CCGCCGTGACCCACCGCCTTG	Arabidopsis thaliana
	AT1G03800	AT5G41820	209	229	-	1.06e-06	ATCTTTATCGCCACCGCCGTG	Arabidopsis thaliana
	AT1G03800	AT5G41820	212	232	-	1.5e-06	TCGATCTTTATCGCCACCGCC	Arabidopsis thaliana
	AT1G03800	AT5G41820	43	63	+	6.08e-07	TCCTCTTCCTCCTCCACCGAC	Arabidopsis thaliana
	AT1G03800	AT5G41820	46	66	+	8.42e-06	TCTTCCTCCTCCACCGACAAC	Arabidopsis thaliana
	AT1G03800	AT5G42070	418	438	-	8.42e-06	AGCGACTCTATCGCCGCATTT	Arabidopsis thaliana
	AT1G03800	AT5G42570	1356	1376	+	9.71e-06	GACAACATCCAAGCCGCCTCC	Arabidopsis thaliana
	AT1G03800	AT5G42860	787	807	+	6.52e-06	GAAACTGCCTCCTCCATCGCT	Arabidopsis thaliana
	AT1G03800	AT5G43210	639	659	-	4.68e-06	TTTGTCTCAACCTCCGTCGTT	Arabidopsis thaliana
	AT1G03800	AT5G43570	328	348	-	2.01e-06	CCCGAGATCCGCACCGCCATG	Arabidopsis thaliana
	AT1G03800	AT5G43600	458	478	+	1.26e-06	GATTCCTCGGACTCCGCCGCC	Arabidopsis thaliana
	AT1G03800	AT5G43600	461	481	+	5.33e-10	TCCTCGGACTCCGCCGCCGTC	Arabidopsis thaliana
	AT1G03800	AT5G43600	464	484	+	5.3e-08	TCGGACTCCGCCGCCGTCGAG	Arabidopsis thaliana
	AT1G03800	AT5G44320	855	875	-	4.23e-06	CTTGACTCCACCACCGTCATG	Arabidopsis thaliana
	AT1G03800	AT5G44510	199	219	-	1.04e-06	CCTGTGAACTTCTCCGCCGTC	Arabidopsis thaliana
	AT1G03800	AT5G45150	831	851	+	2.43e-06	TATGGAGCTATCGCCGCCATA	Arabidopsis thaliana
	AT1G03800	AT5G46395	1199	1219	+	1.28e-06	GCGGTCCTAACCTCCGTCGTC	Arabidopsis thaliana
	AT1G03800	AT5G46610	359	379	+	6.97e-06	TCTGTCATAATCGCCGTCATT	Arabidopsis thaliana
	AT1G03800	AT5G46830	1007	1027	-	6.52e-06	ACCATACACACCACCACCACC	Arabidopsis thaliana
	AT1G03800	AT5G46830	1075	1095	-	3.12e-06	ACCATTATTGCCGCCGCAATT	Arabidopsis thaliana
	AT1G03800	AT5G46830	1078	1098	-	4.61e-06	ATCACCATTATTGCCGCCGCA	Arabidopsis thaliana
	AT1G03800	AT5G47110	710	730	-	2.03e-06	GTAAGTTTCTTCGCCGCCGAT	Arabidopsis thaliana
	AT1G03800	AT5G47200	298	318	+	5.86e-07	GGTTTAGCTTCCTCCGCCGCA	Arabidopsis thaliana
	AT1G03800	AT5G47200	301	321	+	2.38e-07	TTAGCTTCCTCCGCCGCAACA	Arabidopsis thaliana
	AT1G03800	AT5G48030	1232	1252	-	4.54e-06	CTCTGTAACTTCGCCGTCGTT	Arabidopsis thaliana
	AT1G03800	AT5G48920	854	874	-	4.68e-06	CCTCCGATCTCCACCACCGTG	Arabidopsis thaliana
	AT1G03800	AT5G48920	894	914	-	5.44e-07	GACACTCTCGCCGCCGCAGAG	Arabidopsis thaliana
	AT1G03800	AT5G48920	897	917	-	8.39e-08	CGAGACACTCTCGCCGCCGCA	Arabidopsis thaliana
	AT1G03800	AT5G49280	1115	1135	+	7.59e-08	CTCGTCGACGCAGCCGCCACG	Arabidopsis thaliana
	AT1G03800	AT5G52170	89	109	-	1.29e-06	ACCAAGACCAGCGCCACCATC	Arabidopsis thaliana
	AT1G03800	AT5G52960	1205	1225	-	9.36e-08	GTCGTGATCTCCGCCGCCGAG	Arabidopsis thaliana
	AT1G03800	AT5G52960	1208	1228	-	1.2e-07	GCCGTCGTGATCTCCGCCGCC	Arabidopsis thaliana
	AT1G03800	AT5G52960	972	992	+	7.18e-08	CGAGGCGATGCCGCCGTCGCC	Arabidopsis thaliana
	AT1G03800	AT5G52960	975	995	+	6.62e-06	GGCGATGCCGCCGTCGCCACC	Arabidopsis thaliana
	AT1G03800	AT5G52960	978	998	+	7.26e-08	GATGCCGCCGTCGCCACCGTG	Arabidopsis thaliana
	AT1G03800	AT5G54600	1197	1217	+	7.28e-06	GCAGAAGAATTCTCCGTCGCC	Arabidopsis thaliana
	AT1G03800	AT5G54600	1203	1223	+	1.42e-06	GAATTCTCCGTCGCCGTCTCC	Arabidopsis thaliana
	AT1G03800	AT5G57320	1110	1130	-	3e-06	CGCACAATAACCTCCGTCGCA	Arabidopsis thaliana
	AT1G03800	AT5G58250	1335	1355	+	8.54e-06	CAGCATCTCAGCTCCGCCTCC	Arabidopsis thaliana
	AT1G03800	AT5G58250	1341	1361	+	2e-08	CTCAGCTCCGCCTCCGTCGCC	Arabidopsis thaliana
	AT1G03800	AT5G58420	357	377	+	1.15e-06	ACGCCCTCCTTCACCACCGTC	Arabidopsis thaliana
	AT1G03800	AT5G58420	360	380	+	7.72e-07	CCCTCCTTCACCACCGTCTCT	Arabidopsis thaliana
	AT1G03800	AT5G58575	970	990	-	3.98e-06	GTCATCAGCTTCGCCGTCTTC	Arabidopsis thaliana
	AT1G03800	AT5G59540	294	314	-	3.5e-07	CGCGCCTCCGTCTCCGTCTCG	Arabidopsis thaliana
	AT1G03800	AT5G59540	300	320	-	3.09e-06	ATCTCACGCGCCTCCGTCTCC	Arabidopsis thaliana
	AT1G03800	AT5G59690	39	59	-	9.93e-07	AGTGCTGCCTCCGCCGCTATT	Arabidopsis thaliana
	AT1G03800	AT5G59690	42	62	-	3.33e-08	CCTAGTGCTGCCTCCGCCGCT	Arabidopsis thaliana
	AT1G03800	AT5G59750	1292	1312	+	7.72e-06	TCCGGCGACTTCTCCGTCTGG	Arabidopsis thaliana
	AT1G03800	AT5G59750	1315	1335	+	5.45e-06	CCGATTTGCTCCTCCACCGTC	Arabidopsis thaliana
	AT1G03800	AT5G60060	314	334	+	1.77e-08	ACCGTCGCTTTCGCCGCCATT	Arabidopsis thaliana
	AT1G03800	AT5G60510	1292	1312	+	1.71e-06	TGTTCTTGCCCCGCCACCGTC	Arabidopsis thaliana
	AT1G03800	AT5G60510	1295	1315	+	2.17e-06	TCTTGCCCCGCCACCGTCTTC	Arabidopsis thaliana
	AT1G03800	AT5G61160	463	483	-	2.2e-06	AGATCACGAGCCGCCGTCACC	Arabidopsis thaliana
	AT1G03800	AT5G61160	466	486	-	4.64e-06	CTCAGATCACGAGCCGCCGTC	Arabidopsis thaliana
	AT1G03800	AT5G61410	745	765	-	2.93e-06	ACCGCTCTTTCCTCCACCGAC	Arabidopsis thaliana
	AT1G03800	AT5G61410	760	780	-	1.27e-07	CTTACCTCCAGCGCCACCGCT	Arabidopsis thaliana
	AT1G03800	AT5G61410	781	801	-	3.86e-06	GCTTTGTCCGCCACCACCACT	Arabidopsis thaliana
	AT1G03800	AT5G61410	784	804	-	2.31e-06	ACTGCTTTGTCCGCCACCACC	Arabidopsis thaliana
	AT1G03800	AT5G61410	787	807	-	1.63e-06	GCCACTGCTTTGTCCGCCACC	Arabidopsis thaliana
	AT1G03800	AT5G61410	799	819	-	7.61e-06	GCTTTTTCCTCCGCCACTGCT	Arabidopsis thaliana
	AT1G03800	AT5G61410	802	822	-	4.06e-08	GCCGCTTTTTCCTCCGCCACT	Arabidopsis thaliana
	AT1G03800	AT5G61410	814	834	-	4.9e-07	TGCTCCTCCGCCGCCGCTTTT	Arabidopsis thaliana
	AT1G03800	AT5G61410	817	837	-	2.65e-11	TCCTGCTCCTCCGCCGCCGCT	Arabidopsis thaliana
	AT1G03800	AT5G61410	820	840	-	3.8e-09	TGCTCCTGCTCCTCCGCCGCC	Arabidopsis thaliana
	AT1G03800	AT5G63540	1022	1042	+	7.12e-06	TTCTTCTCCTCCTCCGCTTCG	Arabidopsis thaliana
	AT1G03800	AT5G64920	302	322	-	5.83e-06	TCCAACTCTAGCGCCGCTTTC	Arabidopsis thaliana
	AT1G03800	AT5G65300	50	70	-	5.34e-07	CTAGCCAACTGCGCCACCACC	Arabidopsis thaliana
	AT1G03800	AT5G65800	975	995	-	7.65e-07	CGCGTTTCCGTCACCGCCGGA	Arabidopsis thaliana
	AT1G03800	AT5G66335	1458	1478	-	7.94e-07	GGCTCCCTCTCCTCCGTCTCT	Arabidopsis thaliana
	AT1G03800	AT5G66580	1018	1038	-	7.33e-06	ATCACCCACGTCTCCACCGAT	Arabidopsis thaliana
	AT1G03800	AT5G67160	966	986	-	9e-07	CCTCATTGCGCCGCCGCAACT	Arabidopsis thaliana
	AT1G03800	AT5G67160	969	989	-	3.57e-07	CGTCCTCATTGCGCCGCCGCA	Arabidopsis thaliana
	AT1G03800	AT5G67160	986	1006	+	2.96e-07	GACGGTTTCGTCGCCGCCGAA	Arabidopsis thaliana
	AT1G03800	AT5G67240	233	253	+	2.29e-08	TCTGTCGCCATCTCCGCCGTC	Arabidopsis thaliana
	AT1G03800	AT5G67240	236	256	+	2.78e-08	GTCGCCATCTCCGCCGTCGGG	Arabidopsis thaliana
	AT1G03800	AT5G67500	1008	1028	-	9.26e-08	TACACCTCCTCCGCCGCAAGC	Arabidopsis thaliana
	AT1G03800	AT5G67500	1011	1031	-	4.36e-08	CGGTACACCTCCTCCGCCGCA	Arabidopsis thaliana
	AT1G03800	AT5G67500	890	910	+	3.54e-06	AAACTCTCCACCTCCACCACC	Arabidopsis thaliana
	AT1G03800	AT5G67500	893	913	+	2.22e-06	CTCTCCACCTCCACCACCTTC	Arabidopsis thaliana
	AT1G03800	AT5G67500	999	1019	-	5.33e-06	TCCGCCGCAAGCTCCATCTCC	Arabidopsis thaliana
	AT1G03800	ATCG00450	221	241	+	9.11e-06	GACCCCGCACCTGCCACCACA	Arabidopsis thaliana
	AT1G03800	ATCG00810	979	999	-	8.3e-06	AGCCCTCCCTTCACCACCTCC	Arabidopsis thaliana
	AT1G03800	ATMG00480	765	785	-	2.01e-06	GGCAGCTCCGATGCCGCCACG	Arabidopsis thaliana
	AT1G03800	ATMG01120	387	407	+	5.96e-06	TCGGGATGCATAGCCGCCACT	Arabidopsis thaliana
	AT1G03800	ATMG01380	1393	1413	-	3.3e-06	AAAAGCCCGCCCGCCGCCAGT	Arabidopsis thaliana
	AT1G03800	ATMG01380	326	346	-	6.97e-06	TAAACCACATGCTCCACCGCT	Arabidopsis thaliana
	AT1G03800	ATMG01380	772	792	-	3.54e-07	GAGTCTTTCTCCGCCGCCAAC	Arabidopsis thaliana
	AT1G03800	ATMG01380	775	795	-	4.94e-08	GCCGAGTCTTTCTCCGCCGCC	Arabidopsis thaliana
	AT1G03840	AT1G01010	424	443	+	3.54e-06	CCCCAAAAGACAAAAGAAAA	Arabidopsis thaliana
	AT1G03840	AT1G05800	1157	1176	-	5.03e-06	CCTATAAAGACAAAAAGAAA	Arabidopsis thaliana
	AT1G03840	AT1G05800	543	562	-	5.03e-06	ATCTAAAAGACAAAAGAAAG	Arabidopsis thaliana
	AT1G03840	AT1G07477	1414	1433	-	4.51e-06	CATAATACGACAAAGTAAAG	Arabidopsis thaliana
	AT1G03840	AT1G08110	166	185	-	5.54e-06	CGATAGAGGACAAAAATATC	Arabidopsis thaliana
	AT1G03840	AT1G09890	1144	1163	-	1.18e-06	CCAAAAAAGACAAAACAGTG	Arabidopsis thaliana
	AT1G03840	AT1G10380	833	852	-	9.72e-06	GCCTAGAAGACAAAATAATA	Arabidopsis thaliana
	AT1G03840	AT1G11710	1016	1035	+	7.12e-06	CAATAAAGGACAAATGAAAG	Arabidopsis thaliana
	AT1G03840	AT1G12220	1359	1378	-	9.56e-06	AGGCAAAGGACAAAAGAATC	Arabidopsis thaliana
	AT1G03840	AT1G14205	1345	1364	+	6.48e-06	TCATAAAGGACAAAAAGGAA	Arabidopsis thaliana
	AT1G03840	AT1G15020	283	302	+	6.88e-06	GACCAAAAGACAAAAACCCA	Arabidopsis thaliana
	AT1G03840	AT1G17180	789	808	-	3.34e-06	CATCTAACGACAAAAATAAA	Arabidopsis thaliana
	AT1G03840	AT1G17830	176	195	+	9.34e-06	AGGAAAACGACGAGAAGGAA	Arabidopsis thaliana
	AT1G03840	AT1G18197	1174	1193	-	8.06e-06	TAAAATAAGACAAAAATCCC	Arabidopsis thaliana
	AT1G03840	AT1G18300	1077	1096	-	3.28e-06	TACAAAAAGACAACAAAATA	Arabidopsis thaliana
	AT1G03840	AT1G18390	590	609	-	1.42e-06	TACAAGAAGACAAAATACAT	Arabidopsis thaliana
	AT1G03840	AT1G19650	1147	1166	+	8.06e-06	AAGGAACGGACAAAATAAAA	Arabidopsis thaliana
	AT1G03840	AT1G20540	644	663	-	6.76e-06	GATAAGAAGACAAAATATGA	Arabidopsis thaliana
	AT1G03840	AT1G20810	1139	1158	+	8.13e-06	GAAAAAGAGACAAAACAAGA	Arabidopsis thaliana
	AT1G03840	AT1G22130	589	608	+	6.7e-06	AAGGAAACGACAAGAGGACA	Arabidopsis thaliana
	AT1G03840	AT1G22500	1461	1480	+	2.44e-06	AAAAACAAGACAAAAAGAAA	Arabidopsis thaliana
	AT1G03840	AT1G27210	878	897	-	2.02e-06	AATGATACGACAAAAAAAGG	Arabidopsis thaliana
	AT1G03840	AT1G28100	1420	1439	+	3.21e-07	AGTAAGACGACAAAAAAGAT	Arabidopsis thaliana
	AT1G03840	AT1G28100	662	681	-	2.68e-07	AGGAAAAGGACAAAAACAAT	Arabidopsis thaliana
	AT1G03840	AT1G29395	1130	1149	-	1.92e-06	AAAAATAAGACAAAAAAGAC	Arabidopsis thaliana
	AT1G03840	AT1G29500	839	858	-	1.2e-06	AAAGAGACGACAAAAATGAT	Arabidopsis thaliana
	AT1G03840	AT1G29640	1271	1290	+	5.35e-06	TAGGATAAGACAAAACATAA	Arabidopsis thaliana
	AT1G03840	AT1G29670	227	246	-	3.41e-06	GAGTAGACGACAAGAAAAAA	Arabidopsis thaliana
	AT1G03840	AT1G31173	902	921	+	1.1e-07	AGAAAGACGACAAAAAAATA	Arabidopsis thaliana
	AT1G03840	AT1G31880	1097	1116	+	4.23e-06	CAAAACAAGACAAAACGATG	Arabidopsis thaliana
	AT1G03840	AT1G32440	1264	1283	-	4.89e-06	CAAATAAAGACAAAACTTAC	Arabidopsis thaliana
	AT1G03840	AT1G32440	277	296	+	2.02e-06	AGCTAAAAGACAAAAATTTT	Arabidopsis thaliana
	AT1G03840	AT1G32700	743	762	-	3.71e-06	GAAAAAAAGACAAAATTCAC	Arabidopsis thaliana
	AT1G03840	AT1G32920	5	24	-	9.79e-06	CAAAAGAGGACAAATTAAGC	Arabidopsis thaliana
	AT1G03840	AT1G36310	66	85	-	8.27e-06	GCCAAAAGGACGAAAAAAAA	Arabidopsis thaliana
	AT1G03840	AT1G50280	1335	1354	+	8.13e-06	CATAACAAGACAAACAAAAG	Arabidopsis thaliana
	AT1G03840	AT1G51402	1142	1161	-	1.77e-06	CAGGAGAAGACAAAACTAAT	Arabidopsis thaliana
	AT1G03840	AT1G51960	978	997	-	9.11e-06	AATTAGAAGACAAAACATGA	Arabidopsis thaliana
	AT1G03840	AT1G53345	552	571	-	2.25e-07	AAAAAAACGACAAAAGGGGA	Arabidopsis thaliana
	AT1G03840	AT1G54355	604	623	+	8.9e-07	CAAAAGAAGACAAAAGAAAT	Arabidopsis thaliana
	AT1G03840	AT1G57630	1211	1230	+	7.55e-06	TATAAGACGACAAGAACATA	Arabidopsis thaliana
	AT1G03840	AT1G58370	766	785	-	2.44e-06	GGTAAAAAGACAAAAAGTAA	Arabidopsis thaliana
	AT1G03840	AT1G63450	665	684	-	9.87e-06	CCGAAACAGACAAAACTCCA	Arabidopsis thaliana
	AT1G03840	AT1G64150	1281	1300	+	6.65e-06	AACAAAAAGACAAATTGTTG	Arabidopsis thaliana
	AT1G03840	AT1G68750	579	598	-	8.47e-06	TAAAACACGACAAGAAAGGG	Arabidopsis thaliana
	AT1G03840	AT1G68795	368	387	+	4.15e-06	TGCGAAAAGACAAAATTTCA	Arabidopsis thaliana
	AT1G03840	AT1G68890	925	944	-	9.72e-06	CCAAAACGGACAAAACAAGA	Arabidopsis thaliana
	AT1G03840	AT1G69587	189	208	-	1.19e-06	TGATAAACGACAAAACGTAA	Arabidopsis thaliana
	AT1G03840	AT1G72920	1141	1160	+	2.18e-06	AACAAGCCGACAAAAACTGA	Arabidopsis thaliana
	AT1G03840	AT1G73650	853	872	-	8.61e-06	CAAAATAAGACAAAAGTCCC	Arabidopsis thaliana
	AT1G03840	AT1G76390	38	57	+	1.26e-06	TAGTAAAAGACAAAATCAGA	Arabidopsis thaliana
	AT1G03840	AT1G77500	1480	1499	+	7.44e-07	ACGTAGACGACAAAACAAAA	Arabidopsis thaliana
	AT1G03840	AT1G78210	490	509	-	4.04e-08	CAGTAGACGACAAAAAACAA	Arabidopsis thaliana
	AT1G03840	AT1G79540	457	476	+	3.57e-06	TGATTGACGACAAAAAAAGA	Arabidopsis thaliana
	AT1G03840	AT1G79540	861	880	+	5.49e-06	CCAATAACGACAAATAACGA	Arabidopsis thaliana
	AT1G03840	AT1G79850	329	348	+	7.61e-06	AGAGAAACGACGAAAAATGG	Arabidopsis thaliana
	AT1G03840	AT1G80630	1060	1079	+	8.2e-06	AACAAAACGACAAGTCATGG	Arabidopsis thaliana
	AT1G03840	AT1G80630	224	243	+	2.2e-06	AGAGAAAAGACAAAAAGAGA	Arabidopsis thaliana
	AT1G03840	AT2G05380	811	830	-	3e-06	TGGATAAAGACAAAACTATA	Arabidopsis thaliana
	AT1G03840	AT2G17840	887	906	-	6.42e-06	AAAGAAAAGACAAAATCCCA	Arabidopsis thaliana
	AT1G03840	AT2G20150	1378	1397	-	6.26e-06	TACATTAGGACAAAACAAAA	Arabidopsis thaliana
	AT1G03840	AT2G21130	1244	1263	-	5.94e-06	TCGAAAACGACAAGTAAAAA	Arabidopsis thaliana
	AT1G03840	AT2G21130	1296	1315	-	9.72e-06	TTAAAAAAGACAAACAAAAA	Arabidopsis thaliana
	AT1G03840	AT2G24570	496	515	-	1.86e-06	AGAAAAACGACAAAGTAGGA	Arabidopsis thaliana
	AT1G03840	AT2G24870	1205	1224	-	3.09e-06	TAGTAAAAGACAAATAAAAC	Arabidopsis thaliana
	AT1G03840	AT2G26340	54	73	+	7.18e-06	AACAAAAAGACGAAAATCTT	Arabidopsis thaliana
	AT1G03840	AT2G27580	1403	1422	-	3.78e-07	CATGAGACGACAAAAAAATA	Arabidopsis thaliana
	AT1G03840	AT2G29400	675	694	-	1.98e-06	AACAAAAAGACGAAAAAAAC	Arabidopsis thaliana
	AT1G03840	AT2G30490	422	441	-	1.8e-06	CCAATTACGACAAAAAAAAA	Arabidopsis thaliana
	AT1G03840	AT2G30490	813	832	-	1.23e-06	CTCGAGACGACAAAAAAAGT	Arabidopsis thaliana
	AT1G03840	AT2G31335	1433	1452	+	9.64e-06	TCCCTGACGACAAAAAAAAA	Arabidopsis thaliana
	AT1G03840	AT2G31810	1124	1143	-	5.35e-06	CAGAAGAAGACGAAAGAGAG	Arabidopsis thaliana
	AT1G03840	AT2G34150	467	486	+	2.15e-07	AGAAAAACGACAAAAGAATT	Arabidopsis thaliana
	AT1G03840	AT2G37180	387	406	-	1.98e-06	CAGAAAGCGACAAAGATGAA	Arabidopsis thaliana
	AT1G03840	AT2G40113	134	153	-	3.25e-06	ATCAAAAAGACAAAACTATG	Arabidopsis thaliana
	AT1G03840	AT2G40630	1360	1379	-	1.15e-06	ACGATAACGACAAAATAGTA	Arabidopsis thaliana
	AT1G03840	AT2G40630	1447	1466	+	4.19e-06	CCGTAAACGACAGAAAAAAA	Arabidopsis thaliana
	AT1G03840	AT2G41510	1283	1302	+	3.44e-06	AGCCAAAAGACAAAATAATA	Arabidopsis thaliana
	AT1G03840	AT2G42365	979	998	+	1.67e-06	AAGAAAAAGACAAATGAAGA	Arabidopsis thaliana
	AT1G03840	AT2G43880	1237	1256	+	7.3e-06	TGTAAAGAGACAAAAAAAAT	Arabidopsis thaliana
	AT1G03840	AT2G44840	1382	1401	+	9.87e-06	GAAAAAAAGACAAATATTAC	Arabidopsis thaliana
	AT1G03840	AT2G45350	938	957	+	2.89e-06	GAGTAAACGACAAATTAGCG	Arabidopsis thaliana
	AT1G03840	AT2G45360	144	163	-	2.89e-06	GAGTAAACGACAAATTAGCG	Arabidopsis thaliana
	AT1G03840	AT2G45800	1192	1211	-	1.3e-06	AACCAGACGACAAAAGAAAA	Arabidopsis thaliana
	AT1G03840	AT2G46970	183	202	+	4.47e-06	GAGAAGACGACAAGATAGTA	Arabidopsis thaliana
	AT1G03840	AT2G46970	960	979	+	1.26e-06	TAGATGAAGACAAAAAAAAA	Arabidopsis thaliana
	AT1G03840	AT3G01370	216	235	+	6.99e-06	TCAAAACAGACAAAAAAAAA	Arabidopsis thaliana
	AT1G03840	AT3G02190	493	512	+	2.02e-06	AAGATTAAGACAAAAAAAAA	Arabidopsis thaliana
	AT1G03840	AT3G02730	308	327	+	2.44e-06	TTAAAAAAGACAAAAAAAAT	Arabidopsis thaliana
	AT1G03840	AT3G03550	223	242	-	1.89e-07	ACCTAAACGACAAAAAATAA	Arabidopsis thaliana
	AT1G03840	AT3G04860	1465	1484	-	8.6e-07	CAGAAACAGACAAAAAGGAA	Arabidopsis thaliana
	AT1G03840	AT3G05790	499	518	+	9.49e-06	AAAAAAAAGACAAAGTATTA	Arabidopsis thaliana
	AT1G03840	AT3G06460	18	37	+	3.15e-06	CAGAAGAAGACAAACAATTT	Arabidopsis thaliana
	AT1G03840	AT3G07090	1003	1022	-	2.36e-06	CGAATGAGGACAAAAAAAAA	Arabidopsis thaliana
	AT1G03840	AT3G07720	457	476	+	5.44e-06	AGGAAAATGACAAAACTACA	Arabidopsis thaliana
	AT1G03840	AT3G08030	1296	1315	+	7.24e-06	TCAAAGACGACAAAATTCCC	Arabidopsis thaliana
	AT1G03840	AT3G09270	340	359	-	1.14e-06	ACGAAGAAGACAAAAAATAA	Arabidopsis thaliana
	AT1G03840	AT3G13310	691	710	+	8.2e-06	CAGATAAAGACAACAAAATG	Arabidopsis thaliana
	AT1G03840	AT3G15352	50	69	+	4.59e-06	TGCAACAAGACAAAATTAGG	Arabidopsis thaliana
	AT1G03840	AT3G15830	790	809	-	1.02e-06	AGAAAAAGGACAAAATAAAT	Arabidopsis thaliana
	AT1G03840	AT3G17420	735	754	-	8.6e-07	AAGAAGAAGACAAAAATCAT	Arabidopsis thaliana
	AT1G03840	AT3G18773	1007	1026	+	1.38e-06	ACCAAAAAGACAAAACTTAA	Arabidopsis thaliana
	AT1G03840	AT3G19480	26	45	-	8.97e-06	AAGAAGATGACAAAAGAGGA	Arabidopsis thaliana
	AT1G03840	AT3G21690	1054	1073	-	3.17e-07	CAGAAAAAGACAAATAATAA	Arabidopsis thaliana
	AT1G03840	AT3G22370	382	401	-	1.83e-07	ATCAAAACGACAAAACAAAG	Arabidopsis thaliana
	AT1G03840	AT3G22970	1020	1039	-	4.26e-07	CACTAAAGGACAAAAGAAGA	Arabidopsis thaliana
	AT1G03840	AT3G22970	1326	1345	+	9.09e-08	ATGAAAACGACAAAAAAATA	Arabidopsis thaliana
	AT1G03840	AT3G26125	50	69	+	5.24e-07	GAAAAAAAGACAAAAATGAA	Arabidopsis thaliana
	AT1G03840	AT3G27150	1363	1382	-	7.36e-06	TGAGTAACGACAAAACCATG	Arabidopsis thaliana
	AT1G03840	AT3G27290	108	127	+	4.76e-06	TAAAACACGACGAAAAAAAA	Arabidopsis thaliana
	AT1G03840	AT3G29000	486	505	+	9.87e-06	TGCAATACGACAAATGATTC	Arabidopsis thaliana
	AT1G03840	AT3G46670	1417	1436	+	5.94e-06	ACCAAGAAGACAAAACCATC	Arabidopsis thaliana
	AT1G03840	AT3G48420	120	139	-	7.05e-06	TATATAAGGACAAAAAAATC	Arabidopsis thaliana
	AT1G03840	AT3G48540	578	597	+	8.47e-06	CTCTAAATGACAAAAAAAAA	Arabidopsis thaliana
	AT1G03840	AT3G50060	91	110	-	1.23e-06	GACAACACGACAAAAGAGTG	Arabidopsis thaliana
	AT1G03840	AT3G50240	1164	1183	-	1.26e-06	AAGTTAACGACAAAAATTAT	Arabidopsis thaliana
	AT1G03840	AT3G51910	696	715	+	4.8e-06	GGTCAAACGACAAAAAATAT	Arabidopsis thaliana
	AT1G03840	AT3G51920	201	220	+	2.32e-06	TGGGAGAAGACAAAAATAAG	Arabidopsis thaliana
	AT1G03840	AT3G54910	1405	1424	-	7.3e-06	AACAAACCGACAAAGACTAG	Arabidopsis thaliana
	AT1G03840	AT3G55330	1021	1040	-	5.79e-06	GAGAAGACGACGAAATCAGA	Arabidopsis thaliana
	AT1G03840	AT3G57950	598	617	+	4.35e-06	AATATAACGACAAATAAAAC	Arabidopsis thaliana
	AT1G03840	AT3G59140	1316	1335	-	6.15e-06	AAAGAAAAGACAAATAAACA	Arabidopsis thaliana
	AT1G03840	AT3G59580	253	272	+	7.67e-06	AAAAAAATGACAAAAGAGAG	Arabidopsis thaliana
	AT1G03840	AT3G60190	301	320	-	5.69e-06	GAGAAGAAGACAAAATCTTT	Arabidopsis thaliana
	AT1G03840	AT3G60340	880	899	-	3.96e-06	AAATAAAAGACAAAATGAAC	Arabidopsis thaliana
	AT1G03840	AT3G63010	1188	1207	+	2.92e-06	CACAAAATGACAAAATTGTA	Arabidopsis thaliana
	AT1G03840	AT3G63010	156	175	+	5.12e-06	AAAAAAACGACACAACAAAA	Arabidopsis thaliana
	AT1G03840	AT3G63215	86	105	-	4.76e-06	CGCTATGCGACAAAAAACTA	Arabidopsis thaliana
	AT1G03840	AT4G00890	899	918	+	9.04e-06	TAATAAACGACAACAATGTA	Arabidopsis thaliana
	AT1G03840	AT4G00975	1229	1248	+	5.4e-06	GTGTAAAAGACAAAAATGAA	Arabidopsis thaliana
	AT1G03840	AT4G03180	527	546	+	1.19e-06	AAGAATAAGACAAAACCAAA	Arabidopsis thaliana
	AT1G03840	AT4G05295	405	424	+	5.64e-06	GAGGAGAAGACAAAATAAGT	Arabidopsis thaliana
	AT1G03840	AT4G09432	546	565	-	7.18e-06	GATTAAACGACAAAGAAAGT	Arabidopsis thaliana
	AT1G03840	AT4G10770	1293	1312	-	5.3e-06	GGTAAAAGGACAAAACGATA	Arabidopsis thaliana
	AT1G03840	AT4G13395	88	107	-	4.79e-07	AACAATAAGACAAAAAAAAT	Arabidopsis thaliana
	AT1G03840	AT4G13560	475	494	-	8.33e-06	TTGTATAAGACAAAAAAAAA	Arabidopsis thaliana
	AT1G03840	AT4G13577	1261	1280	+	2.6e-07	AAAAAAAAGACAAAATAAAA	Arabidopsis thaliana
	AT1G03840	AT4G14690	920	939	+	9.04e-06	CAGAAAAAGACAAGGAAGAT	Arabidopsis thaliana
	AT1G03840	AT4G14815	1438	1457	-	1.02e-06	CAGAAAAAGACGAAAATAAG	Arabidopsis thaliana
	AT1G03840	AT4G15500	1060	1079	-	2.75e-06	AATAATAAGACAAAACAAAA	Arabidopsis thaliana
	AT1G03840	AT4G15500	723	742	+	6.1e-06	GAGTTTACGACAAAAATAAT	Arabidopsis thaliana
	AT1G03840	AT4G15545	1460	1479	+	1.69e-06	CACAAAAAGACAAACCATAC	Arabidopsis thaliana
	AT1G03840	AT4G18050	845	864	+	9.34e-06	AATATGCCGACAAAAAAAAA	Arabidopsis thaliana
	AT1G03840	AT4G18230	1155	1174	+	2.75e-06	CAGAAATCGACAAAAAAAAA	Arabidopsis thaliana
	AT1G03840	AT4G18910	799	818	+	3.31e-06	AAAAAAAAGACAAAGACAAA	Arabidopsis thaliana
	AT1G03840	AT4G21745	634	653	-	1.15e-06	TCTAAAACGACAAAACAATT	Arabidopsis thaliana
	AT1G03840	AT4G25380	1399	1418	-	3.85e-06	AAAAAAAAGACAAACCAAAT	Arabidopsis thaliana
	AT1G03840	AT4G25390	1030	1049	+	3.85e-06	AAAAAAAAGACAAACCAAAT	Arabidopsis thaliana
	AT1G03840	AT4G27500	783	802	-	8.8e-07	AATAAAAAGACAAAAATGGG	Arabidopsis thaliana
	AT1G03840	AT4G27500	846	865	-	2.86e-06	AACAAGAAGACAAGAAAAAA	Arabidopsis thaliana
	AT1G03840	AT4G28330	384	403	-	4.8e-06	AACTAAAGGACAAATAATGA	Arabidopsis thaliana
	AT1G03840	AT4G28560	710	729	-	1.67e-06	AAAGAAAAGACAAAAGAAAA	Arabidopsis thaliana
	AT1G03840	AT4G31248	256	275	+	6.31e-06	CACTATGCGACAAAAGAAAC	Arabidopsis thaliana
	AT1G03840	AT4G31550	1210	1229	+	3.3e-08	TAGAAAAAGACAAAAAAGAA	Arabidopsis thaliana
	AT1G03840	AT4G31560	147	166	-	7.48e-06	ATTAATACGACAAAATAAAT	Arabidopsis thaliana
	AT1G03840	AT4G31560	624	643	+	2.39e-06	AGATAAAAGACAAAAAGTAA	Arabidopsis thaliana
	AT1G03840	AT4G31877	1023	1042	+	6.37e-06	AAGAAACAGACAAAAGCCAA	Arabidopsis thaliana
	AT1G03840	AT4G33220	311	330	+	9.19e-06	ATTAAAAAGACAAAACTAAT	Arabidopsis thaliana
	AT1G03840	AT4G33540	743	762	-	6.05e-06	CAATTAACGACAAAGAAGAT	Arabidopsis thaliana
	AT1G03840	AT4G35780	935	954	-	4.89e-06	AAGTTAAAGACAAAATGAAA	Arabidopsis thaliana
	AT1G03840	AT4G36430	494	513	+	3.25e-06	TAGAAAAAGACAAAGCAAAC	Arabidopsis thaliana
	AT1G03840	AT4G39210	868	887	-	5.74e-06	AGTTAGAAGACAAAAATAAG	Arabidopsis thaliana
	AT1G03840	AT5G01220	148	167	+	2.72e-06	ATCAATAAGACAAAAAAAAA	Arabidopsis thaliana
	AT1G03840	AT5G01340	1217	1236	+	9.72e-06	AAGAAGAGGACAAAGCGAAA	Arabidopsis thaliana
	AT1G03840	AT5G01850	677	696	-	2.61e-06	GTGAAGAAGACAAAAAAAAA	Arabidopsis thaliana
	AT1G03840	AT5G01920	1212	1231	+	2.97e-06	AGCAATACGACAAGACAAAA	Arabidopsis thaliana
	AT1G03840	AT5G01920	1217	1236	+	3.03e-06	TACGACAAGACAAAAAAAGA	Arabidopsis thaliana
	AT1G03840	AT5G03585	897	916	+	6.15e-06	CACAAAAAGACACAAATACA	Arabidopsis thaliana
	AT1G03840	AT5G07152	109	128	-	5.69e-06	AAAGAAACGACAAATCCTAA	Arabidopsis thaliana
	AT1G03840	AT5G07152	365	384	-	8.8e-07	AAGAAAACGACAAATCTCTA	Arabidopsis thaliana
	AT1G03840	AT5G07500	587	606	-	9.04e-06	GAAGATAAGACAAAAACAAA	Arabidopsis thaliana
	AT1G03840	AT5G09805	802	821	-	1.88e-06	TACTTGACGACAAAATAAAA	Arabidopsis thaliana
	AT1G03840	AT5G11230	765	784	+	5.07e-06	TACAAGATGACAAAAACAAA	Arabidopsis thaliana
	AT1G03840	AT5G11230	854	873	+	2.39e-06	TAATAAAAGACAAAATATAA	Arabidopsis thaliana
	AT1G03840	AT5G13700	786	805	-	2.22e-08	CATAAAACGACAAAAGAAAA	Arabidopsis thaliana
	AT1G03840	AT5G14790	1401	1420	+	2.29e-06	TAGAAACCGACAAATAAAAT	Arabidopsis thaliana
	AT1G03840	AT5G16960	226	245	-	9.64e-06	TAGGACAAGACAAAAACCCA	Arabidopsis thaliana
	AT1G03840	AT5G17030	1413	1432	+	6.88e-06	AAACAAAGGACAAAATAAAG	Arabidopsis thaliana
	AT1G03840	AT5G20890	988	1007	+	7.67e-06	CAGTAAAAGACAACAAGAGG	Arabidopsis thaliana
	AT1G03840	AT5G24610	1262	1281	+	8.27e-06	CTCGATAAGACAAAACAAAA	Arabidopsis thaliana
	AT1G03840	AT5G25460	711	730	+	6.94e-06	ACGAAGAAGACAAAAGACTT	Arabidopsis thaliana
	AT1G03840	AT5G28390	289	308	-	5.03e-06	CACAAACAGACAAATATGAA	Arabidopsis thaliana
	AT1G03840	AT5G36160	1059	1078	-	5.21e-06	CAAATGAAGACAAAACCAAG	Arabidopsis thaliana
	AT1G03840	AT5G36260	1427	1446	+	1.75e-06	CAACAAAAGACAAAAAAAAC	Arabidopsis thaliana
	AT1G03840	AT5G36960	1398	1417	-	4.89e-08	GGGAAGACGACAAAAAAAAG	Arabidopsis thaliana
	AT1G03840	AT5G37970	836	855	-	4.68e-06	AGTTAAAAGACAAAATTAAG	Arabidopsis thaliana
	AT1G03840	AT5G38530	1401	1420	+	2.54e-06	CAAAACAAGACAAAAAGAGT	Arabidopsis thaliana
	AT1G03840	AT5G38530	1449	1468	+	9.04e-06	ATAAAGAAGACAAAACAAAT	Arabidopsis thaliana
	AT1G03840	AT5G39220	1350	1369	-	4.94e-06	GGCTTAAAGACAAAAAAAAC	Arabidopsis thaliana
	AT1G03840	AT5G39785	1359	1378	-	3.61e-06	AAAAAAAAGACAAATCTAAA	Arabidopsis thaliana
	AT1G03840	AT5G41460	1204	1223	-	7.18e-06	CTCAAACCGACAAACAAAAT	Arabidopsis thaliana
	AT1G03840	AT5G41820	1217	1236	-	8.13e-06	TGAAATAAGACAAAATGAAT	Arabidopsis thaliana
	AT1G03840	AT5G43210	1328	1347	-	6.31e-06	ACAAACAAGACAAAAAAAGG	Arabidopsis thaliana
	AT1G03840	AT5G43290	449	468	-	9.67e-07	AACATAAAGACAAAAATATA	Arabidopsis thaliana
	AT1G03840	AT5G44680	903	922	+	2.79e-07	AAGAAGACGACAAAAATTCC	Arabidopsis thaliana
	AT1G03840	AT5G46871	1321	1340	+	3.18e-06	CACAAGATGACAAAAGAAAA	Arabidopsis thaliana
	AT1G03840	AT5G50110	368	387	-	1.32e-06	AATAAAAAGACAAAAATTCA	Arabidopsis thaliana
	AT1G03840	AT5G52170	1344	1363	+	6.82e-06	GGGAAAATGACAAAAGAAGA	Arabidopsis thaliana
	AT1G03840	AT5G52910	762	781	+	7.53e-07	CACATAAAGACAAAAGAAAT	Arabidopsis thaliana
	AT1G03840	AT5G53400	679	698	-	6.59e-06	CACGAAAAGACAAAGGAATG	Arabidopsis thaliana
	AT1G03840	AT5G53580	297	316	-	5.18e-07	GTCAAAACGACAAAAACACA	Arabidopsis thaliana
	AT1G03840	AT5G54240	1289	1308	-	2.75e-06	TGTAAAAAGACAAAAACTTG	Arabidopsis thaliana
	AT1G03840	AT5G57110	773	792	+	9.26e-06	TGCATAAAGACAAAACGTGC	Arabidopsis thaliana
	AT1G03840	AT5G57625	1312	1331	+	9.41e-06	CACATAGAGACAAAAATCAT	Arabidopsis thaliana
	AT1G03840	AT5G57640	818	837	-	9.49e-06	AAAAAGCCGACAAAATACTT	Arabidopsis thaliana
	AT1G03840	AT5G57800	469	488	+	3.25e-06	AAGAAAAAGACAAATTGAAT	Arabidopsis thaliana
	AT1G03840	AT5G57870	1404	1423	+	4.94e-06	AATAAAGAGACAAAAAAACA	Arabidopsis thaliana
	AT1G03840	AT5G58700	727	746	-	9.49e-06	AGCAAAGCGACAACAAATAA	Arabidopsis thaliana
	AT1G03840	AT5G59480	854	873	-	1.16e-06	GGATAGACGACAAAAAAAGG	Arabidopsis thaliana
	AT1G03840	AT5G63540	734	753	+	9.87e-06	CTCATAAAGACAAATAAGAA	Arabidopsis thaliana
	AT1G03840	AT5G63790	878	897	+	2.27e-06	TATAAAAAGACAAATAAAAA	Arabidopsis thaliana
	AT1G03840	AT5G66330	1050	1069	-	4.76e-06	TGGAAGACGACGAAAATGTT	Arabidopsis thaliana
	AT1G03840	AT5G66335	25	44	-	2.05e-06	TAGAAAATGACAAAACAAAA	Arabidopsis thaliana
	AT1G06070	AT1G01060	1235	1245	-	6.28e-06	GCCAGCTGTGA	Arabidopsis thaliana
	AT1G06070	AT1G01060	1236	1246	+	8.92e-07	CACAGCTGGCA	Arabidopsis thaliana
	AT1G06070	AT1G06265	482	492	+	7.56e-06	TGCAGCTGGCT	Arabidopsis thaliana
	AT1G06070	AT1G07260	697	707	-	7.38e-06	TCCAGCTGGAG	Arabidopsis thaliana
	AT1G06070	AT1G07260	698	708	+	3.5e-06	TCCAGCTGGAA	Arabidopsis thaliana
	AT1G06070	AT1G08980	408	418	-	1.38e-06	GCCAGCTGGCC	Arabidopsis thaliana
	AT1G06070	AT1G08980	409	419	+	3.74e-07	GCCAGCTGGCG	Arabidopsis thaliana
	AT1G06070	AT1G08980	451	461	+	7.33e-07	AACAGCTGGCA	Arabidopsis thaliana
	AT1G06070	AT1G16300	1178	1188	+	7.99e-06	GCCACCTGGCA	Arabidopsis thaliana
	AT1G06070	AT1G16300	1256	1266	-	1.79e-06	TCCAGCTGGCT	Arabidopsis thaliana
	AT1G06070	AT1G43800	1182	1192	+	5.64e-06	TACAACTGGCA	Arabidopsis thaliana
	AT1G06070	AT1G53250	498	508	+	6.86e-06	ACCAGCTGGAA	Arabidopsis thaliana
	AT1G06070	AT1G54730	544	554	-	2.94e-07	GACAGCTGTCA	Arabidopsis thaliana
	AT1G06070	AT1G54730	545	555	+	1.99e-06	GACAGCTGTCT	Arabidopsis thaliana
	AT1G06070	AT1G55020	329	339	-	3.95e-06	GCCAGCTGTAA	Arabidopsis thaliana
	AT1G06070	AT1G55020	330	340	+	1.74e-06	TACAGCTGGCT	Arabidopsis thaliana
	AT1G06070	AT1G61500	621	631	-	9.59e-06	GTCAGCTGTCA	Arabidopsis thaliana
	AT1G06070	AT1G63080	701	711	-	3.5e-06	TCCAGCTGGAA	Arabidopsis thaliana
	AT1G06070	AT1G63080	702	712	+	3.5e-06	TCCAGCTGGAA	Arabidopsis thaliana
	AT1G06070	AT1G80630	1454	1464	-	4.51e-06	GGCAGCTGGCT	Arabidopsis thaliana
	AT1G06070	AT2G01110	73	83	+	9.59e-06	GTCAGCTGTCA	Arabidopsis thaliana
	AT1G06070	AT2G27290	865	875	-	7.38e-06	TCCAGCTGGAG	Arabidopsis thaliana
	AT1G06070	AT2G27290	866	876	+	7.38e-06	TCCAGCTGGAG	Arabidopsis thaliana
	AT1G06070	AT2G33800	545	555	+	9.59e-06	GTCAGCTGTCA	Arabidopsis thaliana
	AT1G06070	AT2G34000	461	471	-	2.23e-06	GACAGCTGTCC	Arabidopsis thaliana
	AT1G06070	AT2G34000	462	472	+	2.94e-07	GACAGCTGTCA	Arabidopsis thaliana
	AT1G06070	AT2G35450	974	984	-	2.66e-06	TCCAGCTGTCT	Arabidopsis thaliana
	AT1G06070	AT2G35450	975	985	+	4.44e-06	GACAGCTGGAG	Arabidopsis thaliana
	AT1G06070	AT2G37330	875	885	+	2.04e-07	TCCAGCTGGCA	Arabidopsis thaliana
	AT1G06070	AT2G38750	144	154	+	6.96e-06	CACAGCTGTCC	Arabidopsis thaliana
	AT1G06070	AT2G38760	736	746	-	6.96e-06	CACAGCTGTCC	Arabidopsis thaliana
	AT1G06070	AT2G41170	1426	1436	-	1.83e-06	AACAGCTGGCG	Arabidopsis thaliana
	AT1G06070	AT2G41170	1427	1437	+	7.99e-06	GCCAGCTGTTA	Arabidopsis thaliana
	AT1G06070	AT2G42388	446	456	+	4.7e-06	AACAGCTGTCT	Arabidopsis thaliana
	AT1G06070	AT3G04070	768	778	+	5.92e-06	CACAGCTGTCT	Arabidopsis thaliana
	AT1G06070	AT3G07070	814	824	+	1.25e-06	AACAGCTGTCA	Arabidopsis thaliana
	AT1G06070	AT3G11415	1404	1414	+	8.79e-06	TCCAGCTGTGA	Arabidopsis thaliana
	AT1G06070	AT3G13310	1103	1113	-	5.14e-06	TACAGCTGTAA	Arabidopsis thaliana
	AT1G06070	AT3G24170	722	732	-	6.28e-06	GCCAGCTGTGA	Arabidopsis thaliana
	AT1G06070	AT3G24170	723	733	+	3.59e-06	CACAGCTGGCT	Arabidopsis thaliana
	AT1G06070	AT3G28635	936	946	-	5.14e-06	TACAGCTGTAA	Arabidopsis thaliana
	AT1G06070	AT3G43720	490	500	+	6.77e-06	AACAGCTGGAA	Arabidopsis thaliana
	AT1G06070	AT3G44735	1328	1338	+	1.25e-06	AACAGCTGTCA	Arabidopsis thaliana
	AT1G06070	AT3G46640	1185	1195	-	4.46e-06	GCCAGCTGGAG	Arabidopsis thaliana
	AT1G06070	AT3G46640	1186	1196	+	2.1e-06	TCCAGCTGGCC	Arabidopsis thaliana
	AT1G06070	AT4G06175	890	900	+	4.7e-06	AACAGCTGTCT	Arabidopsis thaliana
	AT1G06070	AT4G13500	353	363	-	2.94e-07	GACAGCTGTCA	Arabidopsis thaliana
	AT1G06070	AT4G13500	354	364	+	2.23e-06	GACAGCTGTCC	Arabidopsis thaliana
	AT1G06070	AT4G15100	36	46	-	7.86e-06	GACAGCTGTTA	Arabidopsis thaliana
	AT1G06070	AT4G15100	37	47	+	1.25e-06	AACAGCTGTCA	Arabidopsis thaliana
	AT1G06070	AT4G31408	1458	1468	-	1.05e-06	GCCAGCTGGCT	Arabidopsis thaliana
	AT1G06070	AT4G31408	1459	1469	+	6.84e-08	GCCAGCTGGCA	Arabidopsis thaliana
	AT1G06070	AT4G31550	1484	1494	-	2.39e-06	GCCAGCTGGAA	Arabidopsis thaliana
	AT1G06070	AT4G31550	1485	1495	+	2.1e-06	TCCAGCTGGCC	Arabidopsis thaliana
	AT1G06070	AT4G32210	101	111	+	8.06e-06	GCGAGCTGGCA	Arabidopsis thaliana
	AT1G06070	AT4G32210	1269	1279	+	3.59e-06	CACAGCTGGCT	Arabidopsis thaliana
	AT1G06070	AT4G35470	747	757	-	6.43e-07	TCCAGCTGTCA	Arabidopsis thaliana
	AT1G06070	AT4G35470	748	758	+	9.43e-06	GACAGCTGGAT	Arabidopsis thaliana
	AT1G06070	AT4G35780	744	754	-	8.7e-06	TACAGCTGTGA	Arabidopsis thaliana
[truncated: 142,002 more rows]
