# Supplementary material for: Strigolactones modulate jasmonate-dependent transcriptional reprogramming during wound signalling in Arabidopsis
Source: J Appl Genet. 2025 Sep 9;66(4):883–94. doi: 10.1007/s13353-025-01005-y (PMC12605546; doi:10.1007/s13353-025-01005-y)
Supplement: Supplementary file 5 — Supplementary file5 Constitutive and wound-related transcriptional differences between the SL-deficient mutant max3 and WT (XLSX 2.90 MB) [file 13353_2025_1005_MOESM5_ESM.xlsx]

## Sheet: read_me
Table S5
	Table S5a	List of DEGs up-regulated in max3 in comparison to the WT
	Table S5b	List of DEGs down-regulated in max3 in comparison to the WT
	Table S5c	WT-specific wound-responsive up-regulated DEGs that are constitutively misregulated in max3 under control conditions
	Table S5d	WT-specific wound-responsive down-regulated DEGs that are constitutively misregulated in max3 under control conditions
	Table S5e	Potential transcriptional factors identified among DEGs in comparison of max3 and WT under control conditions
	Table S5f	WT-specific wound-responsive TFs that are constitutively misregulated in max3 under control conditions
	Table S5g	Overrepresented TFs that may bind the promoter region of DEGs in the max3 vs WT comparison
	Table S5h	All binding sites in the promoter region of DEGs in the max3 vs WT comparison

## Sheet: Table S5a
Table S5a. List of DEGs up-regulated in max3 in comparison to the WT
#	gene_id	log2foldchange	padjust	gene_description	GO: BP
1	AT1G01470	2.56627	0.00253883	ARABIDOPSIS THALIANA LATE EMBRYOGENESIS ABUNDANT 14;ATLEA14;LATE EMBRYOGENESIS ABUNDANT 14;LEA1;LEA14;LIGHT STRESS-REGULATED 3;LSR3	defense response to fungus;response to high light intensity;response to wounding;response to desiccation;cytosol;molecular_function;LP.02 two leaves visible stage;LP.04 four leaves visible stage;LP.06 six leaves visible stage;LP.08 eight leaves visible stage;LP.10 ten leaves visible stage;LP.12 twelve leaves visible stage;flowering stage;mature plant embryo stage;petal differentiation and expansi…
2	AT1G01480	4.13389	0.00036316	1-aminocyclopropane-1-carboxylate synthase 2 [Source:UniProtKB/Swiss-Prot;Acc:Q06402]	1-AMINO-CYCLOPROPANE-1-CARBOXYLATE SYNTHASE 2;ACS2;AT-ACC2
3	AT1G01520	2.05741	0.000152447	ASG4 [Source:UniProtKB/TrEMBL;Acc:A0A384LJW3]	#N/A
4	AT1G01600	1.56146	0.000781048	Cytochrome P450 86A4 [Source:UniProtKB/Swiss-Prot;Acc:Q9LMM1]	family 86
5	AT1G01900	1.13472	0.0117183	SBTI1.1 [Source:UniProtKB/TrEMBL;Acc:A0A178W900]	ATSBT1.1;SBTI1.1
6	AT1G02065	1.32658	0.00193151	Squamosa promoter-binding-like protein 8 [Source:UniProtKB/Swiss-Prot;Acc:Q8GXL3]	and stamen filament elongation.
7	AT1G02190	3.04362	5.28753e-08	Protein CER1-like 1 [Source:UniProtKB/Swiss-Prot;Acc:F4HVX7]	lipid biosynthetic process;mitochondrion;iron ion binding;oxidoreductase activity;flowering stage;mature plant embryo stage;petal differentiation and expansion stage;plant embryo bilateral stage;plant embryo cotyledonary stage;plant embryo globular stage;carpel;collective leaf structure;flower;flower pedicel;petal;plant embryo;plant ovule;pollen;seed;sepal;shoot apex;stamen
8	AT1G02335	1.30539	0.000704127	Germin-like protein subfamily 2 member 2 [Source:UniProtKB/Swiss-Prot;Acc:Q9FZ27]	plasmodesmata-mediated intercellular transport;regulation of root development;plasmodesmata-mediated intercellular transport;regulation of root development;plasmodesma;extracellular region;plasmodesma;manganese ion binding;endodermis;guard cell;quiescent center;root;root meristem
9	AT1G02400	1.7807	1.55323e-05	Gibberellin 2-beta-dioxygenase 6 [Source:UniProtKB/Swiss-Prot;Acc:Q9FZ21]	gibberellin catabolic process;response to red or far red light;gibberellin catabolic process;response to light stimulus;chloroplast;cytoplasm;2-oxoglutarate-dependent dioxygenase activity;gibberellin 2-beta-dioxygenase activity;gibberellin 2-beta-dioxygenase activity;LP.04 four leaves visible stage;LP.06 six leaves visible stage;LP.08 eight leaves visible stage;LP.10 ten leaves visible stage;LP.1…
10	AT1G02460	1.42181	0.0288971	At1g02460 [Source:UniProtKB/TrEMBL;Acc:Q9FWX5]	carbohydrate metabolic process;extracellular region;polygalacturonase activity;flowering stage;plant embryo cotyledonary stage;guard cell;root;seed;stamen;stem
11	AT1G02700	2.64354	0.0108161	GATA transcription factor-like protein [Source:UniProtKB/TrEMBL;Acc:Q9FWY8]	#N/A
12	AT1G03070	1.5298	0.00148594	Protein LIFEGUARD 4 [Source:UniProtKB/Swiss-Prot;Acc:Q9SA63]	endoplasmic reticulum unfolded protein response;membrane;calcium channel activity;glutamate binding;L mature pollen stage;LP.02 two leaves visible stage;LP.04 four leaves visible stage;LP.06 six leaves visible stage;LP.08 eight leaves visible stage;LP.10 ten leaves visible stage;LP.12 twelve leaves visible stage;M germinated pollen stage;flowering stage;mature plant embryo stage;petal differentia…
13	AT1G03710	2.18135	0.0302036	Cystatin/monellin superfamily protein [Source:UniProtKB/TrEMBL;Acc:Q58G57]	#N/A
14	AT1G03790	1.30203	0.00800216	Zinc finger CCCH domain-containing protein 2 [Source:UniProtKB/Swiss-Prot;Acc:Q9ZWA1]	negative regulation of seed germination;regulation of DNA-templated transcription;cytoplasm;nucleus;DNA-binding transcription factor activity;protein binding;flowering stage;carpel;fruit;seed;flower;root;stem;vascular leaf
15	AT1G04150	2.10168	0.0119178	C2 calcium/lipid-binding plant phosphoribosyltransferase family protein [Source:UniProtKB/TrEMBL;Acc:O64492]	#N/A
16	AT1G04220	1.96934	0.00578313	3-ketoacyl-CoA synthase 2 [Source:UniProtKB/Swiss-Prot;Acc:Q5XEP9]	response to osmotic stress;response to wounding;suberin biosynthetic process;cytoplasm;endoplasmic reticulum;fatty acid elongase activity;flowering stage;mature plant embryo stage;petal differentiation and expansion stage;plant embryo bilateral stage;plant embryo cotyledonary stage;plant embryo globular stage;carpel;cauline leaf;collective leaf structure;flower;flower pedicel;fruit;guard cell;hyp…
17	AT1G04247	1.64357	4.55322e-05	-	#N/A
18	AT1G04560	3.55663	5.35887e-05	AWPM-19-like family protein [Source:UniProtKB/TrEMBL;Acc:O23029]	seed germination;response to abscisic acid;response to osmotic stress;response to salt;extracellular region;plasma membrane;protein binding;root tip;seed
19	AT1G04570	1.77323	1.36252e-08	Probable folate-biopterin transporter 8, chloroplastic [Source:UniProtKB/Swiss-Prot;Acc:F4I5Q2]	folate transmembrane transport;cellular_component;folic acid transmembrane transporter activity;guard cell
20	AT1G04680	1.02856	0.00408422	Pectate lyase [Source:UniProtKB/TrEMBL;Acc:A0A178W464]	#N/A
21	AT1G05100	4.40762	0.000235363	Mitogen-activated protein kinase kinase kinase 18 [Source:UniProtKB/Swiss-Prot;Acc:Q9ZVP5]	abscisic acid-activated signaling pathway;negative regulation of stomatal opening;positive regulation of abscisic acid-activated signaling pathway;positive regulation of leaf senescence;protein autophosphorylation;regulation of stomatal complex development;response to abscisic acid;response to osmotic stress;signal transduction;nucleus;protein binding;protein kinase activity;protein kinase bindin…
22	AT1G05340	1.9004	0.00882628	Cysteine-rich TM module stress tolerance protein [Source:UniProtKB/TrEMBL;Acc:O23035]	#N/A
23	AT1G05490	1.80636	3.47434e-05	SNF2 domain-containing protein CLASSY 3 [Source:UniProtKB/Swiss-Prot;Acc:F4I8S3]	transcription by RNA polymerase IV;gene silencing by siRNA-directed DNA methylation;nucleus;ATP-dependent chromatin remodeler activity;flowering stage;mature plant embryo stage;petal differentiation and expansion stage;plant embryo bilateral stage;plant embryo cotyledonary stage;plant embryo globular stage;carpel;collective leaf structure;flower;flower bud;flower pedicel;inflorescence meristem;pe…
24	AT1G05675	1.39307	0.00988546	Glycosyltransferase (Fragment) [Source:UniProtKB/TrEMBL;Acc:A0A1W6AJW6]	#N/A
25	AT1G05680	1.26455	0.00104146	Glycosyltransferase (Fragment) [Source:UniProtKB/TrEMBL;Acc:A0A0K1SBE8]	UGT74E2;Uridine diphosphate glycosyltransferase 74E2
26	AT1G06280	5.25362	0.00137366	LOB domain-containing protein 2 [Source:UniProtKB/Swiss-Prot;Acc:Q9LNB9]	regulation of DNA-templated transcription;nucleus;nucleus;DNA-binding transcription activator activity
27	AT1G07120	1.80041	0.021018	CHUP1-like protein [Source:UniProtKB/TrEMBL;Acc:Q9LMK4]	protein localization to cortical microtubule cytoskeleton;cortical microtubule;chloroplast envelope;cortical microtubule;nucleus;microtubule binding;flowering stage;petal differentiation and expansion stage;collective leaf structure;flower;guard cell;inflorescence meristem;petal
28	AT1G07135	1.44302	0.0234063	At1g07135 [Source:UniProtKB/TrEMBL;Acc:Q9LMK6]	cellular response to hypoxia;membrane;molecular_function;guard cell
29	AT1G07150	1.76328	0.000480883	F10K1.14 protein [Source:UniProtKB/TrEMBL;Acc:Q9LMK8]	cellular response to hypoxia;protein phosphorylation;signal transduction;plasma membrane;protein kinase activity;LP.04 four leaves visible stage;LP.10 ten leaves visible stage;flowering stage;petal differentiation and expansion stage;carpel;collective leaf structure;cotyledon;guard cell;leaf apex;root;shoot system;stamen;vascular leaf
30	AT1G07430	2.22318	0.00933204	Protein phosphatase 2C 3 [Source:UniProtKB/Swiss-Prot;Acc:Q9LNW3]	negative regulation of abscisic acid-activated signaling pathway;negative regulation of seed dormancy process;positive regulation of gibberellic acid mediated signaling pathway;positive regulation of seed germination;release of seed from dormancy;regulation of intracellular signal transduction;nucleus;chloroplast;protein binding;protein serine/threonine phosphatase activity;LP.04 four leaves visi…
31	AT1G07500	1.50496	0.00891306	Cyclin-dependent protein kinase inhibitor SMR5 [Source:UniProtKB/Swiss-Prot;Acc:Q9LNX4]	DNA damage response;regulation of DNA endoreduplication;nucleus;nucleus;protein binding;guard cell;inflorescence meristem;stem
32	AT1G07720	1.45884	0.0427253	3-ketoacyl-CoA synthase 3 [Source:TAIR;Acc:AT1G07720]	response to cold;response to light stimulus;chloroplast;endoplasmic reticulum;membrane;fatty acid elongase activity;LP.02 two leaves visible stage;LP.04 four leaves visible stage;LP.06 six leaves visible stage;LP.08 eight leaves visible stage;LP.10 ten leaves visible stage;LP.12 twelve leaves visible stage;flowering stage;mature plant embryo stage;petal differentiation and expansion stage;plant e…
33	AT1G07900	3.6445	0.0142465	LBD1 [Source:UniProtKB/TrEMBL;Acc:A0A178WM56]	regulation of DNA-templated transcription;nucleus;mitochondrion;nucleus;DNA-binding transcription activator activity;cell-to-cell mobile RNA
34	AT1G07985	1.65911	3.05973e-05	Expressed protein [Source:UniProtKB/TrEMBL;Acc:Q3EDG6]	#N/A
35	AT1G08630	1.02722	0.0452254	Probable low-specificity L-threonine aldolase 1 [Source:UniProtKB/Swiss-Prot;Acc:Q8RXU4]	L-threonine catabolic process;L-threonine catabolic process;glycine biosynthetic process;cytosol;cytoplasm;L-allo-threonine aldolase activity;threonine aldolase activity;flowering stage;mature plant embryo stage;petal differentiation and expansion stage;plant embryo bilateral stage;plant embryo cotyledonary stage;plant embryo globular stage;collective leaf structure;flower;guard cell;inflorescenc…
36	AT1G08920	1.07125	0.0113451	ERD (early response to dehydration) six-like 1 [Source:TAIR;Acc:AT1G08920]	monosaccharide transmembrane transport;response to abscisic acid;response to salt stress;response to water deprivation;transmembrane transport;membrane;plant-type vacuole membrane;carbohydrate transmembrane transporter activity;monosaccharide transmembrane transporter activity;transmembrane transporter activity;LP.02 two leaves visible stage;LP.04 four leaves visible stage;LP.06 six leaves visibl…
37	AT1G09500	2.1203	0.0444982	At1g09500/F14J9_16 [Source:UniProtKB/TrEMBL;Acc:O80533]	#N/A
38	AT1G09890	1.18427	0.0219812	Rhamnogalacturonate lyase family protein [Source:TAIR;Acc:AT1G09890]	carbohydrate metabolic process;extracellular region;carbohydrate binding;catalytic activity;lyase activity;rhamnogalacturonan endolyase activity;LP.02 two leaves visible stage;LP.04 four leaves visible stage;LP.08 eight leaves visible stage;LP.12 twelve leaves visible stage;petal differentiation and expansion stage;carpel;flower;guard cell;hypocotyl;inflorescence meristem;petiole;shoot system;sta…
39	AT1G09950	3.38813	0.00167386	At1g09950 [Source:UniProtKB/TrEMBL;Acc:O04515]	DNA-templated transcription;negative regulation of abscisic acid-activated signaling pathway;negative regulation of cellular hyperosmotic salinity response;response to abscisic acid;response to salt stress;nucleus;sequence-specific DNA binding;petal differentiation and expansion stage;flower;guard cell;leaf apex;root;vascular leaf
40	AT1G10560	1.7075	0.00370765	U-box domain-containing protein 18 [Source:UniProtKB/Swiss-Prot;Acc:Q9XIJ5]	ARABIDOPSIS THALIANA PLANT U-BOX 18;ATPUB18;PLANT U-BOX 18;PUB18
41	AT1G12260	1.46956	0.000140225	NAC domain-containing protein 7 [Source:UniProtKB/Swiss-Prot;Acc:Q9FWX2]	embryo development ending in seed dormancy;positive regulation of secondary cell wall biogenesis;regulation of DNA-templated transcription;xylem vessel member cell differentiation;xylem vessel member cell differentiation;nucleus;DNA binding;DNA-binding transcription factor activity;protein binding;sequence-specific DNA binding;transcription cis-regulatory region binding;L mature pollen stage;M ge…
42	AT1G12420	1.3757	3.22178e-08	ACT domain-containing protein ACR8 [Source:UniProtKB/Swiss-Prot;Acc:Q9LNA5]	response to abscisic acid;cellular_component;amino acid binding;guard cell
43	AT1G12570	1.88462	0.000498448	At1g12570 [Source:UniProtKB/TrEMBL;Acc:Q66GI5]	#N/A
44	AT1G13500	1.54108	0.0325893	Protein of unknown function (DUF1262) [Source:TAIR;Acc:AT1G13500]	biological_process;cellular_component;molecular_function
45	AT1G13740	1.49126	0.000175567	AFP2 [Source:UniProtKB/TrEMBL;Acc:A0A178WBB1]	response to abscisic acid;response to water deprivation;negative regulation of DNA-templated transcription;response to abscisic acid;signal transduction;nucleus;nucleus;protein binding;LP.02 two leaves visible stage;LP.04 four leaves visible stage;LP.06 six leaves visible stage;LP.08 eight leaves visible stage;LP.10 ten leaves visible stage;LP.12 twelve leaves visible stage;flowering stage;mature…
46	AT1G15360	2.3563	0.0234601	Ethylene-responsive transcription factor WIN1 [Source:UniProtKB/Swiss-Prot;Acc:Q9XI33]	cutin biosynthetic process;ethylene-activated signaling pathway;response to water deprivation;wax metabolic process;regulation of DNA-templated transcription;wax metabolic process;nucleus;intracellular anatomical structure;nucleus;DNA-binding transcription factor activity;sequence-specific DNA binding;transcription cis-regulatory region binding;flowering stage;mature plant embryo stage;petal diff…
47	AT1G16120	1.1254	0.0250047	Wall-associated receptor kinase-like 1 [Source:UniProtKB/Swiss-Prot;Acc:Q9S9M5]	cell surface receptor signaling pathway;defense response;plasma membrane;chloroplast;plant-type cell wall;kinase activity;polysaccharide binding
48	AT1G16290	3.24476	0.0275004	FUNCTIONS IN: molecular_function unknown; INVOLVED IN: biological_process unknown; LOCATED IN: chloroplast, vacuole; EXPRESSED IN: 19 plant structures; EXPRESSED DURING: 11 growth stages; CONTAINS InterPro DOMAIN/s: Lytic transglycosylase-like, cata /.../(InterPro:IPR008258); Ha. [Source:TAIR;Acc:AT1G16290]	#N/A
49	AT1G16515	1.64813	0.00452824	unknown protein; Ha. [Source:TAIR;Acc:AT1G16515]	#N/A
50	AT1G16705	1.93661	0.0412653	p300/CBP acetyltransferase-related protein-like protein [Source:UniProtKB/TrEMBL;Acc:F4I4I6]	#N/A
51	AT1G16850	2.70682	0.00383755	At1g16880 [Source:UniProtKB/TrEMBL;Acc:Q9FE54]	response to salt stress;endoplasmic reticulum;extracellular region;nucleus;molecular_function;LP.04 four leaves visible stage;LP.06 six leaves visible stage;LP.08 eight leaves visible stage;LP.10 ten leaves visible stage;petal differentiation and expansion stage;collective leaf structure;flower;guard cell;leaf apex;pollen;rosette leaf;vascular leaf
52	AT1G17870	1.29492	0.00021151	Probable zinc metallopeptidase EGY3, chloroplastic [Source:UniProtKB/Swiss-Prot;Acc:Q9LMU1]	contain a conserved zinc-binding motif HEXXH. Homolog of EGY1. Each of the EGY1 and EGY-like proteins share two additional highly conserved motifs
53	AT1G17940	1.85975	6.82911e-08	At1g17940 [Source:UniProtKB/TrEMBL;Acc:Q9LMT6]	#N/A
54	AT1G18100	1.23252	0.0196984	Protein MOTHER of FT and TFL1 [Source:UniProtKB/Swiss-Prot;Acc:Q9XFK7]	positive regulation of seed germination;response to abscisic acid;positive regulation of seed germination;response to abscisic acid;cytoplasm;nucleus;molecular_function;seed dormant stage;guard cell;plant sperm cell;root;seed;vascular leaf
55	AT1G18830	2.31557	0.00374907	Protein transport protein SEC31 homolog A [Source:UniProtKB/Swiss-Prot;Acc:F4ICD9]	COPII-coated vesicle cargo loading;endoplasmic reticulum organization;endoplasmic reticulum exit site;cytoplasm;COPII vesicle coat;structural molecule activity
56	AT1G18870	1.35833	6.93015e-05	Isochorismate synthase 2, chloroplastic [Source:UniProtKB/Swiss-Prot;Acc:Q9M9V6]	phylloquinone biosynthetic process;phylloquinone biosynthetic process;plastid;chloroplast;plastid;isochorismate synthase activity;LP.04 four leaves visible stage;LP.06 six leaves visible stage;LP.08 eight leaves visible stage;LP.10 ten leaves visible stage;LP.12 twelve leaves visible stage;flowering stage;mature plant embryo stage;petal differentiation and expansion stage;plant embryo bilateral s…
57	AT1G19200	1.13	0.00307235	Protein of unknown function (DUF581) [Source:TAIR;Acc:AT1G19200]	cellular response to cytokinin stimulus;response to glucose;response to mannose;response to sucrose;chloroplast;kinase binding;flowering stage;carpel;endosperm;guard cell;pollen;stamen;stem
58	AT1G19490	1.08198	0.00166299	Basic-leucine zipper (BZIP) transcription factor family protein [Source:UniProtKB/TrEMBL;Acc:Q8L5Y2]	response to water deprivation;regulation of DNA-templated transcription;nucleus;plasma membrane;DNA-binding transcription factor activity;protein binding;sequence-specific DNA binding
59	AT1G19630	1.70324	0.0125254	Cytochrome P450, family 722, subfamily A, polypeptide 1 [Source:UniProtKB/TrEMBL;Acc:F4HP86]	polypeptide 1;(source:Araport11)
60	AT1G19970	1.23181	5.26228e-07	ER lumen protein retaining receptor family protein [Source:UniProtKB/TrEMBL;Acc:F4HR00]	protein retention in ER lumen;membrane;ER retention sequence binding;L mature pollen stage;LP.02 two leaves visible stage;LP.04 four leaves visible stage;LP.06 six leaves visible stage;LP.08 eight leaves visible stage;LP.10 ten leaves visible stage;LP.12 twelve leaves visible stage;M germinated pollen stage;flowering stage;mature plant embryo stage;petal differentiation and expansion stage;plant …
61	AT1G20030	1.69888	5.88279e-05	Pathogenesis-related thaumatin superfamily protein [Source:UniProtKB/TrEMBL;Acc:Q9LNT0]	defense response;extracellular region;membrane;molecular_function;flowering stage;mature plant embryo stage;petal differentiation and expansion stage;plant embryo bilateral stage;plant embryo cotyledonary stage;plant embryo globular stage;collective leaf structure;cotyledon;flower;flower pedicel;guard cell;hypocotyl;inflorescence meristem;petal;petiole;plant embryo;seed;sepal;shoot apex;stamen;va…
62	AT1G20070	2.12946	5.89061e-07	T20H2.15 protein [Source:UniProtKB/TrEMBL;Acc:Q9LNT3]	#N/A
63	AT1G20120	1.34307	0.0416091	GDSL esterase/lipase At1g20120 [Source:UniProtKB/Swiss-Prot;Acc:P0DKJ6]	biological_process;extracellular region;lipase activity;flowering stage;petal differentiation and expansion stage;carpel;collective leaf structure;flower;guard cell;petal;pollen;sepal;stamen;stem
64	AT1G20150	4.22322	0.00163341	Subtilisin-like protease SBT5.1 [Source:UniProtKB/Swiss-Prot;Acc:F4HSQ2]	proteolysis;regulation of stomatal complex development;extracellular region;extracellular region;serine-type endopeptidase activity;mature plant embryo stage;petal differentiation and expansion stage;plant embryo cotyledonary stage;collective leaf structure;flower;root;seed;sepal
65	AT1G20440	2.15096	0.0127823	RD17 [Source:UniProtKB/TrEMBL;Acc:A0A384KK16]	S-
66	AT1G20450	2.79475	0.000187309	Dehydrin ERD10 [Source:UniProtKB/Swiss-Prot;Acc:P42759]	S-
67	AT1G21550	1.62289	0.0484609	Probable calcium-binding protein CML44 [Source:UniProtKB/Swiss-Prot;Acc:Q9LPK5]	cellular response to hypoxia;nucleus;calcium ion binding;LP.02 two leaves visible stage;LP.04 four leaves visible stage;LP.06 six leaves visible stage;LP.08 eight leaves visible stage;LP.10 ten leaves visible stage;flowering stage;petal differentiation and expansion stage;plant embryo globular stage;carpel;collective leaf structure;cotyledon;flower;flower pedicel;guard cell;petal;plant embryo;pol…
68	AT1G21670	1.00257	0.0127546	DPP6 amino-terminal domain protein [Source:UniProtKB/TrEMBL;Acc:Q9XI11]	#N/A
69	AT1G21790	1.40239	0.00117658	F8K7.23 [Source:UniProtKB/TrEMBL;Acc:Q9XHZ7]	membrane assembly;phospholipid homeostasis;plasma membrane organization;regulation of membrane lipid distribution;plasma membrane;mitochondrion;molecular_function;L mature pollen stage;LP.02 two leaves visible stage;LP.04 four leaves visible stage;LP.06 six leaves visible stage;LP.08 eight leaves visible stage;LP.10 ten leaves visible stage;LP.12 twelve leaves visible stage;M germinated pollen st…
70	AT1G22015	4.54184	0.0193326	DD46 [Source:UniProtKB/TrEMBL;Acc:A0A384KFJ9]	3)-GalTs play a role in elaborating type II AGs that decorate AGPs and pectins
71	AT1G22470	1.58884	0.0345128	At1g22470/F12K8_18 [Source:UniProtKB/TrEMBL;Acc:Q8L443]	#N/A
72	AT1G22760	5.13099	0.0302036	Polyadenylate-binding protein 3 [Source:UniProtKB/Swiss-Prot;Acc:O64380]	mRNA processing;regulation of nuclear-transcribed mRNA poly(A) tail shortening;cytosol;nucleus;nucleus;ribonucleoprotein complex;mRNA 3'-UTR binding;poly(A) binding;poly(U) RNA binding;translation initiation factor activity;M germinated pollen stage;flowering stage;petal differentiation and expansion stage;anther wall tapetum;carpel;collective leaf structure;flower;petal;plant sperm cell;pollen;r…
73	AT1G22990	2.00457	5.27207e-05	HIPP22 [Source:UniProtKB/TrEMBL;Acc:A0A178WF89]	detoxification of cadmium ion;cytoplasm;metal ion binding;LP.04 four leaves visible stage;flowering stage;plant embryo globular stage;carpel;flower;plant embryo;pollen;root;sepal;stamen;stem;vascular leaf
74	AT1G23070	1.54144	0.00980511	Protein LAZ1 homolog 2 [Source:UniProtKB/Swiss-Prot;Acc:Q5BPZ5]	negative regulation of brassinosteroid mediated signaling pathway;vesicle-mediated transport to the plasma membrane;membrane;chloroplast;transmembrane transporter activity;flowering stage;petal differentiation and expansion stage;carpel;collective leaf structure;flower;petal;sepal;stamen
75	AT1G23200	1.0774	0.000528896	Probable pectinesterase/pectinesterase inhibitor 6 [Source:UniProtKB/Swiss-Prot;Acc:O49298]	HIGHLY METHYL ESTERIFIED SEEDS;HMS;PECTIN METHYLESTERASE6;PME6
76	AT1G23250	5.48332	0.0445626	Probable inactive peroxygenase-like protein [Source:UniProtKB/Swiss-Prot;Acc:F4I4P8]	regulation of seed germination;chloroplast;calcium ion binding;monooxygenase activity;protein binding;flowering stage;petal differentiation and expansion stage;carpel;collective leaf structure;flower;petal;sepal
77	AT1G24030	1.11967	0.00543618	Probable serine/threonine-protein kinase PBL28 [Source:UniProtKB/Swiss-Prot;Acc:Q84M95]	phosphorylation;mitochondrion;protein kinase activity;transcription cis-regulatory region binding;flowering stage;petal differentiation and expansion stage;carpel;collective leaf structure;cotyledon;flower;flower pedicel;guard cell;hypocotyl;inflorescence meristem;petal;root;sepal;shoot system;stamen
78	AT1G24130	1.5951	0.000159924	F3I6.5 protein [Source:UniProtKB/TrEMBL;Acc:O48679]	#N/A
79	AT1G24260	2.34348	3.05973e-05	At1g24260 [Source:UniProtKB/TrEMBL;Acc:B4F7R9]	cell fate specification;flower development;mucilage extrusion from seed coat;plant ovule development;seed coat development;specification of floral organ identity;specification of floral organ number;regulation of transcription by RNA polymerase II;nucleus;DNA binding;DNA-binding transcription factor activity;DNA-binding transcription factor activity
80	AT1G24470	2.48608	0.0103946	Very-long-chain 3-oxoacyl-CoA reductase-like protein At1g24470 [Source:UniProtKB/Swiss-Prot;Acc:Q9FYL6]	KCR2 (At1g24470). Complementation of the yeast ybr159Delta mutant demonstrated that the two KCR proteins are divergent and that only AtKCR1 can restore heterologous elongase activity similar to the native yeast KCR gene.
81	AT1G24580	4.37907	1.74654e-05	F21J9.24 [Source:UniProtKB/TrEMBL;Acc:Q9FYK6]	#N/A
82	AT1G24600	3.91856	0.00307343	At1g24600 [Source:UniProtKB/TrEMBL;Acc:Q9FYK4]	#N/A
83	AT1G25450	1.64395	5.73496e-05	3-ketoacyl-CoA synthase 5 [Source:UniProtKB/Swiss-Prot;Acc:Q9C6L5]	cutin-based cuticle development;pollen tube development;response to cold;response to light stimulus;very long-chain fatty acid metabolic process;chloroplast;endoplasmic reticulum;fatty acid elongase activity;LP.02 two leaves visible stage;LP.04 four leaves visible stage;LP.06 six leaves visible stage;LP.08 eight leaves visible stage;LP.10 ten leaves visible stage;LP.12 twelve leaves visible stage…
84	AT1G25530	1.15155	2.58043e-08	Lysine histidine transporter-like 6 [Source:UniProtKB/Swiss-Prot;Acc:Q9C6M2]	amino acid transmembrane transport;membrane;amino acid transmembrane transporter activity;flowering stage;mature plant embryo stage;petal differentiation and expansion stage;plant embryo bilateral stage;plant embryo cotyledonary stage;plant embryo globular stage;collective leaf structure;flower;flower pedicel;guard cell;hypocotyl;inflorescence meristem;leaf lamina base;petal;plant embryo;root;see…
85	AT1G27200	1.38303	0.000727424	DUF23/GT0 (Fragment) [Source:UniProtKB/TrEMBL;Acc:I1VCA1]	glycosylation;cytoplasm;Golgi apparatus;Golgi trans cisterna;nucleus;glycosyltransferase activity;LP.04 four leaves visible stage;LP.06 six leaves visible stage;LP.08 eight leaves visible stage;LP.10 ten leaves visible stage;LP.12 twelve leaves visible stage;flowering stage;petal differentiation and expansion stage;plant embryo bilateral stage;plant embryo globular stage;vascular leaf senescent s…
86	AT1G27461	3.55667	0.000971913	Putative uncharacterized protein [Source:UniProtKB/TrEMBL;Acc:Q1G322]	response to cold;response to osmotic stress;regulation of DNA-templated transcription;release of seed from dormancy;seed dormancy process;cytosol;nucleus;core promoter sequence-specific DNA binding;protein binding;seed maturation stage
87	AT1G27730	2.7545	0.0100377	Zinc finger protein ZAT10 [Source:UniProtKB/Swiss-Prot;Acc:Q96289]	STZ;ZAT10;salt tolerance zinc finger
88	AT1G27990	3.83071	0.0158188	AT1G27990 protein [Source:UniProtKB/TrEMBL;Acc:Q9C7F4]	biological_process;cellular_component;molecular_function
89	AT1G28010	1.38874	0.00888162	ABC transporter B family member 14 [Source:UniProtKB/Swiss-Prot;Acc:Q9C7F2]	transmembrane transport;membrane;nucleus;ATPase-coupled transmembrane transporter activity;LP.02 two leaves visible stage;LP.04 four leaves visible stage;LP.12 twelve leaves visible stage;anther;collective leaf structure;cotyledon;guard cell;leaf apex;leaf lamina base;petiole;pollen;procambium;root;shoot apex;shoot system;vascular bundle;vascular leaf
90	AT1G28360	1.37269	0.00750004	Ethylene-responsive transcription factor 12 [Source:UniProtKB/Swiss-Prot;Acc:Q94ID6]	and leafy petiole. Regulates floral development.
91	AT1G28370	2.76689	0.000283424	ERF domain protein 11 [Source:TAIR;Acc:AT1G28370]	and leafy petiole.
92	AT1G28375	4.16905	0.00578095	At1g28375 [Source:UniProtKB/TrEMBL;Acc:Q9SGN5]	#N/A
93	AT1G28695	4.60071	0.0461196	Uncharacterized protein At1g28695 [Source:UniProtKB/Swiss-Prot;Acc:Q3E6Y3]	biological_process;cytoplasm;molecular_function
94	AT1G28700	5.81897	0.0112291	Expressed protein [Source:UniProtKB/TrEMBL;Acc:Q9SHQ2]	biological_process;chloroplast;molecular_function
95	AT1G29050	1.08781	0.000745923	Protein trichome birefringence-like 38 [Source:UniProtKB/Swiss-Prot;Acc:Q8VY22]	#N/A
96	AT1G29230	2.0271	0.0335874	Non-specific serine/threonine protein kinase [Source:UniProtKB/TrEMBL;Acc:A0A178WD98]	calcium-mediated signaling;root hair cell tip growth;signal transduction;cytoplasm;nucleus;calcium ion sensor activity;protein serine/threonine kinase activity;LP.02 two leaves visible stage;LP.04 four leaves visible stage;LP.06 six leaves visible stage;LP.08 eight leaves visible stage;LP.10 ten leaves visible stage;LP.12 twelve leaves visible stage;flowering stage;mature plant embryo stage;petal…
97	AT1G29640	1.87859	3.68527e-05	At1g29640 [Source:UniProtKB/TrEMBL;Acc:Q9C7N7]	response to bacterium;leaf senescence;response to absence of light;cytoplasm;nucleus;molecular_function;guard cell
98	AT1G30260	1.25579	0.000474594	At1g30260/F12P21_9 [Source:UniProtKB/TrEMBL;Acc:Q9C754]	response to cytokinin;mitochondrion;molecular_function;LP.02 two leaves visible stage;LP.04 four leaves visible stage;LP.06 six leaves visible stage;LP.08 eight leaves visible stage;LP.10 ten leaves visible stage;LP.12 twelve leaves visible stage;flowering stage;petal differentiation and expansion stage;plant embryo globular stage;vascular leaf senescent stage;carpel;cauline leaf;collective leaf …
99	AT1G32100	1.06569	0.00316796	Pinoresinol reductase 1 [Source:UniProtKB/Swiss-Prot;Acc:Q9FVQ6]	lignan biosynthetic process;lignan biosynthetic process;cytoplasm;oxidoreductase activity
100	AT1G32560	2.82191	0.0104405	Late embryogenesis abundant protein 6 [Source:UniProtKB/Swiss-Prot;Acc:Q39138]	response to osmotic stress;response to water deprivation;seed development;embryo development ending in seed dormancy;cytosol;plasmodesma;molecular_function;guard cell;stem
101	AT1G32860	1.00441	3.34352e-05	Glucan endo-1,3-beta-glucosidase 11 [Source:UniProtKB/Swiss-Prot;Acc:Q8L868]	carbohydrate metabolic process;plasma membrane;extracellular region;membrane;plasma membrane;glucan endo-1
102	AT1G33430	3.79536	0.0223809	Hexosyltransferase [Source:UniProtKB/TrEMBL;Acc:F4HR76]	non-classical arabinogalactan protein metabolic process;pollen exine formation;Golgi membrane;Golgi apparatus;beta-1
103	AT1G36150	6.21628	0.0114667	Bifunctional inhibitor/lipid-transfer protein/seed storage 2S albumin superfamily protein [Source:UniProtKB/TrEMBL;Acc:Q2PE60]	lipid transport;membrane;plasma membrane;lipid binding;petal differentiation and expansion stage;anther;collective leaf structure;flower;sepal
104	AT1G44970	2.09641	2.80696e-06	Peroxidase 9 [Source:UniProtKB/Swiss-Prot;Acc:Q96512]	PER9;PEROXIDASE 9;PEROXIDASE9;PRX9
105	AT1G45249	1.77037	3.61436e-07	abscisic acid responsive elements-binding factor 2 [Source:TAIR;Acc:AT1G45249]	such as RD29B
106	AT1G47510	2.06284	8.02383e-05	Type IV inositol polyphosphate 5-phosphatase 11 [Source:UniProtKB/Swiss-Prot;Acc:Q5EAF2]	5)P2
107	AT1G47610	3.79234	0.000592587	F16N3.9 protein [Source:UniProtKB/TrEMBL;Acc:Q9SX94]	pollen germination;cytoplasm;nucleus;nucleus;molecular_function;LP.04 four leaves visible stage;flowering stage;mature plant embryo stage;petal differentiation and expansion stage;plant embryo bilateral stage;plant embryo cotyledonary stage;plant embryo globular stage;carpel;collective leaf structure;flower;flower pedicel;petal;plant embryo;root;seed;sepal;shoot apex;stamen;vascular leaf
108	AT1G48000	1.32937	0.00468684	MYB transcription factor [Source:UniProtKB/TrEMBL;Acc:Q94CJ3]	response to abscisic acid;regulation of DNA-templated transcription;nucleus;nucleus;DNA-binding transcription factor activity;sequence-specific DNA binding;transcription cis-regulatory region binding;LP.04 four leaves visible stage;flowering stage;petal differentiation and expansion stage;carpel;endosperm;guard cell;pollen;sepal;stamen;stem;vascular leaf
109	AT1G48100	1.51428	3.61436e-07	Polygalacturonase At1g48100 [Source:UniProtKB/Swiss-Prot;Acc:Q949Z1]	plant-type cell wall modification involved in multidimensional cell growth;carbohydrate metabolic process;extracellular region;plant-type cell wall;polygalacturonase activity;L mature pollen stage;LP.04 four leaves visible stage;M germinated pollen stage;flowering stage;mature plant embryo stage;petal differentiation and expansion stage;plant embryo bilateral stage;plant embryo cotyledonary stage…
110	AT1G48470	5.42762	0.00131803	Glutamine synthetase cytosolic isozyme 1-5 [Source:UniProtKB/Swiss-Prot;Acc:Q8GXW5]	glutamine biosynthetic process;cytoplasm;chloroplast;cytoplasm;plasmodesma;glutamine synthetase activity;L mature pollen stage;flowering stage;petal differentiation and expansion stage;plant embryo cotyledonary stage;carpel;collective leaf structure;flower;petal;pollen;seed;sepal;shoot apex;stamen;vascular leaf
111	AT1G48740	1.25963	0.0376587	2-oxoglutarate (2OG) and Fe(II)-dependent oxygenase superfamily protein [Source:UniProtKB/TrEMBL;Acc:Q0WLF0]	#N/A
112	AT1G49450	3.4623	0.00176792	F13F21.11 protein [Source:UniProtKB/TrEMBL;Acc:Q9XIB2]	#N/A
113	AT1G50260	1.12995	0.00144617	At1g50260 [Source:UniProtKB/TrEMBL;Acc:Q8L626]	#N/A
114	AT1G51140	1.39334	1.63668e-05	Transcription factor bHLH122 [Source:UniProtKB/Swiss-Prot;Acc:Q9C690]	cutin-based cuticle development;photoperiodism
115	AT1G51440	1.29536	0.000194815	Phospholipase A1-Igamma3, chloroplastic [Source:UniProtKB/Swiss-Prot;Acc:Q9C8J6]	biological_process;chloroplast;extracellular region;galactolipase activity;phospholipase A1 activity;phospholipase activity;triacylglycerol lipase activity;flowering stage;petal differentiation and expansion stage;plant embryo globular stage;carpel;cauline leaf;collective leaf structure;flower;guard cell;hypocotyl;leaf apex;petal;plant embryo;pollen;sepal;stamen;stem
116	AT1G52560	1.87122	0.000173542	26.5 kDa heat shock protein, mitochondrial [Source:UniProtKB/Swiss-Prot;Acc:Q9SSQ8]	response to heat;chloroplast;molecular_function;flowering stage;petal differentiation and expansion stage;carpel;flower pedicel;plant sperm cell;pollen tube cell;root;stamen
117	AT1G52565	1.30045	0.0019412	At1g52565 [Source:UniProtKB/TrEMBL;Acc:A0JPU2]	#N/A
118	AT1G52690	4.3149	0.00782321	Late embryogenesis abundant protein 7 [Source:UniProtKB/Swiss-Prot;Acc:Q96270]	protein stabilization;response to freezing;response to water deprivation;nucleus;cytosol;molecular_function;LP.04 four leaves visible stage;dry seed stage;flowering stage;petal differentiation and expansion stage;carpel;collective leaf structure;flower;pollen;root;sepal;stamen;stem;vascular leaf
119	AT1G52855	1.68338	0.000824431	At1g52855 [Source:UniProtKB/TrEMBL;Acc:Q8LC41]	#N/A
120	AT1G53470	1.67483	0.000922362	Mechanosensitive ion channel protein 4 [Source:UniProtKB/Swiss-Prot;Acc:Q9LPG3]	monoatomic anion transport;plasma membrane;nucleus;plasma membrane;mechanosensitive monoatomic ion channel activity;guard cell
121	AT1G53880	3.36169	0.00416228	Eukaryotic translation initiation factor 2B (eIF-2B) family protein [Source:TAIR;Acc:AT1G53880]	translational initiation;chloroplast;eukaryotic translation initiation factor 2B complex;guanyl-nucleotide exchange factor activity;translation initiation factor activity;guard cell
122	AT1G53885	3.56886	0.0452186	FCS-Like Zinc finger 18 [Source:UniProtKB/Swiss-Prot;Acc:P0DO12]	FCS-LIKE ZINC FINGER 17;FLZ17
123	AT1G54160	1.25384	1.50719e-05	Nuclear transcription factor Y subunit A-5 [Source:UniProtKB/Swiss-Prot;Acc:Q9SYH4]	subunit A5
124	AT1G54575	1.17694	0.0028196	unknown protein; Ha. [Source:TAIR;Acc:AT1G54575]	#N/A
125	AT1G55760	1.49207	8.89701e-05	BTB/POZ domain-containing protein At1g55760 [Source:UniProtKB/Swiss-Prot;Acc:Q680K8]	SIBP1;STRESS-INDUCED BTB PROTEIN1
126	AT1G56360	6.43914	0.0428796	Purple acid phosphatase 6 [Source:UniProtKB/Swiss-Prot;Acc:Q9C510]	dephosphorylation;cellular response to phosphate starvation;plant-type cell wall;extracellular region;acid phosphatase activity;flowering stage;petal differentiation and expansion stage;collective leaf structure;flower;petal;sepal;cauline leaf
127	AT1G56580	1.13491	0.00368868	At1g56580/F25P12_18 [Source:UniProtKB/TrEMBL;Acc:Q9FXB0]	endoplasmic reticulum unfolded protein response;trichome morphogenesis;response to abscisic acid;cytoplasm;cytoplasmic stress granule;molecular_function;L mature pollen stage;LP.02 two leaves visible stage;LP.04 four leaves visible stage;LP.06 six leaves visible stage;LP.08 eight leaves visible stage;LP.10 ten leaves visible stage;LP.12 twelve leaves visible stage;M germinated pollen stage;flower…
128	AT1G56600	1.40328	0.00149254	Galactinol synthase 2 [Source:UniProtKB/Swiss-Prot;Acc:Q9FXB2]	and high-light stress.
129	AT1G56650	1.45853	0.00763596	Transcription factor MYB75 [Source:UniProtKB/Swiss-Prot;Acc:Q9FE25]	anthocyanin-containing compound biosynthetic process;anthocyanin-containing compound metabolic process;jasmonic acid mediated signaling pathway;positive regulation of anthocyanin biosynthetic process;regulation of anthocyanin biosynthetic process;removal of superoxide radicals;response to auxin;response to ethylene;response to oomycetes;sucrose mediated signaling;regulation of DNA-templated trans…
130	AT1G57590	2.3343	1.02407e-11	Pectin acetylesterase 2 [Source:UniProtKB/Swiss-Prot;Acc:F4I839]	cell wall organization;plant-type cell wall;extracellular region;pectin acetylesterase activity;LP.04 four leaves visible stage;LP.06 six leaves visible stage;flowering stage;petal differentiation and expansion stage;carpel;collective leaf structure;cotyledon;flower;guard cell;hypocotyl;inflorescence meristem;leaf apex;petal;plant sperm cell;pollen;portion of vascular tissue;root;sepal;stamen;ste…
131	AT1G58270	1.00525	0.0259505	At1g58270/F19C14_8 [Source:UniProtKB/TrEMBL;Acc:Q9SLV3]	#N/A
132	AT1G58420	1.86386	0.00468614	At1g58420 [Source:UniProtKB/TrEMBL;Acc:Q9C647]	defense response;mitochondrion;molecular_function;LP.02 two leaves visible stage;LP.04 four leaves visible stage;LP.06 six leaves visible stage;LP.08 eight leaves visible stage;LP.10 ten leaves visible stage;LP.12 twelve leaves visible stage;flowering stage;petal differentiation and expansion stage;plant embryo bilateral stage;plant embryo globular stage;vascular leaf senescent stage;carpel;cauli…
133	AT1G58520	1.1856	2.03125e-05	CSC1-like protein RXW8 [Source:UniProtKB/Swiss-Prot;Acc:F4IBD7]	osmosensory signaling pathway;plasma membrane;chloroplast;extracellular region;calcium-activated cation channel activity;guard cell
134	AT1G59740	1.42891	0.00035504	Protein NRT1/ PTR FAMILY 4.3 [Source:UniProtKB/Swiss-Prot;Acc:Q93VV5]	response to nematode;transmembrane transport;membrane;transmembrane transporter activity;LP.02 two leaves visible stage;LP.04 four leaves visible stage;LP.06 six leaves visible stage;LP.08 eight leaves visible stage;LP.10 ten leaves visible stage;LP.12 twelve leaves visible stage;flowering stage;petal differentiation and expansion stage;plant embryo cotyledonary stage;vascular leaf senescent stag…
135	AT1G60190	3.87759	0.00204419	U-box domain-containing protein 19 [Source:UniProtKB/Swiss-Prot;Acc:O80742]	regulation of seed germination;cytoplasm;nucleus;chloroplast;ubiquitin-protein transferase activity;flowering stage;petal differentiation and expansion stage;carpel;flower;guard cell;inflorescence meristem;root;stamen;stem;cell-to-cell mobile RNA
136	AT1G60470	1.95273	1.28875e-05	Galactinol synthase 4 [Source:UniProtKB/Swiss-Prot;Acc:O22693]	response to oxidative stress;galactose metabolic process;nucleus;glycosyltransferase activity;inositol 3-alpha-galactosyltransferase activity;root;stem;synergid
137	AT1G60750	1.23701	0.0446069	Probable aldo-keto reductase 6 [Source:UniProtKB/Swiss-Prot;Acc:F4HPY8]	biological_process;cytoplasm;cytoplasm;nucleus;rosette leaf
138	AT1G61255	2.27841	0.0272709	At1g61255 [Source:UniProtKB/TrEMBL;Acc:O22721]	#N/A
139	AT1G61260	1.79352	1.05598e-05	Protein of unknown function (DUF761) [Source:TAIR;Acc:AT1G61260]	#N/A
140	AT1G61340	3.05541	0.000164599	F-box protein At1g61340 [Source:UniProtKB/Swiss-Prot;Acc:Q8GX77]	cellular response to hypoxia;response to 1-aminocyclopropane-1-carboxylic acid;response to abscisic acid;response to bacterium;response to jasmonic acid;response to osmotic stress;response to salicylic acid;response to salt stress;response to wounding;mitochondrion;protein binding;LP.04 four leaves visible stage;LP.06 six leaves visible stage;LP.08 eight leaves visible stage;LP.10 ten leaves visi…
141	AT1G61800	2.47634	0.00166299	glucose-6-phosphate/phosphate translocator 2 [Source:TAIR;Acc:AT1G61800]	ARABIDOPSIS GLUCOSE-6-PHOSPHATE/PHOSPHATE TRANSLOCATOR 2;ATGPT2;GLUCOSE-6-PHOSPHATE/PHOSPHATE TRANSLOCATOR 2;GPT2
142	AT1G62360	1.5186	0.0136422	Homeobox protein SHOOT MERISTEMLESS [Source:UniProtKB/Swiss-Prot;Acc:Q38874]	carpel development;cytokinin biosynthetic process;floral meristem determinacy;regulation of meristem structural organization;stem cell population maintenance;plasmodesmata-mediated intercellular transport;cytoplasm;nucleus;cytoplasm;endosome;microtubule cytoskeleton;nucleus;plasma membrane;plasmodesma;DNA-binding transcription factor activity;DNA-binding transcription factor activity
143	AT1G62510	1.25018	5.73496e-05	Bifunctional inhibitor/lipid-transfer protein/seed storage 2S albumin superfamily protein [Source:UniProtKB/TrEMBL;Acc:Q9SXE6]	#N/A
144	AT1G62515	1.1262	0.00104146	Transmembrane protein [Source:UniProtKB/TrEMBL;Acc:A0A1P8ATX8]	#N/A
145	AT1G62570	2.94285	0.00408422	Flavin-containing monooxygenase FMO GS-OX4 [Source:UniProtKB/Swiss-Prot;Acc:Q93Y23]	glucosinolate biosynthetic process;nucleus;4-methylthiopropyl glucosinolate S-oxygenase activity;8-methylthiopropyl glucosinolate S-oxygenase activity;N
146	AT1G62620	1.5786	0.00634841	Flavin-containing monooxygenase FMO GS-OX-like 3 [Source:UniProtKB/Swiss-Prot;Acc:Q9SXD5]	biological_process;nucleus;monooxygenase activity;L mature pollen stage;M germinated pollen stage;guard cell;pollen
147	AT1G62710	1.20698	0.00750004	Vacuolar-processing enzyme beta-isozyme [Source:UniProtKB/Swiss-Prot;Acc:Q39044]	legumain) isoform beta
148	AT1G62870	1.08821	0.0168171	F16P17.2 protein [Source:UniProtKB/TrEMBL;Acc:Q9LQ19]	#N/A
149	AT1G62940	4.59491	0.022887	4-coumarate--CoA ligase-like 1 [Source:UniProtKB/Swiss-Prot;Acc:Q9LQ12]	fatty-acyl-CoA biosynthetic process;pollen development;pollen exine formation;sporopollenin biosynthetic process;fatty-acyl-CoA biosynthetic process;chloroplast;cytoplasm;endoplasmic reticulum;4-coumarate-CoA ligase activity;long-chain fatty acid-CoA ligase activity;medium-chain fatty acid-CoA ligase activity;protein binding;4-coumarate-CoA ligase activity;petal differentiation and expansion stag…
150	AT1G63295	1.29065	0.00891306	Remorin family protein [Source:TAIR;Acc:AT1G63295]	#N/A
151	AT1G63910	1.74823	0.0241544	MYB transcription factor [Source:UniProtKB/TrEMBL;Acc:Q9SRB0]	positive regulation of DNA-templated transcription;positive regulation of syringal lignin biosynthetic process;regulation of DNA-templated transcription;regulation of secondary cell wall biogenesis;regulation of DNA-templated transcription;nucleus;nucleus;DNA-binding transcription factor activity;transcription cis-regulatory region binding;LP.08 eight leaves visible stage;flowering stage;petal di…
152	AT1G64110	1.43924	9.19708e-08	p-loop containing nucleoside triphosphate hydrolases superfamily protein [Source:UniProtKB/TrEMBL;Acc:F4I5A3]	pollen sperm cell differentiation;mitochondrial outer membrane;cytoplasm;ATP binding;ATP hydrolysis activity;L mature pollen stage;LP.04 four leaves visible stage;M germinated pollen stage;flowering stage;petal differentiation and expansion stage;collective leaf structure;flower;guard cell;petal;plant sperm cell;pollen;pollen tube cell;stem;vascular leaf
153	AT1G64380	2.04121	0.00988546	Ethylene-responsive transcription factor ERF061 [Source:UniProtKB/Swiss-Prot;Acc:Q9C7W2]	regulation of DNA-templated transcription;nucleus;DNA-binding transcription factor activity;LP.02 two leaves visible stage;LP.04 four leaves visible stage;LP.06 six leaves visible stage;LP.08 eight leaves visible stage;LP.10 ten leaves visible stage;LP.12 twelve leaves visible stage;flowering stage;mature plant embryo stage;petal differentiation and expansion stage;plant embryo globular stage;vas…
154	AT1G65480	1.63316	9.01194e-05	PEBP (phosphatidylethanolamine-binding protein) family protein [Source:TAIR;Acc:AT1G65480]	TERMINAL FLOWER1 (TFL1). Together with TSF
155	AT1G66020	2.18344	9.84276e-06	Terpenoid synthase 26 [Source:UniProtKB/Swiss-Prot;Acc:Q9C8E3]	diterpenoid biosynthetic process;sesquiterpene biosynthetic process;terpenoid biosynthetic process;chloroplast;cyclase activity;terpene synthase activity;petal differentiation and expansion stage;flower;hypocotyl;inflorescence meristem;root
156	AT1G66500	1.10208	0.000157779	Polyadenylation and cleavage factor homolog 1 [Source:UniProtKB/Swiss-Prot;Acc:Q9C710]	termination of RNA polymerase II transcription;cytoplasm;nucleus;mRNA cleavage factor complex;RNA polymerase II complex binding;mRNA binding;L mature pollen stage;M germinated pollen stage;guard cell;pollen;pollen tube cell
157	AT1G66830	1.12378	0.000280311	Probable inactive leucine-rich repeat receptor-like protein kinase At1g66830 [Source:UniProtKB/Swiss-Prot;Acc:Q9C9N5]	#N/A
158	AT1G67360	1.23066	2.08415e-07	REF/SRPP-like protein At1g67360 [Source:UniProtKB/Swiss-Prot;Acc:Q9FYF7]	cellular response to hypoxia;developmental vegetative growth;lipid droplet organization;pollen development;positive regulation of growth;positive regulation of response to water deprivation;cytoplasm;endoplasmic reticulum;lipid droplet;plant-type vacuole;molecular_function;L mature pollen stage;LP.02 two leaves visible stage;LP.04 four leaves visible stage;LP.06 six leaves visible stage;LP.08 eig…
159	AT1G67856	2.25109	0.000381414	RING/U-box superfamily protein [Source:UniProtKB/TrEMBL;Acc:B3H543]	#N/A
160	AT1G67920	1.44146	0.0105147	At1g67920 [Source:UniProtKB/TrEMBL;Acc:Q9C9V8]	#N/A
161	AT1G67990	6.88908	0.0452889	TSM1 [Source:UniProtKB/TrEMBL;Acc:A0A178W5L4]	ATTSM1;TAPETUM-SPECIFIC METHYLTRANSFERASE 1;TSM1
162	AT1G68050	1.73388	0.00323328	FKF1 [Source:UniProtKB/TrEMBL;Acc:A0A178W8F6]	regulates transition to flowering. Forms a complex with GI on the CO promoter to regulate CO expression.
163	AT1G68350	1.78894	0.0334524	At1g68350 [Source:UniProtKB/TrEMBL;Acc:Q9C9H0]	#N/A
164	AT1G68500	1.64172	3.69707e-06	Uncharacterized protein At1g68500 [Source:UniProtKB/TrEMBL;Acc:Q84K42]	#N/A
165	AT1G69120	2.99514	0.0155625	AP1 [Source:UniProtKB/TrEMBL;Acc:A0A178W846]	floral meristem determinacy;flower development;maintenance of floral meristem identity;meristem structural organization;positive regulation of DNA-templated transcription;floral meristem determinacy;regulation of transcription by RNA polymerase II;nucleus;DNA binding;DNA-binding transcription factor activity;DNA-binding transcription factor activity
166	AT1G69180	2.7222	0.00265203	Transcription factor CRC [Source:UniProtKB/TrEMBL;Acc:Q1PFF1]	carpel development;floral meristem determinacy;nectary development;polarity specification of adaxial/abaxial axis;regulation of DNA-templated transcription;style development;cell fate commitment;floral meristem determinacy;leaf development;style development;nucleus;nucleus;DNA-binding transcription factor activity;protein binding;sequence-specific DNA binding;transcription cis-regulatory region b…
167	AT1G69260	2.30008	0.00104146	Ninja-family protein AFP1 [Source:UniProtKB/Swiss-Prot;Acc:Q9LQ98]	abscisic acid-activated signaling pathway;negative regulation of DNA-templated transcription;response to abscisic acid;nucleus;nucleus;molecular_function;LP.04 four leaves visible stage;LP.06 six leaves visible stage;LP.08 eight leaves visible stage;LP.10 ten leaves visible stage;flowering stage;mature plant embryo stage;petal differentiation and expansion stage;plant embryo bilateral stage;plant…
168	AT1G69480	1.79859	9.13523e-06	Phosphate transporter PHO1 homolog 10 [Source:UniProtKB/Swiss-Prot;Acc:Q6R8G0]	cellular response to phosphate starvation;phosphate ion transport;trans-Golgi network;plasma membrane;inositol hexakisphosphate binding;phosphate transmembrane transporter activity;flowering stage;petal differentiation and expansion stage;plant embryo cotyledonary stage;seed;sepal;stamen;stem
169	AT1G69600	1.12347	0.0255929	Zinc-finger homeodomain protein 11 [Source:UniProtKB/Swiss-Prot;Acc:Q9SEZ1]	ARABIDOPSIS THALIANA HOMEOBOX PROTEIN 29;ATHB29;ZFHD1;ZHD11;ZINC FINGER HOMEODOMAIN 1;ZINC FINGER HOMEODOMAIN 11
170	AT1G69610	1.49208	0.000157139	Protein of unknown function (DUF1666) [Source:TAIR;Acc:AT1G69610]	#N/A
171	AT1G70170	1.32081	4.30044e-05	Metalloendoproteinase 2-MMP [Source:UniProtKB/Swiss-Prot;Acc:O04529]	defense response to fungus;collagen catabolic process;developmental vegetative growth;extracellular matrix organization;negative regulation of leaf senescence;regulation of photoperiodism
172	AT1G70420	1.03314	0.0212629	At1g70420/F17O7_4 [Source:UniProtKB/TrEMBL;Acc:O64594]	#N/A
173	AT1G70500	1.31786	0.0370883	Pectin lyase-like superfamily protein [Source:UniProtKB/TrEMBL;Acc:Q9CAL5]	carbohydrate metabolic process;chloroplast;polygalacturonase activity;flowering stage;petal differentiation and expansion stage;plant embryo globular stage;flower;flower pedicel;hypocotyl;inflorescence meristem;plant embryo;stamen
174	AT1G70510	1.03269	0.0192459	KNOTTED-like from Arabidopsis thaliana 2 [Source:TAIR;Acc:AT1G70510]	ARABIDOPSIS THALIANA KN 1;ATK1;KNAT2;KNOTTED-LIKE FROM ARABIDOPSIS THALIANA 2
175	AT1G70640	3.06988	2.28422e-05	At1g70640 [Source:UniProtKB/TrEMBL;Acc:Q9S843]	#N/A
176	AT1G70720	3.91527	0.000900748	Plant invertase/pectin methylesterase inhibitor superfamily protein [Source:TAIR;Acc:AT1G70720]	negative regulation of catalytic activity;plant-type cell wall modification;plant-type cell wall;nucleus;enzyme inhibitor activity;flowering stage;petal differentiation and expansion stage;plant embryo globular stage;carpel;collective leaf structure;flower;petal;plant embryo;pollen;sepal;floral organ abscission zone;inflorescence axis node
177	AT1G71000	2.38819	0.01123	Chaperone DnaJ-domain superfamily protein [Source:UniProtKB/TrEMBL;Acc:F4I8D6]	#N/A
178	AT1G71160	5.25318	0.00177359	3-ketoacyl-CoA synthase [Source:UniProtKB/TrEMBL;Acc:A0A178W4M1]	cutin-based cuticle development;very long-chain fatty acid metabolic process;chloroplast;endoplasmic reticulum;fatty acid elongase activity;flowering stage;petal differentiation and expansion stage;plant embryo cotyledonary stage;collective leaf structure;flower;fruit;petal;seed;sepal
179	AT1G71380	1.30936	0.0289657	Endoglucanase [Source:UniProtKB/TrEMBL;Acc:Q0V7W1]	#N/A
180	AT1G71770	3.04199	0.009191	Polyadenylate-binding protein 5 [Source:UniProtKB/Swiss-Prot;Acc:Q05196]	nuclear-transcribed mRNA poly(A) tail shortening;translational initiation;cytosol;nucleus;cytosol;mitochondrion;ribonucleoprotein complex;mRNA 3'-UTR binding;poly(A) binding;poly(U) RNA binding;translation initiation factor activity;L mature pollen stage;LP.02 two leaves visible stage;LP.04 four leaves visible stage;LP.06 six leaves visible stage;LP.08 eight leaves visible stage;M germinated poll…
181	AT1G72100	3.40776	5.34388e-06	Late embryogenesis abundant domain-containing protein / LEA domain-containing protein [Source:UniProtKB/TrEMBL;Acc:Q9C7H3]	#N/A
182	AT1G72540	1.81924	0.0268864	Putative receptor-like protein kinase At1g72540 [Source:UniProtKB/Swiss-Prot;Acc:Q9CAH1]	phosphorylation;chloroplast;protein serine/threonine kinase activity;flowering stage;guard cell;stamen;stem
183	AT1G72760	3.25738	0.00937035	Protein kinase superfamily protein [Source:TAIR;Acc:AT1G72760]	phosphorylation;protein phosphorylation;nucleus;ATP binding;protein kinase activity;pollen tube cell
184	AT1G72770	1.56019	3.44232e-05	Protein phosphatase 2C 16 [Source:UniProtKB/Swiss-Prot;Acc:Q9CAJ0]	regulation of intracellular signal transduction;chloroplast;protein binding;protein serine/threonine phosphatase activity;LP.02 two leaves visible stage;LP.04 four leaves visible stage;LP.06 six leaves visible stage;LP.08 eight leaves visible stage;LP.10 ten leaves visible stage;LP.12 twelve leaves visible stage;M germinated pollen stage;flowering stage;mature plant embryo stage;petal differentia…
185	AT1G73040	1.40215	0.0446538	Jacalin-related lectin 19 [Source:UniProtKB/Swiss-Prot;Acc:Q9SSM3]	biological_process;cellular_component;molecular_function;LP.04 four leaves visible stage;LP.06 six leaves visible stage;flowering stage;petal differentiation and expansion stage;carpel;flower;guard cell;inflorescence meristem;pollen;stamen;stem;vascular leaf
186	AT1G73220	1.57939	0.00296507	Organic cation/carnitine transporter 1 [Source:UniProtKB/Swiss-Prot;Acc:Q9CAT6]	cadaverine transport;leaf senescence;plasma membrane;carbohydrate transmembrane transporter activity;carnitine transmembrane transporter activity;flowering stage;petal differentiation and expansion stage;plant embryo globular stage;anther;carpel;collective leaf structure;cotyledon vascular system;endosperm;flower;flower bud;flower pedicel;fruit;leaf vascular system;peduncle;petal;plant embryo;pla…
187	AT1G73370	1.3358	0.00512483	Sucrose synthase (Fragment) [Source:UniProtKB/TrEMBL;Acc:W8Q3K7]	callose deposition in phloem sieve plate;sucrose metabolic process;chloroplast;plant-type cell wall;sucrose synthase activity;LP.02 two leaves visible stage;LP.04 four leaves visible stage;LP.08 eight leaves visible stage;LP.10 ten leaves visible stage;LP.12 twelve leaves visible stage;flowering stage;mature plant embryo stage;petal differentiation and expansion stage;plant embryo bilateral stage…
188	AT1G73390	2.27873	5.82107e-08	At1g73390 [Source:UniProtKB/TrEMBL;Acc:Q9FX34]	#N/A
189	AT1G73500	1.19119	0.0366126	Mitogen-activated protein kinase kinase 9 [Source:UniProtKB/Swiss-Prot;Acc:Q9FX43]	ERF2
190	AT1G73540	1.15138	0.0111295	Nudix hydrolase 21, chloroplastic [Source:UniProtKB/Swiss-Prot;Acc:Q8VY81]	cellular response to phosphate starvation;cytoplasm;nucleus;nucleus;inositol phosphate phosphatase activity;L mature pollen stage;LP.02 two leaves visible stage;LP.04 four leaves visible stage;LP.06 six leaves visible stage;LP.08 eight leaves visible stage;LP.10 ten leaves visible stage;LP.12 twelve leaves visible stage;M germinated pollen stage;flowering stage;mature plant embryo stage;petal dif…
191	AT1G73810	1.38497	0.000816147	Core-2/I-branching beta-1,6-N-acetylglucosaminyltransferase family protein [Source:UniProtKB/TrEMBL;Acc:Q9C9T1]	biological_process;cellular_component;glycosyltransferase activity;guard cell
192	AT1G73890	4.87552	2.51989e-09	Bifunctional inhibitor/lipid-transfer protein/seed storage 2S albumin superfamily protein [Source:UniProtKB/TrEMBL;Acc:Q9C9B1]	biological_process;membrane;plasma membrane;molecular_function;guard cell
193	AT1G74130	3.84938	0.0150222	Rhomboid-like protein 16, chloroplastic [Source:UniProtKB/Swiss-Prot;Acc:Q84WG3]	biological_process;plasma membrane;serine-type endopeptidase activity
194	AT1G74930	2.19827	0.000123483	Ethylene-responsive transcription factor ERF018 [Source:UniProtKB/Swiss-Prot;Acc:Q9S7L5]	cell division;defense response to insect;phloem or xylem histogenesis;response to wounding;regulation of DNA-templated transcription;nucleus;DNA-binding transcription factor activity;transcription cis-regulatory region binding;LP.02 two leaves visible stage;LP.04 four leaves visible stage;LP.06 six leaves visible stage;LP.08 eight leaves visible stage;LP.10 ten leaves visible stage;LP.12 twelve l…
195	AT1G75170	1.1579	4.20671e-06	Sec14p-like phosphatidylinositol transfer family protein [Source:UniProtKB/TrEMBL;Acc:Q9FRK8]	#N/A
196	AT1G75891	1.74466	0.0115577	other RNA [Source:TAIR;Acc:AT1G75891]	biological_process;cellular_component;molecular_function;guard cell
197	AT1G76180	1.07287	0.00287226	Dehydrin ERD14 [Source:UniProtKB/Swiss-Prot;Acc:P42763]	BA
198	AT1G76650	1.70987	0.00451886	CML38 [Source:UniProtKB/TrEMBL;Acc:A0A178WMC5]	cellular response to hypoxia;response to wounding;nitrate assimilation;positive regulation of brassinosteroid mediated signaling pathway;response to hypoxia;cytoplasmic stress granule;cytoplasm;nucleus;plasma membrane;calcium ion binding;protein binding;signaling receptor binding;LP.02 two leaves visible stage;LP.04 four leaves visible stage;LP.06 six leaves visible stage;LP.08 eight leaves visib…
199	AT1G77450	1.88653	3.59419e-06	NAC032 [Source:UniProtKB/TrEMBL;Acc:A0A178WMH1]	positive regulation of DNA-templated transcription;regulation of root hair elongation;embryo development ending in seed dormancy;positive regulation of DNA-templated transcription;positive regulation of leaf senescence;nucleus;DNA-binding transcription activator activity;DNA-binding transcription factor activity;transcription cis-regulatory region binding;LP.04 four leaves visible stage;LP.06 six…
200	AT1G77680	1.23923	0.000306024	Inactive exonuclease DIS3L2 [Source:UniProtKB/Swiss-Prot;Acc:Q0WPN0]	mRNA catabolic process;P-body;cytoplasm;3'-5'-RNA exonuclease activity;LP.02 two leaves visible stage;LP.04 four leaves visible stage;LP.06 six leaves visible stage;LP.08 eight leaves visible stage;LP.10 ten leaves visible stage;LP.12 twelve leaves visible stage;flowering stage;mature plant embryo stage;petal differentiation and expansion stage;plant embryo bilateral stage;plant embryo cotyledona…
201	AT1G78070	1.35064	0.000578201	At1g78070/F28K19_28 [Source:UniProtKB/TrEMBL;Acc:Q94JT6]	cellular response to hypoxia;nucleus;Cul4-RING E3 ubiquitin ligase complex;molecular_function;LP.02 two leaves visible stage;LP.04 four leaves visible stage;LP.06 six leaves visible stage;LP.08 eight leaves visible stage;LP.10 ten leaves visible stage;LP.12 twelve leaves visible stage;flowering stage;mature plant embryo stage;petal differentiation and expansion stage;plant embryo bilateral stage;…
202	AT1G78090	1.24109	0.00198544	Trehalose-phosphate phosphatase B [Source:UniProtKB/Swiss-Prot;Acc:Q9C9S4]	trehalose biosynthetic process;trehalose biosynthetic process;nucleus;trehalose-phosphatase activity;flowering stage;petal differentiation and expansion stage;plant embryo globular stage;seedling development stage;collective leaf structure;flower;flower pedicel;inflorescence meristem;petal;plant embryo;pollen;root;sepal
203	AT1G78390	2.38525	0.0355765	9-cis-epoxycarotenoid dioxygenase NCED9, chloroplastic [Source:UniProtKB/Swiss-Prot;Acc:Q9M9F5]	abscisic acid biosynthetic process;seed dormancy process;carotene catabolic process;chloroplast stroma;chloroplast;chloroplast stroma;9-cis-epoxycarotenoid dioxygenase activity;carotenoid dioxygenase activity;plant embryo;seed;testa
204	AT1G78440	2.52416	0.00042	Gibberellin 2-beta-dioxygenase 1 [Source:UniProtKB/Swiss-Prot;Acc:Q8LEA2]	gibberellin catabolic process;gibberellin catabolic process;response to light stimulus;cellular_component;gibberellin 2-beta-dioxygenase activity;flowering stage;mature plant embryo stage;petal differentiation and expansion stage;plant embryo bilateral stage;plant embryo cotyledonary stage;collective leaf structure;flower;gynoecium;hypocotyl;leaf apex;petal;plant embryo;seed;sepal;shoot apex;stam…
205	AT1G78610	1.16114	1.27356e-06	Mechanosensitive ion channel protein 6 [Source:UniProtKB/Swiss-Prot;Acc:Q9SYM1]	monoatomic anion transport;plasma membrane;nucleus;plant-type vacuole;plasma membrane;plasmodesma;mechanosensitive monoatomic ion channel activity;LP.02 two leaves visible stage;LP.04 four leaves visible stage;LP.06 six leaves visible stage;LP.08 eight leaves visible stage;LP.10 ten leaves visible stage;LP.12 twelve leaves visible stage;flowering stage;mature plant embryo stage;petal differentiat…
206	AT1G79180	1.19643	0.00062955	myb domain protein 63 [Source:TAIR;Acc:AT1G79180]	positive regulation of DNA-templated transcription;regulation of secondary cell wall biogenesis;lignin biosynthetic process;response to UV;nucleus;DNA-binding transcription factor activity;protein binding;transcription cis-regulatory region binding;petal differentiation and expansion stage;flower;inflorescence meristem;pollen;protoxylem;root;xylem
207	AT1G79270	1.38617	2.02977e-06	Evolutionarily conserved C-terminal region 8 [Source:UniProtKB/TrEMBL;Acc:Q9FPE7]	mRNA destabilization;response to salt stress;cytoplasm;cytoplasm;nucleus;N6-methyladenosine-containing RNA reader activity;mRNA binding;protein binding;LP.02 two leaves visible stage;LP.04 four leaves visible stage;LP.06 six leaves visible stage;LP.08 eight leaves visible stage;LP.10 ten leaves visible stage;LP.12 twelve leaves visible stage;M germinated pollen stage;flowering stage;petal differe…
208	AT1G79520	1.12148	0.000157808	Cation efflux family protein [Source:UniProtKB/TrEMBL;Acc:F4IF62]	#N/A
209	AT1G79900	2.10528	0.000264408	Mitochondrial arginine transporter BAC2 [Source:UniProtKB/Swiss-Prot;Acc:Q9CA93]	hyperosmotic response;proline biosynthetic process;mitochondrion;L-arginine transmembrane transporter activity;L-histidine transmembrane transporter activity;L-lysine transmembrane transporter activity;L-ornithine transmembrane transporter activity;carnitine:O-acyl-L-carnitine antiporter activity;transmembrane transporter activity;L mature pollen stage;M germinated pollen stage;flowering stage;pe…
210	AT1G80090	2.62582	0.0191766	SNF1-related protein kinase regulatory subunit gamma-like PV42b [Source:UniProtKB/Swiss-Prot;Acc:Q8GXI9]	developmental process involved in reproduction;pollen development;pollen tube guidance;embryo sac development;stamen development;Golgi apparatus;molecular_function;bud;cauline leaf;flower;flower bud;root;rosette leaf;seed;stem
211	AT1G80110	1.662	2.20879e-07	F-box protein PP2-B11 [Source:UniProtKB/Swiss-Prot;Acc:Q949S5]	#N/A
212	AT1G80120	1.61901	0.000312426	Protein LURP-one-related 5 [Source:UniProtKB/Swiss-Prot;Acc:Q9SSC7]	#N/A
213	AT1G80820	1.16529	0.00341982	Cinnamoyl-CoA reductase 2 [Source:UniProtKB/Swiss-Prot;Acc:Q9SAH9]	lignin biosynthetic process;response to cold;circadian rhythm;negative regulation of circadian rhythm;cellular_component;cinnamoyl-CoA reductase activity;oxidoreductase activity
214	AT2G03020	2.02384	0.0438934	Heat shock protein HSP20/alpha crystallin family [Source:UniProtKB/TrEMBL;Acc:Q84X24]	#N/A
215	AT2G03760	1.19408	0.00177359	Cytosolic sulfotransferase 12 [Source:UniProtKB/Swiss-Prot;Acc:P52839]	being more abundant in young seedlings and actively growing cell cultures. Expression is induced in response to salicylic acid and methyl jasmonate and bacterial pathogens.
216	AT2G04350	1.40501	2.62978e-05	Long chain acyl-CoA synthetase 8 [Source:UniProtKB/Swiss-Prot;Acc:Q9SJD4]	fatty acid metabolic process;endoplasmic reticulum;membrane;Golgi apparatus;chloroplast envelope;endoplasmic reticulum;mitochondrion;long-chain fatty acid-CoA ligase activity;LP.02 two leaves visible stage;LP.04 four leaves visible stage;LP.06 six leaves visible stage;LP.08 eight leaves visible stage;LP.10 ten leaves visible stage;LP.12 twelve leaves visible stage;flowering stage;mature plant emb…
217	AT2G04570	1.9368	8.14219e-07	GDSL esterase/lipase At2g04570 [Source:UniProtKB/Swiss-Prot;Acc:Q9SJB4]	#N/A
218	AT2G06995	2.06248	2.65286e-06	-	#N/A
219	AT2G13680	1.92182	0.00896274	Callose synthase 5 [Source:UniProtKB/Swiss-Prot;Acc:Q3B724]	microspores and mature pollen.
220	AT2G15970	1.27699	0.00134188	WCOR413-like protein [Source:UniProtKB/TrEMBL;Acc:A0A178VY40]	ARABIDOPSIS THALIANA COLD-REGULATED413 PLASMA MEMBRANE 1;ATCOR413-PM1;ATCYP19;COLD REGULATED 413 PLASMA MEMBRANE 1;COR413-PM1;CYCLOPHILLIN 19;FL3-5A3;WCOR413;WCOR413-LIKE
221	AT2G16210	2.52254	0.00772791	B3 domain-containing protein At2g16210 [Source:UniProtKB/Swiss-Prot;Acc:Q5BPT7]	#N/A
222	AT2G16890	1.53439	0.00127205	UDP-glycosyltransferase 90A1 [Source:UniProtKB/Swiss-Prot;Acc:Q9ZVX4]	#N/A
223	AT2G17680	5.38867	0.000176017	DUF241 domain protein, putative (DUF241) [Source:UniProtKB/TrEMBL;Acc:Q6DR26]	root development;shoot system development;chloroplast;molecular_function;seedling development stage;shoot apex;vascular leaf
224	AT2G17840	1.6637	0.03083	Protein EARLY-RESPONSIVE TO DEHYDRATION 7, chloroplastic [Source:UniProtKB/Swiss-Prot;Acc:O48832]	EARLY-RESPONSIVE TO DEHYDRATION 7;ERD7
225	AT2G18230	1.04058	0.000420496	PPa2 [Source:UniProtKB/TrEMBL;Acc:A0A178VY12]	cell wall pectin metabolic process;cell wall thickening;phosphate-containing compound metabolic process;cytosol;cytoplasm;cytosol;nucleoplasm;inorganic diphosphate phosphatase activity;LP.02 two leaves visible stage;LP.04 four leaves visible stage;LP.06 six leaves visible stage;LP.08 eight leaves visible stage;LP.10 ten leaves visible stage;LP.12 twelve leaves visible stage;flowering stage;mature…
226	AT2G18340	6.25983	0.000113842	Late embryogenesis abundant domain-containing protein / LEA domain-containing protein [Source:UniProtKB/TrEMBL;Acc:Q9ZPW6]	response to water deprivation;endoplasmic reticulum;extracellular region;vacuole;molecular_function;L mature pollen stage;M germinated pollen stage;flowering stage;petal differentiation and expansion stage;collective leaf structure;flower;petal;plant sperm cell;pollen
227	AT2G18480	1.552	0.00868313	Probable polyol transporter 3 [Source:UniProtKB/Swiss-Prot;Acc:Q9ZNS0]	lateral root formation;lateral root formation;cellular_component;carbohydrate transmembrane transporter activity;carbohydrate:proton symporter activity;LP.06 six leaves visible stage;LP.08 eight leaves visible stage;LP.10 ten leaves visible stage;flowering stage;petal differentiation and expansion stage;vascular leaf senescent stage;carpel;collective leaf structure;flower;hypocotyl;inflorescence …
228	AT2G18500	1.11859	0.0277413	Transcription repressor OFP7 [Source:UniProtKB/Swiss-Prot;Acc:Q9ZU65]	negative regulation of DNA-templated transcription;nucleus;molecular_function;mature plant embryo stage;petal differentiation and expansion stage;plant embryo bilateral stage;plant embryo cotyledonary stage;flower;hypocotyl;plant embryo;seed;shoot apex
229	AT2G18540	4.21815	0.000720805	RmlC-like cupins superfamily protein [Source:TAIR;Acc:AT2G18540]	#N/A
230	AT2G18550	2.2855	0.000536781	Homeobox-leucine zipper protein ATHB-21 [Source:UniProtKB/Swiss-Prot;Acc:Q9ZU70]	CYP703A2 and NST2.
231	AT2G19810	1.23119	0.00706889	TZF2 [Source:UniProtKB/TrEMBL;Acc:A0A178VX61]	defense response to virus;regulation of DNA-templated transcription;response to oxidative stress;defense response to fungus;nucleus;plasma membrane;DNA-binding transcription factor activity;LP.02 two leaves visible stage;LP.04 four leaves visible stage;LP.06 six leaves visible stage;LP.08 eight leaves visible stage;LP.10 ten leaves visible stage;LP.12 twelve leaves visible stage;flowering stage;m…
232	AT2G19920	1.57598	0.00694685	RNA-dependent RNA polymerase family protein [Source:TAIR;Acc:AT2G19920]	siRNA processing;chloroplast;nuclear RNA-directed RNA polymerase complex;RNA-directed RNA polymerase activity;guard cell
233	AT2G20825	2.90728	0.0427359	Protein ULTRAPETALA 2 [Source:UniProtKB/Swiss-Prot;Acc:Q8S8I2]	#N/A
234	AT2G20880	4.0948	0.00372357	Ethylene-responsive transcription factor ERF053 [Source:UniProtKB/Swiss-Prot;Acc:Q9SKT1]	ATERF53;ERF DOMAIN 53;ERF53
235	AT2G21130	2.15422	4.24647e-09	Peptidyl-prolyl cis-trans isomerase CYP19-2 [Source:UniProtKB/Swiss-Prot;Acc:Q9SKQ0]	protein folding;cytoplasm;plasma membrane;cytoplasm;cytosol;mitochondrion;plasma membrane;cyclosporin A binding;peptidyl-prolyl cis-trans isomerase activity;L mature pollen stage;LP.02 two leaves visible stage;LP.04 four leaves visible stage;LP.06 six leaves visible stage;LP.08 eight leaves visible stage;LP.10 ten leaves visible stage;LP.12 twelve leaves visible stage;M germinated pollen stage;fl…
236	AT2G21820	1.99906	0.0390502	At2g21820 [Source:UniProtKB/TrEMBL;Acc:Q9SJ17]	#N/A
237	AT2G22190	1.18557	1.39289e-06	Probable trehalose-phosphate phosphatase E [Source:UniProtKB/Swiss-Prot;Acc:Q67X99]	trehalose biosynthetic process;chloroplast;cytoplasm;trehalose-phosphatase activity;LP.02 two leaves visible stage;LP.04 four leaves visible stage;LP.06 six leaves visible stage;LP.08 eight leaves visible stage;LP.10 ten leaves visible stage;LP.12 twelve leaves visible stage;flowering stage;mature plant embryo stage;petal differentiation and expansion stage;plant embryo bilateral stage;plant embr…
238	AT2G22240	1.45593	4.14343e-08	Inositol-3-phosphate synthase isozyme 2 [Source:UniProtKB/Swiss-Prot;Acc:Q38862]	and MIPS3 showed endosperm localization.
239	AT2G22470	1.34097	0.00069394	Classical arabinogalactan protein 2 [Source:UniProtKB/Swiss-Prot;Acc:Q9SJY7]	#N/A
240	AT2G22500	1.91763	3.72702e-07	Mitochondrial uncoupling protein 5 [Source:UniProtKB/Swiss-Prot;Acc:Q9SJY5]	ATPUMP5;DIC1;DICARBOXYLATE CARRIER 1;PLANT UNCOUPLING MITOCHONDRIAL PROTEIN 5;UCP5;UNCOUPLING PROTEIN 5
241	AT2G22590	2.55243	0.000276007	UDP-glycosyltransferase 91A1 [Source:UniProtKB/Swiss-Prot;Acc:Q940V3]	#N/A
242	AT2G23120	1.11595	0.00239212	Expressed protein [Source:UniProtKB/TrEMBL;Acc:Q8S8R1]	#N/A
243	AT2G23910	2.82361	1.80249e-08	At2g23910 [Source:UniProtKB/TrEMBL;Acc:O82219]	#N/A
244	AT2G25460	1.3607	0.0169642	CONTAINS InterPro DOMAIN/s: C2 calcium-dependent membrane targeting (InterPro:IPR000008); BEST Arabidopsis thaliana protein match is: unknown protein (TAIR:AT5G04860.1); Ha. [Source:TAIR;Acc:AT2G25460]	#N/A
245	AT2G25530	1.03501	0.000980554	AFG1-like ATPase family protein [Source:UniProtKB/TrEMBL;Acc:Q9SKJ6]	#N/A
246	AT2G25625	1.42497	0.00175662	Expressed protein [Source:UniProtKB/TrEMBL;Acc:Q8S8K8]	chloroplast disassembly;leaf senescence;response to cytokinin;response to oxidative stress;response to salt;response to water deprivation;chloroplast envelope;chloroplast thylakoid membrane;intracellular vesicle;vacuole;protein binding;LP.04 four leaves visible stage;LP.06 six leaves visible stage;flowering stage;petal differentiation and expansion stage;vascular leaf senescent stage;carpel;cauli…
247	AT2G25890	4.38	0.00219651	Oleosin [Source:UniProtKB/TrEMBL;Acc:O82308]	lipid storage;mitochondrion;monolayer-surrounded lipid storage body;molecular_function;flowering stage;petal differentiation and expansion stage;carpel;collective leaf structure;flower;petal
248	AT2G27035	1.27179	0.0352836	Early nodulin-like protein 20 [Source:UniProtKB/TrEMBL;Acc:F4IVN9]	biological_process;plasma membrane;electron transfer activity;guard cell
249	AT2G27220	2.00725	0.00742539	BEL1-like homeodomain 5 [Source:TAIR;Acc:AT2G27220]	#N/A
250	AT2G27550	1.68496	0.00780359	Protein CENTRORADIALIS-like [Source:UniProtKB/Swiss-Prot;Acc:Q9ZNV5]	negative regulation of flower development;vegetative to reproductive phase transition of meristem;negative regulation of flower development;vegetative to reproductive phase transition of meristem;cytoplasm;nucleus;cytoplasm;nucleus;molecular_function;hypocotyl;root;hypocotyl
251	AT2G27880	4.58299	3.44703e-14	Protein argonaute 5 [Source:UniProtKB/Swiss-Prot;Acc:Q9SJK3]	RNAi-mediated antiviral immune response;defense response to other organism;response to virus;regulatory ncRNA-mediated gene silencing;cytoplasm;nucleus;cytoplasm;cytosol;RNA binding;RNA endonuclease activity;flowering stage;mature plant embryo stage;petal differentiation and expansion stage;plant embryo bilateral stage;plant embryo cotyledonary stage;plant embryo globular stage;collective leaf st…
252	AT2G28400	1.17986	0.00750004	Uncharacterized protein At2g28400 [Source:UniProtKB/TrEMBL;Acc:Q9SKN0]	abscisic acid-activated signaling pathway;response to abscisic acid;response to bacterium;response to salicylic acid;leaf senescence;response to absence of light;response to jasmonic acid;cytoplasm;nucleus;molecular_function;LP.02 two leaves visible stage;LP.04 four leaves visible stage;LP.06 six leaves visible stage;LP.08 eight leaves visible stage;LP.10 ten leaves visible stage;LP.12 twelve lea…
253	AT2G28500	1.03307	0.0020469	LOB domain-containing protein 11 [Source:UniProtKB/Swiss-Prot;Acc:Q9SK08]	regulation of DNA-templated transcription;regulation of reactive oxygen species metabolic process;response to salt stress;root development;nucleus;nucleus;DNA-binding transcription activator activity;vascular system
254	AT2G29090	1.01316	0.017668	Abscisic acid 8'-hydroxylase 2 [Source:UniProtKB/Swiss-Prot;Acc:O81077]	family 707
255	AT2G29130	1.31939	0.0135586	Laccase-2 [Source:UniProtKB/Swiss-Prot;Acc:O81081]	primary root development;response to water deprivation;seed growth;extracellular region;oxidoreductase activity;petal differentiation and expansion stage;seedling development stage;cauline leaf;cotyledon vascular system;filament;flower;fruit;fruit valve;guard cell;inflorescence meristem;leaf trichome;leaf vascular system;petal vascular system;plant sperm cell;root;root vascular system;rosette lea…
256	AT2G29480	1.21709	0.00149258	Glutathione S-transferase U2 [Source:UniProtKB/Swiss-Prot;Acc:Q9ZW29]	toxin catabolic process;glutathione metabolic process;cytoplasm;cytoplasm;glutathione transferase activity;flowering stage;petal differentiation and expansion stage;guard cell;root;stamen
257	AT2G30020	1.07274	0.000262112	PP2C-type phosphatase AP2C1 [Source:UniProtKB/TrEMBL;Acc:F6LPR5]	abscisic acid-activated signaling pathway;defense response to fungus;response to fungus;response to wounding;abscisic acid-activated signaling pathway;chloroplast;plastid;protein binding;protein serine/threonine phosphatase activity;L mature pollen stage;M germinated pollen stage;guard cell;pollen;pollen tube cell
258	AT2G30040	1.33029	0.0113451	Mitogen-activated protein kinase kinase kinase 14 [Source:UniProtKB/TrEMBL;Acc:O64741]	chloroplast organization;positive regulation of DNA-templated transcription;protein autophosphorylation;signal transduction;nucleus;protein kinase activity;protein kinase binding;protein serine/threonine kinase activity;LP.02 two leaves visible stage;LP.04 four leaves visible stage;LP.06 six leaves visible stage;LP.08 eight leaves visible stage;LP.10 ten leaves visible stage;LP.12 twelve leaves v…
259	AT2G31210	4.47708	0.00295349	Transcription factor bHLH91 [Source:UniProtKB/Swiss-Prot;Acc:Q8GX46]	anther wall tapetum development;callose deposition in cell wall;pollen development;regulation of DNA-templated transcription;anther wall tapetum development;pollen development;regulation of DNA-templated transcription;nucleus;DNA-binding transcription factor activity;protein dimerization activity;petal differentiation and expansion stage;anther wall tapetum;collective leaf structure;flower;micros…
260	AT2G31940	1.06486	0.0117776	Oxidoreductase/transition metal ion-binding protein [Source:UniProtKB/TrEMBL;Acc:Q9SKA6]	#N/A
261	AT2G32190	1.26515	0.000271614	Cysteine-rich/transmembrane domain A-like protein [Source:UniProtKB/TrEMBL;Acc:Q9SKY1]	#N/A
262	AT2G32200	1.90963	0.0115954	unknown protein; BEST Arabidopsis thaliana protein match is: unknown protein (TAIR:AT2G32210.1); Ha. [Source:TAIR;Acc:AT2G32200]	cellular response to hypoxia;plasma membrane;cytoplasm;nucleus;plasma membrane;protein binding;guard cell
263	AT2G32210	1.0753	0.0107892	Cysteine-rich/transmembrane domain A-like protein [Source:UniProtKB/TrEMBL;Acc:Q9SKX9]	cellular response to hypoxia;plasma membrane;cytoplasm;plasma membrane;identical protein binding;protein binding;protein homodimerization activity;guard cell;cell-to-cell mobile RNA
264	AT2G32350	5.31443	0.0463271	Ubiquitin-like superfamily protein [Source:UniProtKB/TrEMBL;Acc:F4ITP6]	proteasome-mediated ubiquitin-dependent protein catabolic process;cytosol;nucleoplasm;polyubiquitin modification-dependent protein binding;proteasome binding;ubiquitin binding;petal differentiation and expansion stage;flower
265	AT2G32460	3.96052	0.0335326	Transcription factor MYB101 [Source:UniProtKB/Swiss-Prot;Acc:O80883]	and ERF111
266	AT2G32510	2.05549	4.32077e-05	Mitogen-activated protein kinase kinase kinase 17 [Source:UniProtKB/Swiss-Prot;Acc:O80888]	abscisic acid-activated signaling pathway;response to abscisic acid;response to osmotic stress;signal transduction;nucleus;protein binding;protein kinase activity;protein kinase binding;protein serine/threonine kinase activity;flowering stage;petal differentiation and expansion stage;carpel;flower;guard cell;hypocotyl;inflorescence meristem;pollen;root;sepal
267	AT2G32800	1.25318	0.00227671	Receptor like protein kinase S.2 [Source:UniProtKB/Swiss-Prot;Acc:O48837]	cellular response to jasmonic acid stimulus;cellular response to salicylic acid stimulus;protein phosphorylation;response to bacterium;response to wounding;plasma membrane;nucleus;histone H2AS1 kinase activity;protein serine/threonine kinase activity;LP.02 two leaves visible stage;LP.04 four leaves visible stage;LP.06 six leaves visible stage;LP.08 eight leaves visible stage;LP.10 ten leaves visi…
268	AT2G33240	1.2287	0.00219291	Myosin-10 [Source:UniProtKB/Swiss-Prot;Acc:F4IVR7]	actin filament-based movement;actin filament organization;actin cytoskeleton;cytoplasm;membrane;Golgi apparatus;chloroplast;cytoplasm;actin filament binding;cytoskeletal motor activity;microfilament motor activity;M germinated pollen stage;flowering stage;mature plant embryo stage;petal differentiation and expansion stage;plant embryo bilateral stage;plant embryo cotyledonary stage;plant embryo g…
269	AT2G33385	1.67508	3.05973e-05	Actin-related protein 2/3 complex subunit 2B [Source:UniProtKB/Swiss-Prot;Acc:F4IVU1]	actin filament organization;Arp2/3 complex-mediated actin nucleation;cytoplasm;Arp2/3 protein complex;actin filament binding;structural constituent of cytoskeleton;guard cell
270	AT2G33590	1.27739	0.000201056	CRL1 [Source:UniProtKB/TrEMBL;Acc:A0A178VRE7]	ATCRL1;CCR(CINNAMOYL COA:NADP OXIDOREDUCTASE)-LIKE 1;CRL1
271	AT2G33880	3.56681	0.00924236	WOX9A [Source:UniProtKB/TrEMBL;Acc:A0A178VQA8]	HB-3;STIMPY;STIP;WOX9;WOX9A;WUSCHEL related homeobox 9A;WUSCHEL-RELATED HOMEOBOX 9;homeobox-3
272	AT2G34790	1.39746	0.0107684	Berberine bridge enzyme-like 15 [Source:UniProtKB/Swiss-Prot;Acc:O64743]	and coniferyl alcohol
273	AT2G34850	2.09836	8.28846e-12	NAD(P)-binding Rossmann-fold superfamily protein [Source:TAIR;Acc:AT2G34850]	embryo development ending in seed dormancy;pollen tube development;galactose metabolic process;Golgi apparatus;UDP-arabinose 4-epimerase activity;UDP-glucose 4-epimerase activity;mature plant embryo stage;petal differentiation and expansion stage;plant embryo bilateral stage;plant embryo cotyledonary stage;collective leaf structure;endosperm;flower;guard cell;plant embryo;seed
274	AT2G35140	1.01113	0.0393917	DCD (Development and Cell Death) domain protein [Source:TAIR;Acc:AT2G35140]	biological_process;nucleus;molecular_function
275	AT2G35290	1.61134	0.000447603	At2g35290 [Source:UniProtKB/TrEMBL;Acc:Q8GWV0]	#N/A
276	AT2G35300	4.02182	1.70688e-05	Late embryogenesis abundant protein 18 [Source:UniProtKB/Swiss-Prot;Acc:Q96273]	pollen tube development;response to osmotic stress;response to water deprivation;seed development;embryo development ending in seed dormancy;cytosol;molecular_function;flowering stage;flower;stamen
277	AT2G35310	1.75777	0.0020469	B3 domain-containing protein At2g35310 [Source:UniProtKB/Swiss-Prot;Acc:Q5PNU4]	#N/A
278	AT2G35760	1.05016	7.78101e-05	CASP-like protein 2B2 [Source:UniProtKB/Swiss-Prot;Acc:Q8L924]	#N/A
279	AT2G36270	2.99689	1.61812e-11	Basic-leucine zipper (bZIP) transcription factor family protein [Source:TAIR;Acc:AT2G36270]	mediated by interaction with MYB49 .
280	AT2G36640	3.04247	3.05973e-05	Late embryogenesis abundant protein ECP63 [Source:UniProtKB/Swiss-Prot;Acc:Q9SKP0]	cold acclimation;cytosol;molecular_function;seed development stage;fruit;seed
281	AT2G36660	2.42238	0.0301793	Polyadenylate-binding protein 7 [Source:UniProtKB/Swiss-Prot;Acc:Q9ZQA8]	#N/A
282	AT2G36750	2.36235	0.00517072	UDP-glycosyltransferase 73C1 [Source:UniProtKB/Swiss-Prot;Acc:Q9ZQ99]	response to UV-B;chloroplast;UDP-glucosyltransferase activity;cis-zeatin O-beta-D-glucosyltransferase activity;glycosyltransferase activity;trans-zeatin O-beta-D-glucosyltransferase activity;flowering stage;petal differentiation and expansion stage;guard cell;stamen
283	AT2G36780	2.04985	0.00508092	UDP-glycosyltransferase 73C3 [Source:UniProtKB/Swiss-Prot;Acc:Q9ZQ96]	response to bacterium;chloroplast;UDP-glucosyltransferase activity;glycosyltransferase activity;guard cell
284	AT2G37040	1.08573	3.72755e-05	Phenylalanine ammonia-lyase 1 [Source:UniProtKB/Swiss-Prot;Acc:P35510]	AT5G04230 (PAL3) and AT3G10340 (PAL4).
285	AT2G37870	2.22579	4.89698e-06	Bifunctional inhibitor/lipid-transfer protein/seed storage 2S albumin superfamily protein [Source:UniProtKB/TrEMBL;Acc:Q9SHA0]	lipid transport;systemic acquired resistance;extracellular region;plasmodesma;fatty acid binding;LP.04 four leaves visible stage;LP.06 six leaves visible stage;flowering stage;petal differentiation and expansion stage;plant embryo globular stage;collective leaf structure;cotyledon;flower;guard cell;inflorescence meristem;leaf lamina base;plant embryo;portion of vascular tissue;root;stamen;stem;va…
286	AT2G37900	2.21205	2.16084e-06	Protein NRT1/ PTR FAMILY 5.6 [Source:UniProtKB/Swiss-Prot;Acc:P0CI03]	transmembrane transport;membrane;transmembrane transporter activity;LP.04 four leaves visible stage;flowering stage;mature plant embryo stage;petal differentiation and expansion stage;plant embryo bilateral stage;plant embryo cotyledonary stage;plant embryo globular stage;cauline leaf;collective leaf structure;flower;flower pedicel;guard cell;hypocotyl;inflorescence meristem;leaf apex;leaf lamina…
287	AT2G38465	1.05627	0.0383894	Expressed protein [Source:UniProtKB/TrEMBL;Acc:Q8S8P4]	#N/A
288	AT2G38600	1.17654	0.00517072	HAD superfamily, subfamily IIIB acid phosphatase [Source:UniProtKB/TrEMBL;Acc:Q9ZVI2]	dephosphorylation;cellular_component;acid phosphatase activity;LP.04 four leaves visible stage;LP.10 ten leaves visible stage;flowering stage;petal differentiation and expansion stage;plant embryo globular stage;vascular leaf senescent stage;carpel;cauline leaf;collective leaf structure;flower;flower pedicel;hypocotyl;inflorescence meristem;leaf apex;leaf lamina base;plant embryo;root;sepal;shoot…
289	AT2G38905	3.17425	0.0286781	At2g38901/At2g38901 [Source:UniProtKB/TrEMBL;Acc:Q941D7]	#N/A
290	AT2G39050	1.16877	0.00756444	Ricin B-like lectin EULS3 [Source:UniProtKB/Swiss-Prot;Acc:Q945P1]	defense response to bacterium;stomatal closure;stomatal closure;Golgi apparatus;cytoplasm;nucleus;carbohydrate binding;protein binding;LP.02 two leaves visible stage;LP.04 four leaves visible stage;LP.06 six leaves visible stage;LP.08 eight leaves visible stage;LP.10 ten leaves visible stage;LP.12 twelve leaves visible stage;M germinated pollen stage;flowering stage;mature plant embryo stage;peta…
291	AT2G39250	1.26909	0.000162936	AP2-like ethylene-responsive transcription factor SNZ [Source:UniProtKB/Swiss-Prot;Acc:Q6PV67]	whose precursor is induced upon flowering.
292	AT2G39350	2.42736	0.00172094	ABC transporter G family member 1 [Source:UniProtKB/Swiss-Prot;Acc:O80946]	ABCG1;ATP-binding cassette G1;WBC1;WHITE BROWN COMPLEX 1
293	AT2G39800	1.36019	0.000324841	Delta-1-pyrroline-5-carboxylate synthase A [Source:UniProtKB/Swiss-Prot;Acc:P54887]	hyperosmotic salinity response;pollen development;proline biosynthetic process;response to abscisic acid;response to desiccation;response to oxidative stress;response to salt stress;response to water deprivation;root development;vegetative to reproductive phase transition of meristem;Golgi apparatus;chloroplast;cytoplasm;mitochondrion;delta1-pyrroline-5-carboxylate synthetase activity;glutamate-5…
294	AT2G40000	1.22125	0.0228814	Nematode resistance protein-like HSPRO2 [Source:UniProtKB/Swiss-Prot;Acc:O04203]	cellular response to hypoxia;defense response to bacterium;response to oxidative stress;response to salicylic acid;L-tryptophan catabolic process to kynurenine;mitochondrion;heme binding;metal ion binding;protein binding;LP.02 two leaves visible stage;LP.04 four leaves visible stage;LP.06 six leaves visible stage;LP.08 eight leaves visible stage;LP.10 ten leaves visible stage;LP.12 twelve leaves …
295	AT2G40080	1.14926	0.0299932	Protein EARLY FLOWERING 4 [Source:UniProtKB/Swiss-Prot;Acc:O04211]	EARLY FLOWERING 4;ELF4
296	AT2G40130	1.83519	2.44921e-06	Protein SMAX1-LIKE 8 [Source:UniProtKB/Swiss-Prot;Acc:F4IGZ2]	response to strigolactone;response to water deprivation;nucleus;cytoplasm;ATP binding;ATP hydrolysis activity;protein binding;protein folding chaperone;mature plant embryo stage;petal differentiation and expansion stage;plant embryo bilateral stage;plant embryo cotyledonary stage;collective leaf structure;flower;guard cell;hypocotyl;inflorescence meristem;plant embryo;seed;shoot apex;stem;root tip
297	AT2G40170	3.75027	4.62201e-08	Em-like protein GEA6 [Source:UniProtKB/Swiss-Prot;Acc:Q02973]	acquisition of desiccation tolerance in seed;response to abscisic acid;seed development;response to abscisic acid;cytoplasm;cytosol;molecular_function;seed maturation stage;guard cell;plant embryo;seed
298	AT2G40180	1.14062	0.0350604	PP2C-type phosphatase AP2C3 [Source:UniProtKB/TrEMBL;Acc:F6LPR7]	ATHPP2C5;PP2C5;phosphatase 2C5
299	AT2G41170	1.33199	1.65398e-05	F-box family protein [Source:TAIR;Acc:AT2G41170]	#N/A
300	AT2G41190	3.46303	0.000927003	Amino acid transporter AVT1A [Source:UniProtKB/Swiss-Prot;Acc:O80668]	amino acid transmembrane transport;membrane;nucleus;plant-type vacuole;plasma membrane;amino acid transmembrane transporter activity;LP.02 two leaves visible stage;LP.04 four leaves visible stage;LP.06 six leaves visible stage;LP.08 eight leaves visible stage;LP.10 ten leaves visible stage;LP.12 twelve leaves visible stage;flowering stage;mature plant embryo stage;petal differentiation and expans…
301	AT2G42410	5.65903	0.00105444	zinc finger protein 11 [Source:TAIR;Acc:AT2G42410]	regulation of DNA-templated transcription;nucleus;DNA-binding transcription factor activity;flowering stage;mature plant embryo stage;petal differentiation and expansion stage;plant embryo cotyledonary stage;plant embryo globular stage;collective leaf structure;flower;flower pedicel;petal;plant embryo;seed;sepal
302	AT2G42530	2.00611	2.09447e-06	Protein COLD-REGULATED 15B, chloroplastic [Source:UniProtKB/Swiss-Prot;Acc:Q9SIN5]	cold acclimation;defense response to fungus;leaf senescence;cold acclimation;response to abscisic acid;response to cold;chloroplast;chloroplast envelope;chloroplast stroma;cytosol;galactose binding;lipid binding;LP.02 two leaves visible stage;LP.04 four leaves visible stage;LP.06 six leaves visible stage;LP.08 eight leaves visible stage;LP.10 ten leaves visible stage;LP.12 twelve leaves visible s…
303	AT2G42830	3.30525	0.0375747	K-box region and MADS-box transcription factor family protein [Source:TAIR;Acc:AT2G42830]	carpel development;plant ovule development;regulation of transcription by RNA polymerase II;nucleus;DNA-binding transcription factor activity;DNA-binding transcription factor activity
304	AT2G43500	1.05252	0.000371929	Plant regulator RWP-RK family protein [Source:TAIR;Acc:AT2G43500]	regulation of DNA-templated transcription;nucleus;DNA-binding transcription factor activity;LP.02 two leaves visible stage;LP.04 four leaves visible stage;flowering stage;mature plant embryo stage;petal differentiation and expansion stage;plant embryo bilateral stage;plant embryo cotyledonary stage;plant embryo globular stage;vascular leaf senescent stage;carpel;cauline leaf;collective leaf struc…
305	AT2G43580	2.35647	0.0333993	Endochitinase At2g43580 [Source:UniProtKB/Swiss-Prot;Acc:O24598]	cell wall macromolecule catabolic process;response to fungus;extracellular region;chitinase activity;endosperm
306	AT2G44745	1.13069	0.0441267	At2g44745 [Source:UniProtKB/TrEMBL;Acc:Q1PEU5]	plant-type cell wall biogenesis;regulation of DNA-templated transcription;regulation of DNA-templated transcription;nucleus;nucleus;DNA-binding transcription factor activity;protein binding;sequence-specific DNA binding;transcription cis-regulatory region binding;flowering stage;petal differentiation and expansion stage;plant embryo bilateral stage;plant embryo cotyledonary stage;flower;flower pe…
307	AT2G44990	5.2085	0.00215641	carotenoid cleavage dioxygenase 7 [Source:TAIR;Acc:AT2G44990]	auxin polar transport;carotene catabolic process;secondary shoot formation;xanthophyll catabolic process;carotene catabolic process;response to herbicide;secondary shoot formation;strigolactone biosynthetic process;chloroplast stroma;chloroplast;chloroplast stroma;plastid;9-cis-epoxycarotenoid dioxygenase activity;oxidoreductase activity
308	AT2G45570	3.15132	0.00375352	Cytochrome P450 76C2 [Source:UniProtKB/Swiss-Prot;Acc:O64637]	#N/A
309	AT2G45650	2.46587	0.0223604	AGAMOUS-like protein 6 [Source:UniProtKB/TrEMBL;Acc:Q1PEU3]	floral organ development;positive regulation of flower development;vegetative to reproductive phase transition of meristem;regulation of transcription by RNA polymerase II;nucleus;DNA-binding transcription factor activity;DNA-binding transcription factor activity
310	AT2G45760	1.65957	0.0292063	BON1-associated protein 2 [Source:UniProtKB/Swiss-Prot;Acc:Q58FX0]	#N/A
311	AT2G46270	1.38514	0.000213582	G-box-binding factor 3 [Source:UniProtKB/Swiss-Prot;Acc:P42776]	GPRI1 and GPRI2.
312	AT2G46680	1.47414	3.85819e-05	Homeobox-leucine zipper protein ATHB-7 [Source:UniProtKB/Swiss-Prot;Acc:P46897]	abscisic acid-activated signaling pathway;positive regulation of DNA-templated transcription;response to abscisic acid;response to water deprivation;positive regulation of DNA-templated transcription;nucleus;nucleus;DNA-binding transcription factor activity;protein binding;sequence-specific DNA binding;transcription cis-regulatory region binding;LP.04 four leaves visible stage;LP.06 six leaves vi…
313	AT2G46760	1.12329	0.0275311	Probable L-gulonolactone oxidase 6 [Source:UniProtKB/Swiss-Prot;Acc:O81032]	#N/A
314	AT2G47485	1.80373	0.0163043	At2g47485 [Source:UniProtKB/TrEMBL;Acc:Q6DBG0]	#N/A
315	AT2G47770	4.28311	0.0036683	TSPO [Source:UniProtKB/TrEMBL;Acc:A0A178W1Q1]	ATTSPO;TSPO;TSPO(outer membrane tryptophan-rich sensory protein)-related
316	AT2G47780	2.26443	1.34432e-05	REF/SRPP-like protein At2g47780 [Source:UniProtKB/Swiss-Prot;Acc:O82246]	developmental vegetative growth;lipid droplet organization;positive regulation of growth;positive regulation of response to water deprivation;cytoplasm;lipid droplet;molecular_function;LP.04 four leaves visible stage;LP.06 six leaves visible stage;LP.10 ten leaves visible stage;flowering stage;petal differentiation and expansion stage;plant embryo cotyledonary stage;vascular leaf senescent stage;…
317	AT3G01840	1.49212	0.0441549	Protein LYK2 [Source:UniProtKB/Swiss-Prot;Acc:Q9SGI7]	phosphorylation;chloroplast;plasma membrane;protein binding;protein kinase activity;flowering stage;petal differentiation and expansion stage;plant embryo globular stage;carpel;collective leaf structure;flower;flower pedicel;guard cell;inflorescence meristem;petal;plant embryo;pollen;root;sepal;shoot apex;stem
318	AT3G02140	1.84935	0.000186876	TMAC2 [Source:UniProtKB/TrEMBL;Acc:A0A178VMX2]	ABI FIVE BINDING PROTEIN 4;AFP4;TMAC2;TWO OR MORE ABRES-CONTAINING GENE 2
319	AT3G02310	3.4362	0.0298086	Developmental protein SEPALLATA 2 [Source:UniProtKB/Swiss-Prot;Acc:P29384]	flower development;plant ovule development;plant ovule development;regulation of transcription by RNA polymerase II;nucleus;DNA-binding transcription factor activity;DNA-binding transcription factor activity
320	AT3G02480	4.18136	0.00403782	AT3g02480/F16B3_11 [Source:UniProtKB/TrEMBL;Acc:Q9M892]	ABA-RESPONSE PROTEIN;ABR
321	AT3G03170	1.26589	0.000242992	At3g03170 [Source:UniProtKB/TrEMBL;Acc:Q29PZ2]	response to oxidative stress;mitochondrion;molecular_function;flowering stage;mature plant embryo stage;petal differentiation and expansion stage;plant embryo bilateral stage;plant embryo cotyledonary stage;carpel;collective leaf structure;flower;flower pedicel;guard cell;petal;plant embryo;plant sperm cell;root;seed;sepal;shoot apex
322	AT3G03341	3.72046	0.00011209	Cold-regulated protein [Source:UniProtKB/TrEMBL;Acc:Q1G3B4]	#N/A
323	AT3G03440	1.19885	3.34352e-05	ARM repeat superfamily protein [Source:UniProtKB/TrEMBL;Acc:F4J139]	#N/A
324	AT3G04010	1.56258	0.0020719	At3g04010 [Source:UniProtKB/TrEMBL;Acc:Q9SQR1]	carbohydrate metabolic process;plasma membrane;extracellular region;membrane;glucan endo-1
325	AT3G04050	2.49263	0.0320911	Pyruvate kinase [Source:UniProtKB/TrEMBL;Acc:Q9SQQ7]	glycolytic process;cytoplasm;cytoplasm;cytosol;pyruvate kinase activity;rosette leaf
326	AT3G04620	1.51247	0.0023477	Alba DNA/RNA-binding protein [Source:UniProtKB/TrEMBL;Acc:Q9SR12]	pollen sperm cell differentiation;nucleus;RNA binding;L mature pollen stage;M germinated pollen stage;flowering stage;mature plant embryo stage;petal differentiation and expansion stage;plant embryo bilateral stage;plant embryo cotyledonary stage;plant embryo globular stage;carpel;collective leaf structure;flower;flower pedicel;guard cell;hypocotyl;petal;plant embryo;plant sperm cell;pollen;polle…
327	AT3G04960	1.40132	0.00980511	Trichohyalin, putative (DUF3444) [Source:UniProtKB/TrEMBL;Acc:F4J631]	#N/A
328	AT3G05630	2.1635	5.09096e-05	Phospholipase D zeta 2 [Source:UniProtKB/Swiss-Prot;Acc:Q9M9W8]	cellular response to nitrogen starvation;cellular response to phosphate starvation;galactolipid biosynthetic process;lipid biosynthetic process;phospholipid catabolic process;regulation of vesicle-mediated transport;response to auxin;root development;phospholipid catabolic process;plasma membrane;nucleus;vacuole;phospholipase D activity;flowering stage;carpel;cotyledon;flower;fruit;guard cell;hyp…
329	AT3G05640	1.69086	0.039033	Probable protein phosphatase 2C 34 [Source:UniProtKB/Swiss-Prot;Acc:Q9M9W9]	negative regulation of growth;protein dephosphorylation;response to water deprivation;regulation of intracellular signal transduction;response to water deprivation;mitochondrion;plasma membrane;protein binding;protein serine/threonine phosphatase activity;LP.02 two leaves visible stage;LP.04 four leaves visible stage;LP.06 six leaves visible stage;LP.08 eight leaves visible stage;LP.10 ten leaves…
330	AT3G05650	1.10249	0.00359211	Receptor-like protein 32 [Source:UniProtKB/Swiss-Prot;Acc:Q9M9X0]	signal transduction;extracellular region;kinase activity;LP.02 two leaves visible stage;LP.04 four leaves visible stage;LP.06 six leaves visible stage;LP.08 eight leaves visible stage;LP.10 ten leaves visible stage;LP.12 twelve leaves visible stage;flowering stage;mature plant embryo stage;petal differentiation and expansion stage;plant embryo bilateral stage;plant embryo cotyledonary stage;plant…
331	AT3G05790	1.38164	0.0292725	Lon protease homolog 4, chloroplastic/mitochondrial [Source:UniProtKB/Swiss-Prot;Acc:Q9M9L7]	Lon4/At3g05790). Lon is a multifunctional ATP-dependent protease which exists in bacteria
332	AT3G06435	1.59882	7.28239e-07	At3g06435 [Source:UniProtKB/TrEMBL;Acc:Q3EBB7]	cellular response to hypoxia;mitochondrion;molecular_function;guard cell
333	AT3G06520	1.52242	0.000245569	Agenet domain-containing protein [Source:UniProtKB/TrEMBL;Acc:Q9C8Z3]	#N/A
334	AT3G06640	2.11711	0.0175309	PAS domain-containing protein tyrosine kinase family protein [Source:UniProtKB/TrEMBL;Acc:F4JC18]	protein phosphorylation;signal transduction;cytoplasm;nucleus;protein serine/threonine kinase activity;protein serine/threonine/tyrosine kinase activity;plant egg cell
335	AT3G07255	3.14183	0.0300257	Nuclear transport factor 2/RNA recognition motif protein [Source:UniProtKB/TrEMBL;Acc:A0A1I9LNF2]	negative regulation of DNA-templated transcription;signal transduction;nucleus;nucleus;molecular_function
336	AT3G09795	1.01859	0.00947022	-	#N/A
337	AT3G09950	1.60276	0.0446069	At3g09950 [Source:UniProtKB/TrEMBL;Acc:Q9SR60]	#N/A
338	AT3G10340	1.2894	0.000264983	Phenylalanine ammonia-lyase 4 [Source:UniProtKB/Swiss-Prot;Acc:Q9SS45]	#N/A
339	AT3G10910	1.14512	0.00531204	RING-H2 finger protein ATL72 [Source:UniProtKB/Swiss-Prot;Acc:Q9SG96]	plant ovule development;nucleus;protein binding;ubiquitin protein ligase activity;carpel;endosperm;funicle;pericarp;plant ovule;septum
340	AT3G10930	1.2093	0.0159395	Uncharacterized protein At3g10930 [Source:UniProtKB/TrEMBL;Acc:Q84TK4]	defense response to bacterium;negative regulation of gene expression;negative regulation of response to oxidative stress;response to hydrogen peroxide;response to salt stress;extracellular space;mitochondrion;molecular_function;LP.02 two leaves visible stage;LP.04 four leaves visible stage;LP.06 six leaves visible stage;LP.08 eight leaves visible stage;LP.10 ten leaves visible stage;LP.12 twelve …
341	AT3G11000	2.21673	0.000277367	DCD (Development and Cell Death) domain protein [Source:UniProtKB/TrEMBL;Acc:F4J517]	response to endoplasmic reticulum stress;nucleus;molecular_function;flowering stage;mature plant embryo stage;petal differentiation and expansion stage;plant embryo bilateral stage;plant embryo cotyledonary stage;plant embryo globular stage;collective leaf structure;flower;flower pedicel;petal;plant embryo;plant ovule;pollen;seed;sepal;shoot apex
342	AT3G11020	1.51118	0.00487613	Dehydration-responsive element-binding protein 2B [Source:UniProtKB/Swiss-Prot;Acc:O82133]	heat acclimation;pollen development;response to water deprivation;positive regulation of DNA-templated transcription;response to stress;nucleus;nucleus;DNA-binding transcription factor activity;transcription cis-regulatory region binding;L mature pollen stage;LP.02 two leaves visible stage;M germinated pollen stage;flowering stage;petal differentiation and expansion stage;carpel;flower;flower ped…
343	AT3G11410	1.40417	3.55019e-05	Protein phosphatase 2C 37 [Source:UniProtKB/Swiss-Prot;Acc:P49598]	abscisic acid-activated signaling pathway;defense response to virus;negative regulation of abscisic acid-activated signaling pathway;regulation of stomatal movement;response to abscisic acid;response to cold;response to water deprivation;regulation of intracellular signal transduction;nucleus;cytosol;nucleus;kinase binding;phosphatase activity;phosphoprotein phosphatase activity;protein binding;p…
344	AT3G11420	1.24706	4.88771e-05	At3g11420 [Source:UniProtKB/TrEMBL;Acc:Q9CAY4]	#N/A
345	AT3G12410	3.71957	0.000592587	Polynucleotidyl transferase, ribonuclease H-like superfamily protein [Source:UniProtKB/TrEMBL;Acc:Q9LHG7]	nucleobase-containing compound metabolic process;cytoplasm;nucleus;nucleus;3'-5' exonuclease activity
346	AT3G12510	1.35902	0.000152618	At3g12510 [Source:UniProtKB/TrEMBL;Acc:Q9LHF8]	#N/A
347	AT3G12955	2.30042	0.000349381	At3g12955 [Source:UniProtKB/TrEMBL;Acc:Q9LSI2]	response to auxin;mitochondrion;molecular_function;petal differentiation and expansion stage;plant embryo bilateral stage;collective leaf structure;flower;hypocotyl;inflorescence meristem;plant embryo;root
348	AT3G12960	3.15211	0.00984254	SMP1 [Source:UniProtKB/TrEMBL;Acc:A0A384KCD3]	response to heat;seed dormancy process;maintenance of seed dormancy;response to heat;nucleus;protein folding chaperone;guard cell;seed
349	AT3G13130	2.87593	0.00338584	Transmembrane protein [Source:UniProtKB/TrEMBL;Acc:Q9LK60]	#N/A
350	AT3G13672	2.66835	9.15368e-08	E3 ubiquitin-protein ligase [Source:UniProtKB/TrEMBL;Acc:F4JDF6]	positive regulation of response to water deprivation;protein ubiquitination;regulation of autophagosome assembly;ubiquitin-dependent protein catabolic process;cytoplasm;cytoplasm;nucleus;protein binding;protein homodimerization activity;ubiquitin protein ligase activity;LP.04 four leaves visible stage;LP.06 six leaves visible stage;flowering stage;petal differentiation and expansion stage;carpel;…
351	AT3G14360	1.44923	0.00126119	Alpha/beta-Hydrolases superfamily protein [Source:UniProtKB/TrEMBL;Acc:F4JFU8]	#N/A
352	AT3G14440	1.79784	0.0276945	9-cis-epoxycarotenoid dioxygenase NCED3, chloroplastic [Source:UniProtKB/Swiss-Prot;Acc:Q9LRR7]	ATNCED3;NCED3;NINE-CIS-EPOXYCAROTENOID DIOXYGENASE 3;SALT TOLERANT 1;SIS7;STO1;SUGAR INSENSITIVE 7
353	AT3G14560	1.56244	5.31476e-06	AT3g14560/MIE1_6 [Source:UniProtKB/TrEMBL;Acc:Q9LUD8]	#N/A
354	AT3G14590	1.11797	0.000142541	Calcium-dependent lipid-binding (CaLB domain) family protein [Source:UniProtKB/TrEMBL;Acc:B3H4I1]	#N/A
355	AT3G15170	1.83604	0.0148272	CUC1 [Source:UniProtKB/TrEMBL;Acc:A0A178V703]	gynoecium and ovule development.Contains a MIR164 binding site.Expressed in the flanking regions of shoot meristem
356	AT3G15280	2.36284	0.0221806	AT3g15280/K7L4_8 [Source:UniProtKB/TrEMBL;Acc:Q9LDN8]	response to water deprivation;cellular_component;molecular_function;L mature pollen stage;flowering stage;petal differentiation and expansion stage;carpel;collective leaf structure;flower;guard cell;petal;plant sperm cell;pollen;sepal;stamen
357	AT3G15534	3.09441	2.77273e-05	unknown protein; FUNCTIONS IN: molecular_function unknown; INVOLVED IN: biological_process unknown; LOCATED IN: cellular_component unknown; BEST Arabidopsis thaliana protein match is: unknown protein (TAIR:AT1G52855.1); Ha. [Source:TAIR;Acc:AT3G15534]	#N/A
358	AT3G15650	1.26953	0.0105626	Alpha/beta-Hydrolases superfamily protein [Source:UniProtKB/TrEMBL;Acc:F4J010]	#N/A
359	AT3G15800	1.21983	0.0102346	Glycosyl hydrolase superfamily protein [Source:UniProtKB/TrEMBL;Acc:F4J030]	carbohydrate metabolic process;plasma membrane;extracellular region;membrane;glucan endo-1
360	AT3G16020	1.81668	0.00640415	F-box associated ubiquitination effector protein [Source:UniProtKB/TrEMBL;Acc:F4J1E9]	biological_process;mitochondrion;molecular_function
361	AT3G16340	1.27102	0.00172094	ABC transporter G family member 29 [Source:UniProtKB/Swiss-Prot;Acc:Q94A18]	organic hydroxy compound transport;p-coumaryl alcohol transport;regulation of lignin biosynthetic process;mitochondrion;plasma membrane;ABC-type transporter activity;ATP hydrolysis activity;ATPase-coupled transmembrane transporter activity;LP.02 two leaves visible stage;LP.04 four leaves visible stage;LP.06 six leaves visible stage;LP.08 eight leaves visible stage;LP.10 ten leaves visible stage;L…
362	AT3G16510	1.0964	0.00622792	At3g16510 [Source:UniProtKB/TrEMBL;Acc:Q9LK74]	defense response;nucleus;molecular_function;guard cell
363	AT3G17000	1.11634	0.000657341	Ubiquitin-conjugating enzyme E2 32 [Source:UniProtKB/Swiss-Prot;Acc:Q9LSP7]	cellular response to water deprivation;negative regulation of stomatal opening;ubiquitin-dependent protein catabolic process;protein polyubiquitination;ubiquitin-dependent protein catabolic process;endoplasmic reticulum;nucleus;endoplasmic reticulum;membrane;nucleus;perinuclear region of cytoplasm;protein binding;ubiquitin conjugating enzyme activity;ubiquitin-protein transferase activity;L matur…
364	AT3G17010	2.2215	0.00904739	B3 domain-containing protein At3g17010 [Source:UniProtKB/Swiss-Prot;Acc:Q9LSP6]	#N/A
365	AT3G17180	2.02147	0.046413	Serine carboxypeptidase-like 33 [Source:UniProtKB/Swiss-Prot;Acc:Q9LSM9]	#N/A
366	AT3G17520	4.33696	0.000990967	Late embryogenesis abundant protein (LEA) family protein [Source:UniProtKB/TrEMBL;Acc:F4J573]	acquisition of seed longevity;seed development;response to water deprivation;endoplasmic reticulum;extracellular region;vacuole;molecular_function;LP.04 four leaves visible stage;dry seed stage;seed development stage;cultured plant cell;seed;vascular leaf
367	AT3G17790	1.09042	5.99245e-05	Purple acid phosphatase 17 [Source:UniProtKB/Swiss-Prot;Acc:Q9SCX8]	dephosphorylation;intracellular phosphate ion homeostasis;response to hydrogen peroxide;cell surface;acid phosphatase activity;ferric iron binding;ferrous iron binding;phosphatase activity;L mature pollen stage;LP.02 two leaves visible stage;LP.04 four leaves visible stage;LP.06 six leaves visible stage;LP.08 eight leaves visible stage;LP.10 ten leaves visible stage;LP.12 twelve leaves visible st…
368	AT3G18660	1.15006	0.0136589	UDP-glucuronate:xylan alpha-glucuronosyltransferase 1 [Source:UniProtKB/Swiss-Prot;Acc:Q9LSB1]	glucuronoxylan biosynthetic process;plant-type secondary cell wall biogenesis;starch metabolic process;xylan biosynthetic process;xylan biosynthetic process;Golgi apparatus;nucleus;glucuronosyltransferase activity;glucuronoxylan glucuronosyltransferase activity;glycosyltransferase activity;LP.02 two leaves visible stage;LP.10 ten leaves visible stage;LP.12 twelve leaves visible stage;flowering st…
369	AT3G18950	1.68209	2.73301e-06	En/Spm-like transposon protein-like [Source:UniProtKB/TrEMBL;Acc:Q9LJ71]	#N/A
370	AT3G19580	1.8183	5.68971e-05	ZF2 [Source:UniProtKB/TrEMBL;Acc:A0A178VJ97]	AZF2;ZF2;zinc-finger protein 2
371	AT3G20160	3.01139	0.0307639	Geranylgeranyl pyrophosphate synthase 10, mitochondrial [Source:UniProtKB/Swiss-Prot;Acc:Q9LJY2]	isoprenoid biosynthetic process;chloroplast;geranylgeranyl diphosphate synthase activity
372	AT3G21150	1.49781	0.00567287	B-box zinc finger protein 32 [Source:UniProtKB/Swiss-Prot;Acc:Q9LJB7]	blue light signaling pathway;negative regulation of DNA-templated transcription;photomorphogenesis;red or far-red light signaling pathway;regulation of DNA-templated transcription;regulation of flower development;cytoplasm;nucleus;DNA-binding transcription factor activity;protein binding;zinc ion binding;guard cell
373	AT3G21520	1.55944	0.0158548	Protein DMP1 [Source:UniProtKB/Swiss-Prot;Acc:Q9LVF4]	endomembrane system organization;endomembrane system organization;endoplasmic reticulum membrane organization;membrane fission;membrane fusion;plant organ senescence;chloroplast;endoplasmic reticulum;plant-type vacuole membrane;molecular_function;LP.06 six leaves visible stage;flowering stage;cauline leaf;collective leaf structure;cotyledon;fruit;guard cell;root;rosette leaf;sepal;stamen;stem;vas…
374	AT3G21550	1.05658	0.0311812	DMP2 [Source:UniProtKB/TrEMBL;Acc:A0A178VDX9]	abscission;endomembrane system organization;endoplasmic reticulum;plant-type vacuole membrane;molecular_function;LP.02 two leaves visible stage;LP.04 four leaves visible stage;LP.10 ten leaves visible stage;LP.12 twelve leaves visible stage;flowering stage;petal differentiation and expansion stage;plant embryo globular stage;vascular leaf senescent stage;carpel;cauline leaf;collective leaf struct…
375	AT3G21660	1.65585	0.00160738	UBX domain-containing protein [Source:UniProtKB/TrEMBL;Acc:A0A1I9LS32]	Golgi organization;autophagosome assembly;membrane fusion;nuclear membrane reassembly;proteasome-mediated ubiquitin-dependent protein catabolic process;cytosol;nucleus;nucleus;ubiquitin binding
376	AT3G21890	2.09915	0.00118886	BBX31 [Source:UniProtKB/TrEMBL;Acc:A0A178VEW7]	regulation of DNA-templated transcription;response to UV-B;circadian rhythm;regulation of flower development;regulation of long-day photoperiodism
377	AT3G22830	3.29454	0.00237128	Heat stress transcription factor A-6b [Source:UniProtKB/Swiss-Prot;Acc:Q9LUH8]	regulation of DNA-templated transcription;cellular response to heat;regulation of transcription by RNA polymerase II;nucleus;nucleus;DNA-binding transcription factor activity;transcription cis-regulatory region binding;root
378	AT3G22840	1.15906	0.0034441	ELIP1 [Source:UniProtKB/TrEMBL;Acc:A0A178VCA8]	response to cold;cellular response to UV-A;cellular response to blue light;cellular response to far red light;cellular response to heat;cellular response to high light intensity;cellular response to red light;photoprotection;positive regulation of seed germination;regulation of chlorophyll biosynthetic process;response to light stimulus;chloroplast thylakoid membrane;chloroplast;chloroplast thyla…
379	AT3G23920	1.88357	1.33767e-05	Beta-amylase [Source:UniProtKB/TrEMBL;Acc:A0A178VNG4]	response to water deprivation;starch catabolic process;starch catabolic process;extracellular region;beta-amylase activity;L mature pollen stage;LP.02 two leaves visible stage;LP.04 four leaves visible stage;LP.06 six leaves visible stage;LP.08 eight leaves visible stage;LP.10 ten leaves visible stage;LP.12 twelve leaves visible stage;M germinated pollen stage;flowering stage;mature plant embryo …
380	AT3G24240	1.1102	0.00180113	Receptor-like protein kinase 2 [Source:UniProtKB/Swiss-Prot;Acc:Q9LHP4]	RGF1 INSENSITIVE 1;RGFR1;RGI1
381	AT3G24330	3.70961	0.0412872	Beta-1,3-glucanase-like protein [Source:UniProtKB/TrEMBL;Acc:Q9LK11]	carbohydrate metabolic process;plasma membrane;membrane;glucan endo-1
382	AT3G24340	1.18715	0.0185495	SNF2 domain-containing protein CLASSY 4 [Source:UniProtKB/Swiss-Prot;Acc:Q9LK10]	siRNA transcription;gene silencing by siRNA-directed DNA methylation;nucleus;ATP-dependent chromatin remodeler activity;M germinated pollen stage;flowering stage;mature plant embryo stage;petal differentiation and expansion stage;plant embryo bilateral stage;plant embryo cotyledonary stage;plant embryo globular stage;collective leaf structure;flower;flower bud;flower pedicel;hypocotyl;inflorescen…
383	AT3G24460	1.41906	2.62875e-07	AT3g24470/MXP5_4 [Source:UniProtKB/TrEMBL;Acc:Q8VZI4]	biological_process;membrane;molecular_function;LP.04 four leaves visible stage;LP.06 six leaves visible stage;flowering stage;petal differentiation and expansion stage;carpel;collective leaf structure;cotyledon;flower;guard cell;pollen;sepal;shoot system;stamen;stem;vascular leaf
384	AT3G24463	1.5536	0.00200103	Nuclear transport factor 2 family protein [Source:UniProtKB/TrEMBL;Acc:A0A178V9P2]	biological_process;cellular_component;molecular_function
385	AT3G24520	1.81471	6.89046e-05	Heat stress transcription factor C-1 [Source:UniProtKB/Swiss-Prot;Acc:Q9LV52]	cellular response to heat;regulation of transcription by RNA polymerase II;nucleus;nucleus;DNA-binding transcription factor activity;protein binding;LP.04 four leaves visible stage;LP.06 six leaves visible stage;LP.08 eight leaves visible stage;flowering stage;petal differentiation and expansion stage;carpel;cauline leaf;cotyledon;flower;flower pedicel;guard cell;hypocotyl;inflorescence meristem;…
386	AT3G24840	1.16695	0.000191991	Sec14p-like phosphatidylinositol transfer family protein [Source:UniProtKB/TrEMBL;Acc:A0A178VMA9]	post-Golgi vesicle-mediated transport;chloroplast;phosphatidylinositol transfer activity;L mature pollen stage;M germinated pollen stage;flowering stage;mature plant embryo stage;petal differentiation and expansion stage;plant embryo bilateral stage;plant embryo cotyledonary stage;plant embryo globular stage;vascular leaf senescent stage;carpel;collective leaf structure;flower;flower pedicel;guar…
387	AT3G26125	1.83068	0.0163227	Cytochrome P-450-like protein [Source:UniProtKB/TrEMBL;Acc:Q9LTN1]	#N/A
388	AT3G26140	5.31979	0.0121774	Cellulase (Glycosyl hydrolase family 5) protein [Source:UniProtKB/TrEMBL;Acc:A0A1I9LMY1]	polysaccharide catabolic process;extracellular region;hydrolase activity
389	AT3G27025	2.36543	5.19278e-05	unknown protein; Ha. [Source:TAIR;Acc:AT3G27025]	gravitropism;regulation of auxin polar transport;chloroplast;nucleus;molecular_function;guard cell;shoot apex
390	AT3G27290	1.04832	0.0102376	F-box protein At3g27290 [Source:UniProtKB/Swiss-Prot;Acc:Q9LK24]	#N/A
391	AT3G28570	4.93316	0.0385249	P-loop containing nucleoside triphosphate hydrolases superfamily protein [Source:UniProtKB/TrEMBL;Acc:A0A1I9LRU0]	#N/A
392	AT3G29000	2.22201	3.47434e-05	Probable calcium-binding protein CML45 [Source:UniProtKB/Swiss-Prot;Acc:Q9MBG5]	#N/A
393	AT3G29575	1.12043	0.00176792	Ninja-family protein AFP3 [Source:UniProtKB/Swiss-Prot;Acc:Q94F39]	negative regulation of DNA-templated transcription;response to abscisic acid;signal transduction;nucleus;nucleus;protein binding;L mature pollen stage;LP.04 four leaves visible stage;LP.06 six leaves visible stage;M germinated pollen stage;flowering stage;mature plant embryo stage;petal differentiation and expansion stage;plant embryo bilateral stage;plant embryo cotyledonary stage;plant embryo g…
394	AT3G30210	2.49004	0.0210447	MYB transcription factor [Source:UniProtKB/TrEMBL;Acc:Q9LRU5]	positive regulation of DNA-templated transcription;regulation of DNA-templated transcription;nucleus;nucleus;DNA-binding transcription activator activity;DNA-binding transcription factor activity;protein binding;sequence-specific DNA binding
395	AT3G30720	1.29479	0.000169849	Protein QQS [Source:UniProtKB/Swiss-Prot;Acc:Q3E7K4]	it localizes to the nucleus. Putative OXS2-binding DEGs were constitutively activated by OXS2.
396	AT3G42960	5.63001	0.00305129	Short-chain dehydrogenase reductase ATA1 [Source:UniProtKB/Swiss-Prot;Acc:Q9M1K9]	#N/A
397	AT3G44735	1.01267	0.000282118	Putative phytosulfokines 6 [Source:UniProtKB/Swiss-Prot;Acc:Q8LA14]	cell population proliferation;extracellular region;molecular_function;LP.02 two leaves visible stage;LP.04 four leaves visible stage;LP.06 six leaves visible stage;LP.08 eight leaves visible stage;LP.10 ten leaves visible stage;LP.12 twelve leaves visible stage;flowering stage;mature plant embryo stage;petal differentiation and expansion stage;plant embryo bilateral stage;plant embryo cotyledonar…
398	AT3G45760	2.44167	5.27308e-05	Nucleotidyltransferase family protein [Source:UniProtKB/TrEMBL;Acc:F4J6R3]	RNA 3'-end processing;cytoplasm;nucleotidyltransferase activity
399	AT3G46770	3.77863	0.00726137	B3 domain-containing protein REM22 [Source:UniProtKB/Swiss-Prot;Acc:Q9STF1]	#N/A
400	AT3G47580	1.36589	0.00168223	Leucine-rich repeat protein kinase family protein [Source:UniProtKB/TrEMBL;Acc:Q9SN80]	phosphorylation;hormone-mediated signaling pathway;plasma membrane;plasma membrane;kinase activity;protein binding;signaling receptor activity;guard cell
401	AT3G48240	2.50358	1.38385e-05	At3g48240 [Source:UniProtKB/TrEMBL;Acc:Q9STK4]	#N/A
402	AT3G48460	1.5341	1.28394e-05	GDSL esterase/lipase At3g48460 [Source:UniProtKB/Swiss-Prot;Acc:Q9STM6]	fatty acid metabolic process;chloroplast;acetylesterase activity;LP.02 two leaves visible stage;LP.04 four leaves visible stage;LP.06 six leaves visible stage;LP.08 eight leaves visible stage;LP.10 ten leaves visible stage;LP.12 twelve leaves visible stage;flowering stage;mature plant embryo stage;petal differentiation and expansion stage;plant embryo bilateral stage;plant embryo cotyledonary sta…
403	AT3G48510	2.2916	2.20222e-05	At3g48510 [Source:UniProtKB/TrEMBL;Acc:Q9SMP6]	negative regulation of DNA-templated transcription initiation;release of seed from dormancy;seed dormancy process;seed maturation;nucleus;protein binding;LP.02 two leaves visible stage;LP.04 four leaves visible stage;LP.08 eight leaves visible stage;LP.10 ten leaves visible stage;M germinated pollen stage;flowering stage;mature plant embryo stage;petal differentiation and expansion stage;plant em…
404	AT3G49130	1.18352	0.0275311	SWAP (Suppressor-of-White-APricot)/surp RNA-binding domain-containing protein [Source:UniProtKB/TrEMBL;Acc:Q9SMU9]	mRNA cis splicing
405	AT3G50220	1.19597	0.00840033	Protein IRREGULAR XYLEM 15 [Source:UniProtKB/Swiss-Prot;Acc:Q9SNE5]	plant-type secondary cell wall biogenesis;xylan biosynthetic process;plant-type secondary cell wall biogenesis;xylan biosynthetic process;Golgi apparatus;Golgi apparatus;molecular_function;petal differentiation and expansion stage;flower;inflorescence meristem;petal
406	AT3G50580	5.5377	0.00528812	Proline-rich family protein [Source:UniProtKB/TrEMBL;Acc:Q1PEG5]	biological_process;cellular_component;molecular_function;petal differentiation and expansion stage;collective leaf structure;flower;sepal
407	AT3G50970	2.80326	0.0292063	Dehydrin Xero 2 [Source:UniProtKB/Swiss-Prot;Acc:P42758]	S-
408	AT3G51240	1.46512	7.74156e-08	Naringenin,2-oxoglutarate 3-dioxygenase [Source:UniProtKB/Swiss-Prot;Acc:Q9S818]	flavonoid biosynthetic process;response to UV-B;flavonoid biosynthetic process;cytoplasm;flavanone 3-dioxygenase activity;LP.02 two leaves visible stage;LP.04 four leaves visible stage;LP.06 six leaves visible stage;LP.08 eight leaves visible stage;LP.10 ten leaves visible stage;LP.12 twelve leaves visible stage;flowering stage;mature plant embryo stage;petal differentiation and expansion stage;p…
409	AT3G51750	1.32914	1.12602e-08	Uncharacterized protein At3g51750 [Source:UniProtKB/TrEMBL;Acc:Q9SCT3]	#N/A
410	AT3G51895	1.35139	2.32251e-05	Sulfate transporter 31 [Source:UniProtKB/TrEMBL;Acc:A0A1I9LNF9]	sulfate transmembrane transport;transmembrane transport;plasma membrane;chloroplast;cytoplasm;sulfate transmembrane transporter activity;transmembrane transporter activity;L mature pollen stage;LP.02 two leaves visible stage;LP.04 four leaves visible stage;LP.06 six leaves visible stage;LP.08 eight leaves visible stage;LP.10 ten leaves visible stage;LP.12 twelve leaves visible stage;M germinated …
411	AT3G52160	7.12797	7.35486e-05	3-ketoacyl-CoA synthase [Source:UniProtKB/TrEMBL;Acc:A0A178VHW8]	#N/A
412	AT3G53040	3.20435	8.32193e-05	Late embryogenesis abundant protein At3g53040 [Source:UniProtKB/Swiss-Prot;Acc:Q9LF88]	floral organ abscission;cytosol;molecular_function;whole plant fruit ripening stage;flower;flower bud;seed
413	AT3G53600	5.21434	0.000316522	At3g53600 [Source:UniProtKB/TrEMBL;Acc:Q9LFG0]	and drought stress. Over expression confers some drought tolerance whereas mutants display some drought sensitivity.
414	AT3G53960	1.03476	0.00176388	Protein NRT1/ PTR FAMILY 5.7 [Source:UniProtKB/Swiss-Prot;Acc:Q9M331]	transmembrane transport;membrane;cytoplasm;transmembrane transporter activity;LP.02 two leaves visible stage;LP.04 four leaves visible stage;LP.06 six leaves visible stage;LP.08 eight leaves visible stage;LP.10 ten leaves visible stage;LP.12 twelve leaves visible stage;flowering stage;mature plant embryo stage;petal differentiation and expansion stage;plant embryo bilateral stage;plant embryo cot…
415	AT3G53980	1.02665	0.00114933	At3g53980 [Source:UniProtKB/TrEMBL;Acc:Q9M329]	systemic acquired resistance;extracellular region;secretory vesicle;fatty acid binding;LP.04 four leaves visible stage;flowering stage;mature plant embryo stage;petal differentiation and expansion stage;plant embryo bilateral stage;plant embryo cotyledonary stage;plant embryo globular stage;collective leaf structure;flower;flower pedicel;guard cell;hypocotyl;inflorescence meristem;plant embryo;po…
416	AT3G54950	1.02863	0.00419032	Patatin-like protein 7 [Source:UniProtKB/Swiss-Prot;Acc:Q9SV43]	galactolipid metabolic process;phospholipid metabolic process;response to other organism;plasma membrane;fatty acyl-CoA hydrolase activity;phospholipase activity;flowering stage;mature plant embryo stage;petal differentiation and expansion stage;plant embryo bilateral stage;plant embryo cotyledonary stage;collective leaf structure;flower;guard cell;hypocotyl;inflorescence meristem;petal;plant emb…
417	AT3G55580	1.11471	0.0132619	Regulator of chromosome condensation (RCC1) family protein [Source:UniProtKB/TrEMBL;Acc:Q9M2S1]	cellular response to freezing;cold acclimation;regulation of lignin biosynthetic process;cytoplasm;nucleus;histone binding;protein binding;petal differentiation and expansion stage;carpel;collective leaf structure;flower;guard cell;plant sperm cell;sepal
418	AT3G55840	1.63976	0.000381897	Nematode resistance protein-like HSPRO1 [Source:UniProtKB/Swiss-Prot;Acc:Q9LY61]	L-tryptophan catabolic process to kynurenine;mitochondrion;heme binding;metal ion binding;protein binding;LP.06 six leaves visible stage;LP.08 eight leaves visible stage;LP.10 ten leaves visible stage;LP.12 twelve leaves visible stage;flowering stage;petal differentiation and expansion stage;collective leaf structure;cotyledon;flower;guard cell;hypocotyl;leaf apex;petal;plant sperm cell;root;shoo…
419	AT3G55880	1.69522	0.000558493	Alpha/beta hydrolase related protein [Source:UniProtKB/TrEMBL;Acc:Q8L7D8]	cellular response to sulfate starvation;cellular response to sulfate starvation;mitochondrion;plasma membrane;protein binding;flower;fruit;guard cell;root system;shoot apex;root elongation zone;root tip
420	AT3G56260	2.43473	0.0178631	At3g56260 [Source:UniProtKB/TrEMBL;Acc:Q6NLT4]	#N/A
421	AT3G56880	1.60645	9.4794e-06	VQ motif-containing protein [Source:UniProtKB/TrEMBL;Acc:Q9LES0]	cellular response to hypoxia;response to osmotic stress;nucleus;nucleus;calmodulin binding;LP.02 two leaves visible stage;LP.04 four leaves visible stage;LP.06 six leaves visible stage;LP.08 eight leaves visible stage;LP.10 ten leaves visible stage;LP.12 twelve leaves visible stage;flowering stage;mature plant embryo stage;petal differentiation and expansion stage;plant embryo bilateral stage;pla…
422	AT3G57010	1.51457	6.7058e-07	Protein STRICTOSIDINE SYNTHASE-LIKE 8 [Source:UniProtKB/Swiss-Prot;Acc:Q9M1J7]	biosynthetic process;chloroplast;endoplasmic reticulum;hydrolase activity;strictosidine synthase activity;flowering stage;petal differentiation and expansion stage;carpel;collective leaf structure;flower;guard cell;hypocotyl;plant callus;pollen;root;shoot apex;stamen
423	AT3G57020	1.06105	0.000198664	Protein STRICTOSIDINE SYNTHASE-LIKE 9 [Source:UniProtKB/Swiss-Prot;Acc:Q9M1J6]	biosynthetic process;chloroplast;cytosol;endoplasmic reticulum;plant-type vacuole;hydrolase activity;strictosidine synthase activity;LP.02 two leaves visible stage;LP.04 four leaves visible stage;LP.06 six leaves visible stage;LP.08 eight leaves visible stage;LP.10 ten leaves visible stage;LP.12 twelve leaves visible stage;flowering stage;petal differentiation and expansion stage;plant embryo bil…
424	AT3G57370	5.73229	0.0107583	Cyclin family protein [Source:UniProtKB/TrEMBL;Acc:Q1PEE4]	microgametogenesis;pollen development;DNA-templated transcription initiation;nucleus;nucleus;transcription preinitiation complex;RNA polymerase II general transcription initiation factor activity;TBP-class protein binding;D pollen mother cell meiosis stage;E tetrad stage;F microspore release stage;M germinated pollen stage;petal differentiation and expansion stage;anther;flower;plant sperm cell;p…
425	AT3G57540	1.77079	1.90903e-05	Remorin 4.1 [Source:UniProtKB/Swiss-Prot;Acc:Q93YN8]	response to abscisic acid;response to mannitol;response to salt stress;response to water deprivation;nucleus;plasma membrane;kinase binding;protein binding;LP.04 four leaves visible stage;LP.06 six leaves visible stage;LP.08 eight leaves visible stage;LP.10 ten leaves visible stage;flowering stage;petal differentiation and expansion stage;vascular leaf senescent stage;carpel;cauline leaf;collecti…
426	AT3G58450	4.44792	0.0170652	Adenine nucleotide alpha hydrolases-like superfamily protein [Source:UniProtKB/TrEMBL;Acc:Q84JS5]	GRUSP;Germination-Related Universal Stress Protein;UNIVERSAL STRESS PROTEIN;USP
427	AT3G58770	1.39704	0.0136516	Uncharacterized protein T20N10_120 [Source:UniProtKB/TrEMBL;Acc:Q9LXS4]	#N/A
428	AT3G58780	2.77953	0.00118451	K-box region and MADS-box transcription factor family protein [Source:UniProtKB/TrEMBL;Acc:A0A1I9LM26]	carpel development;plant ovule development;regulation of transcription by RNA polymerase II;nucleus;DNA binding;DNA-binding transcription factor activity;DNA-binding transcription factor activity
429	AT3G59880	1.22464	0.0073152	Expressed protein [Source:UniProtKB/TrEMBL;Acc:Q5BPM7]	#N/A
430	AT3G61890	1.70685	1.18611e-05	HB-12 [Source:UniProtKB/TrEMBL;Acc:A0A178VND2]	positive regulation of DNA-templated transcription;response to abscisic acid;response to osmotic stress;response to salt stress;response to virus;response to water deprivation;positive regulation of DNA-templated transcription;nucleus;nucleus;DNA-binding transcription factor activity;protein binding;sequence-specific DNA binding;transcription cis-regulatory region binding;LP.02 two leaves visible…
431	AT3G62260	1.09683	0.00262338	Probable protein phosphatase 2C 49 [Source:UniProtKB/Swiss-Prot;Acc:Q3EAF9]	response to salt stress;signal transduction;chloroplast;cytosol;mitochondrion;nucleus;protein serine/threonine phosphatase activity;LP.02 two leaves visible stage;LP.04 four leaves visible stage;LP.06 six leaves visible stage;LP.08 eight leaves visible stage;LP.10 ten leaves visible stage;LP.12 twelve leaves visible stage;flowering stage;petal differentiation and expansion stage;plant embryo bila…
432	AT3G62590	2.12133	5.31476e-06	Phospholipase A1 PLIP3, chloroplastic [Source:UniProtKB/Swiss-Prot;Acc:Q940L4]	defense response to insect;positive regulation of defense response;response to abiotic stimulus;chloroplast;galactolipase activity;phospholipase A1 activity;L mature pollen stage;LP.04 four leaves visible stage;LP.06 six leaves visible stage;LP.10 ten leaves visible stage;M germinated pollen stage;flowering stage;mature plant embryo stage;petal differentiation and expansion stage;plant embryo bil…
433	AT3G62610	3.7451	0.0121804	Transcription factor MYB11 [Source:UniProtKB/Swiss-Prot;Acc:Q9LZK4]	flavonol biosynthetic process;negative regulation of cell population proliferation;negative regulation of developmental growth;positive regulation of flavonol biosynthetic process;regulation of DNA-templated transcription;response to UV-B;response to light stimulus;nucleus;nucleus;DNA-binding transcription factor activity;cis-regulatory region sequence-specific DNA binding;promoter-specific chrom…
434	AT3G62740	1.09421	0.0385093	Beta-glucosidase 7 [Source:UniProtKB/Swiss-Prot;Acc:Q9LZJ1]	carbohydrate metabolic process;plasma membrane;beta-glucosidase activity;petal differentiation and expansion stage;plant embryo bilateral stage;plant embryo cotyledonary stage;flower;guard cell;hypocotyl;inflorescence meristem;plant embryo;root;seed;shoot apex
435	AT3G63052	5.16859	0.00884962	unknown protein; Ha. [Source:TAIR;Acc:AT3G63052]	biological_process;mitochondrion;molecular_function
436	AT3G63060	3.46062	0.00012608	EID1-like F-box protein 3 [Source:UniProtKB/Swiss-Prot;Acc:Q93ZT5]	abscisic acid-activated signaling pathway;regulation of seed germination;response to abscisic acid;response to osmotic stress;response to salt stress;response to water deprivation;vegetative to reproductive phase transition of meristem;abscisic acid-activated signaling pathway;nucleus;nucleus;molecular_function;flowering stage;guard cell;stamen
437	AT3G63093	4.06639	0.0104882	-	biological_process;cellular_component;molecular_function
438	AT4G00360	1.09059	0.0136858	Cytochrome P450 86A2 [Source:UniProtKB/Swiss-Prot;Acc:O23066]	ABERRANT INDUCTION OF TYPE THREE 1;ATT1;CYP86A2;cytochrome P450
439	AT4G00870	1.5722	0.00137846	Transcription factor bHLH14 [Source:UniProtKB/Swiss-Prot;Acc:O23090]	BHLH014;BHLH14
440	AT4G01026	1.19101	0.00431962	RCAR2 [Source:UniProtKB/TrEMBL;Acc:A0A178UTD1]	abscisic acid-activated signaling pathway;cytoplasm;nucleus;cytoplasm;nucleus;abscisic acid binding;protein binding;protein homodimerization activity;protein phosphatase inhibitor activity;signaling receptor activity;LP.02 two leaves visible stage;LP.04 four leaves visible stage;LP.06 six leaves visible stage;LP.08 eight leaves visible stage;LP.10 ten leaves visible stage;LP.12 twelve leaves visi…
441	AT4G01110	1.07207	0.00603401	Late embryogenesis abundant hydroxyproline-rich glycoprotein family protein [Source:UniProtKB/TrEMBL;Acc:Q5XV90]	#N/A
442	AT4G01360	1.85197	0.011229	BPS1-like protein [Source:UniProtKB/TrEMBL;Acc:F4JI15]	cellular response to hypoxia;embryo development ending in seed dormancy;chloroplast;molecular_function;guard cell
443	AT4G01985	3.54465	0.000175362	unknown protein; FUNCTIONS IN: molecular_function unknown; INVOLVED IN: biological_process unknown; LOCATED IN: endomembrane system; Ha. [Source:TAIR;Acc:AT4G01985]	#N/A
444	AT4G02280	1.42615	1.12602e-08	Sucrose synthase (Fragment) [Source:UniProtKB/TrEMBL;Acc:W8Q6L8]	ATSUS3;SUS3;sucrose synthase 3
445	AT4G02290	1.20007	0.000392802	Endoglucanase 17 [Source:UniProtKB/Swiss-Prot;Acc:O81416]	#N/A
446	AT4G03540	1.69095	0.00215485	CASP-like protein [Source:UniProtKB/TrEMBL;Acc:A0A178V2N5]	#N/A
447	AT4G03585	1.04163	0.0203589	-	#N/A
448	AT4G03820	1.07518	0.000165234	Protein of unknown function (DUF3537) [Source:TAIR;Acc:AT4G03820]	#N/A
449	AT4G04221	1.15668	4.06227e-06	other RNA [Source:TAIR;Acc:AT4G04221]	biological_process;cellular_component;molecular_function;guard cell
450	AT4G04223	3.38557	1.72232e-24	other RNA [Source:TAIR;Acc:AT4G04223]	biological_process;cellular_component;molecular_function;guard cell
451	AT4G05020	1.41512	9.13523e-06	NAD(P)H dehydrogenase B2 [Source:UniProtKB/TrEMBL;Acc:F4JGL5]	alternative respiration;mitochondrion;extrinsic component of mitochondrial inner membrane;mitochondrial intermembrane space;mitochondrion;NADH dehydrogenase activity;alternative oxidase activity;oxidoreductase activity;L mature pollen stage;LP.02 two leaves visible stage;LP.04 four leaves visible stage;LP.06 six leaves visible stage;LP.08 eight leaves visible stage;LP.10 ten leaves visible stage;…
452	AT4G05100	2.81574	0.000565646	Transcription factor MYB74 [Source:UniProtKB/Swiss-Prot;Acc:Q9M0Y5]	response to abscisic acid;response to abscisic acid;nucleus;DNA-binding transcription factor activity;transcription cis-regulatory region binding;flowering stage;collective leaf structure;guard cell;root;sepal;stamen;stem
453	AT4G08150	1.23323	0.00319814	Homeobox protein knotted-1-like 1 [Source:UniProtKB/Swiss-Prot;Acc:P46639]	BP;BP1;BREVIPEDICELLUS;BREVIPEDICELLUS 1;KNAT1;KNOTTED-LIKE FROM ARABIDOPSIS THALIANA
454	AT4G08160	1.078	0.00782321	Endo-1,4-beta-xylanase 3 [Source:UniProtKB/Swiss-Prot;Acc:F4JG10]	xylan catabolic process;extracellular region;endo-1
455	AT4G08570	1.4285	4.39043e-06	Heavy metal-associated isoprenylated plant protein 24 [Source:UniProtKB/Swiss-Prot;Acc:O81464]	#N/A
456	AT4G08910	1.09076	0.048703	At4g08910 [Source:UniProtKB/TrEMBL;Acc:A2RVU4]	#N/A
457	AT4G09600	5.21785	5.98428e-07	Gibberellin-regulated protein 3 [Source:UniProtKB/Swiss-Prot;Acc:P46687]	response to gibberellin;extracellular region;molecular_function;LP.04 four leaves visible stage;fruit;seed;vascular leaf
458	AT4G09820	1.9038	0.00389498	Transcription factor TT8 [Source:UniProtKB/Swiss-Prot;Acc:Q9FT81]	TT8 and TTG1 is necessary for correct expression of BAN in seed endothelium. Also important for important for marginal trichome development. It binds the promoter of both AT3G26790 and AT1G28300.TT8 interacts with JAZ proteins to regulate anthocyanin accumulation. TT8 acts maternally to affect seed FA biosynthesis and inhibits seed FA accumulation by down-regulating a group of genes either critic…
459	AT4G10510	1.00058	0.0338263	Subtilisin-like protease SBT3.7 [Source:UniProtKB/Swiss-Prot;Acc:Q9SZY2]	biological_process;extracellular space;extracellular region;serine-type endopeptidase activity;pollen;root
460	AT4G10850	4.83519	0.0235981	Bidirectional sugar transporter SWEET7 [Source:UniProtKB/Swiss-Prot;Acc:Q8LBF7]	carbohydrate transport;membrane;extracellular region;plasma membrane;protein binding;sugar transmembrane transporter activity;flowering stage;petal differentiation and expansion stage;plant embryo cotyledonary stage;plant embryo globular stage;carpel;collective leaf structure;flower;petal;plant embryo;plant sperm cell;pollen;seed;sepal
461	AT4G10955	1.17984	0.0025554	GDSL esterase/lipase At4g10955 [Source:UniProtKB/Swiss-Prot;Acc:Q680C0]	biological_process;nucleus;molecular_function
462	AT4G10960	2.61397	0.00101644	UDP-glucose 4-epimerase 5 [Source:UniProtKB/Swiss-Prot;Acc:Q9SN58]	monosaccharide metabolic process;cytosol;extracellular region;UDP-glucose 4-epimerase activity;protein dimerization activity;L mature pollen stage;M germinated pollen stage;guard cell;pollen;pollen tube cell;root;vascular leaf
463	AT4G11350	1.34056	1.65398e-05	At4g11350 [Source:UniProtKB/TrEMBL;Acc:B6IDH2]	#N/A
464	AT4G11880	1.19208	0.0189277	Agamous-like MADS-box protein AGL14 [Source:UniProtKB/Swiss-Prot;Acc:Q38838]	AGL14;XAANTAL2;XAL2;agamous-like 14
465	AT4G12000	1.41982	5.99189e-05	SNARE associated Golgi protein family [Source:UniProtKB/TrEMBL;Acc:Q9SZ65]	response to oxidative stress;plasma membrane;molecular_function;LP.02 two leaves visible stage;LP.04 four leaves visible stage;LP.06 six leaves visible stage;LP.08 eight leaves visible stage;LP.10 ten leaves visible stage;LP.12 twelve leaves visible stage;flowering stage;mature plant embryo stage;petal differentiation and expansion stage;plant embryo bilateral stage;plant embryo cotyledonary stag…
466	AT4G12410	2.91375	0.00144617	SAUR-like auxin-responsive protein family [Source:UniProtKB/TrEMBL;Acc:Q9STH0]	response to auxin;mitochondrion;molecular_function;flowering stage;petal differentiation and expansion stage;plant embryo globular stage;carpel;collective leaf structure;flower;flower pedicel;petal;plant embryo;pollen;sepal;stamen
467	AT4G12430	1.62715	3.9269e-05	Probable trehalose-phosphate phosphatase F [Source:UniProtKB/Swiss-Prot;Acc:Q9SU39]	trehalose biosynthetic process;cytoplasm;trehalose-phosphatase activity;L mature pollen stage;M germinated pollen stage;guard cell;plant sperm cell;pollen;pollen tube cell
468	AT4G12580	1.55526	0.00725951	At4g12580 [Source:UniProtKB/TrEMBL;Acc:Q9SU28]	#N/A
469	AT4G14690	2.42206	7.67086e-06	Early light-induced protein 2, chloroplastic [Source:UniProtKB/Swiss-Prot;Acc:Q94K66]	EARLY LIGHT-INDUCIBLE PROTEIN 2;ELIP2
470	AT4G14730	4.35263	0.0293995	Protein LIFEGUARD 1 [Source:UniProtKB/Swiss-Prot;Acc:F4JIE8]	cellular response to unfolded protein;endoplasmic reticulum unfolded protein response;endoplasmic reticulum;plasma membrane;membrane;mitochondrion;calcium channel activity;glutamate binding;protein binding;gynoecium;stamen;vascular leaf primordium
471	AT4G14746	1.03081	0.00947022	CONTAINS InterPro DOMAIN/s: EGF-like (InterPro:IPR006210); Ha. [Source:TAIR;Acc:AT4G14746]	#N/A
472	AT4G15120	1.24097	0.00302039	VQ motif-containing protein [Source:UniProtKB/TrEMBL;Acc:O23366]	#N/A
473	AT4G15248	2.06401	2.09447e-06	B-box domain protein 30 [Source:UniProtKB/Swiss-Prot;Acc:Q1G3I2]	circadian rhythm;regulation of flower development;nucleus;protein binding;protein-macromolecule adaptor activity;zinc ion binding;guard cell
474	AT4G15480	2.60906	1.82452e-09	UDP-glycosyltransferase 84A1 [Source:UniProtKB/Swiss-Prot;Acc:Q5XF20]	response to UV-B;cytoplasm;UDP-glucosyltransferase activity;glycosyltransferase activity;quercetin 3-O-glucosyltransferase activity;quercetin 7-O-glucosyltransferase activity;sinapate 1-glucosyltransferase activity;flowering stage;mature plant embryo stage;petal differentiation and expansion stage;plant embryo bilateral stage;plant embryo cotyledonary stage;plant embryo globular stage;carpel;coll…
475	AT4G16146	1.18214	0.0036683	cAMP-regulated phosphoprotein 19-related protein [Source:UniProtKB/TrEMBL;Acc:F4JLP3]	#N/A
476	AT4G16270	2.77093	1.46705e-10	Peroxidase 40 [Source:UniProtKB/Swiss-Prot;Acc:O23474]	PEROXIDASE40;PRX40
477	AT4G16545	5.66003	1.46705e-10	-	#N/A
478	AT4G17280	1.16726	0.00132599	Cytochrome b561 and DOMON domain-containing protein At4g17280 [Source:UniProtKB/Swiss-Prot;Acc:Q8VYH6]	#N/A
479	AT4G17340	1.07923	0.00324489	TIP2 [Source:UniProtKB/TrEMBL;Acc:A0A178UVY8]	water transport;plant-type vacuole membrane;central vacuole;plant-type vacuole;plant-type vacuole membrane;water channel activity;LP.02 two leaves visible stage;LP.04 four leaves visible stage;LP.06 six leaves visible stage;LP.08 eight leaves visible stage;LP.10 ten leaves visible stage;LP.12 twelve leaves visible stage;flowering stage;petal differentiation and expansion stage;seedling developmen…
480	AT4G17550	1.32835	4.55322e-05	Putative glycerol-3-phosphate transporter 4 [Source:UniProtKB/Swiss-Prot;Acc:O23596]	AT4G17550(G3Pp4) and AT2G13100(G3Pp5).
481	AT4G17670	1.06129	0.00161822	FCS-Like Zinc finger 2 [Source:UniProtKB/Swiss-Prot;Acc:Q8VZM9]	response to glucose;response to mannose;response to starvation;response to sucrose;nucleus;kinase binding;LP.02 two leaves visible stage;LP.04 four leaves visible stage;LP.06 six leaves visible stage;LP.08 eight leaves visible stage;LP.10 ten leaves visible stage;LP.12 twelve leaves visible stage;flowering stage;mature plant embryo stage;petal differentiation and expansion stage;plant embryo bila…
482	AT4G18280	1.32921	0.00949668	Glycine-rich cell wall protein-like protein [Source:UniProtKB/TrEMBL;Acc:F4JQT4]	GLYCINE RICH CELL WALL PROTEIN LIKE 1;GRPL1
483	AT4G18422	5.31073	0.0101407	unknown protein; FUNCTIONS IN: molecular_function unknown; INVOLVED IN: biological_process unknown; LOCATED IN: cellular_component unknown; Ha. [Source:TAIR;Acc:AT4G18422]	#N/A
484	AT4G18630	1.01676	0.0229427	Uncharacterized protein At4g18630/F28A21_40 [Source:UniProtKB/TrEMBL;Acc:Q8GYP4]	#N/A
485	AT4G18650	2.69314	0.02915	Protein DOG1-like 4 [Source:UniProtKB/Swiss-Prot;Acc:Q84JC2]	DNA-templated transcription;nucleus;protein binding;sequence-specific DNA binding
486	AT4G18780	1.0326	0.0281862	Cellulose synthase (Fragment) [Source:UniProtKB/TrEMBL;Acc:A0A068FHR7]	independent of salicylic acid
487	AT4G18960	2.85383	0.00116754	K-box region and MADS-box transcription factor family protein [Source:TAIR;Acc:AT4G18960]	carpel development;leaf development;maintenance of floral organ identity;stamen development;regulation of transcription by RNA polymerase II;nucleus;DNA binding;DNA-binding transcription factor activity;DNA-binding transcription factor activity
488	AT4G18980	2.21023	0.014164	AtS40-3 [Source:UniProtKB/TrEMBL;Acc:A0A178UY13]	leaf senescence;regulation of gene expression;response to abscisic acid;response to bacterium;response to salicylic acid;defense response to nematode;leaf senescence;regulation of gene expression;regulation of nematode larval development;response to absence of light;nucleus;molecular_function;flowering stage;carpel;guard cell;pollen;sepal;stamen;stem
489	AT4G19050	1.06279	0.0377606	NB-ARC domain containing disease resistance protein [Source:UniProtKB/TrEMBL;Acc:A0A221J431]	#N/A
490	AT4G19230	2.05743	4.91289e-06	Cytochrome P450, family 707, subfamily A, polypeptide 1 [Source:UniProtKB/TrEMBL;Acc:A8MRX5]	family 707
491	AT4G19975	1.19272	0.0393777	Glycosyltransferase [Source:UniProtKB/TrEMBL;Acc:A0A1P8B5X7]	#N/A
492	AT4G20050	2.00761	0.00326286	Pectin lyase-like superfamily protein [Source:TAIR;Acc:AT4G20050]	microsporogenesis;pollen exine formation;extracellular region;polygalacturonase activity;E tetrad stage;LP.02 two leaves visible stage;LP.04 four leaves visible stage;flowering stage;petal differentiation and expansion stage;plant embryo cotyledonary stage;plant embryo globular stage;anther;collective leaf structure;flower;guard cell;hypocotyl;inflorescence meristem;microspore;petal;petiole;plant…
493	AT4G20320	1.18559	6.89131e-06	CTP synthase [Source:UniProtKB/TrEMBL;Acc:Q0WRY1]	CTP biosynthetic process;pyrimidine nucleobase biosynthetic process;cytoophidium;cytosol;nucleus;CTP synthase activity;identical protein binding;LP.04 four leaves visible stage;flowering stage;mature plant embryo stage;petal differentiation and expansion stage;plant embryo bilateral stage;plant embryo cotyledonary stage;plant embryo globular stage;vascular leaf senescent stage;carpel;cauline leaf…
494	AT4G21060	1.41145	2.84666e-05	Galactosyltransferase family protein [Source:UniProtKB/TrEMBL;Acc:F4JIK9]	arabinogalactan protein metabolic process;protein O-linked glycosylation;root hair cell development;arabinogalactan protein metabolic process;pollen wall assembly;protein O-linked glycosylation via hydroxyproline;protein glycosylation;root hair cell development;Golgi membrane;Golgi apparatus;endomembrane system;endoplasmic reticulum;UDP-galactosyltransferase activity;glycosyltransferase activity;…
495	AT4G21440	2.77504	9.84192e-10	Transcription factor MYB102 [Source:UniProtKB/Swiss-Prot;Acc:Q9LDR8]	regulation of DNA-templated transcription;response to osmotic stress;response to wounding;response to abscisic acid;nucleus;DNA-binding transcription factor activity;flowering stage;flower;guard cell;leaf lamina base;plant sperm cell;stamen;stem
496	AT4G21590	1.69797	0.00451886	Endonuclease 3 [Source:UniProtKB/Swiss-Prot;Acc:Q8LDW6]	ap1-1 background. Expressed in the floral meristem and during stamen development.
497	AT4G21650	1.29369	0.000531214	Subtilisin-like protease SBT3.13 [Source:UniProtKB/Swiss-Prot;Acc:Q8GUK4]	biological_process;extracellular space;cytosol;extracellular region;serine-type endopeptidase activity;LP.02 two leaves visible stage;LP.04 four leaves visible stage;LP.06 six leaves visible stage;LP.08 eight leaves visible stage;LP.10 ten leaves visible stage;LP.12 twelve leaves visible stage;flowering stage;mature plant embryo stage;petal differentiation and expansion stage;plant embryo bilater…
498	AT4G22080	2.83975	0.00262338	Probable pectate lyase 16 [Source:UniProtKB/Swiss-Prot;Acc:O65456]	#N/A
499	AT4G22270	1.07338	0.000284805	Transmembrane protein, putative (DUF3537) [Source:UniProtKB/TrEMBL;Acc:Q94AL2]	organ growth;regulation of cell division;chloroplast;mitochondrion;plasma membrane;molecular_function;L mature pollen stage;LP.02 two leaves visible stage;LP.04 four leaves visible stage;LP.06 six leaves visible stage;LP.08 eight leaves visible stage;LP.10 ten leaves visible stage;LP.12 twelve leaves visible stage;M germinated pollen stage;flowering stage;mature plant embryo stage;petal different…
500	AT4G22590	1.17032	1.49983e-05	Trehalose 6-phosphate phosphatase [Source:UniProtKB/TrEMBL;Acc:A0A178UWC3]	trehalose biosynthetic process;cytoplasm;trehalose-phosphatase activity;L mature pollen stage;M germinated pollen stage;guard cell;plant sperm cell;pollen;pollen tube cell
501	AT4G22620	2.28236	0.0341768	Auxin-responsive family protein [Source:UniProtKB/TrEMBL;Acc:O49643]	response to auxin;mitochondrion;molecular_function;cotyledon;guard cell;pollen;pollen tube cell
502	AT4G22960	2.17138	0.00498888	Protein of unknown function (DUF544) [Source:TAIR;Acc:AT4G22960]	#N/A
503	AT4G23050	1.06396	0.0181399	PAS domain-containing protein tyrosine kinase family protein [Source:UniProtKB/TrEMBL;Acc:O82754]	seed dormancy process;signal transduction;cytoplasm;nucleus;protein binding;protein kinase activity;protein serine/threonine/tyrosine kinase activity;LP.02 two leaves visible stage;LP.04 four leaves visible stage;LP.06 six leaves visible stage;LP.08 eight leaves visible stage;LP.10 ten leaves visible stage;flowering stage;petal differentiation and expansion stage;plant embryo bilateral stage;plan…
504	AT4G23220	1.39061	0.00933204	Cysteine-rich receptor-like protein kinase 14 [Source:UniProtKB/Swiss-Prot;Acc:Q8H199]	defense response to bacterium;plant-type hypersensitive response;signal transduction;plasma membrane;cytosol;extracellular region;kinase activity;protein serine/threonine kinase activity;LP.02 two leaves visible stage;LP.04 four leaves visible stage;LP.06 six leaves visible stage;LP.08 eight leaves visible stage;LP.10 ten leaves visible stage;LP.12 twelve leaves visible stage;flowering stage;peta…
505	AT4G23450	1.35423	0.00262338	RING/U-box superfamily protein [Source:UniProtKB/TrEMBL;Acc:F4JNK0]	positive regulation of abscisic acid-activated signaling pathway;positive regulation of hydrogen peroxide biosynthetic process;response to abscisic acid;response to water deprivation;positive regulation of abscisic acid-activated signaling pathway;positive regulation of hydrogen peroxide biosynthetic process;cytosol;cytoplasm;cytosol;nucleus;protein binding;ubiquitin-protein transferase activity;…
506	AT4G23496	1.20465	0.0230627	Protein SPIRAL1-like 5 [Source:UniProtKB/Swiss-Prot;Acc:Q8LGD1]	cortical microtubule organization;cortical microtubule
507	AT4G24130	1.2267	0.000366344	T19F6.7 protein [Source:UniProtKB/TrEMBL;Acc:O22978]	response to abscisic acid;cytoplasm;nucleus;molecular_function;LP.04 four leaves visible stage;LP.06 six leaves visible stage;LP.08 eight leaves visible stage;LP.10 ten leaves visible stage;flowering stage;mature plant embryo stage;petal differentiation and expansion stage;plant embryo bilateral stage;plant embryo cotyledonary stage;plant embryo globular stage;seed development stage;vascular leaf…
508	AT4G24150	1.18002	0.0424365	Growth-regulating factor 8 [Source:UniProtKB/Swiss-Prot;Acc:Q9SU44]	leaf development;DNA-templated transcription;regulation of DNA-templated transcription;chloroplast envelope;nucleus;ATP binding;flowering stage;mature plant embryo stage;petal differentiation and expansion stage;plant embryo bilateral stage;plant embryo cotyledonary stage;plant embryo globular stage;apical meristem;collective leaf structure;flower;flower pedicel;plant embryo;plant ovule;seed;sepa…
509	AT4G24415	1.21801	0.0203589	MIR824a; miRNA [Source:TAIR;Acc:AT4G24415]	long-day photoperiodism
510	AT4G24570	1.09077	0.0465333	DIC2 [Source:UniProtKB/TrEMBL;Acc:A0A178URN9]	DIC2;DICARBOXYLATE CARRIER 2;PLANT UNCOUPLING MITOCHONDRIAL PROTEIN 4;UCP4
511	AT4G24960	2.4019	2.54297e-11	HVA22D [Source:UniProtKB/TrEMBL;Acc:A0A384LBZ3]	flower development;hyperosmotic salinity response;negative regulation of autophagy;pollen development;response to abscisic acid;response to cold;response to water deprivation;mitochondrion;molecular_function;L mature pollen stage;LP.02 two leaves visible stage;LP.04 four leaves visible stage;LP.06 six leaves visible stage;LP.08 eight leaves visible stage;LP.10 ten leaves visible stage;LP.12 twelv…
512	AT4G25434	1.29319	4.88898e-06	nudix hydrolase homolog 10 [Source:TAIR;Acc:AT4G25434]	biological_process;chloroplast;cytoplasm;cytosol;nucleus;ADP-ribose diphosphatase activity;NAD binding;NADH pyrophosphatase activity;petal differentiation and expansion stage;flower;guard cell;hypocotyl;inflorescence meristem;root;stem;vascular leaf
513	AT4G25480	1.69599	0.000825155	Dehydration-responsive element-binding protein 1A [Source:UniProtKB/Swiss-Prot;Acc:Q9M0L0]	and CBF3. This gene is involved in response to low temperature and abscisic acid.
514	AT4G25490	2.14429	0.00742539	DRE/CRT-binding factor 1 [Source:UniProtKB/TrEMBL;Acc:B6DTR3]	and CBF3. This gene is involved in response to low temperature and abscisic acid.
515	AT4G25580	2.34722	9.53315e-07	At4g25580/M7J2_50 [Source:UniProtKB/TrEMBL;Acc:Q8RY15]	response to stress;cytoplasm;plasmodesma;molecular_function
516	AT4G25670	1.02671	0.000348901	AT4g25670/L73G19_50 [Source:UniProtKB/TrEMBL;Acc:Q94BX3]	#N/A
517	AT4G25850	2.2483	1.93389e-08	OSBP(Oxysterol binding protein)-related protein 4B [Source:UniProtKB/TrEMBL;Acc:F4JTE8]	#N/A
518	AT4G26080	1.56243	0.000101052	Protein phosphatase 2C 56 [Source:UniProtKB/Swiss-Prot;Acc:P49597]	negative regulation of abscisic acid-activated signaling pathway;protein dephosphorylation;regulation of abscisic acid-activated signaling pathway;regulation of stomatal movement;response to abscisic acid;response to cold;response to heat;negative regulation of abscisic acid-activated signaling pathway;protein dephosphorylation;regulation of intracellular signal transduction;response to abscisic …
519	AT4G26200	2.14451	0.0488512	1-aminocyclopropane-1-carboxylate synthase 7 [Source:UniProtKB/Swiss-Prot;Acc:Q9STR4]	ethylene biosynthetic process;amino acid metabolic process;cytoplasm;1-aminocyclopropane-1-carboxylate synthase activity;identical protein binding;protein binding;transaminase activity;LP.10 ten leaves visible stage;flowering stage;cauline leaf;cotyledon;filament;fruit;guard cell;petal;root;sepal;shoot system;stamen;stem;stigma;vascular leaf
520	AT4G26830	2.10789	0.00840033	O-Glycosyl hydrolases family 17 protein [Source:TAIR;Acc:AT4G26830]	carbohydrate metabolic process;extracellular region;glucan endo-1
521	AT4G26890	1.60466	0.0325663	Mitogen-activated protein kinase kinase kinase 16 [Source:UniProtKB/TrEMBL;Acc:F4JVS7]	protein autophosphorylation;protein phosphorylation;signal transduction;nucleus;protein binding;protein kinase activity;protein kinase binding;protein serine/threonine kinase activity;flowering stage;carpel;flower;fruit;gynoecium;leaf;plant embryo;root;stamen
522	AT4G27330	5.45486	0.00172454	Protein SPOROCYTELESS [Source:UniProtKB/Swiss-Prot;Acc:O81836]	anther development;sporocyte differentiation;nucleus;DNA-binding transcription factor activity;protein binding;flowering stage;megagametophyte development stage;petal differentiation and expansion stage;plant embryo cotyledonary stage;pollen development stage;anther;collective leaf structure;flower;plant embryo;seed;sepal
523	AT4G27410	2.43544	0.00694624	NAC (No Apical Meristem) domain transcriptional regulator superfamily protein [Source:UniProtKB/TrEMBL;Acc:F4JIU9]	positive regulation of DNA-templated transcription;response to abscisic acid;response to water deprivation;regulation of DNA-templated transcription;regulation of leaf senescence;nucleus;DNA binding;DNA-binding transcription factor activity;promoter-specific chromatin binding;sequence-specific DNA binding;transcription cis-regulatory region binding;LP.02 two leaves visible stage;LP.04 four leaves…
524	AT4G27520	1.22616	5.62789e-05	Early nodulin-like protein 2 [Source:UniProtKB/Swiss-Prot;Acc:Q9T076]	#N/A
525	AT4G27570	2.00051	0.00654028	UDP-glycosyltransferase 79B3 [Source:UniProtKB/Swiss-Prot;Acc:Q9T081]	anthocyanin-containing compound metabolic process;cellular_component;UDP-glucosyltransferase activity;UDP-glycosyltransferase activity;glycosyltransferase activity
526	AT4G27652	1.72826	0.00144617	At4g27652 [Source:UniProtKB/TrEMBL;Acc:Q8L9W9]	#N/A
527	AT4G27654	3.18251	0.000467465	At4g27654 [Source:UniProtKB/TrEMBL;Acc:Q3E9V5]	#N/A
528	AT4G27657	2.82324	0.00116691	At4g27657 [Source:UniProtKB/TrEMBL;Acc:Q8LF18]	cellular response to hypoxia;mitochondrion;molecular_function;LP.02 two leaves visible stage;LP.04 four leaves visible stage;LP.06 six leaves visible stage;LP.08 eight leaves visible stage;LP.10 ten leaves visible stage;LP.12 twelve leaves visible stage;flowering stage;petal differentiation and expansion stage;plant embryo globular stage;carpel;collective leaf structure;cotyledon;flower;flower pe…
529	AT4G27980	3.46246	0.00176113	Domain of unknown function (DUF3444) [Source:TAIR;Acc:AT4G27980]	#N/A
530	AT4G28140	4.83649	0.00215649	Ethylene-responsive transcription factor ERF054 [Source:UniProtKB/Swiss-Prot;Acc:Q9M0J3]	response to heat;regulation of DNA-templated transcription;nucleus;nucleus;DNA-binding transcription factor activity;transcription cis-regulatory region binding;LP.02 two leaves visible stage;LP.06 six leaves visible stage;flowering stage;petal differentiation and expansion stage;collective leaf structure;cotyledon;flower;guard cell;inflorescence meristem;metaxylem;petal;petiole;primary root diff…
531	AT4G28395	5.50147	0.0125254	Bifunctional inhibitor/lipid-transfer protein/seed storage 2S albumin superfamily protein [Source:TAIR;Acc:AT4G28395]	pollen sperm cell differentiation;lipid transport;endoplasmic reticulum lumen;extracellular region;lipid binding;lipid transporter activity;petal differentiation and expansion stage;plant embryo cotyledonary stage;collective leaf structure;flower;pollen sac;seed;sepal
532	AT4G28840	1.18224	0.0107673	Protein SPEAR3 [Source:UniProtKB/Swiss-Prot;Acc:Q6IDB0]	TCP INTERACTOR CONTAINING EAR MOTIF PROTEIN 1;TIE1
533	AT4G29110	1.15807	0.00680549	At4g29110 [Source:UniProtKB/TrEMBL;Acc:Q9SZE0]	#N/A
534	AT4G29980	4.6646	0.017668	At4g29980 [Source:UniProtKB/TrEMBL;Acc:Q9SZV1]	biological_process;extracellular region;molecular_function;petal differentiation and expansion stage;plant embryo cotyledonary stage;collective leaf structure;flower;seed;sepal
535	AT4G30040	5.25678	0.0407837	Aspartyl protease family protein [Source:UniProtKB/TrEMBL;Acc:Q9SZV7]	biological_process;extracellular region;extracellular region;aspartic-type endopeptidase activity;petal differentiation and expansion stage;flower;sepal
536	AT4G30130	1.30773	1.65398e-05	DUF630 family protein (DUF630 and DUF632) [Source:UniProtKB/TrEMBL;Acc:Q9SZW6]	#N/A
537	AT4G30470	1.84169	0.0164174	Cinnamoyl-CoA reductase-like protein [Source:UniProtKB/TrEMBL;Acc:Q9M0B3]	#N/A
538	AT4G30490	1.20764	7.84112e-06	AFG1-like ATPase family protein [Source:UniProtKB/TrEMBL;Acc:Q8L517]	#N/A
539	AT4G30830	1.77645	0.0204703	Putative uncharacterized protein [Source:UniProtKB/TrEMBL;Acc:Q1PE31]	#N/A
540	AT4G31760	2.74248	0.038229	Peroxidase 46 [Source:UniProtKB/Swiss-Prot;Acc:O81772]	response to stress;plant-type cell wall;extracellular region;peroxidase activity;petal differentiation and expansion stage;plant embryo bilateral stage;plant embryo cotyledonary stage;flower;plant embryo;seed;shoot apex
541	AT4G31830	3.39795	0.00564902	At4g31830 [Source:UniProtKB/TrEMBL;Acc:Q9SZ50]	#N/A
542	AT4G32810	2.08107	5.59376e-07	carotenoid cleavage dioxygenase 8 [Source:TAIR;Acc:AT4G32810]	and this is not required for the inhibition of shoot branching.
543	AT4G32920	1.03303	0.000179047	Glycine-rich protein [Source:UniProtKB/TrEMBL;Acc:F4JV81]	#N/A
544	AT4G33040	1.00179	0.0225714	Glutaredoxin-C6 [Source:UniProtKB/Swiss-Prot;Acc:Q8L9S3]	#N/A
545	AT4G33070	2.21951	1.85879e-05	Pyruvate decarboxylase 1 [Source:UniProtKB/Swiss-Prot;Acc:O82647]	cellular response to hypoxia;aromatic amino acid family catabolic process to alcohol via Ehrlich pathway;response to anoxia;response to hypoxia;response to nitrate starvation;cytosol;chloroplast;plasma membrane;pyruvate decarboxylase activity;flowering stage;mature plant embryo stage;petal differentiation and expansion stage;plant embryo cotyledonary stage;plant embryo globular stage;collective l…
546	AT4G33465	3.94369	0.000856832	SCR-like 22 [Source:TAIR;Acc:AT4G33465]	SCR-Like 22;SCRL22
547	AT4G33467	3.62371	0.0023043	Putative uncharacterized protein [Source:UniProtKB/TrEMBL;Acc:Q570U1]	#N/A
548	AT4G33550	1.7166	2.39084e-07	At4g33550 [Source:UniProtKB/TrEMBL;Acc:Q6NLG8]	#N/A
549	AT4G33800	1.09262	0.0289032	At4g33800 [Source:UniProtKB/TrEMBL;Acc:Q8L9K4]	cytokinin metabolic process;cytokinin-activated signaling pathway;cytoplasm;nucleus;molecular_function;LP.06 six leaves visible stage;flowering stage;mature plant embryo stage;petal differentiation and expansion stage;plant embryo bilateral stage;plant embryo cotyledonary stage;plant embryo globular stage;carpel;collective leaf structure;flower;petal;plant embryo;pollen;root;seed;sepal;shoot apex…
550	AT4G33905	4.0127	1.69336e-05	AT4g33900 [Source:UniProtKB/TrEMBL;Acc:Q9FPH4]	#N/A
551	AT4G34000	1.14372	1.96198e-06	ABSCISIC ACID-INSENSITIVE 5-like protein 6 [Source:UniProtKB/Swiss-Prot;Acc:Q9M7Q3]	abscisic acid-activated signaling pathway;positive regulation of DNA-templated transcription;regulation of DNA-templated transcription;response to abscisic acid;response to salt stress;response to water deprivation;positive regulation of DNA-templated transcription;nucleus;DNA binding;DNA-binding transcription factor activity;protein binding;sequence-specific DNA binding;transcription cis-regulat…
552	AT4G34400	1.90024	0.0103285	B3 domain-containing protein At4g34400 [Source:UniProtKB/Swiss-Prot;Acc:Q9SZ05]	#N/A
553	AT4G34410	3.31796	3.54763e-05	Ethylene-responsive transcription factor ERF109 [Source:UniProtKB/Swiss-Prot;Acc:Q9SZ06]	tryptophan metabolism
554	AT4G34650	1.43745	0.000198664	Inactive squalene synthase 2 [Source:UniProtKB/Swiss-Prot;Acc:O65688]	sterol biosynthetic process;farnesyl diphosphate metabolic process;endoplasmic reticulum membrane;endoplasmic reticulum membrane;squalene synthase [NAD(P)H] activity;squalene synthase [NAD(P)H] activity;flowering stage;petal differentiation and expansion stage;carpel;collective leaf structure;cotyledon vascular system;guard cell;hypocotyl;leaf apex;leaf vascular system;shoot system;stamen;stem
555	AT4G35190	2.28731	7.61975e-09	Cytokinin riboside 5'-monophosphate phosphoribohydrolase [Source:UniProtKB/TrEMBL;Acc:A0A178UWQ5]	cytokinin biosynthetic process;cytokinin biosynthetic process;cytosol;nucleus;cytosol;nucleus;cytokinin riboside 5'-monophosphate phosphoribohydrolase activity;flowering stage;mature plant embryo stage;petal differentiation and expansion stage;plant embryo bilateral stage;plant embryo cotyledonary stage;plant embryo globular stage;carpel;cauline leaf;collective leaf structure;flower;flower pedice…
556	AT4G35560	1.85603	3.61436e-07	Transducin/WD40 repeat-like superfamily protein [Source:UniProtKB/TrEMBL;Acc:F4JN30]	pollen sperm cell differentiation;Golgi to plasma membrane transport;exocytosis;cytoplasm;plasma membrane;nucleus;Cul4-RING E3 ubiquitin ligase complex;GTPase activator activity;myosin II binding;syntaxin binding;M germinated pollen stage;flowering stage;mature plant embryo stage;petal differentiation and expansion stage;plant embryo bilateral stage;plant embryo cotyledonary stage;plant embryo gl…
557	AT4G35690	1.84686	0.00705762	Uncharacterized protein AT4g35690 [Source:UniProtKB/TrEMBL;Acc:O81800]	root development;shoot system development;chloroplast;molecular_function;LP.02 two leaves visible stage;LP.08 eight leaves visible stage;flowering stage;mature plant embryo stage;petal differentiation and expansion stage;vascular leaf senescent stage;carpel;collective leaf structure;cotyledon;flower;hypocotyl;petiole;plant sperm cell;root;seed;shoot apex;vascular leaf
558	AT4G36010	1.61697	0.000141599	Pathogenesis-related thaumatin superfamily protein [Source:UniProtKB/TrEMBL;Acc:O65638]	defense response;endoplasmic reticulum;extracellular region;membrane;molecular_function;LP.02 two leaves visible stage;LP.04 four leaves visible stage;LP.06 six leaves visible stage;LP.08 eight leaves visible stage;LP.10 ten leaves visible stage;LP.12 twelve leaves visible stage;flowering stage;mature plant embryo stage;petal differentiation and expansion stage;plant embryo bilateral stage;plant …
559	AT4G36600	4.26665	8.49956e-10	Late embryogenesis abundant (LEA) protein [Source:TAIR;Acc:AT4G36600]	response to water deprivation;endoplasmic reticulum;nucleus;molecular_function;M germinated pollen stage;flowering stage;petal differentiation and expansion stage;collective leaf structure;flower;petal;plant sperm cell;pollen;pollen tube cell
560	AT4G36740	1.69988	9.41831e-05	homeobox protein 40 [Source:TAIR;Acc:AT4G36740]	response to auxin;positive regulation of DNA-templated transcription;nucleus;nucleus;DNA-binding transcription factor activity;sequence-specific DNA binding;transcription cis-regulatory region binding;flower;fruit;plant ovule;root
561	AT4G36950	3.10996	0.000564534	Mitogen-activated protein kinase kinase kinase 21 [Source:UniProtKB/TrEMBL;Acc:Q6K1M3]	regulation of seed germination;signal transduction;chloroplast;protein kinase activity;guard cell
562	AT4G37220	2.41075	0.0155759	Cold-regulated 413 plasma membrane protein 4 [Source:UniProtKB/Swiss-Prot;Acc:O23164]	response to fructose;response to glucose;response to sucrose;mitochondrion;molecular_function;guard cell;plant sperm cell;root;vascular leaf;cell-to-cell mobile RNA
563	AT4G37370	1.0756	0.0329991	Cytochrome P450, family 81, subfamily D, polypeptide 8 [Source:UniProtKB/TrEMBL;Acc:Q9SZT7]	#N/A
564	AT4G37430	1.39912	0.00253491	CYP91A2 [Source:UniProtKB/TrEMBL;Acc:A0A178UXA9]	family 91
565	AT4G37970	1.26728	1.12602e-08	Probable cinnamyl alcohol dehydrogenase 6 [Source:UniProtKB/Swiss-Prot;Acc:O65621]	lignin biosynthetic process;cytoplasm;cinnamyl-alcohol dehydrogenase activity;petal differentiation and expansion stage;flower;guard cell;hypocotyl;inflorescence meristem;leaf apex;plant sperm cell;pollen tube cell;portion of vascular tissue;root;shoot apex
566	AT4G39210	1.06543	8.49104e-05	Glucose-1-phosphate adenylyltransferase [Source:UniProtKB/TrEMBL;Acc:A0A178US50]	APL3
567	AT4G39320	2.27214	3.07393e-06	AT4g39320/T22F8_220 [Source:UniProtKB/TrEMBL;Acc:Q9T038]	#N/A
568	AT4G39330	1.13756	0.000224268	Probable cinnamyl alcohol dehydrogenase 9 [Source:UniProtKB/Swiss-Prot;Acc:P42734]	lignin biosynthetic process;apoplast;cytoplasm;cytosol;plasma membrane;cinnamyl-alcohol dehydrogenase activity;protein binding;LP.02 two leaves visible stage;LP.04 four leaves visible stage;LP.06 six leaves visible stage;LP.08 eight leaves visible stage;LP.10 ten leaves visible stage;LP.12 twelve leaves visible stage;flowering stage;mature plant embryo stage;petal differentiation and expansion st…
569	AT4G39345	3.13423	0.0329991	pre-tRNA [Source:TAIR;Acc:AT4G39345]	translation;translational elongation;cellular_component;triplet codon-amino acid adaptor activity
570	AT4G39360	2.7009	0.0123711	At4g39360 [Source:UniProtKB/TrEMBL;Acc:Q5Q0B1]	#N/A
571	AT4G39480	1.27789	0.0152379	Cytochrome P450, family 96, subfamily A, polypeptide 9 [Source:UniProtKB/TrEMBL;Acc:Q9SVB0]	#N/A
572	AT4G39670	1.88961	2.41797e-07	ACD11 homolog protein [Source:UniProtKB/Swiss-Prot;Acc:Q8L7U7]	ceramide transport;intermembrane lipid transfer;cytosol;cytoplasm;nucleus;ceramide 1-phosphate binding;ceramide 1-phosphate transfer activity;L mature pollen stage;LP.02 two leaves visible stage;LP.06 six leaves visible stage;LP.08 eight leaves visible stage;LP.10 ten leaves visible stage;LP.12 twelve leaves visible stage;M germinated pollen stage;flowering stage;petal differentiation and expansi…
573	AT4G40010	2.40426	6.78525e-09	Serine/threonine-protein kinase SRK2F [Source:UniProtKB/Swiss-Prot;Acc:Q9SMQ4]	response to osmotic stress;response to salt stress;cytoplasm;nucleus;kinase activity;protein serine/threonine kinase activity;LP.04 four leaves visible stage;flowering stage;mature plant embryo stage;petal differentiation and expansion stage;plant embryo bilateral stage;plant embryo cotyledonary stage;plant embryo globular stage;seedling development stage;carpel;collective leaf structure;cultured…
574	AT5G01100	1.15964	0.0116633	FRB1 [Source:UniProtKB/TrEMBL;Acc:A0A178U817]	regulation of plant-type cell wall organization or biogenesis;cell adhesion;regulation of plant-type cell wall organization or biogenesis;cytoplasm;Golgi apparatus;nucleus;Golgi apparatus;glycosyltransferase activity;guard cell
575	AT5G01300	3.46516	4.8049e-10	PEBP (Phosphatidylethanolamine-binding protein) family protein [Source:UniProtKB/TrEMBL;Acc:Q9M042]	#N/A
576	AT5G01520	1.85235	2.91005e-05	AtAIRP2 [Source:UniProtKB/TrEMBL;Acc:A0A178U9T4]	protein ubiquitination;response to abscisic acid;response to salt stress;ubiquitin-dependent protein catabolic process;positive regulation of abscisic acid-activated signaling pathway;protein ubiquitination;cytosol;cytosol;nucleus;protein binding;ubiquitin protein ligase activity;ubiquitin-protein transferase activity;LP.04 four leaves visible stage;LP.06 six leaves visible stage;LP.08 eight leav…
577	AT5G01600	1.49443	0.000142541	Ferritin-1, chloroplastic [Source:UniProtKB/Swiss-Prot;Acc:Q39101]	flower development;iron ion transport;leaf development;multicellular organismal-level iron ion homeostasis;photosynthesis;response to bacterium;response to cold;response to hydrogen peroxide;response to iron ion;response to reactive oxygen species;response to zinc ion;cytoplasm;chloroplast;chloroplast stroma;chloroplast thylakoid membrane;mitochondrion;plasma membrane;thylakoid;ferric iron bindin…
578	AT5G03210	3.91398	0.00565866	Arabidopsis thaliana genomic DNA, chromosome 5, P1 clone:MOK16 [Source:UniProtKB/TrEMBL;Acc:Q9FYM8]	defense response to virus;cytosol;nucleus;molecular_function;L mature pollen stage;LP.02 two leaves visible stage;LP.08 eight leaves visible stage;LP.10 ten leaves visible stage;M germinated pollen stage;flowering stage;petal differentiation and expansion stage;carpel;collective leaf structure;flower;guard cell;leaf apex;petiole;pollen;pollen tube cell;root;stamen;stem;vascular leaf
579	AT5G03260	1.16484	0.0206767	Laccase-11 [Source:UniProtKB/Swiss-Prot;Acc:Q8VZA1]	lignin biosynthetic process;extracellular region;oxidoreductase activity;LP.02 two leaves visible stage;LP.04 four leaves visible stage;LP.06 six leaves visible stage;LP.08 eight leaves visible stage;LP.10 ten leaves visible stage;LP.12 twelve leaves visible stage;flowering stage;mature plant embryo stage;petal differentiation and expansion stage;plant embryo bilateral stage;plant embryo cotyledo…
580	AT5G03840	1.76882	0.000335769	Protein TERMINAL FLOWER 1 [Source:UniProtKB/Swiss-Prot;Acc:P93003]	meristem determinacy;negative regulation of flower development;protein targeting to vacuole;response to sucrose;negative regulation of flower development;vegetative to reproductive phase transition of meristem;cytoplasm;nucleus;cytoplasm;nucleus;plasma membrane;vacuole;vesicle;transcription coregulator activity;mature plant embryo stage;petal differentiation and expansion stage;plant embryo bilat…
581	AT5G03890	1.59788	0.0162226	Emb [Source:UniProtKB/TrEMBL;Acc:Q9LZC0]	response to fungus;nucleus;molecular_function;guard cell
582	AT5G04250	2.27503	0.00278533	At5g04250 [Source:UniProtKB/TrEMBL;Acc:Q8LBW2]	proteolysis;cytoplasm;cysteine-type deubiquitinase activity;L mature pollen stage;LP.02 two leaves visible stage;LP.04 four leaves visible stage;LP.06 six leaves visible stage;LP.08 eight leaves visible stage;LP.10 ten leaves visible stage;LP.12 twelve leaves visible stage;M germinated pollen stage;flowering stage;mature plant embryo stage;petal differentiation and expansion stage;plant embryo bi…
583	AT5G04340	2.47916	0.00370998	Zinc finger protein ZAT6 [Source:UniProtKB/Swiss-Prot;Acc:O22533]	cellular response to hypoxia;phosphate ion homeostasis;regulation of DNA-templated transcription;regulation of root development;nucleus;nucleus;DNA-binding transcription factor activity;RNA polymerase II cis-regulatory region sequence-specific DNA binding;transcription cis-regulatory region binding;transcription corepressor binding;LP.02 two leaves visible stage;LP.04 four leaves visible stage;LP…
584	AT5G05220	5.3293	0.00260948	AT5g05220/K18I23_2 [Source:UniProtKB/TrEMBL;Acc:Q940U2]	response to cold;chloroplast;chloroplast;molecular_function;flowering stage;guard cell;stamen
585	AT5G05410	2.31862	0.0153217	Dehydration-responsive element-binding protein 2A [Source:UniProtKB/Swiss-Prot;Acc:O82132]	cellular response to hypoxia;heat acclimation;regulation of DNA-templated transcription;response to UV-B;response to heat;response to hydrogen peroxide;response to water deprivation;positive regulation of DNA-templated transcription;response to heat;response to stress;nucleus;nucleus;DNA-binding transcription factor activity;protein binding;transcription cis-regulatory region binding;LP.02 two le…
586	AT5G06530	1.03107	0.00262338	ABC transporter G family member 22 [Source:UniProtKB/Swiss-Prot;Acc:Q93YS4]	response to water deprivation;transpiration;transmembrane transport;membrane;mitochondrion;plasma membrane;ATPase-coupled transmembrane transporter activity;LP.02 two leaves visible stage;LP.04 four leaves visible stage;LP.06 six leaves visible stage;LP.08 eight leaves visible stage;LP.10 ten leaves visible stage;LP.12 twelve leaves visible stage;flowering stage;mature plant embryo stage;petal di…
587	AT5G06760	3.96007	0.000210196	LEA4-5 [Source:UniProtKB/TrEMBL;Acc:A0A178UIZ0]	response to cold;response to osmotic stress;response to water deprivation;seed development;embryo development ending in seed dormancy;cytosol;osmosensor activity;LP.04 four leaves visible stage;dry seed stage;flowering stage;petal differentiation and expansion stage;carpel;collective leaf structure;flower;guard cell;petal;pollen;stamen;stem;vascular leaf
588	AT5G07330	2.32836	0.00305129	At5g07330 [Source:UniProtKB/TrEMBL;Acc:Q9LY27]	response to alkaline pH;cellular_component;molecular_function
589	AT5G07800	1.08611	0.00107159	Flavin-containing monooxygenase [Source:UniProtKB/TrEMBL;Acc:A0A178UJX2]	#N/A
590	AT5G07920	1.01914	0.000366344	Diacylglycerol kinase 1 [Source:UniProtKB/Swiss-Prot;Acc:Q39017]	ATDGK1;DGK1;DIACYLGLYCEROL KINASE 1;DIACYLGLYCEROL KINASE1
591	AT5G08640	1.86044	2.21069e-07	Flavonol synthase/flavanone 3-hydroxylase [Source:UniProtKB/Swiss-Prot;Acc:Q96330]	flavonoid biosynthetic process;response to auxin;flavonoid biosynthetic process;cytoplasm;flavonol synthase activity;protein binding;LP.02 two leaves visible stage;LP.04 four leaves visible stage;LP.06 six leaves visible stage;LP.08 eight leaves visible stage;LP.10 ten leaves visible stage;LP.12 twelve leaves visible stage;flowering stage;mature plant embryo stage;petal differentiation and expans…
592	AT5G09640	3.21399	0.0381597	Serine carboxypeptidase-like 19 [Source:UniProtKB/Swiss-Prot;Acc:Q8VZU3]	secondary metabolic process;secondary metabolic process;extracellular region;acyltransferase activity
593	AT5G09930	1.62971	0.00126132	ABC transporter F family member 2 [Source:UniProtKB/Swiss-Prot;Acc:Q9FIB4]	#N/A
594	AT5G10100	1.5226	1.79105e-06	Trehalose 6-phosphate phosphatase [Source:UniProtKB/TrEMBL;Acc:A0A178UDH6]	trehalose biosynthetic process;chloroplast;cytoplasm;trehalose-phosphatase activity;plant embryo globular stage;guard cell;plant embryo;root
595	AT5G10930	1.15489	1.23182e-05	CBL-interacting serine/threonine-protein kinase 5 [Source:UniProtKB/Swiss-Prot;Acc:Q9LEU7]	response to calcium ion;signal transduction;nucleus;protein binding;protein serine/threonine kinase activity;LP.02 two leaves visible stage;LP.04 four leaves visible stage;LP.10 ten leaves visible stage;LP.12 twelve leaves visible stage;flowering stage;mature plant embryo stage;petal differentiation and expansion stage;plant embryo bilateral stage;plant embryo cotyledonary stage;plant embryo glob…
596	AT5G11110	2.40683	0.000207766	Glycosyltransferase (Fragment) [Source:UniProtKB/TrEMBL;Acc:W8QNB0]	nectar secretion;pollen wall assembly;sucrose biosynthetic process;nucleus;cytosol;sucrose synthase activity;sucrose-phosphate synthase activity;L mature pollen stage;LP.02 two leaves visible stage;LP.04 four leaves visible stage;LP.06 six leaves visible stage;LP.08 eight leaves visible stage;LP.10 ten leaves visible stage;LP.12 twelve leaves visible stage;M germinated pollen stage;flowering stag…
597	AT5G11650	1.03212	0.000721598	Alpha/beta-Hydrolases superfamily protein [Source:UniProtKB/TrEMBL;Acc:Q9LYG5]	#N/A
598	AT5G13170	3.71425	3.65395e-06	Bidirectional sugar transporter SWEET15 [Source:UniProtKB/Swiss-Prot;Acc:Q9FY94]	sucrose transport;carbohydrate transport;cellular response to abscisic acid stimulus;cellular response to osmotic stress;cellular response to salicylic acid stimulus;embryo development ending in seed dormancy;leaf senescence;seed maturation;sucrose transport;membrane;Golgi membrane;plasma membrane;protein binding;sucrose transmembrane transporter activity;sugar transmembrane transporter activity;…
599	AT5G13200	1.68946	0.0320848	GEM-like protein 5 [Source:UniProtKB/Swiss-Prot;Acc:Q9LYV6]	embryo development ending in seed dormancy;maintenance of seed dormancy by absisic acid;regulation of seed germination;seed germination;cytoplasm;plastid;molecular_function;LP.04 four leaves visible stage;LP.06 six leaves visible stage;LP.08 eight leaves visible stage;LP.10 ten leaves visible stage;LP.12 twelve leaves visible stage;flowering stage;petal differentiation and expansion stage;vascula…
600	AT5G13210	1.35151	0.000148848	AT5g13210/T31B5_30 [Source:UniProtKB/TrEMBL;Acc:Q9LYV5]	#N/A
601	AT5G13750	1.2924	0.00164983	ZIFL1 [Source:UniProtKB/TrEMBL;Acc:A0A178UFA6]	basipetal auxin transport;gravitropism;regulation of stomatal closure;response to water deprivation;root development;regulation of stomatal closure;plant-type vacuole membrane;plasma membrane;plant-type vacuole membrane;plasma membrane;solute:potassium antiporter activity;L mature pollen stage;LP.02 two leaves visible stage;LP.04 four leaves visible stage;LP.06 six leaves visible stage;LP.08 eigh…
602	AT5G13820	1.18917	0.000276007	Telomere repeat-binding protein 4 [Source:UniProtKB/Swiss-Prot;Acc:Q9FFY9]	telomere maintenance;chromosome
603	AT5G14700	1.58921	0.000187309	Cinnamoyl CoA reductase-like protein [Source:UniProtKB/TrEMBL;Acc:Q9LYJ0]	steroid biosynthetic process;cellular_component;oxidoreductase activity
604	AT5G14980	6.31157	0.00442415	Alpha/beta-Hydrolases superfamily protein [Source:UniProtKB/TrEMBL;Acc:Q9LFQ7]	biological_process;membrane;Golgi apparatus;chloroplast;endoplasmic reticulum;lipase activity;monoacylglycerol lipase activity;petal differentiation and expansion stage;collective leaf structure;flower;sepal;leaf vascular system;root vascular system;seed
605	AT5G15140	4.0613	0.0028196	Aldose 1-epimerase family protein [Source:UniProtKB/TrEMBL;Acc:Q9LXG7]	galactose catabolic process via UDP-galactose
606	AT5G15190	2.24724	0.00624403	At5g15190 [Source:UniProtKB/TrEMBL;Acc:Q8GW49]	#N/A
607	AT5G15240	1.27536	0.0014386	Amino acid transporter AVT1J [Source:UniProtKB/Swiss-Prot;Acc:Q9LXF8]	amino acid transmembrane transport;membrane;mitochondrion;plasma membrane;amino acid transmembrane transporter activity;LP.04 four leaves visible stage;flowering stage;petal differentiation and expansion stage;carpel;collective leaf structure;flower;guard cell;petal;pollen;root;sepal;shoot system;vascular leaf
608	AT5G15500	2.80613	0.00342999	Ankyrin repeat family protein [Source:UniProtKB/TrEMBL;Acc:Q9LF32]	#N/A
609	AT5G15800	2.76963	0.035848	K-box region and MADS-box transcription factor family protein [Source:UniProtKB/TrEMBL;Acc:F4KB90]	flower development;plant ovule development;regulation of DNA-templated transcription;plant ovule development;regulation of transcription by RNA polymerase II;nucleus;DNA-binding transcription factor activity;DNA-binding transcription factor activity
610	AT5G16960	3.06712	0.0295101	Quinone oxidoreductase-like protein [Source:UniProtKB/TrEMBL;Acc:Q9LFK5]	response to oxidative stress;response to oxidative stress;cytoplasm;plastid;2-alkenal reductase [NAD(P)H] activity;oxidoreductase activity
611	AT5G17090	4.83957	0.0396457	Cystatin/monellin superfamily protein [Source:UniProtKB/TrEMBL;Acc:Q9LFJ4]	biological_process;nucleus;molecular_function
612	AT5G17430	1.78946	5.99189e-05	BABY BOOM [Source:UniProtKB/TrEMBL;Acc:A7L9U1]	plant organ morphogenesis;regulation of DNA-templated transcription;cell population proliferation;regulation of DNA-templated transcription;nucleus;DNA binding;DNA-binding transcription factor activity;protein binding;lateral root primordium;plant embryo;plant sperm cell;root tip
613	AT5G17460	2.86254	0.00209969	Glutamyl-tRNA (Gln) amidotransferase subunit C [Source:UniProtKB/TrEMBL;Acc:Q949X1]	regulation of proline metabolic process;mitochondrion;nucleus;molecular_function;guard cell
614	AT5G17760	1.35583	2.83883e-05	AAA-ATPase At5g17760 [Source:UniProtKB/Swiss-Prot;Acc:Q9FN75]	#N/A
615	AT5G17850	1.01969	0.0385454	Cation/calcium exchanger 2 [Source:UniProtKB/Swiss-Prot;Acc:Q9FKP2]	calcium ion transport;response to osmotic stress;monoatomic cation transport;membrane;chloroplast;endoplasmic reticulum;calcium:sodium antiporter activity;monoatomic cation transmembrane transporter activity;L mature pollen stage;LP.04 four leaves visible stage;LP.06 six leaves visible stage;LP.08 eight leaves visible stage;LP.10 ten leaves visible stage;M germinated pollen stage;flowering stage;…
616	AT5G17980	1.26236	1.05694e-06	C2 calcium/lipid-binding plant phosphoribosyltransferase family protein [Source:UniProtKB/TrEMBL;Acc:Q9FJG3]	#N/A
617	AT5G19875	1.44605	7.18002e-07	At5g19875 [Source:UniProtKB/TrEMBL;Acc:Q8L9M7]	response to oxidative stress;mitochondrion;molecular_function;LP.02 two leaves visible stage;LP.04 four leaves visible stage;LP.06 six leaves visible stage;LP.08 eight leaves visible stage;LP.10 ten leaves visible stage;LP.12 twelve leaves visible stage;flowering stage;mature plant embryo stage;petal differentiation and expansion stage;plant embryo bilateral stage;plant embryo cotyledonary stage;…
618	AT5G20240	1.86184	0.00132599	Floral homeotic protein PISTILLATA [Source:UniProtKB/Swiss-Prot;Acc:P48007]	specification of floral organ identity;regulation of transcription by RNA polymerase II;specification of floral organ identity;cytoplasm;nucleus;DNA binding;DNA-binding transcription factor activity;DNA-binding transcription factor activity
619	AT5G20830	2.35663	0.00798028	Sucrose synthase 1 [Source:UniProtKB/Swiss-Prot;Acc:P49040]	cellular response to hypoxia;response to cold;response to flooding;response to osmotic stress;response to cold;response to glucose;response to hypoxia;response to mannitol;response to sorbitol;response to sucrose;response to water deprivation;sucrose metabolic process;cytosol;plasmodesma;sucrose synthase activity;LP.02 two leaves visible stage;LP.04 four leaves visible stage;LP.06 six leaves visi…
620	AT5G21150	3.14223	3.04696e-06	Protein argonaute 9 [Source:UniProtKB/Swiss-Prot;Acc:Q84VQ0]	defense response to virus;megasporocyte differentiation;megasporogenesis;plant ovule development;transposable element silencing;regulatory ncRNA-mediated gene silencing;cytoplasm;nucleus;cytoplasm;nucleus;RNA binding;RNA endonuclease activity;siRNA binding;D locules established stage;M germinated pollen stage;flowering stage;ovule development stage;petal differentiation and expansion stage;plant …
621	AT5G22460	1.49327	8.60836e-06	Alpha/beta-Hydrolases superfamily protein [Source:UniProtKB/TrEMBL;Acc:Q9FMQ5]	#N/A
622	AT5G22630	1.18074	0.000100922	Arogenate dehydratase [Source:UniProtKB/TrEMBL;Acc:A0A178UL55]	defense response;L-phenylalanine biosynthetic process;chloroplast;cytoplasm;chloroplast;arogenate dehydratase activity;LP.02 two leaves visible stage;LP.04 four leaves visible stage;LP.06 six leaves visible stage;LP.08 eight leaves visible stage;LP.10 ten leaves visible stage;LP.12 twelve leaves visible stage;flowering stage;mature plant embryo stage;petal differentiation and expansion stage;plan…
623	AT5G23240	1.36738	0.0148972	Chaperone protein dnaJ C76, chloroplastic [Source:UniProtKB/Swiss-Prot;Acc:Q9FMX6]	biological_process;chloroplast;molecular_function;LP.02 two leaves visible stage;LP.04 four leaves visible stage;LP.06 six leaves visible stage;LP.08 eight leaves visible stage;LP.10 ten leaves visible stage;LP.12 twelve leaves visible stage;flowering stage;mature plant embryo stage;petal differentiation and expansion stage;plant embryo globular stage;vascular leaf senescent stage;carpel;cauline …
624	AT5G23950	1.66666	0.0385308	Calcium-dependent lipid-binding (CaLB domain) family protein [Source:UniProtKB/TrEMBL;Acc:Q9FF85]	defense response;cellular_component;molecular_function
625	AT5G24080	3.60487	0.0192768	G-type lectin S-receptor-like serine/threonine-protein kinase At5g24080 [Source:UniProtKB/Swiss-Prot;Acc:Q9FLV4]	recognition of pollen;extracellular region;nucleus;calmodulin binding;protein serine/threonine kinase activity;flowering stage;plant sperm cell;stamen
626	AT5G24120	1.02088	6.34045e-05	RNA polymerase sigma factor sigE, chloroplastic/mitochondrial [Source:UniProtKB/Swiss-Prot;Acc:Q9ZNX9]	DNA-templated transcription initiation;cellular response to salt stress;chloroplast organization;positive regulation of DNA-templated transcription;response to blue light;response to far red light;response to red light;DNA-templated transcription initiation;cellular response to blue light;embryo sac development;photosystem II assembly;regulation of DNA-templated transcription;regulation of RNA bi…
627	AT5G24280	1.16418	5.09096e-05	Structural maintenance of chromosomes flexible hinge domain-containing protein GMI1 [Source:UniProtKB/Swiss-Prot;Acc:F4KFS5]	double-strand break repair via homologous recombination;nucleus;molecular_function;flowering stage;mature plant embryo stage;petal differentiation and expansion stage;plant embryo bilateral stage;plant embryo cotyledonary stage;plant embryo globular stage;carpel;collective leaf structure;flower;flower meristem;flower pedicel;guard cell;hypocotyl;inflorescence meristem;petal;plant embryo;pollen;ro…
628	AT5G24470	1.20617	0.00603401	Two-component response regulator-like APRR5 [Source:UniProtKB/Swiss-Prot;Acc:Q6LA42]	PRR7 and PRR9 to regulate hypocotyl growth under photoperiodic conditions.
629	AT5G24860	2.50923	0.000179047	flowering promoting factor 1 [Source:TAIR;Acc:AT5G24860]	arabidopsis
630	AT5G25370	1.27514	0.0302778	Phospholipase D alpha 3 [Source:UniProtKB/Swiss-Prot;Acc:P58766]	PLDALPHA3;phospholipase D alpha 3
631	AT5G25390	1.64719	0.0168173	SHN3 [Source:UniProtKB/TrEMBL;Acc:A0A178USD7]	regulation of DNA-templated transcription;regulation of DNA-templated transcription;nucleus;nucleus;DNA-binding transcription factor activity;transcription cis-regulatory region binding;flowering stage;petal differentiation and expansion stage;plant embryo globular stage;collective leaf structure;flower;flower pedicel;guard cell;inflorescence meristem;petal;plant embryo;root cap;root endodermis;s…
632	AT5G26340	1.14381	0.00856734	STP13 [Source:UniProtKB/TrEMBL;Acc:A0A178UHA7]	as well as the study of the expression of this gene in mutants involved in programmed cell death (PCD) demonstrated a tight correlation between this gene's expression and PCD.
633	AT5G26730	2.96399	0.0349517	Fasciclin-like arabinogalactan family protein [Source:UniProtKB/TrEMBL;Acc:F4K185]	biological_process;mitochondrion;molecular_function
634	AT5G27220	1.04365	0.0231762	A_TM021B04.7 protein [Source:UniProtKB/TrEMBL;Acc:O04650]	#N/A
635	AT5G32460	2.28456	0.00937483	B3 domain-containing protein REM-like 3 [Source:UniProtKB/Swiss-Prot;Acc:F4KFT6]	biological_process;cellular_component;molecular_function;plant embryo cotyledonary stage;plant embryo;seed
636	AT5G33370	1.59174	0.00101814	GDSL esterase/lipase At5g33370 [Source:UniProtKB/Swiss-Prot;Acc:Q8LB81]	cutin-based cuticle development;extracellular region;hydrolase activity
637	AT5G33390	5.30573	0.00109304	Glycine-rich protein [Source:UniProtKB/TrEMBL;Acc:Q949R3]	biological_process;cellular_component;molecular_function;shoot apex
638	AT5G36925	2.03067	0.00423318	Putative uncharacterized protein [Source:UniProtKB/TrEMBL;Acc:Q9FIW0]	defense response to other organism;response to external biotic stimulus;defense response to fungus;response to cold;response to fungus;response to heat;response to hydrogen peroxide;response to jasmonic acid;response to salicylic acid;apoplast;cytoplasm;endoplasmic reticulum;mitochondrion;nucleus;pollen tube tip;LRR domain binding;receptor serine/threonine kinase binding;floral organ primordium;g…
639	AT5G37540	1.3851	0.000196418	AT5g37540/mpa22_p_70 [Source:UniProtKB/TrEMBL;Acc:Q9FGI3]	#N/A
640	AT5G37550	2.32026	0.00368309	At5g37550 [Source:UniProtKB/TrEMBL;Acc:Q9FGI2]	#N/A
641	AT5G37940	5.0952	0.00073817	AT5g37940/K18L3_100 [Source:UniProtKB/TrEMBL;Acc:Q9FKD2]	response to oxidative stress;response to oxidative stress;cytoplasm;2-alkenal reductase [NAD(P)H] activity;oxidoreductase activity
642	AT5G37950	2.91853	0.00198138	Glucosyltransferase-like protein [Source:UniProtKB/TrEMBL;Acc:Q9FKD1]	#N/A
643	AT5G37970	5.2583	0.00259888	Probable S-adenosylmethionine-dependent methyltransferase At5g37970 [Source:UniProtKB/Swiss-Prot;Acc:Q9FKD0]	methylation;chloroplast;S-adenosylmethionine-dependent methyltransferase activity;M germinated pollen stage;flowering stage;petal differentiation and expansion stage;flower;inflorescence meristem;plant sperm cell;pollen;pollen tube cell;portion of vascular tissue
644	AT5G38005	1.64142	2.09313e-09	other RNA [Source:TAIR;Acc:AT5G38005]	#N/A
645	AT5G38240	1.43636	0.0162226	Protein kinase family protein [Source:TAIR;Acc:AT5G38240]	phosphorylation;protein phosphorylation;extracellular region;plasma membrane;histone H2AS1 kinase activity;polysaccharide binding;protein serine/threonine kinase activity;guard cell
646	AT5G38800	2.68652	0.024489	Basic leucine zipper 43 [Source:UniProtKB/Swiss-Prot;Acc:Q9FMC2]	regulation of DNA-templated transcription;nucleus;DNA-binding transcription factor activity;protein binding
647	AT5G39120	1.98277	0.0319163	Germin-like protein subfamily 1 member 15 [Source:UniProtKB/Swiss-Prot;Acc:Q9FIC9]	#N/A
648	AT5G39220	1.89722	0.0381739	Alpha/beta-Hydrolases superfamily protein [Source:UniProtKB/TrEMBL;Acc:Q84JL7]	vitamin E biosynthetic process;chloroplast envelope;chloroplast;hydrolase activity;hydrolase activity
649	AT5G39420	1.23398	0.0113422	At5g39420 [Source:UniProtKB/TrEMBL;Acc:B5X564]	phosphorylation;positive regulation of transcription elongation by RNA polymerase II;nucleus;nucleus;cyclin-dependent protein kinase holoenzyme complex;RNA polymerase II CTD heptapeptide repeat kinase activity;L mature pollen stage;M germinated pollen stage;flowering stage;petal differentiation and expansion stage;plant embryo globular stage;collective leaf structure;flower;inflorescence meristem…
650	AT5G39610	1.19943	0.0107178	NAC domain-containing protein 92 [Source:UniProtKB/Swiss-Prot;Acc:Q9FKA0]	the induction occurred relatively late when compared with NaCl or ABA treatments. Note: this protein (AtNAC6) on occasion has also been referred to as AtNAC2
651	AT5G40020	1.30774	0.00422041	At5g40020 [Source:UniProtKB/TrEMBL;Acc:Q9FLD4]	defense response;extracellular region;molecular_function;LP.04 four leaves visible stage;LP.10 ten leaves visible stage;LP.12 twelve leaves visible stage;flowering stage;petal differentiation and expansion stage;plant embryo globular stage;carpel;flower;hypocotyl;inflorescence meristem;leaf apex;plant embryo;pollen;root;sepal;shoot system;stamen;stem;vascular leaf
652	AT5G40210	1.24129	0.00665352	WAT1-related protein At5g40210 [Source:UniProtKB/Swiss-Prot;Acc:Q945L4]	#N/A
653	AT5G40260	4.03408	0.0117133	Bidirectional sugar transporter SWEET8 [Source:UniProtKB/Swiss-Prot;Acc:Q8LFH5]	callose deposition in cell wall;pollen development;pollen exine formation;pollen wall assembly;carbohydrate transport;protein homooligomerization;membrane;plasma membrane;protein binding;sugar transmembrane transporter activity;flowering stage;petal differentiation and expansion stage;plant embryo bilateral stage;plant embryo cotyledonary stage;plant embryo globular stage;anther wall tapetum;coll…
654	AT5G40390	2.28327	0.000410863	Probable galactinol--sucrose galactosyltransferase 5 [Source:UniProtKB/Swiss-Prot;Acc:Q9FND9]	mannitol biosynthetic process;raffinose family oligosaccharide biosynthetic process;response to oxidative stress;response to water deprivation;sucrose biosynthetic process;chloroplast;cytoplasm;galactinol-sucrose galactosyltransferase activity;LP.02 two leaves visible stage;LP.04 four leaves visible stage;LP.06 six leaves visible stage;LP.08 eight leaves visible stage;LP.10 ten leaves visible sta…
655	AT5G40960	1.05697	0.00924609	At5g40960 [Source:UniProtKB/TrEMBL;Acc:Q9FLN3]	biological_process;membrane;molecular_function;LP.02 two leaves visible stage;LP.04 four leaves visible stage;LP.06 six leaves visible stage;LP.08 eight leaves visible stage;LP.10 ten leaves visible stage;LP.12 twelve leaves visible stage;flowering stage;mature plant embryo stage;petal differentiation and expansion stage;plant embryo bilateral stage;plant embryo cotyledonary stage;plant embryo gl…
656	AT5G41090	1.89807	0.0290519	At5g41090 [Source:UniProtKB/TrEMBL;Acc:Q9FLM0]	pollen development;regulation of DNA-templated transcription;nucleus;DNA binding;DNA-binding transcription factor activity;protein binding;flowering stage;petal differentiation and expansion stage;carpel;collective leaf structure;flower;flower pedicel;petal;sepal;stamen;stem
657	AT5G41315	1.40549	0.0302036	MYC6.2 [Source:UniProtKB/TrEMBL;Acc:A0A178UFB0]	cell fate specification;jasmonic acid mediated signaling pathway;plant epidermal cell fate specification;positive regulation of anthocyanin biosynthetic process;trichome branching;trichome differentiation;nucleus;DNA binding;DNA-binding transcription factor activity;protein binding;protein dimerization activity;leaf trichome development stage;leaf trichome;non-hair root epidermal cell
658	AT5G41550	1.44715	0.0416698	Disease resistance protein (TIR-NBS-LRR class) family [Source:UniProtKB/TrEMBL;Acc:Q9FFS5]	signal transduction;cellular_component;ADP binding;ATP hydrolysis activity;root
659	AT5G41590	2.05478	0.000261364	Protein LURP-one-related 17 [Source:UniProtKB/Swiss-Prot;Acc:A0MFL4]	#N/A
660	AT5G41600	1.14145	0.00116691	Reticulon-like protein B4 [Source:UniProtKB/Swiss-Prot;Acc:Q9FFS0]	endoplasmic reticulum tubular network organization;cytoplasmic side of endoplasmic reticulum membrane;endoplasmic reticulum;endoplasmic reticulum membrane;endoplasmic reticulum tubular network;plasma membrane;plasmodesma;molecular_function;LP.02 two leaves visible stage;LP.04 four leaves visible stage;LP.06 six leaves visible stage;LP.08 eight leaves visible stage;LP.10 ten leaves visible stage;L…
661	AT5G41900	2.27111	0.00555775	Probable lysophospholipase BODYGUARD 2 [Source:UniProtKB/Swiss-Prot;Acc:Q9FJ24]	cutin biosynthetic process;cytoplasm;hydrolase activity;LP.08 eight leaves visible stage;flowering stage;petal differentiation and expansion stage;plant embryo globular stage;carpel;flower;guard cell;inflorescence meristem;petal;plant embryo;sepal;stamen;stem;vascular leaf
662	AT5G42050	1.07067	0.000919664	DCD (Development and Cell Death) domain protein [Source:UniProtKB/TrEMBL;Acc:Q8RXN8]	cellular response to hypoxia;regulation of protein catabolic process in the vacuole;response to endoplasmic reticulum stress;regulation of programmed cell death;response to salt;endosome;cytoplasm;nucleus;protein binding;LP.02 two leaves visible stage;LP.04 four leaves visible stage;LP.06 six leaves visible stage;LP.08 eight leaves visible stage;LP.10 ten leaves visible stage;LP.12 twelve leaves …
663	AT5G42290	2.95559	0.00114483	At5g42290 [Source:UniProtKB/TrEMBL;Acc:Q9FH00]	#N/A
664	AT5G42380	2.29357	3.89952e-06	Calcium-binding protein CML37 [Source:UniProtKB/Swiss-Prot;Acc:Q9FIH9]	cellular response to hypoxia;response to ozone;response to water deprivation;cytoplasm;cytoplasm;nucleus;calcium ion binding;enzyme regulator activity;protein binding;LP.02 two leaves visible stage;LP.04 four leaves visible stage;LP.06 six leaves visible stage;LP.08 eight leaves visible stage;LP.10 ten leaves visible stage;LP.12 twelve leaves visible stage;flowering stage;petal differentiation an…
665	AT5G42900	2.58073	2.86012e-05	Cold regulated protein 27 [Source:UniProtKB/TrEMBL;Acc:Q8L8T7]	regulation of circadian rhythm;response to cold;vegetative to reproductive phase transition of meristem;negative regulation of DNA-templated transcription;regulation of circadian rhythm;regulation of photoperiodism
666	AT5G43240	1.45257	0.0385249	Protein of unknown function (DUF674) [Source:TAIR;Acc:AT5G43240]	biological_process;nucleus;molecular_function
667	AT5G43340	5.58682	0.00521242	Probable inorganic phosphate transporter 1-6 [Source:UniProtKB/Swiss-Prot;Acc:Q9ZWT3]	Pht1;3/At5g43360
668	AT5G43500	1.71515	2.80815e-43	Actin-related protein 9 [Source:UniProtKB/Swiss-Prot;Acc:Q9LSW2]	double-strand break repair;regulation of DNA-templated transcription;cytoplasm;Ino80 complex;molecular_function;LP.02 two leaves visible stage;LP.04 four leaves visible stage;LP.06 six leaves visible stage;LP.08 eight leaves visible stage;LP.10 ten leaves visible stage;LP.12 twelve leaves visible stage;flowering stage;mature plant embryo stage;petal differentiation and expansion stage;plant embry…
669	AT5G43620	1.14449	0.0493129	Polyadenylation and cleavage factor homolog 5 [Source:UniProtKB/Swiss-Prot;Acc:Q9FIX8]	termination of RNA polymerase II transcription;cytoplasm;nucleus;mRNA cleavage factor complex;RNA polymerase II complex binding;mRNA binding;protein binding;guard cell
670	AT5G43770	4.38898	0.0215218	At5g43770 [Source:UniProtKB/TrEMBL;Acc:Q9FG86]	#N/A
671	AT5G43840	1.98929	2.83883e-05	Heat stress transcription factor A-6a [Source:UniProtKB/Swiss-Prot;Acc:Q1PDN3]	regulation of DNA-templated transcription;cellular response to heat;regulation of transcription by RNA polymerase II;nucleus;nucleus;DNA-binding transcription factor activity;LP.04 four leaves visible stage;vascular leaf
672	AT5G44210	1.18817	0.00705762	Ethylene-responsive transcription factor 9 [Source:UniProtKB/Swiss-Prot;Acc:Q9FE67]	and leafy petiole.
673	AT5G44310	7.63302	2.65286e-06	Late embryogenesis abundant protein (LEA) family protein [Source:UniProtKB/TrEMBL;Acc:Q9FKV7]	#N/A
674	AT5G44620	2.55415	3.34352e-05	Cytochrome P450, family 706, subfamily A, polypeptide 3 [Source:UniProtKB/TrEMBL;Acc:Q9LU04]	family 706
675	AT5G44670	1.17381	6.82911e-08	Galactan beta-1,4-galactosyltransferase GALS2 [Source:UniProtKB/Swiss-Prot;Acc:Q9LTZ9]	4-galactan in the cell wall
676	AT5G45310	1.07945	0.0249808	AT5g45310/K9E15_9 [Source:UniProtKB/TrEMBL;Acc:Q94JR2]	#N/A
677	AT5G45340	2.59171	0.00792966	Abscisic acid 8'-hydroxylase 3 [Source:UniProtKB/Swiss-Prot;Acc:Q9FH76]	whereas the enzyme binds both enantiomers of AHI1 (a structural ABA analogue used as ABA 8'-hydroxylase competitive inhibitor).
678	AT5G45520	1.11374	0.0110846	Leucine-rich repeat (LRR) family protein [Source:UniProtKB/TrEMBL;Acc:Q9FHI4]	defense response to other organism;chloroplast;nucleus;molecular_function
679	AT5G45630	5.04119	3.04696e-06	Putative uncharacterized protein [Source:UniProtKB/TrEMBL;Acc:Q9FK78]	cellular response to hypoxia;response to abscisic acid;response to bacterium;response to salicylic acid;leaf senescence;response to absence of light;cytoplasm;nucleus;molecular_function;LP.02 two leaves visible stage;LP.04 four leaves visible stage;LP.06 six leaves visible stage;LP.08 eight leaves visible stage;LP.10 ten leaves visible stage;LP.12 twelve leaves visible stage;flowering stage;matur…
680	AT5G45690	4.57953	1.02407e-11	Oil body-associated protein 2A [Source:UniProtKB/Swiss-Prot;Acc:Q941A4]	#N/A
681	AT5G45810	1.40436	0.0301793	Non-specific serine/threonine protein kinase [Source:UniProtKB/TrEMBL;Acc:A0A178UQC9]	signal transduction;nucleus;protein binding;protein serine/threonine kinase activity;L mature pollen stage;M germinated pollen stage;flowering stage;petal differentiation and expansion stage;flower;petal;pollen;pollen tube cell;floral organ abscission zone;hydathode;root;root tip
682	AT5G45950	1.22286	0.00238677	GDSL esterase/lipase At5g45950 [Source:UniProtKB/Swiss-Prot;Acc:Q9FJ41]	biological_process;extracellular region;hydrolase activity
683	AT5G47600	2.50094	3.45658e-05	14.7 kDa heat shock protein [Source:UniProtKB/Swiss-Prot;Acc:Q6NLV0]	biological_process;cytoplasm;molecular_function;flowering stage;mature plant embryo stage;petal differentiation and expansion stage;plant embryo bilateral stage;plant embryo cotyledonary stage;collective leaf structure;flower;flower pedicel;petal;plant embryo;seed;sepal;shoot apex;vascular leaf
684	AT5G48060	1.00542	0.0227061	C2 calcium/lipid-binding plant phosphoribosyltransferase family protein [Source:UniProtKB/TrEMBL;Acc:Q9FI32]	biological_process;plasma membrane;nucleus;molecular_function;flowering stage;petal differentiation and expansion stage;carpel;collective leaf structure;flower;hypocotyl;leaf apex;root
685	AT5G48650	1.27887	3.59045e-05	Nuclear transport factor 2 (NTF2) family protein with RNA binding (RRM-RBD-RNP motifs) domain-containing protein [Source:UniProtKB/TrEMBL;Acc:Q84JH2]	negative regulation of defense response to bacterium;stomatal closure;cytoplasm;cytosol;cytoplasm;mRNA binding;flowering stage;mature plant embryo stage;petal differentiation and expansion stage;plant embryo bilateral stage;plant embryo cotyledonary stage;plant embryo globular stage;carpel;collective leaf structure;flower;flower pedicel;hypocotyl;petal;plant egg cell;plant embryo;plant sperm cell…
686	AT5G49120	1.37672	0.00345135	FCS-Like Zinc finger 15 [Source:UniProtKB/Swiss-Prot;Acc:Q9FH22]	#N/A
687	AT5G49520	1.10245	0.000921556	Probable WRKY transcription factor 48 [Source:UniProtKB/Swiss-Prot;Acc:Q9FGZ4]	defense response to bacterium;positive regulation of DNA-templated transcription;response to bacterium;regulation of DNA-templated transcription;nucleus;nucleus;DNA binding;DNA-binding transcription factor activity;transcription cis-regulatory region binding;LP.04 four leaves visible stage;LP.06 six leaves visible stage;LP.08 eight leaves visible stage;LP.10 ten leaves visible stage;LP.12 twelve …
688	AT5G49900	1.1459	0.00171932	Non-lysosomal glucosylceramidase [Source:UniProtKB/TrEMBL;Acc:Q8GUI9]	carbohydrate metabolic process;glucosylceramide catabolic process;Golgi apparatus;plasma membrane;plastid;beta-glucosidase activity;L mature pollen stage;LP.02 two leaves visible stage;LP.04 four leaves visible stage;LP.06 six leaves visible stage;LP.08 eight leaves visible stage;LP.10 ten leaves visible stage;LP.12 twelve leaves visible stage;M germinated pollen stage;flowering stage;mature plan…
689	AT5G50360	4.15438	0.000343664	von willebrand factor A domain protein [Source:UniProtKB/TrEMBL;Acc:Q9FK36]	negative regulation of DNA-templated transcription initiation;nucleus;molecular_function;flowering stage;flower;pollen;stamen;stem
690	AT5G51060	1.16018	0.000691058	RHD2 [Source:UniProtKB/TrEMBL;Acc:A0A178UIV0]	aerobic respiration;defense response;response to ATP;root epidermal cell differentiation;plasma membrane;nucleus;NAD(P)H oxidase H2O2-forming activity;flowering stage;petal differentiation and expansion stage;carpel;collective leaf structure;flower;root;root elongation zone;root epidermis;sepal;trichoblast
691	AT5G51990	4.28285	0.000440739	C-repeat binding factor 4 [Source:UniProtKB/TrEMBL;Acc:B2BJ26]	and CBF3. This gene is involved in response to drought stress and abscisic acid treatment
692	AT5G52290	1.62808	0.0110236	Protein SHORTAGE IN CHIASMATA 1 [Source:UniProtKB/Swiss-Prot;Acc:F4KG50]	resolution of meiotic recombination intermediates;resolution of meiotic recombination intermediates;plasmodesma;protein binding;petal differentiation and expansion stage;plant embryo cotyledonary stage;flower;seed
693	AT5G52300	4.93142	0.000963904	Low-temperature-induced 65 kDa protein [Source:UniProtKB/Swiss-Prot;Acc:Q04980]	animals and fungi. Upregulation by P. polymyxa CR1 increases drought resistance.
694	AT5G52310	2.89149	0.0363482	Low-temperature-induced 78 kDa protein [Source:UniProtKB/Swiss-Prot;Acc:Q06738]	hyperosmotic salinity response;leaf senescence;response to abscisic acid;response to cold;response to desiccation;response to osmotic stress;response to salt stress;response to water deprivation;circadian rhythm;regulation of root development;response to abscisic acid;response to cold;response to mannitol;response to reactive oxygen species;response to salt;response to salt stress;response to str…
695	AT5G53120	1.38319	0.000348901	Spermidine synthase 3 [Source:UniProtKB/TrEMBL;Acc:F4KJ05]	ATSPDS3;SPDS3;SPERMIDINE SYNTHASE 3;SPMS
696	AT5G53390	2.25304	1.55526e-08	WSD11 [Source:UniProtKB/TrEMBL;Acc:A0A178UHJ7]	FOLDED PETAL 1;FOP1;NTHASE/DIACYLGLYCEROL ACYLTRANSFERASE 11;WSD11
697	AT5G53510	6.25849	0.00901472	Oligopeptide transporter 9 [Source:UniProtKB/Swiss-Prot;Acc:Q9FJD2]	biological_process;plasma membrane;cytoplasm;membrane;oligopeptide transmembrane transporter activity;flowering stage;petal differentiation and expansion stage;plant embryo cotyledonary stage;collective leaf structure;flower;plant embryo;plant sperm cell;root;seed;sepal
698	AT5G53710	3.24902	0.0425787	unknown protein; FUNCTIONS IN: molecular_function unknown; INVOLVED IN: biological_process unknown; LOCATED IN: endomembrane system; EXPRESSED IN: 8 plant structures; EXPRESSED DURING: 4 anthesis, C globular stage, petal differentiation and expansio /.../e; Ha. [Source:TAIR;Acc:AT5G53710]	#N/A
699	AT5G53950	2.24497	0.00763596	Protein CUP-SHAPED COTYLEDON 2 [Source:UniProtKB/Swiss-Prot;Acc:O04017]	thereby determining plant architecture. Regulates the axillary meristem initiation
700	AT5G53970	1.20857	0.00176792	Probable aminotransferase TAT2 [Source:UniProtKB/Swiss-Prot;Acc:Q9FN30]	Met
701	AT5G54165	3.36014	0.00623109	Avr9/Cf-9 rapidly elicited protein [Source:UniProtKB/TrEMBL;Acc:Q570N6]	#N/A
702	AT5G54570	1.2828	0.0467611	Putative beta-glucosidase 41 [Source:UniProtKB/Swiss-Prot;Acc:Q9FIU7]	carbohydrate metabolic process;extracellular region;nucleus;beta-glucosidase activity;flowering stage;petal differentiation and expansion stage;plant embryo bilateral stage;plant embryo cotyledonary stage;carpel;collective leaf structure;flower;guard cell;hypocotyl;inflorescence meristem;petal;plant embryo;pollen;root;seed;sepal;shoot apex;stamen;stem
703	AT5G55720	1.85034	0.00423318	Putative pectate lyase 21 [Source:UniProtKB/Swiss-Prot;Acc:Q9FM66]	#N/A
704	AT5G57050	1.8146	2.55599e-06	AtABI2 [Source:UniProtKB/TrEMBL;Acc:A0A178UGB7]	negative regulation of abscisic acid-activated signaling pathway;photoinhibition;protein dephosphorylation;regulation of stomatal opening;response to abscisic acid;response to heat;response to osmotic stress;response to water deprivation;negative regulation of abscisic acid-activated signaling pathway;regulation of intracellular signal transduction;cytoplasm;protein serine/threonine phosphatase c…
705	AT5G57110	1.23153	0.00341473	Calcium-transporting ATPase [Source:UniProtKB/TrEMBL;Acc:Q0WV19]	as well as ACA4 and ACA11
706	AT5G57480	1.02627	0.00517072	AAA-ATPase At5g57480 [Source:UniProtKB/Swiss-Prot;Acc:Q9FKM3]	#N/A
707	AT5G57610	1.19345	4.38302e-05	Kinase superfamily with octicosapeptide/Phox/Bem1p domain-containing protein [Source:UniProtKB/TrEMBL;Acc:Q9FKL3]	protein phosphorylation;signal transduction;cytoplasm;nucleus;protein kinase activity;protein serine/threonine/tyrosine kinase activity;L mature pollen stage;LP.02 two leaves visible stage;LP.04 four leaves visible stage;LP.06 six leaves visible stage;LP.08 eight leaves visible stage;LP.10 ten leaves visible stage;LP.12 twelve leaves visible stage;M germinated pollen stage;flowering stage;mature …
708	AT5G57720	5.7951	0.000495229	B3 domain-containing protein At5g57720 [Source:UniProtKB/Swiss-Prot;Acc:Q9FHH1]	#N/A
709	AT5G57810	2.22134	0.0363482	Tetraspanin-15 [Source:UniProtKB/Swiss-Prot;Acc:Q1PDI1]	auxin-activated signaling pathway;plasma membrane;plasmodesma;molecular_function;flowering stage;petal differentiation and expansion stage;collective leaf structure;columella;flower;guard cell;hypocotyl;lateral root cap;petal;plant embryo;pollen;pollen tube cell;sepal;suspensor;root
710	AT5G58160	1.22589	3.65843e-05	Formin-like protein 13 [Source:UniProtKB/Swiss-Prot;Acc:Q9LVN1]	#N/A
711	AT5G58310	2.48478	0.0113353	Methylesterase 18 [Source:UniProtKB/Swiss-Prot;Acc:Q9LVL9]	or MEGA9 in vitro.
712	AT5G58610	2.10249	0.0481878	Gb [Source:UniProtKB/TrEMBL;Acc:Q9LUZ5]	regulation of transcription by RNA polymerase II;nucleus;nucleus;acyltransferase activity
713	AT5G58700	1.01332	0.0102376	Phosphoinositide phospholipase C 4 [Source:UniProtKB/Swiss-Prot;Acc:Q944C1]	intracellular signal transduction;phosphatidylinositol-mediated signaling;release of sequestered calcium ion into cytosol;plasma membrane;mitochondrion;phosphatidylinositol-4
714	AT5G58780	1.54639	2.9361e-05	Dehydrodolichyl diphosphate synthase 3 [Source:UniProtKB/Swiss-Prot;Acc:Q8RX73]	which may be responsible for short-chain betulaprenols. It catalyzes the formation of C 35 short-chain polyisoprenoids in which the optimal allylic substrate was E
715	AT5G59050	1.17643	5.19534e-07	unknown protein; BEST Arabidopsis thaliana protein match is: unknown protein (TAIR:AT3G54000.1); Ha. [Source:TAIR;Acc:AT5G59050]	#N/A
716	AT5G59220	3.14814	0.0028196	Probable protein phosphatase 2C 78 [Source:UniProtKB/Swiss-Prot;Acc:Q9FIF5]	chloroplast organization;leaf senescence;negative regulation of abscisic acid-activated signaling pathway;response to abscisic acid;response to water deprivation;stomatal movement;regulation of intracellular signal transduction;nucleus;Golgi apparatus;chloroplast;cis-Golgi network membrane;cytosol;nucleus;protein binding;protein serine/threonine phosphatase activity;LP.04 four leaves visible stag…
717	AT5G59305	4.36112	0.0403023	CLAVATA3/ESR (CLE)-related protein 46 [Source:UniProtKB/Swiss-Prot;Acc:Q8LDN4]	cell-cell signaling involved in cell fate commitment;mitochondrion;molecular_function;mature plant embryo stage;petal differentiation and expansion stage;plant embryo bilateral stage;plant embryo cotyledonary stage;collective leaf structure;flower;hypocotyl;inflorescence meristem;plant embryo;root;seed;shoot apex
718	AT5G59310	2.08231	0.0487308	Non-specific lipid-transfer protein 4 [Source:UniProtKB/Swiss-Prot;Acc:Q9LLR6]	and is strongly up-regulated by abscisic acid. Predicted to be a member of PR-14 pathogenesis-related protein family with the following members: At2g38540/LTP1
719	AT5G59320	2.57338	0.0445851	Non-specific lipid-transfer protein 3 [Source:UniProtKB/Swiss-Prot;Acc:Q9LLR7]	At5g59310/LTP4
720	AT5G59570	1.76926	6.29566e-05	Transcription factor BOA [Source:UniProtKB/Swiss-Prot;Acc:Q9LTH4]	circadian rhythm;regulation of DNA-templated transcription;regulation of flower development;nucleus;nucleus;DNA-binding transcription factor activity;guard cell;cell-to-cell mobile RNA
721	AT5G59760	1.81471	0.000457439	Putative uncharacterized protein [Source:UniProtKB/TrEMBL;Acc:Q58FT1]	#N/A
722	AT5G59820	1.21243	0.00141301	Zinc finger protein ZAT12 [Source:UniProtKB/Swiss-Prot;Acc:Q42410]	the authors speculate that this gene may be involved in negative regulatory circuit of the CBF pathway. The mRNA is cell-to-cell mobile.
723	AT5G59845	1.81619	0.0140539	Gibberellin-regulated protein 10 [Source:UniProtKB/Swiss-Prot;Acc:Q8LFM2]	biological_process;cytoplasm;extracellular region;plant-type cell wall;molecular_function;LP.02 two leaves visible stage;LP.04 four leaves visible stage;LP.06 six leaves visible stage;LP.08 eight leaves visible stage;LP.10 ten leaves visible stage;LP.12 twelve leaves visible stage;flowering stage;mature plant embryo stage;petal differentiation and expansion stage;plant embryo bilateral stage;plan…
724	AT5G60250	1.39987	0.0441267	RBR-type E3 ubiquitin transferase [Source:UniProtKB/TrEMBL;Acc:Q9LSS2]	ubiquitin-dependent protein catabolic process;cytoplasm;nucleus;ubiquitin ligase complex;ubiquitin conjugating enzyme binding;ubiquitin protein ligase activity;L mature pollen stage;LP.04 four leaves visible stage;M germinated pollen stage;flowering stage;mature plant embryo stage;petal differentiation and expansion stage;plant embryo bilateral stage;plant embryo cotyledonary stage;collective lea…
725	AT5G60650	1.09482	0.0463413	Proline-rich receptor-like kinase [Source:UniProtKB/TrEMBL;Acc:Q9FF54]	biological_process;extracellular region;molecular_function;guard cell
726	AT5G60910	1.04375	0.00522374	Agamous-like MADS-box protein AGL8 [Source:UniProtKB/Swiss-Prot;Acc:Q38876]	fruit development;maintenance of inflorescence meristem identity;positive regulation of flower development;developmental growth involved in morphogenesis;positive regulation of flower development;regulation of transcription by RNA polymerase II;nucleus;DNA-binding transcription factor activity;DNA-binding transcription factor activity
727	AT5G61430	1.05317	0.00342999	NAC domain-containing protein 100 [Source:UniProtKB/Swiss-Prot;Acc:Q9FLJ2]	regulation of DNA-templated transcription;regulation of DNA-templated transcription;response to iron ion starvation;nucleus;DNA binding;DNA-binding transcription factor activity;LP.04 four leaves visible stage;flowering stage;petal differentiation and expansion stage;collective leaf structure;endosperm;flower;petal;pollen;root;sepal;stamen;stem;vascular leaf
728	AT5G61810	1.27683	0.000282118	Mitochondrial substrate carrier family protein [Source:UniProtKB/TrEMBL;Acc:Q9FLS8]	ADP transport;AMP transport;ATP transport;monoatomic anion transmembrane transport;monoatomic cation transmembrane transport;nucleotide transmembrane transport;phosphate ion transmembrane transport;xenobiotic transmembrane transport;ADP transport;ATP transport;calcium ion transmembrane transport;phosphate ion transmembrane transport;mitochondrion;ADP transmembrane transporter activity;AMP transme…
729	AT5G61820	1.641	6.42469e-05	Stress up-regulated Nod 19 protein [Source:UniProtKB/TrEMBL;Acc:Q8VZ21]	#N/A
730	AT5G61850	2.27961	0.0177897	floral meristem identity control protein LEAFY (LFY) [Source:TAIR;Acc:AT5G61850]	floral meristem determinacy;flower development;gibberellic acid mediated signaling pathway;maintenance of inflorescence meristem identity;regulation of DNA-templated transcription;nucleus;DNA-binding transcription factor activity;chromatin DNA binding;protein binding;protein homodimerization activity;sequence-specific DNA binding;transcription cis-regulatory region binding;floral organ differenti…
731	AT5G62040	1.84568	0.0025554	Protein BROTHER of FT and TFL 1 [Source:UniProtKB/Swiss-Prot;Acc:Q9FIT4]	flower development;vegetative to reproductive phase transition of meristem;flower development;vegetative to reproductive phase transition of meristem;cytoplasm;molecular_function;LP.04 four leaves visible stage;LP.06 six leaves visible stage;LP.08 eight leaves visible stage;petal differentiation and expansion stage;vascular leaf senescent stage;cauline leaf;collective leaf structure;cotyledon;flo…
732	AT5G62210	1.92897	1.44849e-05	Embryo-specific protein 3, (ATS3) [Source:UniProtKB/TrEMBL;Acc:Q9LVB5]	biological_process;membrane;molecular_function;LP.02 two leaves visible stage;LP.04 four leaves visible stage;LP.10 ten leaves visible stage;LP.12 twelve leaves visible stage;flowering stage;mature plant embryo stage;petal differentiation and expansion stage;plant embryo bilateral stage;plant embryo cotyledonary stage;plant embryo globular stage;vascular leaf senescent stage;carpel;cauline leaf;c…
733	AT5G62320	4.319	0.00550895	MYB transcription factor [Source:UniProtKB/TrEMBL;Acc:Q9SNW9]	cell differentiation;regulation of DNA-templated transcription;nucleus;nucleus;DNA-binding transcription factor activity;transcription cis-regulatory region binding;petal differentiation and expansion stage;anther wall tapetum;collective leaf structure;flower;sepal;cauline leaf;flower bud;hydathode;leaf vascular system
734	AT5G62470	1.63337	0.0211071	Transcription factor MYB96 [Source:UniProtKB/Swiss-Prot;Acc:Q24JK1]	regulation of DNA-templated transcription;regulation of gene expression;response to water deprivation;wax biosynthetic process;positive regulation of DNA-templated transcription;positive regulation of abscisic acid-activated signaling pathway;positive regulation of wax biosynthetic process;regulation of abscisic acid biosynthetic process;regulation of abscisic acid-activated signaling pathway;reg…
735	AT5G62480	1.31934	1.19894e-05	Glutathione S-transferase U9 [Source:UniProtKB/Swiss-Prot;Acc:Q9FUT0]	toxin catabolic process;glutathione metabolic process;cytoplasm;cytoplasm;nucleus;glutathione transferase activity;flowering stage;guard cell;root;stamen;stem
736	AT5G62490	4.18569	0.04849	HVA22-like protein b [Source:UniProtKB/Swiss-Prot;Acc:Q9SYX7]	hyperosmotic salinity response;response to abscisic acid;cellular_component;molecular_function;cauline leaf;flower;rosette leaf;stem
737	AT5G62520	1.89795	6.83964e-05	Probable inactive poly [ADP-ribose] polymerase SRO5 [Source:UniProtKB/Swiss-Prot;Acc:Q9FJJ3]	cellular response to hypoxia;reactive oxygen species metabolic process;response to salt stress;mitochondrion;nucleus;NAD+ poly-ADP-ribosyltransferase activity;protein binding;LP.02 two leaves visible stage;LP.04 four leaves visible stage;LP.06 six leaves visible stage;LP.08 eight leaves visible stage;LP.10 ten leaves visible stage;LP.12 twelve leaves visible stage;M germinated pollen stage;flower…
738	AT5G62800	3.2046	0.000867512	Protein with RING/U-box and TRAF-like domains [Source:TAIR;Acc:AT5G62800]	#N/A
739	AT5G63130	2.87001	8.37378e-10	At5g63130 [Source:UniProtKB/TrEMBL;Acc:Q9FML0]	cellular response to hypoxia;nucleus;molecular_function;M germinated pollen stage;flowering stage;petal differentiation and expansion stage;carpel;collective leaf structure;flower;guard cell;petal;pollen;pollen tube cell;root;sepal;stamen;stem
740	AT5G63350	2.70299	9.84192e-10	Emb [Source:UniProtKB/TrEMBL;Acc:Q9FGW7]	negative regulation of DNA-templated transcription initiation;nucleus;protein binding;guard cell
741	AT5G64080	1.13261	3.64225e-08	Non-specific lipid-transfer protein-like protein At5g64080 [Source:UniProtKB/Swiss-Prot;Acc:Q8VYI9]	lipid transport;xylem development;membrane;plasma membrane;plastid;lipid binding;LP.02 two leaves visible stage;LP.04 four leaves visible stage;LP.06 six leaves visible stage;LP.08 eight leaves visible stage;LP.10 ten leaves visible stage;LP.12 twelve leaves visible stage;M germinated pollen stage;flowering stage;mature plant embryo stage;petal differentiation and expansion stage;plant embryo bil…
742	AT5G64210	3.49079	3.88277e-06	Ubiquinol oxidase 2, mitochondrial [Source:UniProtKB/Swiss-Prot;Acc:O22049]	and roots. Transcript accumulates in dry seeds and decreased upon germination and is not affected by actinomycin A. Protein is localized to mitochondria.
743	AT5G64230	1.2581	0.00035458	unknown protein; FUNCTIONS IN: molecular_function unknown; INVOLVED IN: biological_process unknown; LOCATED IN: endomembrane system; EXPRESSED IN: 9 plant structures; EXPRESSED DURING: 4 anthesis, petal differentiation and expansion stage; BEST Arab /.../s thaliana protein match is: unknown protein (TAIR:AT3G19920.1); Ha. [Source:TAIR;Acc:AT5G64230]	#N/A
744	AT5G64310	1.41221	0.000125923	Classical arabinogalactan protein 1 [Source:UniProtKB/Swiss-Prot;Acc:Q8LCN5]	#N/A
745	AT5G64910	1.75614	0.000515687	unknown protein; BEST Arabidopsis thaliana protein match is: unknown protein (TAIR:AT5G10010.1); Ha. [Source:TAIR;Acc:AT5G64910]	regulation of cellular response to heat;nucleus;molecular_function
746	AT5G65140	1.16092	0.00401453	Probable trehalose-phosphate phosphatase J [Source:UniProtKB/Swiss-Prot;Acc:Q5HZ05]	response to cadmium ion;trehalose biosynthetic process;chloroplast;nucleolus;nucleus;trehalose-phosphatase activity;L mature pollen stage;LP.02 two leaves visible stage;LP.04 four leaves visible stage;LP.06 six leaves visible stage;LP.08 eight leaves visible stage;LP.10 ten leaves visible stage;LP.12 twelve leaves visible stage;flowering stage;mature plant embryo stage;petal differentiation and e…
747	AT5G65300	1.75382	0.00021151	Uncharacterized protein At5g65300 [Source:UniProtKB/TrEMBL;Acc:Q9FKQ7]	and more.)Member of a small family that includes AT1G35210
748	AT5G66300	1.02977	0.0210487	NAC domain-containing protein 105 [Source:UniProtKB/Swiss-Prot;Acc:Q9FH59]	positive regulation of secondary cell wall biogenesis;regulation of DNA-templated transcription;xylem vessel member cell differentiation;xylem vessel member cell differentiation;nucleus;DNA-binding transcription factor activity;protein binding;sequence-specific DNA binding;transcription cis-regulatory region binding;L mature pollen stage;M germinated pollen stage;flowering stage;petal differentia…
749	AT5G66400	2.89012	6.37093e-05	RAB18 [Source:UniProtKB/TrEMBL;Acc:A0A178UN24]	S-
750	AT5G66780	2.50317	0.0140364	AT5g66780/MUD21_2 [Source:UniProtKB/TrEMBL;Acc:Q9FL02]	#N/A
751	AT5G67080	2.70436	0.00868313	Mitogen-activated protein kinase kinase kinase 19 [Source:UniProtKB/TrEMBL;Acc:Q9FHA5]	regulation of seed germination;signal transduction;cellular_component;protein kinase activity;protein kinase binding;L mature pollen stage;LP.04 four leaves visible stage;LP.06 six leaves visible stage;M germinated pollen stage;flowering stage;carpel;flower;guard cell;plant sperm cell;pollen;pollen tube cell;root;sepal;stamen;stem;vascular leaf
752	AT5G67090	1.32847	0.0303909	Subtilisin-like protease SBT1.9 [Source:UniProtKB/Swiss-Prot;Acc:Q9FHA4]	biological_process;extracellular space;extracellular region;serine-type endopeptidase activity;flowering stage;petal differentiation and expansion stage;plant embryo bilateral stage;carpel;flower;guard cell;hypocotyl;inflorescence meristem;petal;plant embryo;pollen;root;stem
753	AT5G67110	1.24735	5.0263e-05	Transcription factor ALC [Source:UniProtKB/Swiss-Prot;Acc:Q9FHA2]	fruit dehiscence;nucleus;nucleus;DNA-binding transcription factor activity;protein dimerization activity;flowering stage;mature plant embryo stage;petal differentiation and expansion stage;plant embryo bilateral stage;plant embryo cotyledonary stage;plant embryo globular stage;carpel;cauline leaf;collective leaf structure;cotyledon;flower;flower pedicel;guard cell;hypocotyl;inflorescence meristem…
754	AT5G67210	1.16154	0.00290673	IRX15-L [Source:UniProtKB/TrEMBL;Acc:A0A178UEM8]	plant-type secondary cell wall biogenesis;xylan biosynthetic process;plant-type secondary cell wall biogenesis;xylan biosynthetic process;Golgi apparatus;Golgi apparatus;molecular_function;LP.02 two leaves visible stage;LP.04 four leaves visible stage;LP.06 six leaves visible stage;LP.08 eight leaves visible stage;LP.10 ten leaves visible stage;LP.12 twelve leaves visible stage;flowering stage;ma…
755	AT5G67460	1.3858	5.21607e-09	Gb [Source:UniProtKB/TrEMBL;Acc:Q9FJX7]	carbohydrate metabolic process;plasma membrane;extracellular region;glucan endo-1
756	AT5G67550	1.1142	0.0170652	Transmembrane protein [Source:UniProtKB/TrEMBL;Acc:Q1PDF2]	biological_process;cellular_component;molecular_function;flowering stage;flower
757	AT5G67620	1.02522	0.00674141	At5g67620 [Source:UniProtKB/TrEMBL;Acc:Q9FJW1]	response to fungus;cytoplasm;microtubule;molecular_function;guard cell

## Sheet: Table S5b
Table S5b. List of DEGs down-regulated in max3 in comparison to the WT
#	gene_id	log2foldchange	padjust	gene_description	GO: BP
1	AT2G08820	-5.87669	0.00077209	-	#N/A
2	AT4G04510	-5.67549	0.0461196	cysteine-rich RLK (RECEPTOR-like protein kinase) 38 [Source:TAIR;Acc:AT4G04510]	immune response;signal transduction;plasma membrane;chloroplast;kinase activity;protein serine/threonine kinase activity;flowering stage;guard cell;stamen;trichome
3	AT1G34140	-4.31164	0.000752927	poly(A) binding protein 1 [Source:TAIR;Acc:AT1G34140]	non-consensus splice donor TA at exon 1; similar to polyadenylate-binding protein (poly(A)-binding protein) from (Triticum aestivum) GI:1737492
4	AT5G16020	-4.2945	0.0413452	Protein GAMETE EXPRESSED 3 [Source:UniProtKB/Swiss-Prot;Acc:Q9LFS2]	embryo development ending in seed dormancy;pollen tube guidance;embryo development ending in seed dormancy;pollen tube guidance;plasma membrane;extracellular region;plasma membrane;secretory vesicle;molecular_function;fruit;pollen;rosette leaf
5	AT3G05955	-4.26467	0.0276171	-	#N/A
6	AT3G12900	-4.16725	0.0463792	2-oxoglutarate (2OG) and Fe(II)-dependent oxygenase superfamily protein [Source:UniProtKB/TrEMBL;Acc:Q9LE86]	coumarin biosynthetic process;fraxetin biosynthesis;response to iron ion;response to acidic pH;cytoplasm;2-oxoglutarate-dependent dioxygenase activity;dioxygenase activity;scopoletin 8-hydroxylase activity;root;root cortex;root cortex;root epidermis
7	AT3G22231	-4.0393	5.99245e-05	Cysteine-rich and transmembrane domain-containing protein PCC1 [Source:UniProtKB/Swiss-Prot;Acc:Q94C26]	response to bacterium;response to fungus;cellular response to UV-C;circadian rhythm;lipid homeostasis;positive regulation of defense response to oomycetes;positive regulation of phosphatidylinositol biosynthetic process;regulation of defense response to fungus;regulation of lipid biosynthetic process;regulation of photoperiodism
8	AT5G38790	-3.4885	0.045327	Putative uncharacterized protein [Source:UniProtKB/TrEMBL;Acc:Q9FKQ9]	cytokinin metabolic process;cytokinin-activated signaling pathway;cytoplasm;nucleus;molecular_function
9	AT4G12500	-3.3869	0.00342416	pEARLI1-like lipid transfer protein 3 [Source:UniProtKB/Swiss-Prot;Acc:Q9SU33]	#N/A
10	AT2G42380	-3.2386	1.69825e-42	Basic leucine zipper 34 [Source:UniProtKB/Swiss-Prot;Acc:F4IN23]	pollen development;positive regulation of DNA-templated transcription;positive regulation of DNA-templated transcription;nucleus;nucleus;DNA binding;DNA-binding transcription factor activity;protein binding;L mature pollen stage;M germinated pollen stage;flowering stage;petal differentiation and expansion stage;carpel;flower;guard cell;pollen
11	AT5G52740	-3.1823	0.0248542	Heavy metal-associated isoprenylated plant protein 12 [Source:UniProtKB/Swiss-Prot;Acc:Q9LTE3]	#N/A
12	AT1G33840	-3.00023	0.03386	Protein of unknown function (DUF567) [Source:TAIR;Acc:AT1G33840]	biological_process;chloroplast;molecular_function;plant sperm cell;root;stem
13	AT5G48550	-2.78938	0.0409241	F-box associated ubiquitination effector family protein [Source:UniProtKB/TrEMBL;Acc:F4K1R3]	biological_process;extracellular region;molecular_function;collective leaf structure
14	AT2G14560	-2.64231	0.0485661	Protein of unknown function (DUF567) [Source:TAIR;Acc:AT2G14560]	defense response to fungus;response to salicylic acid;mitochondrion;molecular_function;LP.02 two leaves visible stage;LP.04 four leaves visible stage;LP.06 six leaves visible stage;LP.08 eight leaves visible stage;LP.10 ten leaves visible stage;LP.12 twelve leaves visible stage;flowering stage;petal differentiation and expansion stage;vascular leaf senescent stage;carpel;cauline leaf;collective l…
15	AT4G11460	-2.62697	0.00692641	Putative cysteine-rich receptor-like protein kinase 30 [Source:UniProtKB/Swiss-Prot;Acc:Q9LDT0]	defense response to bacterium;plant-type hypersensitive response;signal transduction;plasma membrane;kinase activity;protein serine/threonine kinase activity;LP.02 two leaves visible stage;LP.04 four leaves visible stage;LP.06 six leaves visible stage;LP.10 ten leaves visible stage;LP.12 twelve leaves visible stage;flowering stage;petal differentiation and expansion stage;carpel;collective leaf s…
16	AT5G44440	-2.61447	0.0304597	FAD-binding Berberine family protein [Source:TAIR;Acc:AT5G44440]	response to salt stress;chloroplast;cytoplasm;plant-type cell wall;FAD binding;oxidoreductase activity;flowering stage;petal differentiation and expansion stage;plant embryo globular stage;flower;flower pedicel;petal;plant embryo;sepal
17	AT3G09922	-2.53647	0.0238651	induced by phosphate starvation1 [Source:TAIR;Acc:AT3G09922]	cellular response to phosphate starvation;mitochondrion;molecular_function;root;shoot system
18	AT3G22235	-2.33886	0.00510839	Cysteine-rich TM module stress tolerance protein [Source:UniProtKB/TrEMBL;Acc:Q8W472]	biological_process;cytosol;nucleus;plasma membrane;molecular_function;guard cell;rosette leaf
19	AT2G30760	-2.20318	0.0288666	Uncharacterized protein At2g30760 [Source:UniProtKB/TrEMBL;Acc:O49341]	#N/A
20	AT3G50460	-2.17562	0.0174352	RPW8-like protein 2 [Source:UniProtKB/Swiss-Prot;Acc:Q9SCS8]	response to fungus;chloroplast;molecular_function
21	AT5G05420	-2.15109	0.00459293	Peptidyl-prolyl cis-trans isomerase FKBP15-3 [Source:UniProtKB/Swiss-Prot;Acc:Q9FLB3]	biological_process;chloroplast;peptidyl-prolyl cis-trans isomerase activity;endosperm
22	AT1G42560	-2.07181	0.0192917	MLO-like protein 9 [Source:UniProtKB/Swiss-Prot;Acc:Q94KB4]	with AtMLO5
23	AT5G03545	-2.03102	0.0286781	At5g03545 [Source:UniProtKB/TrEMBL;Acc:Q9LZD2]	AT4;ATIPS2;INDUCED BY PI STARVATION 2
24	AT4G19920	-1.98007	0.0413558	Toll-Interleukin-Resistance (TIR) domain family protein [Source:UniProtKB/TrEMBL;Acc:F4JU09]	defense response;signal transduction;nucleus;molecular_function;cotyledon
25	AT5G03350	-1.94484	0.0261445	Lectin-like protein [Source:UniProtKB/Swiss-Prot;Acc:Q9LZF5]	response to bacterium;systemic acquired resistance;cellular response to salicylic acid stimulus;apoplast;extracellular region;plant-type cell wall;plasma membrane;molecular_function;LP.02 two leaves visible stage;LP.04 four leaves visible stage;LP.06 six leaves visible stage;LP.08 eight leaves visible stage;LP.10 ten leaves visible stage;LP.12 twelve leaves visible stage;flowering stage;mature pl…
26	AT4G29550	-1.90033	0.0267853	UPF0725 protein At4g29550 [Source:UniProtKB/Swiss-Prot;Acc:Q8LFV1]	biological_process;nucleus;molecular_function;L mature pollen stage;M germinated pollen stage;flowering stage;petal differentiation and expansion stage;collective leaf structure;flower;petal;plant sperm cell;pollen;pollen tube cell
27	AT5G41761	-1.8309	0.0064955	Putative uncharacterized protein [Source:UniProtKB/TrEMBL;Acc:Q1G3G9]	#N/A
28	AT4G22470	-1.82989	0.00578313	Protease inhibitor/seed storage/lipid transfer protein (LTP) family protein [Source:UniProtKB/TrEMBL;Acc:F4JLV4]	ATDHYPRP1;DHYPRP1;DOUBLE HYBRID PROLINE-RICH PROTEIN 1
29	AT3G21320	-1.79492	0.00269148	EARLY FLOWERING protein [Source:UniProtKB/TrEMBL;Acc:Q5Q0C8]	regulation of photoperiodism
30	AT5G53902	-1.76683	0.0440517	U3B; snoRNA [Source:TAIR;Acc:AT5G53902]	rRNA modification;sno(s)RNA-containing ribonucleoprotein complex;molecular_function;guard cell
31	AT4G14130	-1.75595	0.0412653	Xyloglucan endotransglucosylase/hydrolase protein 15 [Source:UniProtKB/Swiss-Prot;Acc:Q38911]	plant-type secondary cell wall biogenesis;response to far red light;xyloglucan metabolic process;plant-type cell wall;extracellular region;polysaccharide binding;xyloglucan:xyloglucosyl transferase activity;L mature pollen stage;LP.02 two leaves visible stage;LP.04 four leaves visible stage;LP.06 six leaves visible stage;LP.08 eight leaves visible stage;LP.10 ten leaves visible stage;LP.12 twelve…
32	AT1G35140	-1.73614	0.0106076	Protein EXORDIUM-like 1 [Source:UniProtKB/Swiss-Prot;Acc:Q9C6E4]	and impaired survival of anoxia stress.
33	AT2G02930	-1.7224	0.0210046	Glutathione S-transferase F3 [Source:UniProtKB/Swiss-Prot;Acc:Q9SLM6]	response to oomycetes;toxin catabolic process;glutathione metabolic process;cytoplasm;chloroplast;cytoplasm;cytosol;mitochondrion;glutathione binding;glutathione transferase activity;guard cell;phloem;rosette leaf;vascular leaf
34	AT4G28790	-1.71959	0.00488996	Uncharacterized protein At4g28790 (Fragment) [Source:UniProtKB/TrEMBL;Acc:C0SVK2]	BHLH23;CITF2;CU-DEFICIENCY INDUCED TRANSCRIPTION FACTOR 2
35	AT4G08040	-1.71126	0.0355392	1-aminocyclopropane-1-carboxylate synthase 11 [Source:UniProtKB/Swiss-Prot;Acc:Q9S9U6]	amino acid metabolic process;cytoplasm;1-aminocyclopropane-1-carboxylate synthase activity;protein binding;transaminase activity;LP.10 ten leaves visible stage;LP.12 twelve leaves visible stage;cotyledon;guard cell;petiole;vascular leaf
36	AT4G12480	-1.70729	0.00259888	PEARLI 1 [Source:UniProtKB/TrEMBL;Acc:A0A178V1J0]	EARLI1;EARLY ARABIDOPSIS ALUMINUM INDUCED 1;pEARLI 1
37	AT1G29490	-1.69957	0.0292725	Auxin-responsive protein SAUR68 [Source:UniProtKB/Swiss-Prot;Acc:Q29Q96]	#N/A
38	AT5G08150	-1.68916	0.00801064	SOB5 [Source:UniProtKB/TrEMBL;Acc:A0A178UHR3]	cytokinin metabolic process;cytokinin-activated signaling pathway;cytoplasm;nucleus;plasma membrane;nucleus;plant-type cell wall;molecular_function;guard cell
39	AT5G26270	-1.68852	0.000552641	unknown protein; Ha. [Source:TAIR;Acc:AT5G26270]	#N/A
40	AT1G15050	-1.64068	0.00941706	Auxin-responsive protein IAA34 [Source:UniProtKB/Swiss-Prot;Acc:Q9C5X0]	response to auxin;regulation of DNA-templated transcription;nucleus;DNA-binding transcription factor activity;protein binding;guard cell
41	AT5G43520	-1.62903	0.00217706	Cysteine/Histidine-rich C1 domain family protein [Source:UniProtKB/TrEMBL;Acc:Q9FIY8]	#N/A
42	AT3G21330	-1.61659	9.07783e-07	Transcription factor bHLH87 [Source:UniProtKB/Swiss-Prot;Acc:Q8S3D2]	regulation of DNA-templated transcription;nucleus;DNA-binding transcription factor activity;protein binding;protein dimerization activity;transcription cis-regulatory region binding
43	AT5G52910	-1.59956	0.000135832	timeless family protein [Source:TAIR;Acc:AT5G52910]	regulation of circadian rhythm;DNA repair;DNA replication checkpoint signaling;replication fork arrest;nucleus;replication fork protection complex;DNA binding;flowering stage;mature plant embryo stage;petal differentiation and expansion stage;plant embryo bilateral stage;plant embryo cotyledonary stage;plant embryo globular stage;collective leaf structure;flower;flower pedicel;guard cell;hypocoty…
44	AT1G76960	-1.5693	0.009949	F22K20.6 protein [Source:UniProtKB/TrEMBL;Acc:O49282]	priming of cellular response to stress;mitochondrion;molecular_function;LP.02 two leaves visible stage;LP.04 four leaves visible stage;LP.06 six leaves visible stage;LP.08 eight leaves visible stage;LP.10 ten leaves visible stage;flowering stage;petal differentiation and expansion stage;vascular leaf senescent stage;cauline leaf;collective leaf structure;cotyledon;guard cell;inflorescence meriste…
45	AT4G12545	-1.5592	0.0148708	Putative lipid-binding protein AIR1B [Source:UniProtKB/Swiss-Prot;Acc:Q9ZSP6]	biological_process;cellular_component;molecular_function;cell-to-cell mobile RNA
46	AT2G23130	-1.54788	0.000106981	Lysine-rich arabinogalactan protein 17 [Source:UniProtKB/Swiss-Prot;Acc:O22194]	suspension cultures and flowers.
47	AT4G08825	-1.53601	0.0125642	-	#N/A
48	AT1G06080	-1.5117	0.0463792	Delta-9 acyl-lipid desaturase 1 [Source:UniProtKB/Swiss-Prot;Acc:O65797]	very long-chain fatty acid biosynthetic process;very long-chain fatty acid biosynthetic process;endoplasmic reticulum membrane;endoplasmic reticulum membrane;mitochondrion;palmitoyl-[glycerolipid] 7-desaturase activity;LP.02 two leaves visible stage;LP.04 four leaves visible stage;LP.06 six leaves visible stage;LP.08 eight leaves visible stage;LP.10 ten leaves visible stage;LP.12 twelve leaves vi…
49	AT5G51470	-1.47749	0.0249808	Auxin-responsive GH3 family protein [Source:UniProtKB/TrEMBL;Acc:Q9FHN7]	#N/A
50	AT1G16390	-1.46906	0.00270493	Organic cation/carnitine transporter 3 [Source:UniProtKB/Swiss-Prot;Acc:Q9SA38]	cellular response to cold;transmembrane transport;chloroplast;plant-type vacuole membrane;carbohydrate transmembrane transporter activity;transmembrane transporter activity;LP.04 four leaves visible stage;LP.08 eight leaves visible stage;LP.10 ten leaves visible stage;LP.12 twelve leaves visible stage;plant embryo globular stage;vascular leaf senescent stage;cotyledon;guard cell;hypocotyl;leaf ap…
51	AT1G19610	-1.45735	0.0119907	Defensin-like protein 19 [Source:UniProtKB/Swiss-Prot;Acc:P82787]	At5g44430/PDF1.2c
52	AT5G53048	-1.44028	0.00466454	other RNA [Source:TAIR;Acc:AT5G53048]	biological_process;cellular_component;molecular_function;guard cell
53	AT3G20395	-1.42246	0.009949	RING/U-box superfamily protein [Source:UniProtKB/TrEMBL;Acc:Q1G3M1]	#N/A
54	AT1G74875	-1.34695	0.0115055	FUNCTIONS IN: molecular_function unknown; INVOLVED IN: biological_process unknown; LOCATED IN: cellular_component unknown; BEST Arabidopsis thaliana protein match is: F-box family protein (TAIR:AT1G67623.1); Ha. [Source:TAIR;Acc:AT1G74875]	biological_process;nucleus;molecular_function
55	AT5G03120	-1.34487	0.0140364	unknown protein; FUNCTIONS IN: molecular_function unknown; INVOLVED IN: biological_process unknown; LOCATED IN: endomembrane system; EXPRESSED IN: 21 plant structures; EXPRESSED DURING: 13 growth stages; Ha. [Source:TAIR;Acc:AT5G03120]	#N/A
56	AT4G13577	-1.34163	1.6712e-05	-	#N/A
57	AT4G01140	-1.33882	0.0423368	At4g01140 [Source:UniProtKB/TrEMBL;Acc:Q9M152]	biological_process;cellular_component;molecular_function;flowering stage;collective leaf structure;flower;inflorescence meristem;root
58	AT5G65730	-1.32438	0.00455029	Xyloglucan endotransglucosylase/hydrolase [Source:UniProtKB/TrEMBL;Acc:Q0WUU2]	response to water deprivation;cell wall biogenesis;xyloglucan metabolic process;cell wall;extracellular region;hydrolase activity
59	AT1G72430	-1.30404	0.00100493	Auxin-responsive protein SAUR78 [Source:UniProtKB/Swiss-Prot;Acc:Q9C9E1]	cellular response to hypoxia;response to auxin;nucleus;molecular_function;LP.02 two leaves visible stage;LP.04 four leaves visible stage;LP.06 six leaves visible stage;LP.08 eight leaves visible stage;LP.10 ten leaves visible stage;LP.12 twelve leaves visible stage;flowering stage;mature plant embryo stage;petal differentiation and expansion stage;plant embryo bilateral stage;plant embryo cotyled…
60	AT4G34790	-1.28997	0.00102447	At4g34790 [Source:UniProtKB/TrEMBL;Acc:Q9SW55]	response to auxin;mitochondrion;molecular_function;guard cell
61	AT2G41090	-1.2893	0.00071922	Calmodulin-like protein 10 [Source:UniProtKB/Swiss-Prot;Acc:P30187]	cellular response to hypoxia;cellular response to oxidative stress;regulation of L-ascorbic acid biosynthetic process;cytoplasm;cytoplasm;cytosol;calcium ion binding;enzyme regulator activity;protein binding;LP.02 two leaves visible stage;LP.04 four leaves visible stage;LP.06 six leaves visible stage;LP.08 eight leaves visible stage;LP.10 ten leaves visible stage;LP.12 twelve leaves visible stage…
62	AT4G25110	-1.28327	0.0376202	Metacaspase-2 [Source:UniProtKB/Swiss-Prot;Acc:Q7XJE5]	negative regulation of programmed cell death;proteolysis;cytoplasm;cysteine-type endopeptidase activity;LP.02 two leaves visible stage;LP.04 four leaves visible stage;LP.06 six leaves visible stage;LP.08 eight leaves visible stage;LP.10 ten leaves visible stage;LP.12 twelve leaves visible stage;flowering stage;vascular leaf senescent stage;cauline leaf;collective leaf structure;cotyledon;guard ce…
63	AT1G25054	-1.27766	0.0234735	Probable UDP-3-O-acyl-N-acetylglucosamine deacetylase 3, mitochondrial [Source:UniProtKB/Swiss-Prot;Acc:P0DKB8]	lipid X metabolic process;chloroplast;mitochondrion;UDP-3-O-acyl-N-acetylglucosamine deacetylase activity;guard cell
64	AT5G09805	-1.25449	0.0244738	Protein IDA-LIKE 3 [Source:UniProtKB/Swiss-Prot;Acc:Q6DUW7]	floral organ abscission;apoplast;mitochondrion;molecular_function;floral organ abscission zone;leaf abscission zone;portion of vascular tissue
65	AT3G02885	-1.24891	0.00477245	Gibberellin-regulated protein 5 [Source:UniProtKB/Swiss-Prot;Acc:Q84J95]	heat acclimation;response to heat;response to salicylic acid;extracellular region;plasmodesma;molecular_function;LP.04 four leaves visible stage;flowering stage;petal differentiation and expansion stage;plant embryo globular stage;flower;hypocotyl;plant embryo;root;sepal;stamen;vascular leaf
66	AT1G28670	-1.24343	5.14716e-05	GDSL esterase/lipase At1g28670 [Source:UniProtKB/Swiss-Prot;Acc:Q38894]	#N/A
67	AT1G58223	-1.23818	0.0497631	-	biological_process;cellular_component;molecular_function
68	AT5G57760	-1.22096	0.000106692	At5g57760 [Source:UniProtKB/TrEMBL;Acc:Q9FHG7]	#N/A
69	AT1G17250	-1.22016	0.0159752	RLP3 [Source:UniProtKB/TrEMBL;Acc:A0A178WD64]	innate immune response;response to fungus;signal transduction;defense response to fungus;meristem maintenance;plasma membrane;protein kinase activity;guard cell;stem
70	AT1G60110	-1.21928	0.0453769	Mannose-binding lectin superfamily protein [Source:TAIR;Acc:AT1G60110]	biological_process;cytoplasm;nucleus;molecular_function;cultured plant cell;cell-to-cell mobile RNA
71	AT5G25190	-1.2152	0.00116691	Ethylene-responsive transcription factor ERF003 [Source:UniProtKB/Swiss-Prot;Acc:Q94AW5]	ethylene-activated signaling pathway;regulation of DNA-templated transcription;nucleus;intracellular anatomical structure;nucleus;DNA-binding transcription factor activity;protein binding;transcription cis-regulatory region binding;LP.02 two leaves visible stage;LP.04 four leaves visible stage;LP.06 six leaves visible stage;LP.08 eight leaves visible stage;LP.10 ten leaves visible stage;LP.12 twe…
72	AT5G02865	-1.21438	0.00281845	-	#N/A
73	AT5G64100	-1.20271	0.00260948	Peroxidase [Source:UniProtKB/TrEMBL;Acc:A0A178U798]	response to stress;plant-type cell wall;extracellular region;plant-type cell wall;plasma membrane;plasmodesma;mRNA binding;peroxidase activity;seedling development stage;hypocotyl;plant callus;root;micropylar endosperm
74	AT1G28660	-1.19902	1.27418e-05	GDSL esterase/lipase At1g28660 [Source:UniProtKB/Swiss-Prot;Acc:Q9FPE4]	#N/A
75	AT5G02540	-1.19233	0.00319814	NAD(P)-binding Rossmann-fold superfamily protein [Source:UniProtKB/TrEMBL;Acc:F4KCF2]	fatty alcohol biosynthetic process;endoplasmic reticulum;protein binding;LP.02 two leaves visible stage;LP.04 four leaves visible stage;LP.06 six leaves visible stage;LP.08 eight leaves visible stage;LP.10 ten leaves visible stage;LP.12 twelve leaves visible stage;flowering stage;mature plant embryo stage;petal differentiation and expansion stage;plant embryo bilateral stage;plant embryo cotyledo…
76	AT2G27402	-1.18224	0.00850798	At2g27402 [Source:UniProtKB/TrEMBL;Acc:Q8GX30]	#N/A
77	AT3G03830	-1.17833	0.000327044	Auxin-responsive protein SAUR28 [Source:UniProtKB/Swiss-Prot;Acc:Q9SRW0]	positive regulation of cell growth;regulation of auxin polar transport;response to absence of light;response to auxin;chloroplast;molecular_function;LP.04 four leaves visible stage;LP.06 six leaves visible stage;LP.08 eight leaves visible stage;LP.12 twelve leaves visible stage;flowering stage;petal differentiation and expansion stage;vascular leaf senescent stage;carpel;cauline leaf;collective l…
78	AT2G10940	-1.17574	0.000833441	At2g10940/F15K19.1 [Source:UniProtKB/TrEMBL;Acc:Q9SKI0]	#N/A
79	AT5G53250	-1.1607	0.00984254	ATAGP22 [Source:UniProtKB/TrEMBL;Acc:A0A178UC75]	#N/A
80	AT2G18969	-1.15681	0.00916227	BEST Arabidopsis thaliana protein match is: sequence-specific DNA binding transcription factors;transcription regulators (TAIR:AT4G30180.1); Ha. [Source:TAIR;Acc:AT2G18969]	regulation of DNA-templated transcription;nucleus;molecular_function
81	AT3G11110	-1.14829	0.00924609	RING-H2 finger protein ATL66 [Source:UniProtKB/Swiss-Prot;Acc:Q9SRM0]	protein ubiquitination;nucleus;molecular_function;LP.04 four leaves visible stage;LP.06 six leaves visible stage;LP.08 eight leaves visible stage;LP.10 ten leaves visible stage;petal differentiation and expansion stage;collective leaf structure;cotyledon;guard cell;stamen;stem;vascular leaf
82	AT1G65486	-1.14757	0.0225714	unknown protein; FUNCTIONS IN: molecular_function unknown; INVOLVED IN: biological_process unknown; LOCATED IN: endomembrane system; BEST Arabidopsis thaliana protein match is: unknown protein (TAIR:AT1G65490.1); Ha. [Source:TAIR;Acc:AT1G65486]	response to water deprivation;response to ethylene;response to jasmonic acid;response to salicylic acid;response to salt stress;response to water deprivation;apoplast;extracellular region;mitochondrion;nucleus;LRR domain binding;receptor serine/threonine kinase binding;cauline leaf;guard cell;rosette leaf;stem;stem
83	AT1G29660	-1.14226	6.78525e-09	GDSL esterase/lipase At1g29660 [Source:UniProtKB/Swiss-Prot;Acc:Q9C7N5]	systemic acquired resistance;apoplast;endoplasmic reticulum;extracellular region;nucleus;secretory vesicle;hydrolase activity
84	AT4G04570	-1.13361	3.60733e-05	Cysteine-rich receptor-like protein kinase 40 [Source:UniProtKB/Swiss-Prot;Acc:Q9SYS3]	immune response;signal transduction;plasma membrane;plasma membrane;kinase activity;protein serine/threonine kinase activity;guard cell;cell-to-cell mobile RNA
85	AT4G37770	-1.133	9.08153e-05	1-aminocyclopropane-1-carboxylate synthase-like protein [Source:UniProtKB/TrEMBL;Acc:Q56Y32]	1-aminocyclopropane-1-carboxylate biosynthetic process;ethylene biosynthetic process;amino acid metabolic process;cytoplasm;1-aminocyclopropane-1-carboxylate synthase activity;identical protein binding;protein binding;transaminase activity;LP.04 four leaves visible stage;LP.06 six leaves visible stage;LP.08 eight leaves visible stage;LP.10 ten leaves visible stage;collective leaf structure;guard …
86	AT2G41510	-1.11992	0.0173118	cytokinin oxidase/dehydrogenase 1 [Source:TAIR;Acc:AT2G41510]	cytokinin catabolic process;meristem development;cytokinin metabolic process;extracellular region;vacuole;cytokinin dehydrogenase activity;oxidoreductase activity;flower;guard cell;hypocotyl;lateral root;root;shoot apex
87	AT1G75750	-1.1191	0.0016925	GASA1 [Source:UniProtKB/TrEMBL;Acc:A0A178W4S5]	response to abscisic acid;response to brassinosteroid;response to gibberellin;unidimensional cell growth;extracellular region;mitochondrion;plant-type cell wall;molecular_function;IL.00 inflorescence just visible stage;LP.02 two leaves visible stage;LP.04 four leaves visible stage;LP.06 six leaves visible stage;LP.08 eight leaves visible stage;LP.10 ten leaves visible stage;LP.12 twelve leaves vi…
88	AT1G62420	-1.11889	0.0329752	DUF506 family protein (DUF506) [Source:UniProtKB/TrEMBL;Acc:O48807]	response to nutrient;cellular_component;molecular_function;root tip;vascular bundle;root epidermis
89	AT1G60460	-1.11312	0.0156815	unknown protein; FUNCTIONS IN: molecular_function unknown; INVOLVED IN: biological_process unknown; LOCATED IN: endomembrane system; EXPRESSED IN: 6 plant structures; EXPRESSED DURING: petal differentiation and expansion stage, E expanded cotyledon /.../ D bilateral stage; Ha. [Source:TAIR;Acc:AT1G60460]	embryo sac morphogenesis;meiotic DNA double-strand break formation;pollen sperm cell differentiation;protein-containing complex assembly;embryo sac morphogenesis;meiotic DNA double-strand break formation;pollen sperm cell differentiation;reciprocal meiotic recombination;condensed chromosome;chloroplast;condensed chromosome;cytoplasm;nucleus;DNA topoisomerase type II (double strand cut
90	AT5G18050	-1.09217	0.000874963	Auxin-responsive protein SAUR22 [Source:UniProtKB/Swiss-Prot;Acc:Q9FJF7]	#N/A
91	AT2G47935	-1.09006	0.0221342	Transmembrane protein [Source:UniProtKB/TrEMBL;Acc:A0A1P8B1Y5]	biological_process;nucleus;molecular_function
92	AT1G72060	-1.08956	0.00407928	Serine-type endopeptidase inhibitor [Source:UniProtKB/TrEMBL;Acc:Q9C7G9]	response to oxidative stress;extracellular region;serine-type endopeptidase inhibitor activity;LP.02 two leaves visible stage;LP.04 four leaves visible stage;LP.06 six leaves visible stage;LP.08 eight leaves visible stage;LP.10 ten leaves visible stage;LP.12 twelve leaves visible stage;flowering stage;petal differentiation and expansion stage;plant embryo bilateral stage;plant embryo cotyledonary…
93	AT3G59370	-1.08513	0.00944269	At3g59370 [Source:UniProtKB/TrEMBL;Acc:Q9LX34]	cellular response to sucrose starvation;response to abscisic acid;response to calcium ion;response to glucose;response to mannitol;response to metal ion;response to molecule of bacterial origin;response to salicylic acid;response to sorbitol;cellular response to gibberellin stimulus;response to cold;cytosol;molecular_function;flowering stage;petal differentiation and expansion stage;carpel;flower…
94	AT5G03130	-1.07777	0.0191573	Uncharacterized protein F15A17_160 [Source:UniProtKB/TrEMBL;Acc:Q9LYX2]	#N/A
95	AT1G03870	-1.06383	0.0491824	At1g03870 [Source:UniProtKB/TrEMBL;Acc:B3LF88]	plant-type secondary cell wall biogenesis;plasma membrane;extracellular region;membrane;plasma membrane;secretory vesicle;molecular_function;LP.02 two leaves visible stage;LP.04 four leaves visible stage;LP.06 six leaves visible stage;LP.08 eight leaves visible stage;LP.10 ten leaves visible stage;LP.12 twelve leaves visible stage;flowering stage;mature plant embryo stage;petal differentiation an…
96	AT4G16983	-1.06293	0.00303918	-	#N/A
97	AT5G42110	-1.05576	0.0020469	Putative uncharacterized protein [Source:UniProtKB/TrEMBL;Acc:Q8GW66]	#N/A
98	AT3G46900	-1.03976	0.00260948	COPT2 [Source:UniProtKB/TrEMBL;Acc:A0A178VCX7]	copper ion import across plasma membrane;plasma membrane;plasma membrane;copper ion transmembrane transporter activity;high-affinity copper ion transmembrane transporter activity;L mature pollen stage;LP.04 four leaves visible stage;LP.06 six leaves visible stage;LP.08 eight leaves visible stage;M germinated pollen stage;flowering stage;petal differentiation and expansion stage;vascular leaf sene…
99	AT3G18217	-1.03082	0.00575962	MIR157C; miRNA [Source:TAIR;Acc:AT3G18217]	and 5. By regulating the expression of SPL3 (and probably also SPL4 and SPL5)
100	AT2G44370	-1.03039	0.021018	At2g44370 [Source:UniProtKB/TrEMBL;Acc:O64871]	#N/A
101	AT4G13340	-1.02816	0.0101558	Leucine-rich repeat extensin-like protein 3 [Source:UniProtKB/Swiss-Prot;Acc:Q9T0K5]	#N/A
102	AT1G72610	-1.02303	0.00342416	Germin-like protein subfamily 3 member 1 [Source:UniProtKB/Swiss-Prot;Acc:P94040]	#N/A
103	AT5G44020	-1.02191	0.00387117	HAD superfamily, subfamily IIIB acid phosphatase [Source:UniProtKB/TrEMBL;Acc:Q9FNC4]	#N/A
104	AT2G19800	-1.01124	0.0215826	At2g19800 [Source:UniProtKB/TrEMBL;Acc:B4F7Q2]	syncytium formation;inositol catabolic process;cytoplasm;inositol oxygenase activity;L mature pollen stage;LP.02 two leaves visible stage;LP.04 four leaves visible stage;LP.06 six leaves visible stage;LP.08 eight leaves visible stage;LP.10 ten leaves visible stage;LP.12 twelve leaves visible stage;M germinated pollen stage;flowering stage;mature plant embryo stage;petal differentiation and expans…
105	AT1G29465	-1.01046	0.00482382	Putative uncharacterized protein [Source:UniProtKB/TrEMBL;Acc:Q0WQY3]	biological_process;chloroplast;molecular_function;guard cell
106	AT1G55330	-1.00936	0.00314946	ATAGP21 [Source:UniProtKB/TrEMBL;Acc:A0A178W6X6]	#N/A
107	AT4G12470	-1.00415	5.43063e-05	pEARLI1-like lipid transfer protein 1 [Source:UniProtKB/Swiss-Prot;Acc:Q9SU35]	defense response to fungus;induced systemic resistance;systemic acquired resistance;cellular response to cold;cold acclimation;induced systemic resistance;apoplast;chloroplast;chloroplast outer membrane;cytoplasmic stress granule;endoplasmic reticulum;extracellular region;plasmodesma;protein binding;LP.02 two leaves visible stage;LP.04 four leaves visible stage;LP.06 six leaves visible stage;LP.0…
108	AT2G32660	-1.00256	0.00586067	Receptor like protein 22 [Source:UniProtKB/Swiss-Prot;Acc:O48851]	signal transduction;plasma membrane;kinase activity;flowering stage;endosperm;flower;hypocotyl;root;stem
109	AT3G06840	-1.0021	0.026003	Putative uncharacterized protein [Source:UniProtKB/TrEMBL;Acc:Q8LFJ2]	#N/A
110	AT5G18030	-1.00019	0.00159225	Auxin-responsive protein SAUR21 [Source:UniProtKB/Swiss-Prot;Acc:Q9FJF9]	response to auxin;mitochondrion;molecular_function;guard cell

## Sheet: Table S5c
Table S5c. WT-specific wound-responsive up-regulated DEGs that are constitutively misregulated in max3 under control conditions
#	gene_id	log2foldchange		gene_description	GO: BP
		control	wound
1	AT1G67990	6.4475	6.88908	TSM1 [Source:UniProtKB/TrEMBL;Acc:A0A178W5L4]	seed development;spermidine hydroxycinnamate conjugate biosynthetic process;cytosol;S-adenosylmethionine-dependent methyltransferase activity;caffeoyl-CoA O-methyltransferase activity;tricaffeoyl spermidine:S-adenosyl-L-methionine O-methyltransferase activity;trihydroxyferuloyl spermidine O-methyltransferase activity;trihydroxyferuloyl spermidine:S-adenosyl-L-methionine O-methyltransferase activi…
2	AT3G52160	5.93285	7.12797	3-ketoacyl-CoA synthase [Source:UniProtKB/TrEMBL;Acc:A0A178VHW8]	#N/A
3	AT4G10850	5.22623	4.83519	Bidirectional sugar transporter SWEET7 [Source:UniProtKB/Swiss-Prot;Acc:Q8LBF7]	carbohydrate transport;membrane;extracellular region;plasma membrane;protein binding;sugar transmembrane transporter activity;flowering stage;petal differentiation and expansion stage;plant embryo cotyledonary stage;plant embryo globular stage;carpel;collective leaf structure;flower;petal;plant embryo;plant sperm cell;pollen;seed;sepal,
4	AT3G53600	5.18291	5.21434	At3g53600 [Source:UniProtKB/TrEMBL;Acc:Q9LFG0]	cellular response to water deprivation;regulation of DNA-templated transcription;positive regulation of response to water deprivation;regulation of DNA-templated transcription;regulation of jasmonic acid mediated signaling pathway;response to UV-B;response to chitin;response to cold;response to jasmonic acid;response to osmotic stress;response to salt;response to stress;response to water deprivat…
5	AT5G37970	5.09622	5.2583	Probable S-adenosylmethionine-dependent methyltransferase At5g37970 [Source:UniProtKB/Swiss-Prot;Acc:Q9FKD0]	methylation;chloroplast;S-adenosylmethionine-dependent methyltransferase activity;M germinated pollen stage;flowering stage;petal differentiation and expansion stage;flower;inflorescence meristem;plant sperm cell;pollen;pollen tube cell;portion of vascular tissue,
6	AT1G09950	4.35714	3.38813	At1g09950 [Source:UniProtKB/TrEMBL;Acc:O04515]	DNA-templated transcription;negative regulation of abscisic acid-activated signaling pathway;negative regulation of cellular hyperosmotic salinity response;response to abscisic acid;response to salt stress;nucleus;sequence-specific DNA binding;petal differentiation and expansion stage;flower;guard cell;leaf apex;root;vascular leaf,
7	AT4G27654	4.33925	3.18251	At4g27654 [Source:UniProtKB/TrEMBL;Acc:Q3E9V5]	#N/A
8	AT4G29980	4.05269	4.6646	At4g29980 [Source:UniProtKB/TrEMBL;Acc:Q9SZV1]	extracellular region;molecular_function;petal differentiation and expansion stage;plant embryo cotyledonary stage;collective leaf structure;flower;seed;sepal,
9	AT2G20825	4.03842	2.90728	Protein ULTRAPETALA 2 [Source:UniProtKB/Swiss-Prot;Acc:Q8S8I2]	#N/A
10	AT1G48470	4.01062	5.42762	Glutamine synthetase cytosolic isozyme 1-5 [Source:UniProtKB/Swiss-Prot;Acc:Q8GXW5]	glutamine biosynthetic process;cytoplasm;chloroplast;cytoplasm;plasmodesma;glutamine synthetase activity;L mature pollen stage;flowering stage;petal differentiation and expansion stage;plant embryo cotyledonary stage;carpel;collective leaf structure;flower;petal;pollen;seed;sepal;shoot apex;stamen;vascular leaf,
11	AT5G59305	3.87832	4.36112	CLAVATA3/ESR (CLE)-related protein 46 [Source:UniProtKB/Swiss-Prot;Acc:Q8LDN4]	cell-cell signaling involved in cell fate commitment;mitochondrion;molecular_function;mature plant embryo stage;petal differentiation and expansion stage;plant embryo bilateral stage;plant embryo cotyledonary stage;collective leaf structure;flower;hypocotyl;inflorescence meristem;plant embryo;root;seed;shoot apex,
12	AT4G36950	3.71502	3.10996	Mitogen-activated protein kinase kinase kinase 21 [Source:UniProtKB/TrEMBL;Acc:Q6K1M3]	regulation of seed germination;signal transduction;chloroplast;protein kinase activity;guard cell,
13	AT1G02400	3.5243	1.7807	Gibberellin 2-beta-dioxygenase 6 [Source:UniProtKB/Swiss-Prot;Acc:Q9FZ21]	gibberellin catabolic process;response to red or far red light;gibberellin catabolic process;response to light stimulus;chloroplast;cytoplasm;2-oxoglutarate-dependent dioxygenase activity;gibberellin 2-beta-dioxygenase activity;gibberellin 2-beta-dioxygenase activity;LP.04 four leaves visible stage;LP.06 six leaves visible stage;LP.08 eight leaves visible stage;LP.10 ten leaves visible stage;LP.1…
14	AT5G65300	3.49755	1.75382	Uncharacterized protein At5g65300 [Source:UniProtKB/TrEMBL;Acc:Q9FKQ7]	response to stress;mitochondrion;peroxisome;protein binding;LP.02 two leaves visible stage;LP.04 four leaves visible stage;LP.06 six leaves visible stage;LP.08 eight leaves visible stage;LP.10 ten leaves visible stage;LP.12 twelve leaves visible stage;flowering stage;petal differentiation and expansion stage;plant embryo bilateral stage;plant embryo cotyledonary stage;plant embryo globular stage;…
15	AT1G71770	3.39705	3.04199	Polyadenylate-binding protein 5 [Source:UniProtKB/Swiss-Prot;Acc:Q05196]	nuclear-transcribed mRNA poly(A) tail shortening;translational initiation;cytosol;nucleus;cytosol;mitochondrion;ribonucleoprotein complex;mRNA 3'-UTR binding;poly(A) binding;poly(U) RNA binding;translation initiation factor activity;L mature pollen stage;LP.02 two leaves visible stage;LP.04 four leaves visible stage;LP.06 six leaves visible stage;LP.08 eight leaves visible stage;M germinated poll…
16	AT3G20160	3.37382	3.01139	Geranylgeranyl pyrophosphate synthase 10, mitochondrial [Source:UniProtKB/Swiss-Prot;Acc:Q9LJY2]	isoprenoid biosynthetic process;chloroplast;geranylgeranyl diphosphate synthase activity,
17	AT3G04010	3.25925	1.56258	At3g04010 [Source:UniProtKB/TrEMBL;Acc:Q9SQR1]	carbohydrate metabolic process;plasma membrane;extracellular region;membrane;glucan endo-1,3-beta-D-glucosidase activity;L mature pollen stage;LP.04 four leaves visible stage;LP.06 six leaves visible stage;M germinated pollen stage;flowering stage;carpel;flower;guard cell;inflorescence meristem;plant sperm cell;pollen;pollen tube cell;root;sepal;stamen;stem;vascular leaf,
18	AT1G01480	3.23135	4.13389	1-aminocyclopropane-1-carboxylate synthase 2 [Source:UniProtKB/Swiss-Prot;Acc:Q06402]	1-aminocyclopropane-1-carboxylate biosynthetic process;ethylene biosynthetic process;amino acid metabolic process;response to water deprivation;cytoplasm;1-aminocyclopropane-1-carboxylate synthase activity;protein binding;transaminase activity;flowering stage;petal differentiation and expansion stage;carpel;guard cell;leaf;pollen;root;sepal;stamen;stem,
19	AT1G53470	3.04433	1.67483	Mechanosensitive ion channel protein 4 [Source:UniProtKB/Swiss-Prot;Acc:Q9LPG3]	monoatomic anion transport;plasma membrane;nucleus;plasma membrane;mechanosensitive monoatomic ion channel activity;guard cell,
20	AT4G05020	2.99545	1.41512	NAD(P)H dehydrogenase B2 [Source:UniProtKB/TrEMBL;Acc:F4JGL5]	alternative respiration;mitochondrion;extrinsic component of mitochondrial inner membrane;mitochondrial intermembrane space;mitochondrion;NADH dehydrogenase activity;alternative oxidase activity;oxidoreductase activity;L mature pollen stage;LP.02 two leaves visible stage;LP.04 four leaves visible stage;LP.06 six leaves visible stage;LP.08 eight leaves visible stage;LP.10 ten leaves visible stage;…
21	AT1G27730	2.93913	2.7545	Zinc finger protein ZAT10 [Source:UniProtKB/Swiss-Prot;Acc:Q96289]	cellular response to hypoxia;multicellular organism growth;negative regulation of DNA-templated transcription;photoprotection;photosynthesis;response to abscisic acid;response to chitin;response to cold;response to high light intensity;response to oxidative stress;response to salt stress;response to water deprivation;response to wounding;regulation of DNA-templated transcription;nucleus;nucleus;D…
22	AT1G76650	2.93695	1.70987	CML38 [Source:UniProtKB/TrEMBL;Acc:A0A178WMC5]	cellular response to hypoxia;response to wounding;nitrate assimilation;positive regulation of brassinosteroid mediated signaling pathway;response to hypoxia;cytoplasmic stress granule;cytoplasm;nucleus;plasma membrane;calcium ion binding;protein binding;signaling receptor binding;LP.02 two leaves visible stage;LP.04 four leaves visible stage;LP.06 six leaves visible stage;LP.08 eight leaves visib…
23	AT5G16960	2.91871	3.06712	Quinone oxidoreductase-like protein [Source:UniProtKB/TrEMBL;Acc:Q9LFK5]	response to oxidative stress;response to oxidative stress;cytoplasm;plastid;2-alkenal reductase [NAD(P)H] activity;oxidoreductase activity, acting on the CH-CH group of donors, NAD or NADP as acceptor;flowering stage;petal differentiation and expansion stage;collective leaf structure;flower;guard cell;rosette leaf;sepal;stamen,
24	AT1G71000	2.91711	2.38819	Chaperone DnaJ-domain superfamily protein [Source:UniProtKB/TrEMBL;Acc:F4I8D6]	#N/A
25	AT4G01360	2.89155	1.85197	BPS1-like protein [Source:UniProtKB/TrEMBL;Acc:F4JI15]	cellular response to hypoxia;embryo development ending in seed dormancy;chloroplast;molecular_function;guard cell,
26	AT2G17840	2.87626	1.6637	Protein EARLY-RESPONSIVE TO DEHYDRATION 7, chloroplastic [Source:UniProtKB/Swiss-Prot;Acc:O48832]	response to cold;response to high light intensity;response to salt stress;response to water deprivation;circadian rhythm;response to abscisic acid;plasma membrane;nucleus;plasma membrane;molecular_function;LP.02 two leaves visible stage;LP.04 four leaves visible stage;LP.06 six leaves visible stage;LP.08 eight leaves visible stage;LP.10 ten leaves visible stage;LP.12 twelve leaves visible stage;M…
27	AT1G02460	2.8376	1.42181	At1g02460 [Source:UniProtKB/TrEMBL;Acc:Q9FWX5]	carbohydrate metabolic process;extracellular region;polygalacturonase activity;flowering stage;plant embryo cotyledonary stage;guard cell;root;seed;stamen;stem,
28	AT2G45570	2.83699	3.15132	Cytochrome P450 76C2 [Source:UniProtKB/Swiss-Prot;Acc:O64637]	#N/A
29	AT4G19230	2.81987	2.05743	Cytochrome P450, family 707, subfamily A, polypeptide 1 [Source:UniProtKB/TrEMBL;Acc:A8MRX5]	abscisic acid metabolic process;defense response to fungus;release of seed from dormancy;response to red or far red light;abscisic acid metabolic process;response to hypoxia;chloroplast;(+)-abscisic acid 8'-hydroxylase activity;LP.04 four leaves visible stage;LP.06 six leaves visible stage;LP.08 eight leaves visible stage;LP.10 ten leaves visible stage;flowering stage;mature plant embryo stage;pe…
30	AT5G24860	2.73654	2.50923	flowering promoting factor 1 [Source:TAIR;Acc:AT5G24860]	positive regulation of flower development;response to gibberellin;regulation of flower development;vegetative to reproductive phase transition of meristem;mitochondrion;nucleus;protein binding;flowering stage;mature plant embryo stage;petal differentiation and expansion stage;plant embryo bilateral stage;plant embryo cotyledonary stage;apical meristem;carpel;collective leaf structure;flower;flowe…
31	AT4G27980	2.73267	3.46246	Domain of unknown function (DUF3444) [Source:TAIR;Acc:AT4G27980]	#N/A
32	AT5G57480	2.71069	1.02627	AAA-ATPase At5g57480 [Source:UniProtKB/Swiss-Prot;Acc:Q9FKM3]	#N/A
33	AT4G14690	2.66816	2.42206	Early light-induced protein 2, chloroplastic [Source:UniProtKB/Swiss-Prot;Acc:Q94K66]	regulation of chlorophyll biosynthetic process;response to UV-B;response to far red light;response to red light;cellular response to UV-A;cellular response to blue light;cellular response to far red light;cellular response to heat;cellular response to high light intensity;cellular response to red light;photoprotection;positive regulation of seed germination;response to light stimulus;chloroplast …
34	AT5G04340	2.59442	2.47916	Zinc finger protein ZAT6 [Source:UniProtKB/Swiss-Prot;Acc:O22533]	cellular response to hypoxia;phosphate ion homeostasis;regulation of DNA-templated transcription;regulation of root development;nucleus;nucleus;DNA-binding transcription factor activity;RNA polymerase II cis-regulatory region sequence-specific DNA binding;transcription cis-regulatory region binding;transcription corepressor binding;LP.02 two leaves visible stage;LP.04 four leaves visible stage;LP…
35	AT1G21550	2.51661	1.62289	Probable calcium-binding protein CML44 [Source:UniProtKB/Swiss-Prot;Acc:Q9LPK5]	cellular response to hypoxia;nucleus;calcium ion binding;LP.02 two leaves visible stage;LP.04 four leaves visible stage;LP.06 six leaves visible stage;LP.08 eight leaves visible stage;LP.10 ten leaves visible stage;flowering stage;petal differentiation and expansion stage;plant embryo globular stage;carpel;collective leaf structure;cotyledon;flower;flower pedicel;guard cell;petal;plant embryo;pol…
36	AT5G58700	2.50093	1.01332	Phosphoinositide phospholipase C 4 [Source:UniProtKB/Swiss-Prot;Acc:Q944C1]	intracellular signal transduction;phosphatidylinositol-mediated signaling;release of sequestered calcium ion into cytosol;plasma membrane;mitochondrion;phosphatidylinositol-4,5-bisphosphate phospholipase C activity;L mature pollen stage;LP.02 two leaves visible stage;LP.04 four leaves visible stage;LP.06 six leaves visible stage;LP.08 eight leaves visible stage;LP.10 ten leaves visible stage;LP.1…
37	AT5G03890	2.49889	1.59788	Emb [Source:UniProtKB/TrEMBL;Acc:Q9LZC0]	response to fungus;nucleus;molecular_function;guard cell,
38	AT5G59820	2.49481	1.21243	Zinc finger protein ZAT12 [Source:UniProtKB/Swiss-Prot;Acc:Q42410]	cellular response to hypoxia;cold acclimation;hyperosmotic salinity response;photosynthetic acclimation;response to UV-B;response to chitin;response to cold;response to heat;response to light stimulus;response to oxidative stress;response to wounding;response to chitin;response to stress;nucleus;DNA-binding transcription factor activity;transcription cis-regulatory region binding;L mature pollen …
39	AT4G39670	2.48589	1.88961	ACD11 homolog protein [Source:UniProtKB/Swiss-Prot;Acc:Q8L7U7]	ceramide transport;intermembrane lipid transfer;cytosol;cytoplasm;nucleus;ceramide 1-phosphate binding;ceramide 1-phosphate transfer activity;L mature pollen stage;LP.02 two leaves visible stage;LP.06 six leaves visible stage;LP.08 eight leaves visible stage;LP.10 ten leaves visible stage;LP.12 twelve leaves visible stage;M germinated pollen stage;flowering stage;petal differentiation and expansi…
40	AT2G34790	2.38792	1.39746	Berberine bridge enzyme-like 15 [Source:UniProtKB/Swiss-Prot;Acc:O64743]	embryo development ending in seed dormancy;polar nucleus fusion;chloroplast;plant-type cell wall;plasmodesma;FAD binding;cinnamyl-alcohol dehydrogenase activity;coniferyl-alcohol dehydrogenase activity;flowering stage;petal differentiation and expansion stage;carpel;collective leaf structure;embryo sac central cell;flower;guard cell;hypocotyl;inflorescence meristem;leaf apex;petal;pollen;pollen t…
41	AT3G26125	2.38579	1.83068	Cytochrome P-450-like protein [Source:UniProtKB/TrEMBL;Acc:Q9LTN1]	#N/A
42	AT2G43580	2.36704	2.35647	Endochitinase At2g43580 [Source:UniProtKB/Swiss-Prot;Acc:O24598]	cell wall macromolecule catabolic process;response to fungus;extracellular region;chitinase activity;endosperm,
43	AT2G45760	2.36632	1.65957	BON1-associated protein 2 [Source:UniProtKB/Swiss-Prot;Acc:Q58FX0]	#N/A
44	AT5G64310	2.35894	1.41221	Classical arabinogalactan protein 1 [Source:UniProtKB/Swiss-Prot;Acc:Q8LCN5]	#N/A
45	AT5G17980	2.30395	1.26236	C2 calcium/lipid-binding plant phosphoribosyltransferase family protein [Source:UniProtKB/TrEMBL;Acc:Q9FJG3]	#N/A
46	AT3G48460	2.29241	1.5341	GDSL esterase/lipase At3g48460 [Source:UniProtKB/Swiss-Prot;Acc:Q9STM6]	fatty acid metabolic process;chloroplast;acetylesterase activity;LP.02 two leaves visible stage;LP.04 four leaves visible stage;LP.06 six leaves visible stage;LP.08 eight leaves visible stage;LP.10 ten leaves visible stage;LP.12 twelve leaves visible stage;flowering stage;mature plant embryo stage;petal differentiation and expansion stage;plant embryo bilateral stage;plant embryo cotyledonary sta…
47	AT5G51060	2.2887	1.16018	RHD2 [Source:UniProtKB/TrEMBL;Acc:A0A178UIV0]	aerobic respiration;defense response;response to ATP;root epidermal cell differentiation;plasma membrane;nucleus;NAD(P)H oxidase H2O2-forming activity;flowering stage;petal differentiation and expansion stage;carpel;collective leaf structure;flower;root;root elongation zone;root epidermis;sepal;trichoblast,
48	AT5G13200	2.24302	1.68946	GEM-like protein 5 [Source:UniProtKB/Swiss-Prot;Acc:Q9LYV6]	embryo development ending in seed dormancy;maintenance of seed dormancy by absisic acid;regulation of seed germination;seed germination;cytoplasm;plastid;molecular_function;LP.04 four leaves visible stage;LP.06 six leaves visible stage;LP.08 eight leaves visible stage;LP.10 ten leaves visible stage;LP.12 twelve leaves visible stage;flowering stage;petal differentiation and expansion stage;vascula…
49	AT1G72540	2.23213	1.81924	Putative receptor-like protein kinase At1g72540 [Source:UniProtKB/Swiss-Prot;Acc:Q9CAH1]	phosphorylation;chloroplast;protein serine/threonine kinase activity;flowering stage;guard cell;stamen;stem,
50	AT2G23120	2.22347	1.11595	Expressed protein [Source:UniProtKB/TrEMBL;Acc:Q8S8R1]	#N/A
51	AT1G80120	2.20451	1.61901	Protein LURP-one-related 5 [Source:UniProtKB/Swiss-Prot;Acc:Q9SSC7]	#N/A
52	AT4G24960	2.20295	2.4019	HVA22D [Source:UniProtKB/TrEMBL;Acc:A0A384LBZ3]	flower development;hyperosmotic salinity response;negative regulation of autophagy;pollen development;response to abscisic acid;response to cold;response to water deprivation;mitochondrion;molecular_function;L mature pollen stage;LP.02 two leaves visible stage;LP.04 four leaves visible stage;LP.06 six leaves visible stage;LP.08 eight leaves visible stage;LP.10 ten leaves visible stage;LP.12 twelv…
53	AT2G39350	2.19171	2.42736	ABC transporter G family member 1 [Source:UniProtKB/Swiss-Prot;Acc:O80946]	pollen wall assembly;response to nematode;transmembrane transport;membrane;plasma membrane;ATPase-coupled transmembrane transporter activity;flowering stage;petal differentiation and expansion stage;plant embryo cotyledonary stage;plant embryo globular stage;carpel;collective leaf structure;flower;flower pedicel;guard cell;hypocotyl;petal;plant embryo;pollen;root;seed;sepal;shoot apex;stamen;stem…
54	AT5G67210	2.1907	1.16154	IRX15-L [Source:UniProtKB/TrEMBL;Acc:A0A178UEM8]	plant-type secondary cell wall biogenesis;xylan biosynthetic process;plant-type secondary cell wall biogenesis;xylan biosynthetic process;Golgi apparatus;Golgi apparatus;molecular_function;LP.02 two leaves visible stage;LP.04 four leaves visible stage;LP.06 six leaves visible stage;LP.08 eight leaves visible stage;LP.10 ten leaves visible stage;LP.12 twelve leaves visible stage;flowering stage;ma…
55	AT4G24415	2.16847	1.21801	MIR824a; miRNA [Source:TAIR;Acc:AT4G24415]	long-day photoperiodism, flowering;seedling development stage;guard cell;stomatal complex;vascular system,
56	AT2G21130	2.15812	2.15422	Peptidyl-prolyl cis-trans isomerase CYP19-2 [Source:UniProtKB/Swiss-Prot;Acc:Q9SKQ0]	protein folding;cytoplasm;plasma membrane;cytoplasm;cytosol;mitochondrion;plasma membrane;cyclosporin A binding;peptidyl-prolyl cis-trans isomerase activity;L mature pollen stage;LP.02 two leaves visible stage;LP.04 four leaves visible stage;LP.06 six leaves visible stage;LP.08 eight leaves visible stage;LP.10 ten leaves visible stage;LP.12 twelve leaves visible stage;M germinated pollen stage;fl…
57	AT4G22620	2.11806	2.28236	Auxin-responsive family protein [Source:UniProtKB/TrEMBL;Acc:O49643]	response to auxin;mitochondrion;molecular_function;cotyledon;guard cell;pollen;pollen tube cell,
58	AT2G36780	2.0905	2.04985	UDP-glycosyltransferase 73C3 [Source:UniProtKB/Swiss-Prot;Acc:Q9ZQ96]	response to bacterium;chloroplast;UDP-glucosyltransferase activity;glycosyltransferase activity;guard cell,
59	AT5G41315	2.08271	1.40549	MYC6.2 [Source:UniProtKB/TrEMBL;Acc:A0A178UFB0]	cell fate specification;jasmonic acid mediated signaling pathway;plant epidermal cell fate specification;positive regulation of anthocyanin biosynthetic process;trichome branching;trichome differentiation;nucleus;DNA binding;DNA-binding transcription factor activity;protein binding;protein dimerization activity;leaf trichome development stage;leaf trichome;non-hair root epidermal cell,
60	AT1G56650	2.06569	1.45853	Transcription factor MYB75 [Source:UniProtKB/Swiss-Prot;Acc:Q9FE25]	anthocyanin-containing compound biosynthetic process;anthocyanin-containing compound metabolic process;jasmonic acid mediated signaling pathway;positive regulation of anthocyanin biosynthetic process;regulation of anthocyanin biosynthetic process;removal of superoxide radicals;response to auxin;response to ethylene;response to oomycetes;sucrose mediated signaling;regulation of DNA-templated trans…
61	AT4G37370	2.06521	1.0756	Cytochrome P450, family 81, subfamily D, polypeptide 8 [Source:UniProtKB/TrEMBL;Acc:Q9SZT7]	#N/A
62	AT1G77450	2.05078	1.88653	NAC032 [Source:UniProtKB/TrEMBL;Acc:A0A178WMH1]	positive regulation of DNA-templated transcription;regulation of root hair elongation;embryo development ending in seed dormancy;positive regulation of DNA-templated transcription;positive regulation of leaf senescence;nucleus;DNA-binding transcription activator activity;DNA-binding transcription factor activity;transcription cis-regulatory region binding;LP.04 four leaves visible stage;LP.06 six…
63	AT3G44735	2.04235	1.01267	Putative phytosulfokines 6 [Source:UniProtKB/Swiss-Prot;Acc:Q8LA14]	cell population proliferation;extracellular region;molecular_function;LP.02 two leaves visible stage;LP.04 four leaves visible stage;LP.06 six leaves visible stage;LP.08 eight leaves visible stage;LP.10 ten leaves visible stage;LP.12 twelve leaves visible stage;flowering stage;mature plant embryo stage;petal differentiation and expansion stage;plant embryo bilateral stage;plant embryo cotyledonar…
64	AT2G16890	2.03766	1.53439	UDP-glycosyltransferase 90A1 [Source:UniProtKB/Swiss-Prot;Acc:Q9ZVX4]	#N/A
65	AT3G29000	1.99195	2.22201	Probable calcium-binding protein CML45 [Source:UniProtKB/Swiss-Prot;Acc:Q9MBG5]	#N/A
66	AT5G13750	1.97277	1.2924	ZIFL1 [Source:UniProtKB/TrEMBL;Acc:A0A178UFA6]	basipetal auxin transport;gravitropism;regulation of stomatal closure;response to water deprivation;root development;regulation of stomatal closure;plant-type vacuole membrane;plasma membrane;plant-type vacuole membrane;plasma membrane;solute:potassium antiporter activity;L mature pollen stage;LP.02 two leaves visible stage;LP.04 four leaves visible stage;LP.06 six leaves visible stage;LP.08 eigh…
67	AT2G37040	1.96932	1.08573	Phenylalanine ammonia-lyase 1 [Source:UniProtKB/Swiss-Prot;Acc:P35510]	defense response;drought recovery;lignin catabolic process;phenylpropanoid biosynthetic process;pollen development;response to UV-B;response to oxidative stress;response to wounding;salicylic acid catabolic process;cytoplasm;phenylalanine ammonia-lyase activity;protein binding;LP.02 two leaves visible stage;LP.04 four leaves visible stage;LP.06 six leaves visible stage;LP.08 eight leaves visible …
68	AT4G27652	1.96919	1.72826	At4g27652 [Source:UniProtKB/TrEMBL;Acc:Q8L9W9]	#N/A
69	AT3G15170	1.93799	1.83604	CUC1 [Source:UniProtKB/TrEMBL;Acc:A0A178V703]	embryo development ending in seed dormancy;flower development;formation of plant organ boundary;gynoecium development;lateral root development;meristem initiation;negative regulation of cell division;primary shoot apical meristem specification;secondary shoot formation;regulation of DNA-templated transcription;nucleus;DNA-binding transcription factor activity;transcription cis-regulatory region b…
70	AT3G10930	1.93755	1.2093	Uncharacterized protein At3g10930 [Source:UniProtKB/TrEMBL;Acc:Q84TK4]	defense response to bacterium;negative regulation of gene expression;negative regulation of response to oxidative stress;response to hydrogen peroxide;response to salt stress;extracellular space;mitochondrion;molecular_function;LP.02 two leaves visible stage;LP.04 four leaves visible stage;LP.06 six leaves visible stage;LP.08 eight leaves visible stage;LP.10 ten leaves visible stage;LP.12 twelve …
71	AT4G22590	1.91664	1.17032	Trehalose 6-phosphate phosphatase [Source:UniProtKB/TrEMBL;Acc:A0A178UWC3]	trehalose biosynthetic process;cytoplasm;trehalose-phosphatase activity;L mature pollen stage;M germinated pollen stage;guard cell;plant sperm cell;pollen;pollen tube cell,
72	AT4G18280	1.91291	1.32921	Glycine-rich cell wall protein-like protein [Source:UniProtKB/TrEMBL;Acc:F4JQT4]	response to stress;molecular_function;LP.02 two leaves visible stage;LP.04 four leaves visible stage;LP.06 six leaves visible stage;LP.08 eight leaves visible stage;LP.10 ten leaves visible stage;LP.12 twelve leaves visible stage;flowering stage;petal differentiation and expansion stage;plant embryo globular stage;vascular leaf senescent stage;carpel;cauline leaf;collective leaf structure;cotyled…
73	AT1G62710	1.87894	1.20698	Vacuolar-processing enzyme beta-isozyme [Source:UniProtKB/Swiss-Prot;Acc:Q39044]	vacuolar protein processing;proteolysis involved in protein catabolic process;vacuolar protein processing;protein storage vacuole;vacuole;cysteine-type endopeptidase activity;LP.02 two leaves visible stage;LP.04 four leaves visible stage;LP.06 six leaves visible stage;LP.08 eight leaves visible stage;LP.10 ten leaves visible stage;LP.12 twelve leaves visible stage;flowering stage;mature plant emb…
74	AT3G18950	1.87661	1.68209	En/Spm-like transposon protein-like [Source:UniProtKB/TrEMBL;Acc:Q9LJ71]	#N/A
75	AT5G43620	1.86847	1.14449	Polyadenylation and cleavage factor homolog 5 [Source:UniProtKB/Swiss-Prot;Acc:Q9FIX8]	termination of RNA polymerase II transcription;cytoplasm;nucleus;mRNA cleavage factor complex;RNA polymerase II complex binding;mRNA binding;protein binding;guard cell,
76	AT1G65480	1.84506	1.63316	PEBP (phosphatidylethanolamine-binding protein) family protein [Source:TAIR;Acc:AT1G65480]	meristem determinacy;photoperiodism, flowering;positive regulation of flower development;regulation of flower development;regulation of stomatal movement;cytoplasm;nucleus;phosphatidylethanolamine binding;protein binding;LP.04 four leaves visible stage;LP.06 six leaves visible stage;LP.08 eight leaves visible stage;LP.10 ten leaves visible stage;flowering stage;petal differentiation and expansion…
77	AT3G12510	1.84057	1.35902	At3g12510 [Source:UniProtKB/TrEMBL;Acc:Q9LHF8]	#N/A
78	AT5G39220	1.81968	1.89722	Alpha/beta-Hydrolases superfamily protein [Source:UniProtKB/TrEMBL;Acc:Q84JL7]	vitamin E biosynthetic process;chloroplast envelope;chloroplast;hydrolase activity;hydrolase activity, acting on ester bonds;LP.02 two leaves visible stage;LP.06 six leaves visible stage;flowering stage;mature plant embryo stage;petal differentiation and expansion stage;plant embryo bilateral stage;plant embryo cotyledonary stage;plant embryo globular stage;vascular leaf senescent stage;carpel;ca…
79	AT1G01900	1.81378	1.13472	SBTI1.1 [Source:UniProtKB/TrEMBL;Acc:A0A178W900]	proteolysis;extracellular region;apoplast;extracellular matrix;extracellular region;plant-type cell wall;serine-type endopeptidase activity;LP.02 two leaves visible stage;LP.04 four leaves visible stage;LP.10 ten leaves visible stage;LP.12 twelve leaves visible stage;flowering stage;mature plant embryo stage;petal differentiation and expansion stage;plant embryo bilateral stage;plant embryo cotyl…
80	AT2G25460	1.80527	1.3607	CONTAINS InterPro DOMAIN/s: C2 calcium-dependent membrane targeting (InterPro:IPR000008); BEST Arabidopsis thaliana protein match is: unknown protein (TAIR:AT5G04860.1); Ha. [Source:TAIR;Acc:AT2G25460]	#N/A
81	AT5G41900	1.80382	2.27111	Probable lysophospholipase BODYGUARD 2 [Source:UniProtKB/Swiss-Prot;Acc:Q9FJ24]	cutin biosynthetic process;cytoplasm;hydrolase activity;LP.08 eight leaves visible stage;flowering stage;petal differentiation and expansion stage;plant embryo globular stage;carpel;flower;guard cell;inflorescence meristem;petal;plant embryo;sepal;stamen;stem;vascular leaf,
82	AT1G25450	1.77765	1.64395	3-ketoacyl-CoA synthase 5 [Source:UniProtKB/Swiss-Prot;Acc:Q9C6L5]	cutin-based cuticle development;pollen tube development;response to cold;response to light stimulus;very long-chain fatty acid metabolic process;chloroplast;endoplasmic reticulum;fatty acid elongase activity;LP.02 two leaves visible stage;LP.04 four leaves visible stage;LP.06 six leaves visible stage;LP.08 eight leaves visible stage;LP.10 ten leaves visible stage;LP.12 twelve leaves visible stage…
83	AT4G00360	1.74668	1.09059	Cytochrome P450 86A2 [Source:UniProtKB/Swiss-Prot;Acc:O23066]	fatty acid metabolic process;extracellular region;alkane 1-monooxygenase activity;aromatase activity;heme binding;iron ion binding;protein binding;LP.02 two leaves visible stage;LP.04 four leaves visible stage;LP.06 six leaves visible stage;LP.08 eight leaves visible stage;LP.10 ten leaves visible stage;LP.12 twelve leaves visible stage;flowering stage;petal differentiation and expansion stage;pl…
84	AT5G20830	1.72228	2.35663	Sucrose synthase 1 [Source:UniProtKB/Swiss-Prot;Acc:P49040]	cellular response to hypoxia;response to cold;response to flooding;response to osmotic stress;response to cold;response to glucose;response to hypoxia;response to mannitol;response to sorbitol;response to sucrose;response to water deprivation;sucrose metabolic process;cytosol;plasmodesma;sucrose synthase activity;LP.02 two leaves visible stage;LP.04 four leaves visible stage;LP.06 six leaves visi…
85	AT3G57010	1.72088	1.51457	Protein STRICTOSIDINE SYNTHASE-LIKE 8 [Source:UniProtKB/Swiss-Prot;Acc:Q9M1J7]	biosynthetic process;chloroplast;endoplasmic reticulum;hydrolase activity;strictosidine synthase activity;flowering stage;petal differentiation and expansion stage;carpel;collective leaf structure;flower;guard cell;hypocotyl;plant callus;pollen;root;shoot apex;stamen,
86	AT5G17850	1.71239	1.01969	Cation/calcium exchanger 2 [Source:UniProtKB/Swiss-Prot;Acc:Q9FKP2]	calcium ion transport;response to osmotic stress;monoatomic cation transport;membrane;chloroplast;endoplasmic reticulum;calcium:sodium antiporter activity;monoatomic cation transmembrane transporter activity;L mature pollen stage;LP.04 four leaves visible stage;LP.06 six leaves visible stage;LP.08 eight leaves visible stage;LP.10 ten leaves visible stage;M germinated pollen stage;flowering stage;…
87	AT1G28360	1.69681	1.37269	Ethylene-responsive transcription factor 12 [Source:UniProtKB/Swiss-Prot;Acc:Q94ID6]	ethylene-activated signaling pathway;regulation of DNA-templated transcription;regulation of DNA-templated transcription;intracellular anatomical structure;nucleus;DNA binding;DNA-binding transcription factor activity;protein binding;mature plant embryo stage;petal differentiation and expansion stage;plant embryo bilateral stage;plant embryo cotyledonary stage;collective leaf structure;flower;flo…
88	AT1G61260	1.69583	1.79352	Protein of unknown function (DUF761) [Source:TAIR;Acc:AT1G61260]	#N/A
89	AT1G05680	1.68499	1.26455	Glycosyltransferase (Fragment) [Source:UniProtKB/TrEMBL;Acc:A0A0K1SBE8]	cellular hyperosmotic salinity response;cellular response to abscisic acid stimulus;cellular response to hydrogen peroxide;cellular response to water deprivation;indolebutyric acid metabolic process;shoot system morphogenesis;cytoplasm;chloroplast;UDP-glucosyltransferase activity;glycosyltransferase activity;indole-3-butyrate beta-glucosyltransferase activity;quercetin 3-O-glucosyltransferase act…
90	AT5G08640	1.67716	1.86044	Flavonol synthase/flavanone 3-hydroxylase [Source:UniProtKB/Swiss-Prot;Acc:Q96330]	flavonoid biosynthetic process;response to auxin;flavonoid biosynthetic process;cytoplasm;flavonol synthase activity;protein binding;LP.02 two leaves visible stage;LP.04 four leaves visible stage;LP.06 six leaves visible stage;LP.08 eight leaves visible stage;LP.10 ten leaves visible stage;LP.12 twelve leaves visible stage;flowering stage;mature plant embryo stage;petal differentiation and expans…
91	AT2G04570	1.67303	1.9368	GDSL esterase/lipase At2g04570 [Source:UniProtKB/Swiss-Prot;Acc:Q9SJB4]	#N/A
92	AT2G30040	1.65046	1.33029	Mitogen-activated protein kinase kinase kinase 14 [Source:UniProtKB/TrEMBL;Acc:O64741]	chloroplast organization;positive regulation of DNA-templated transcription;protein autophosphorylation;signal transduction;nucleus;protein kinase activity;protein kinase binding;protein serine/threonine kinase activity;LP.02 two leaves visible stage;LP.04 four leaves visible stage;LP.06 six leaves visible stage;LP.08 eight leaves visible stage;LP.10 ten leaves visible stage;LP.12 twelve leaves v…
93	AT4G22080	1.63442	2.83975	Probable pectate lyase 16 [Source:UniProtKB/Swiss-Prot;Acc:O65456]	#N/A
94	AT5G14700	1.62805	1.58921	Cinnamoyl CoA reductase-like protein [Source:UniProtKB/TrEMBL;Acc:Q9LYJ0]	steroid biosynthetic process;oxidoreductase activity, acting on the CH-OH group of donors, NAD or NADP as acceptor;LP.02 two leaves visible stage;LP.04 four leaves visible stage;LP.06 six leaves visible stage;LP.08 eight leaves visible stage;LP.10 ten leaves visible stage;LP.12 twelve leaves visible stage;flowering stage;mature plant embryo stage;petal differentiation and expansion stage;plant em…
95	AT1G64380	1.62038	2.04121	Ethylene-responsive transcription factor ERF061 [Source:UniProtKB/Swiss-Prot;Acc:Q9C7W2]	regulation of DNA-templated transcription;nucleus;DNA-binding transcription factor activity;LP.02 two leaves visible stage;LP.04 four leaves visible stage;LP.06 six leaves visible stage;LP.08 eight leaves visible stage;LP.10 ten leaves visible stage;LP.12 twelve leaves visible stage;flowering stage;mature plant embryo stage;petal differentiation and expansion stage;plant embryo globular stage;vas…
96	AT5G67620	1.58667	1.02522	At5g67620 [Source:UniProtKB/TrEMBL;Acc:Q9FJW1]	response to fungus;cytoplasm;microtubule;molecular_function;guard cell,
97	AT4G11350	1.58427	1.34056	At4g11350 [Source:UniProtKB/TrEMBL;Acc:B6IDH2]	#N/A
98	AT1G70500	1.5553	1.31786	Pectin lyase-like superfamily protein [Source:UniProtKB/TrEMBL;Acc:Q9CAL5]	carbohydrate metabolic process;chloroplast;polygalacturonase activity;flowering stage;petal differentiation and expansion stage;plant embryo globular stage;flower;flower pedicel;hypocotyl;inflorescence meristem;plant embryo;stamen,
99	AT1G07120	1.55162	1.80041	CHUP1-like protein [Source:UniProtKB/TrEMBL;Acc:Q9LMK4]	protein localization to cortical microtubule cytoskeleton;cortical microtubule;chloroplast envelope;cortical microtubule;nucleus;microtubule binding;flowering stage;petal differentiation and expansion stage;collective leaf structure;flower;guard cell;inflorescence meristem;petal,
100	AT4G17670	1.54595	1.06129	FCS-Like Zinc finger 2 [Source:UniProtKB/Swiss-Prot;Acc:Q8VZM9]	response to glucose;response to mannose;response to starvation;response to sucrose;nucleus;kinase binding;LP.02 two leaves visible stage;LP.04 four leaves visible stage;LP.06 six leaves visible stage;LP.08 eight leaves visible stage;LP.10 ten leaves visible stage;LP.12 twelve leaves visible stage;flowering stage;mature plant embryo stage;petal differentiation and expansion stage;plant embryo bila…
101	AT1G29640	1.51387	1.87859	At1g29640 [Source:UniProtKB/TrEMBL;Acc:Q9C7N7]	response to bacterium;leaf senescence;response to absence of light;cytoplasm;nucleus;molecular_function;guard cell,
102	AT2G30020	1.49429	1.07274	PP2C-type phosphatase AP2C1 [Source:UniProtKB/TrEMBL;Acc:F6LPR5]	abscisic acid-activated signaling pathway;defense response to fungus;response to fungus;response to wounding;abscisic acid-activated signaling pathway;chloroplast;plastid;protein binding;protein serine/threonine phosphatase activity;L mature pollen stage;M germinated pollen stage;guard cell;pollen;pollen tube cell,
103	AT1G16705	1.48519	1.93661	p300/CBP acetyltransferase-related protein-like protein [Source:UniProtKB/TrEMBL;Acc:F4I4I6]	#N/A
104	AT1G66500	1.475	1.10208	Polyadenylation and cleavage factor homolog 1 [Source:UniProtKB/Swiss-Prot;Acc:Q9C710]	termination of RNA polymerase II transcription;cytoplasm;nucleus;mRNA cleavage factor complex;RNA polymerase II complex binding;mRNA binding;L mature pollen stage;M germinated pollen stage;guard cell;pollen;pollen tube cell,
105	AT2G32510	1.47474	2.05549	Mitogen-activated protein kinase kinase kinase 17 [Source:UniProtKB/Swiss-Prot;Acc:O80888]	abscisic acid-activated signaling pathway;response to abscisic acid;response to osmotic stress;signal transduction;nucleus;protein binding;protein kinase activity;protein kinase binding;protein serine/threonine kinase activity;flowering stage;petal differentiation and expansion stage;carpel;flower;guard cell;hypocotyl;inflorescence meristem;pollen;root;sepal,
106	AT4G39210	1.46681	1.06543	Glucose-1-phosphate adenylyltransferase [Source:UniProtKB/TrEMBL;Acc:A0A178US50]	starch biosynthetic process;glycogen biosynthetic process;starch biosynthetic process;chloroplast;glucose-1-phosphate adenylyltransferase complex;glucose-1-phosphate adenylyltransferase activity;glucose-1-phosphate adenylyltransferase activity;L mature pollen stage;LP.02 two leaves visible stage;LP.04 four leaves visible stage;LP.06 six leaves visible stage;LP.08 eight leaves visible stage;LP.10 …
107	AT4G27570	1.46663	2.00051	UDP-glycosyltransferase 79B3 [Source:UniProtKB/Swiss-Prot;Acc:Q9T081]	anthocyanin-containing compound metabolic process;UDP-glucosyltransferase activity;UDP-glycosyltransferase activity;glycosyltransferase activity,
108	AT3G02140	1.45562	1.84935	TMAC2 [Source:UniProtKB/TrEMBL;Acc:A0A178VMX2]	negative regulation of abscisic acid-activated signaling pathway;regulation of starch biosynthetic process;response to abscisic acid;response to salt stress;negative regulation of DNA-templated transcription;response to abscisic acid;signal transduction;nucleus;nucleus;protein binding;LP.04 four leaves visible stage;LP.06 six leaves visible stage;LP.08 eight leaves visible stage;LP.10 ten leaves …
109	AT5G03260	1.45386	1.16484	Laccase-11 [Source:UniProtKB/Swiss-Prot;Acc:Q8VZA1]	lignin biosynthetic process;extracellular region;oxidoreductase activity;LP.02 two leaves visible stage;LP.04 four leaves visible stage;LP.06 six leaves visible stage;LP.08 eight leaves visible stage;LP.10 ten leaves visible stage;LP.12 twelve leaves visible stage;flowering stage;mature plant embryo stage;petal differentiation and expansion stage;plant embryo bilateral stage;plant embryo cotyledo…
110	AT5G64230	1.44229	1.2581	unknown protein; FUNCTIONS IN: molecular_function unknown; INVOLVED IN: biological_process unknown; LOCATED IN: endomembrane system; EXPRESSED IN: 9 plant structures; EXPRESSED DURING: 4 anthesis, petal differentiation and expansion stage; BEST Arab /.../s thaliana protein match is: unknown protein (TAIR:AT3G19920.1); Ha. [Source:TAIR;Acc:AT5G64230]	#N/A
111	AT4G15120	1.44097	1.24097	VQ motif-containing protein [Source:UniProtKB/TrEMBL;Acc:O23366]	#N/A
112	AT2G29480	1.43939	1.21709	Glutathione S-transferase U2 [Source:UniProtKB/Swiss-Prot;Acc:Q9ZW29]	toxin catabolic process;glutathione metabolic process;cytoplasm;cytoplasm;glutathione transferase activity;flowering stage;petal differentiation and expansion stage;guard cell;root;stamen,
113	AT4G14746	1.43559	1.03081	CONTAINS InterPro DOMAIN/s: EGF-like (InterPro:IPR006210); Ha. [Source:TAIR;Acc:AT4G14746]	#N/A
114	AT1G05675	1.42236	1.39307	Glycosyltransferase (Fragment) [Source:UniProtKB/TrEMBL;Acc:A0A1W6AJW6]	#N/A
115	AT4G37430	1.39818	1.39912	CYP91A2 [Source:UniProtKB/TrEMBL;Acc:A0A178UXA9]	indole glucosinolate metabolic process;membrane;endoplasmic reticulum;mitochondrion;monooxygenase activity;oxidoreductase activity, acting on paired donors, with incorporation or reduction of molecular oxygen, NAD(P)H as one donor, and incorporation of one atom of oxygen;flowering stage;mature plant embryo stage;petal differentiation and expansion stage;plant embryo bilateral stage;plant embryo c…
116	AT4G10510	1.38774	1.00058	Subtilisin-like protease SBT3.7 [Source:UniProtKB/Swiss-Prot;Acc:Q9SZY2]	extracellular space;extracellular region;serine-type endopeptidase activity;pollen;root,
117	AT1G78090	1.38223	1.24109	Trehalose-phosphate phosphatase B [Source:UniProtKB/Swiss-Prot;Acc:Q9C9S4]	trehalose biosynthetic process;trehalose biosynthetic process;nucleus;trehalose-phosphatase activity;flowering stage;petal differentiation and expansion stage;plant embryo globular stage;seedling development stage;collective leaf structure;flower;flower pedicel;inflorescence meristem;petal;plant embryo;pollen;root;sepal,
118	AT4G24130	1.37439	1.2267	T19F6.7 protein [Source:UniProtKB/TrEMBL;Acc:O22978]	response to abscisic acid;cytoplasm;nucleus;molecular_function;LP.04 four leaves visible stage;LP.06 six leaves visible stage;LP.08 eight leaves visible stage;LP.10 ten leaves visible stage;flowering stage;mature plant embryo stage;petal differentiation and expansion stage;plant embryo bilateral stage;plant embryo cotyledonary stage;plant embryo globular stage;seed development stage;vascular leaf…
119	AT5G45950	1.36667	1.22286	GDSL esterase/lipase At5g45950 [Source:UniProtKB/Swiss-Prot;Acc:Q9FJ41]	extracellular region;hydrolase activity, acting on ester bonds;LP.02 two leaves visible stage;LP.04 four leaves visible stage;LP.06 six leaves visible stage;LP.08 eight leaves visible stage;LP.10 ten leaves visible stage;LP.12 twelve leaves visible stage;flowering stage;mature plant embryo stage;petal differentiation and expansion stage;plant embryo bilateral stage;plant embryo cotyledonary stage…
120	AT1G75891	1.3633	1.74466	other RNA [Source:TAIR;Acc:AT1G75891]	molecular_function;guard cell,
121	AT3G54950	1.36185	1.02863	Patatin-like protein 7 [Source:UniProtKB/Swiss-Prot;Acc:Q9SV43]	galactolipid metabolic process;phospholipid metabolic process;response to other organism;plasma membrane;fatty acyl-CoA hydrolase activity;phospholipase activity;flowering stage;mature plant embryo stage;petal differentiation and expansion stage;plant embryo bilateral stage;plant embryo cotyledonary stage;collective leaf structure;flower;guard cell;hypocotyl;inflorescence meristem;petal;plant emb…
122	AT5G23240	1.36001	1.36738	Chaperone protein dnaJ C76, chloroplastic [Source:UniProtKB/Swiss-Prot;Acc:Q9FMX6]	chloroplast;molecular_function;LP.02 two leaves visible stage;LP.04 four leaves visible stage;LP.06 six leaves visible stage;LP.08 eight leaves visible stage;LP.10 ten leaves visible stage;LP.12 twelve leaves visible stage;flowering stage;mature plant embryo stage;petal differentiation and expansion stage;plant embryo globular stage;vascular leaf senescent stage;carpel;cauline leaf;collective lea…
123	AT1G68350	1.34222	1.78894	At1g68350 [Source:UniProtKB/TrEMBL;Acc:Q9C9H0]	#N/A
124	AT2G41170	1.30881	1.33199	F-box family protein [Source:TAIR;Acc:AT2G41170]	#N/A
125	AT3G05790	1.30086	1.38164	Lon protease homolog 4, chloroplastic/mitochondrial [Source:UniProtKB/Swiss-Prot;Acc:Q9M9L7]	mitochondrion organization;protein quality control for misfolded or incompletely synthesized proteins;mitochondrial matrix;chloroplast;mitochondrion;ATP-dependent peptidase activity;single-stranded DNA binding;flowering stage;mature plant embryo stage;petal differentiation and expansion stage;plant embryo bilateral stage;plant embryo cotyledonary stage;plant embryo globular stage;collective leaf …
126	AT3G62740	1.2923	1.09421	Beta-glucosidase 7 [Source:UniProtKB/Swiss-Prot;Acc:Q9LZJ1]	carbohydrate metabolic process;plasma membrane;beta-glucosidase activity;petal differentiation and expansion stage;plant embryo bilateral stage;plant embryo cotyledonary stage;flower;guard cell;hypocotyl;inflorescence meristem;plant embryo;root;seed;shoot apex,
127	AT5G59845	1.28516	1.81619	Gibberellin-regulated protein 10 [Source:UniProtKB/Swiss-Prot;Acc:Q8LFM2]	cytoplasm;extracellular region;plant-type cell wall;molecular_function;LP.02 two leaves visible stage;LP.04 four leaves visible stage;LP.06 six leaves visible stage;LP.08 eight leaves visible stage;LP.10 ten leaves visible stage;LP.12 twelve leaves visible stage;flowering stage;mature plant embryo stage;petal differentiation and expansion stage;plant embryo bilateral stage;plant embryo cotyledona…
128	AT1G52560	1.277	1.87122	26.5 kDa heat shock protein, mitochondrial [Source:UniProtKB/Swiss-Prot;Acc:Q9SSQ8]	response to heat;chloroplast;molecular_function;flowering stage;petal differentiation and expansion stage;carpel;flower pedicel;plant sperm cell;pollen tube cell;root;stamen,
129	AT5G42050	1.27396	1.07067	DCD (Development and Cell Death) domain protein [Source:UniProtKB/TrEMBL;Acc:Q8RXN8]	cellular response to hypoxia;regulation of protein catabolic process in the vacuole;response to endoplasmic reticulum stress;regulation of programmed cell death;response to salt;endosome;cytoplasm;nucleus;protein binding;LP.02 two leaves visible stage;LP.04 four leaves visible stage;LP.06 six leaves visible stage;LP.08 eight leaves visible stage;LP.10 ten leaves visible stage;LP.12 twelve leaves …
130	AT2G33590	1.26928	1.27739	CRL1 [Source:UniProtKB/TrEMBL;Acc:A0A178VRE7]	cellular response to hypoxia;response to abscisic acid;response to heat;response to water deprivation;oxidoreductase activity, acting on the CH-OH group of donors, NAD or NADP as acceptor;LP.02 two leaves visible stage;LP.04 four leaves visible stage;LP.06 six leaves visible stage;LP.08 eight leaves visible stage;LP.10 ten leaves visible stage;LP.12 twelve leaves visible stage;flowering stage;mat…
131	AT1G73040	1.26578	1.40215	Jacalin-related lectin 19 [Source:UniProtKB/Swiss-Prot;Acc:Q9SSM3]	molecular_function;LP.04 four leaves visible stage;LP.06 six leaves visible stage;flowering stage;petal differentiation and expansion stage;carpel;flower;guard cell;inflorescence meristem;pollen;stamen;stem;vascular leaf,
132	AT4G08160	1.25152	1.078	Endo-1,4-beta-xylanase 3 [Source:UniProtKB/Swiss-Prot;Acc:F4JG10]	xylan catabolic process;extracellular region;endo-1,4-beta-xylanase activity;LP.02 two leaves visible stage;LP.04 four leaves visible stage;LP.10 ten leaves visible stage;LP.12 twelve leaves visible stage;flowering stage;mature plant embryo stage;petal differentiation and expansion stage;plant embryo cotyledonary stage;plant embryo globular stage;vascular leaf senescent stage;carpel;collective le…
133	AT4G25434	1.25049	1.29319	nudix hydrolase homolog 10 [Source:TAIR;Acc:AT4G25434]	chloroplast;cytoplasm;cytosol;nucleus;ADP-ribose diphosphatase activity;NAD binding;NADH pyrophosphatase activity;petal differentiation and expansion stage;flower;guard cell;hypocotyl;inflorescence meristem;root;stem;vascular leaf,
134	AT1G63295	1.22129	1.29065	Remorin family protein [Source:TAIR;Acc:AT1G63295]	#N/A
135	AT1G02335	1.21348	1.30539	Germin-like protein subfamily 2 member 2 [Source:UniProtKB/Swiss-Prot;Acc:Q9FZ27]	plasmodesmata-mediated intercellular transport;regulation of root development;plasmodesmata-mediated intercellular transport;regulation of root development;plasmodesma;extracellular region;plasmodesma;manganese ion binding;endodermis;guard cell;quiescent center;root;root meristem,
136	AT3G22840	1.20738	1.15906	ELIP1 [Source:UniProtKB/TrEMBL;Acc:A0A178VCA8]	response to cold;cellular response to UV-A;cellular response to blue light;cellular response to far red light;cellular response to heat;cellular response to high light intensity;cellular response to red light;photoprotection;positive regulation of seed germination;regulation of chlorophyll biosynthetic process;response to light stimulus;chloroplast thylakoid membrane;chloroplast;chloroplast thyla…
137	AT5G57110	1.19633	1.23153	Calcium-transporting ATPase [Source:UniProtKB/TrEMBL;Acc:Q0WV19]	response to nematode;calcium ion transmembrane transport;regulation of cytosolic calcium ion concentration;intracellular membrane-bounded organelle;plasma membrane;plasma membrane;plasmodesma;plastid;P-type calcium transporter activity;calmodulin binding;protein binding;LP.02 two leaves visible stage;LP.04 four leaves visible stage;LP.06 six leaves visible stage;LP.08 eight leaves visible stage;L…
138	AT3G55840	1.18015	1.63976	Nematode resistance protein-like HSPRO1 [Source:UniProtKB/Swiss-Prot;Acc:Q9LY61]	L-tryptophan catabolic process to kynurenine;mitochondrion;heme binding;metal ion binding;protein binding;LP.06 six leaves visible stage;LP.08 eight leaves visible stage;LP.10 ten leaves visible stage;LP.12 twelve leaves visible stage;flowering stage;petal differentiation and expansion stage;collective leaf structure;cotyledon;flower;guard cell;hypocotyl;leaf apex;petal;plant sperm cell;root;shoo…
139	AT1G59740	1.16165	1.42891	Protein NRT1/ PTR FAMILY 4.3 [Source:UniProtKB/Swiss-Prot;Acc:Q93VV5]	response to nematode;transmembrane transport;membrane;transmembrane transporter activity;LP.02 two leaves visible stage;LP.04 four leaves visible stage;LP.06 six leaves visible stage;LP.08 eight leaves visible stage;LP.10 ten leaves visible stage;LP.12 twelve leaves visible stage;flowering stage;petal differentiation and expansion stage;plant embryo cotyledonary stage;vascular leaf senescent stag…
140	AT4G27520	1.1585	1.22616	Early nodulin-like protein 2 [Source:UniProtKB/Swiss-Prot;Acc:Q9T076]	#N/A
141	AT5G59050	1.15759	1.17643	unknown protein; BEST Arabidopsis thaliana protein match is: unknown protein (TAIR:AT3G54000.1); Ha. [Source:TAIR;Acc:AT5G59050]	#N/A
142	AT3G21550	1.12698	1.05658	DMP2 [Source:UniProtKB/TrEMBL;Acc:A0A178VDX9]	abscission;endomembrane system organization;endoplasmic reticulum;plant-type vacuole membrane;molecular_function;LP.02 two leaves visible stage;LP.04 four leaves visible stage;LP.10 ten leaves visible stage;LP.12 twelve leaves visible stage;flowering stage;petal differentiation and expansion stage;plant embryo globular stage;vascular leaf senescent stage;carpel;cauline leaf;collective leaf struct…
143	AT5G40020	1.11743	1.30774	At5g40020 [Source:UniProtKB/TrEMBL;Acc:Q9FLD4]	defense response;extracellular region;molecular_function;LP.04 four leaves visible stage;LP.10 ten leaves visible stage;LP.12 twelve leaves visible stage;flowering stage;petal differentiation and expansion stage;plant embryo globular stage;carpel;flower;hypocotyl;inflorescence meristem;leaf apex;plant embryo;pollen;root;sepal;shoot system;stamen;stem;vascular leaf,
144	AT5G60650	1.1077	1.09482	Proline-rich receptor-like kinase [Source:UniProtKB/TrEMBL;Acc:Q9FF54]	extracellular region;molecular_function;guard cell,
145	AT1G12260	1.09487	1.46956	NAC domain-containing protein 7 [Source:UniProtKB/Swiss-Prot;Acc:Q9FWX2]	embryo development ending in seed dormancy;positive regulation of secondary cell wall biogenesis;regulation of DNA-templated transcription;xylem vessel member cell differentiation;xylem vessel member cell differentiation;nucleus;DNA binding;DNA-binding transcription factor activity;protein binding;sequence-specific DNA binding;transcription cis-regulatory region binding;L mature pollen stage;M ge…
146	AT5G61810	1.08502	1.27683	Mitochondrial substrate carrier family protein [Source:UniProtKB/TrEMBL;Acc:Q9FLS8]	ADP transport;AMP transport;ATP transport;monoatomic anion transmembrane transport;monoatomic cation transmembrane transport;nucleotide transmembrane transport;phosphate ion transmembrane transport;xenobiotic transmembrane transport;ADP transport;ATP transport;calcium ion transmembrane transport;phosphate ion transmembrane transport;mitochondrion;ADP transmembrane transporter activity;AMP transme…
147	AT3G27290	1.07089	1.04832	F-box protein At3g27290 [Source:UniProtKB/Swiss-Prot;Acc:Q9LK24]	#N/A
148	AT1G09890	1.06108	1.18427	Rhamnogalacturonate lyase family protein [Source:TAIR;Acc:AT1G09890]	carbohydrate metabolic process;extracellular region;carbohydrate binding;catalytic activity;lyase activity;rhamnogalacturonan endolyase activity;LP.02 two leaves visible stage;LP.04 four leaves visible stage;LP.08 eight leaves visible stage;LP.12 twelve leaves visible stage;petal differentiation and expansion stage;carpel;flower;guard cell;hypocotyl;inflorescence meristem;petiole;shoot system;sta…
149	AT3G05650	1.03779	1.10249	Receptor-like protein 32 [Source:UniProtKB/Swiss-Prot;Acc:Q9M9X0]	signal transduction;extracellular region;kinase activity;LP.02 two leaves visible stage;LP.04 four leaves visible stage;LP.06 six leaves visible stage;LP.08 eight leaves visible stage;LP.10 ten leaves visible stage;LP.12 twelve leaves visible stage;flowering stage;mature plant embryo stage;petal differentiation and expansion stage;plant embryo bilateral stage;plant embryo cotyledonary stage;plant…
150	AT3G50220	1.02416	1.19597	Protein IRREGULAR XYLEM 15 [Source:UniProtKB/Swiss-Prot;Acc:Q9SNE5]	plant-type secondary cell wall biogenesis;xylan biosynthetic process;plant-type secondary cell wall biogenesis;xylan biosynthetic process;Golgi apparatus;Golgi apparatus;molecular_function;petal differentiation and expansion stage;flower;inflorescence meristem;petal,

## Sheet: Table S5d
Table S5d. WT-specific wound-responsive down-regulated DEGs that are constitutively misregulated in max3 under control conditions
#	gene_id	log2foldchange		gene_description	GO: BP
		control	wound
1	AT5G44440	-6.26828	-2.61447	FAD-binding Berberine family protein [Source:TAIR;Acc:AT5G44440]	response to salt stress;chloroplast;cytoplasm;plant-type cell wall;FAD binding;oxidoreductase activity;flowering stage;petal differentiation and expansion stage;plant embryo globular stage;flower;flower pedicel;petal;plant embryo;sepal,
2	AT1G42560	-5.88444	-2.07181	MLO-like protein 9 [Source:UniProtKB/Swiss-Prot;Acc:Q94KB4]	pollen tube guidance;protein localization to plasma membrane;defense response;nucleus;plasma membrane;protein binding;flowering stage;petal differentiation and expansion stage;anther;collective leaf structure;floral organ abscission zone;flower;fruit;inflorescence;petal;pollen;rosette leaf,
3	AT5G48550	-3.6312	-2.78938	F-box associated ubiquitination effector family protein [Source:UniProtKB/TrEMBL;Acc:F4K1R3]	extracellular region;molecular_function;collective leaf structure,
4	AT2G02930	-3.50503	-1.7224	Glutathione S-transferase F3 [Source:UniProtKB/Swiss-Prot;Acc:Q9SLM6]	response to oomycetes;toxin catabolic process;glutathione metabolic process;cytoplasm;chloroplast;cytoplasm;cytosol;mitochondrion;glutathione binding;glutathione transferase activity;guard cell;phloem;rosette leaf;vascular leaf,
5	AT2G08820	-3.47447	-5.87669	-	#N/A
6	AT1G29490	-2.84705	-1.69957	Auxin-responsive protein SAUR68 [Source:UniProtKB/Swiss-Prot;Acc:Q29Q96]	#N/A
7	AT5G41761	-2.82754	-1.8309	Putative uncharacterized protein [Source:UniProtKB/TrEMBL;Acc:Q1G3G9]	#N/A
8	AT1G15050	-2.78109	-1.64068	Auxin-responsive protein IAA34 [Source:UniProtKB/Swiss-Prot;Acc:Q9C5X0]	response to auxin;regulation of DNA-templated transcription;nucleus;DNA-binding transcription factor activity;protein binding;guard cell,
9	AT5G52910	-2.6737	-1.59956	timeless family protein [Source:TAIR;Acc:AT5G52910]	regulation of circadian rhythm;DNA repair;DNA replication checkpoint signaling;replication fork arrest;nucleus;replication fork protection complex;DNA binding;flowering stage;mature plant embryo stage;petal differentiation and expansion stage;plant embryo bilateral stage;plant embryo cotyledonary stage;plant embryo globular stage;collective leaf structure;flower;flower pedicel;guard cell;hypocoty…
10	AT5G53902	-2.6164	-1.76683	U3B; snoRNA [Source:TAIR;Acc:AT5G53902]	rRNA modification;sno(s)RNA-containing ribonucleoprotein complex;molecular_function;guard cell,
11	AT5G03545	-2.30494	-2.03102	At5g03545 [Source:UniProtKB/TrEMBL;Acc:Q9LZD2]	cellular response to phosphate starvation;phosphate ion transport;mitochondrion;molecular_function;guard cell;root;cell-to-cell mobile RNA,
12	AT1G06080	-1.96394	-1.5117	Delta-9 acyl-lipid desaturase 1 [Source:UniProtKB/Swiss-Prot;Acc:O65797]	very long-chain fatty acid biosynthetic process;very long-chain fatty acid biosynthetic process;endoplasmic reticulum membrane;endoplasmic reticulum membrane;mitochondrion;palmitoyl-[glycerolipid] 7-desaturase activity;LP.02 two leaves visible stage;LP.04 four leaves visible stage;LP.06 six leaves visible stage;LP.08 eight leaves visible stage;LP.10 ten leaves visible stage;LP.12 twelve leaves vi…
13	AT1G29465	-1.72671	-1.01046	Putative uncharacterized protein [Source:UniProtKB/TrEMBL;Acc:Q0WQY3]	chloroplast;molecular_function;guard cell,
14	AT2G41510	-1.56776	-1.11992	cytokinin oxidase/dehydrogenase 1 [Source:TAIR;Acc:AT2G41510]	cytokinin catabolic process;meristem development;cytokinin metabolic process;extracellular region;vacuole;cytokinin dehydrogenase activity;oxidoreductase activity;flower;guard cell;hypocotyl;lateral root;root;shoot apex,
15	AT1G74875	-1.56152	-1.34695	FUNCTIONS IN: molecular_function unknown; INVOLVED IN: biological_process unknown; LOCATED IN: cellular_component unknown; BEST Arabidopsis thaliana protein match is: F-box family protein (TAIR:AT1G67623.1); Ha. [Source:TAIR;Acc:AT1G74875]	nucleus;
16	AT1G60460	-1.55629	-1.11312	unknown protein; FUNCTIONS IN: molecular_function unknown; INVOLVED IN: biological_process unknown; LOCATED IN: endomembrane system; EXPRESSED IN: 6 plant structures; EXPRESSED DURING: petal differentiation and expansion stage, E expanded cotyledon /.../ D bilateral stage; Ha. [Source:TAIR;Acc:AT1G60460]	embryo sac morphogenesis;meiotic DNA double-strand break formation;pollen sperm cell differentiation;protein-containing complex assembly;embryo sac morphogenesis;meiotic DNA double-strand break formation;pollen sperm cell differentiation;reciprocal meiotic recombination;condensed chromosome;chloroplast;condensed chromosome;cytoplasm;nucleus;DNA topoisomerase type II (double strand cut, ATP-hydrol…
17	AT2G18969	-1.40582	-1.15681	BEST Arabidopsis thaliana protein match is: sequence-specific DNA binding transcription factors;transcription regulators (TAIR:AT4G30180.1); Ha. [Source:TAIR;Acc:AT2G18969]	regulation of DNA-templated transcription;nucleus;
18	AT1G19610	-1.28122	-1.45735	Defensin-like protein 19 [Source:UniProtKB/Swiss-Prot;Acc:P82787]	defense response;defense response;extracellular region;molecular_function;LP.02 two leaves visible stage;LP.04 four leaves visible stage;LP.06 six leaves visible stage;LP.08 eight leaves visible stage;LP.10 ten leaves visible stage;flowering stage;petal differentiation and expansion stage;plant embryo bilateral stage;vascular leaf senescent stage;cauline leaf;collective leaf structure;cotyledon;g…
19	AT4G28790	-1.22395	-1.71959	Uncharacterized protein At4g28790 (Fragment) [Source:UniProtKB/TrEMBL;Acc:C0SVK2]	regulation of DNA-templated transcription;nucleus;nucleus;DNA-binding transcription factor activity;protein dimerization activity,
20	AT4G13577	-1.17723	-1.34163	-	#N/A
21	AT5G43520	-1.08128	-1.62903	Cysteine/Histidine-rich C1 domain family protein [Source:UniProtKB/TrEMBL;Acc:Q9FIY8]	#N/A
22	AT5G09805	-1.04526	-1.25449	Protein IDA-LIKE 3 [Source:UniProtKB/Swiss-Prot;Acc:Q6DUW7]	floral organ abscission;apoplast;mitochondrion;molecular_function;floral organ abscission zone;leaf abscission zone;portion of vascular tissue,
23	AT3G03830	-1.03977	-1.17833	Auxin-responsive protein SAUR28 [Source:UniProtKB/Swiss-Prot;Acc:Q9SRW0]	positive regulation of cell growth;regulation of auxin polar transport;response to absence of light;response to auxin;chloroplast;molecular_function;LP.04 four leaves visible stage;LP.06 six leaves visible stage;LP.08 eight leaves visible stage;LP.12 twelve leaves visible stage;flowering stage;petal differentiation and expansion stage;vascular leaf senescent stage;carpel;cauline leaf;collective l…

## Sheet: Table S5e
Table S5e. Potential transcriptional factors identified among DEGs in comparison of max3 and WT under control conditions
#	gene_id	TF family	log2fc	padjust	gene_description	GO: BP
1	AT5G57720	B3	5.7951	0.000495229	B3 domain-containing protein At5g57720 [Source:UniProtKB/Swiss-Prot;Acc:Q9FHH1]	#N/A
2	AT2G42410	C2H2	5.65903	0.00105444	zinc finger protein 11 [Source:TAIR;Acc:AT2G42410]	regulation of DNA-templated transcription;nucleus;DNA-binding transcription factor activity;flowering stage;mature plant embryo stage;petal differentiation and expansion stage;plant embryo cotyledonary stage;plant embryo globular stage;collective leaf structure;flower;flower pedicel;petal;plant embryo;seed;sepal
3	AT4G27330	NZZ/SPL	5.45486	0.00172454	Protein SPOROCYTELESS [Source:UniProtKB/Swiss-Prot;Acc:O81836]	anther development;sporocyte differentiation;nucleus;DNA-binding transcription factor activity;protein binding;flowering stage;megagametophyte development stage;petal differentiation and expansion stage;plant embryo cotyledonary stage;pollen development stage;anther;collective leaf structure;flower;plant embryo;seed;sepal
4	AT1G06280	LBD	5.25362	0.00137366	LOB domain-containing protein 2 [Source:UniProtKB/Swiss-Prot;Acc:Q9LNB9]	regulation of DNA-templated transcription;nucleus;nucleus;DNA-binding transcription activator activity
5	AT3G53600	C2H2	5.21434	0.000316522	At3g53600 [Source:UniProtKB/TrEMBL;Acc:Q9LFG0]	and drought stress. Over expression confers some drought tolerance whereas mutants display some drought sensitivity.
6	AT4G28140	ERF	4.83649	0.00215649	Ethylene-responsive transcription factor ERF054 [Source:UniProtKB/Swiss-Prot;Acc:Q9M0J3]	response to heat;regulation of DNA-templated transcription;nucleus;nucleus;DNA-binding transcription factor activity;transcription cis-regulatory region binding;LP.02 two leaves visible stage;LP.06 six leaves visible stage;flowering stage;petal differentiation and expansion stage;collective leaf structure;cotyledon;flower;guard cell;inflorescence meristem;metaxylem;petal;petiole;primary root diff…
7	AT2G31210	bHLH	4.47708	0.00295349	Transcription factor bHLH91 [Source:UniProtKB/Swiss-Prot;Acc:Q8GX46]	anther wall tapetum development;callose deposition in cell wall;pollen development;regulation of DNA-templated transcription;anther wall tapetum development;pollen development;regulation of DNA-templated transcription;nucleus;DNA-binding transcription factor activity;protein dimerization activity;petal differentiation and expansion stage;anther wall tapetum;collective leaf structure;flower;micros…
8	AT5G62320	MYB	4.319	0.00550895	MYB transcription factor [Source:UniProtKB/TrEMBL;Acc:Q9SNW9]	cell differentiation;regulation of DNA-templated transcription;nucleus;nucleus;DNA-binding transcription factor activity;transcription cis-regulatory region binding;petal differentiation and expansion stage;anther wall tapetum;collective leaf structure;flower;sepal;cauline leaf;flower bud;hydathode;leaf vascular system
9	AT5G51990	ERF	4.28285	0.000440739	C-repeat binding factor 4 [Source:UniProtKB/TrEMBL;Acc:B2BJ26]	and CBF3. This gene is involved in response to drought stress and abscisic acid treatment
10	AT2G20880	ERF	4.0948	0.00372357	Ethylene-responsive transcription factor ERF053 [Source:UniProtKB/Swiss-Prot;Acc:Q9SKT1]	ATERF53;ERF DOMAIN 53;ERF53
11	AT2G32460	MYB	3.96052	0.0335326	Transcription factor MYB101 [Source:UniProtKB/Swiss-Prot;Acc:O80883]	and ERF111
12	AT3G46770	B3	3.77863	0.00726137	B3 domain-containing protein REM22 [Source:UniProtKB/Swiss-Prot;Acc:Q9STF1]	#N/A
13	AT3G62610	MYB	3.7451	0.0121804	Transcription factor MYB11 [Source:UniProtKB/Swiss-Prot;Acc:Q9LZK4]	flavonol biosynthetic process;negative regulation of cell population proliferation;negative regulation of developmental growth;positive regulation of flavonol biosynthetic process;regulation of DNA-templated transcription;response to UV-B;response to light stimulus;nucleus;nucleus;DNA-binding transcription factor activity;cis-regulatory region sequence-specific DNA binding;promoter-specific chrom…
14	AT1G07900	LBD	3.6445	0.0142465	LBD1 [Source:UniProtKB/TrEMBL;Acc:A0A178WM56]	regulation of DNA-templated transcription;nucleus;mitochondrion;nucleus;DNA-binding transcription activator activity;cell-to-cell mobile RNA
15	AT2G33880	WOX	3.56681	0.00924236	WOX9A [Source:UniProtKB/TrEMBL;Acc:A0A178VQA8]	HB-3;STIMPY;STIP;WOX9;WOX9A;WUSCHEL related homeobox 9A;WUSCHEL-RELATED HOMEOBOX 9;homeobox-3
16	AT3G02310	MIKC_MADS	3.4362	0.0298086	Developmental protein SEPALLATA 2 [Source:UniProtKB/Swiss-Prot;Acc:P29384]	flower development;plant ovule development;plant ovule development;regulation of transcription by RNA polymerase II;nucleus;DNA-binding transcription factor activity;DNA-binding transcription factor activity
17	AT4G34410	ERF	3.31796	3.54763e-05	Ethylene-responsive transcription factor ERF109 [Source:UniProtKB/Swiss-Prot;Acc:Q9SZ06]	tryptophan metabolism
18	AT2G42830	MIKC_MADS	3.30525	0.0375747	K-box region and MADS-box transcription factor family protein [Source:TAIR;Acc:AT2G42830]	carpel development;plant ovule development;regulation of transcription by RNA polymerase II;nucleus;DNA-binding transcription factor activity;DNA-binding transcription factor activity
19	AT3G22830	HSF	3.29454	0.00237128	Heat stress transcription factor A-6b [Source:UniProtKB/Swiss-Prot;Acc:Q9LUH8]	regulation of DNA-templated transcription;cellular response to heat;regulation of transcription by RNA polymerase II;nucleus;nucleus;DNA-binding transcription factor activity;transcription cis-regulatory region binding;root
20	AT2G36270	bZIP	2.99689	1.61812e-11	Basic-leucine zipper (bZIP) transcription factor family protein [Source:TAIR;Acc:AT2G36270]	mediated by interaction with MYB49 .
21	AT1G69120	MIKC_MADS	2.99514	0.0155625	AP1 [Source:UniProtKB/TrEMBL;Acc:A0A178W846]	floral meristem determinacy;flower development;maintenance of floral meristem identity;meristem structural organization;positive regulation of DNA-templated transcription;floral meristem determinacy;regulation of transcription by RNA polymerase II;nucleus;DNA binding;DNA-binding transcription factor activity;DNA-binding transcription factor activity
22	AT4G18960	MIKC_MADS	2.85383	0.00116754	K-box region and MADS-box transcription factor family protein [Source:TAIR;Acc:AT4G18960]	carpel development;leaf development;maintenance of floral organ identity;stamen development;regulation of transcription by RNA polymerase II;nucleus;DNA binding;DNA-binding transcription factor activity;DNA-binding transcription factor activity
23	AT4G05100	MYB	2.81574	0.000565646	Transcription factor MYB74 [Source:UniProtKB/Swiss-Prot;Acc:Q9M0Y5]	response to abscisic acid;response to abscisic acid;nucleus;DNA-binding transcription factor activity;transcription cis-regulatory region binding;flowering stage;collective leaf structure;guard cell;root;sepal;stamen;stem
24	AT3G58780	MIKC_MADS	2.77953	0.00118451	K-box region and MADS-box transcription factor family protein [Source:UniProtKB/TrEMBL;Acc:A0A1I9LM26]	carpel development;plant ovule development;regulation of transcription by RNA polymerase II;nucleus;DNA binding;DNA-binding transcription factor activity;DNA-binding transcription factor activity
25	AT4G21440	MYB	2.77504	9.84192e-10	Transcription factor MYB102 [Source:UniProtKB/Swiss-Prot;Acc:Q9LDR8]	regulation of DNA-templated transcription;response to osmotic stress;response to wounding;response to abscisic acid;nucleus;DNA-binding transcription factor activity;flowering stage;flower;guard cell;leaf lamina base;plant sperm cell;stamen;stem
26	AT5G15800	MIKC_MADS	2.76963	0.035848	K-box region and MADS-box transcription factor family protein [Source:UniProtKB/TrEMBL;Acc:F4KB90]	flower development;plant ovule development;regulation of DNA-templated transcription;plant ovule development;regulation of transcription by RNA polymerase II;nucleus;DNA-binding transcription factor activity;DNA-binding transcription factor activity
27	AT1G28370	ERF	2.76689	0.000283424	ERF domain protein 11 [Source:TAIR;Acc:AT1G28370]	and leafy petiole.
28	AT1G27730	C2H2	2.7545	0.0100377	Zinc finger protein ZAT10 [Source:UniProtKB/Swiss-Prot;Acc:Q96289]	STZ;ZAT10;salt tolerance zinc finger
29	AT1G69180	YABBY	2.7222	0.00265203	Transcription factor CRC [Source:UniProtKB/TrEMBL;Acc:Q1PFF1]	carpel development;floral meristem determinacy;nectary development;polarity specification of adaxial/abaxial axis;regulation of DNA-templated transcription;style development;cell fate commitment;floral meristem determinacy;leaf development;style development;nucleus;nucleus;DNA-binding transcription factor activity;protein binding;sequence-specific DNA binding;transcription cis-regulatory region b…
30	AT5G38800	bZIP	2.68652	0.024489	Basic leucine zipper 43 [Source:UniProtKB/Swiss-Prot;Acc:Q9FMC2]	regulation of DNA-templated transcription;nucleus;DNA-binding transcription factor activity;protein binding
31	AT2G16210	B3	2.52254	0.00772791	B3 domain-containing protein At2g16210 [Source:UniProtKB/Swiss-Prot;Acc:Q5BPT7]	#N/A
32	AT3G30210	MYB	2.49004	0.0210447	MYB transcription factor [Source:UniProtKB/TrEMBL;Acc:Q9LRU5]	positive regulation of DNA-templated transcription;regulation of DNA-templated transcription;nucleus;nucleus;DNA-binding transcription activator activity;DNA-binding transcription factor activity;protein binding;sequence-specific DNA binding
33	AT5G04340	C2H2	2.47916	0.00370998	Zinc finger protein ZAT6 [Source:UniProtKB/Swiss-Prot;Acc:O22533]	cellular response to hypoxia;phosphate ion homeostasis;regulation of DNA-templated transcription;regulation of root development;nucleus;nucleus;DNA-binding transcription factor activity;RNA polymerase II cis-regulatory region sequence-specific DNA binding;transcription cis-regulatory region binding;transcription corepressor binding;LP.02 two leaves visible stage;LP.04 four leaves visible stage;LP…
34	AT2G45650	MIKC_MADS	2.46587	0.0223604	AGAMOUS-like protein 6 [Source:UniProtKB/TrEMBL;Acc:Q1PEU3]	floral organ development;positive regulation of flower development;vegetative to reproductive phase transition of meristem;regulation of transcription by RNA polymerase II;nucleus;DNA-binding transcription factor activity;DNA-binding transcription factor activity
35	AT4G27410	NAC	2.43544	0.00694624	NAC (No Apical Meristem) domain transcriptional regulator superfamily protein [Source:UniProtKB/TrEMBL;Acc:F4JIU9]	positive regulation of DNA-templated transcription;response to abscisic acid;response to water deprivation;regulation of DNA-templated transcription;regulation of leaf senescence;nucleus;DNA binding;DNA-binding transcription factor activity;promoter-specific chromatin binding;sequence-specific DNA binding;transcription cis-regulatory region binding;LP.02 two leaves visible stage;LP.04 four leaves…
36	AT1G15360	ERF	2.3563	0.0234601	Ethylene-responsive transcription factor WIN1 [Source:UniProtKB/Swiss-Prot;Acc:Q9XI33]	cutin biosynthetic process;ethylene-activated signaling pathway;response to water deprivation;wax metabolic process;regulation of DNA-templated transcription;wax metabolic process;nucleus;intracellular anatomical structure;nucleus;DNA-binding transcription factor activity;sequence-specific DNA binding;transcription cis-regulatory region binding;flowering stage;mature plant embryo stage;petal diff…
37	AT1G24260	MIKC_MADS	2.34348	3.05973e-05	At1g24260 [Source:UniProtKB/TrEMBL;Acc:B4F7R9]	cell fate specification;flower development;mucilage extrusion from seed coat;plant ovule development;seed coat development;specification of floral organ identity;specification of floral organ number;regulation of transcription by RNA polymerase II;nucleus;DNA binding;DNA-binding transcription factor activity;DNA-binding transcription factor activity
38	AT5G05410	ERF	2.31862	0.0153217	Dehydration-responsive element-binding protein 2A [Source:UniProtKB/Swiss-Prot;Acc:O82132]	cellular response to hypoxia;heat acclimation;regulation of DNA-templated transcription;response to UV-B;response to heat;response to hydrogen peroxide;response to water deprivation;positive regulation of DNA-templated transcription;response to heat;response to stress;nucleus;nucleus;DNA-binding transcription factor activity;protein binding;transcription cis-regulatory region binding;LP.02 two le…
39	AT2G18550	HD-ZIP	2.2855	0.000536781	Homeobox-leucine zipper protein ATHB-21 [Source:UniProtKB/Swiss-Prot;Acc:Q9ZU70]	CYP703A2 and NST2.
40	AT5G32460	B3	2.28456	0.00937483	B3 domain-containing protein REM-like 3 [Source:UniProtKB/Swiss-Prot;Acc:F4KFT6]	biological_process;cellular_component;molecular_function;plant embryo cotyledonary stage;plant embryo;seed
41	AT5G61850	LFY	2.27961	0.0177897	floral meristem identity control protein LEAFY (LFY) [Source:TAIR;Acc:AT5G61850]	floral meristem determinacy;flower development;gibberellic acid mediated signaling pathway;maintenance of inflorescence meristem identity;regulation of DNA-templated transcription;nucleus;DNA-binding transcription factor activity;chromatin DNA binding;protein binding;protein homodimerization activity;sequence-specific DNA binding;transcription cis-regulatory region binding;floral organ differenti…
42	AT5G53950	NAC	2.24497	0.00763596	Protein CUP-SHAPED COTYLEDON 2 [Source:UniProtKB/Swiss-Prot;Acc:O04017]	thereby determining plant architecture. Regulates the axillary meristem initiation
43	AT3G17010	B3	2.2215	0.00904739	B3 domain-containing protein At3g17010 [Source:UniProtKB/Swiss-Prot;Acc:Q9LSP6]	#N/A
44	AT1G74930	ERF	2.19827	0.000123483	Ethylene-responsive transcription factor ERF018 [Source:UniProtKB/Swiss-Prot;Acc:Q9S7L5]	cell division;defense response to insect;phloem or xylem histogenesis;response to wounding;regulation of DNA-templated transcription;nucleus;DNA-binding transcription factor activity;transcription cis-regulatory region binding;LP.02 two leaves visible stage;LP.04 four leaves visible stage;LP.06 six leaves visible stage;LP.08 eight leaves visible stage;LP.10 ten leaves visible stage;LP.12 twelve l…
45	AT4G25490	ERF	2.14429	0.00742539	DRE/CRT-binding factor 1 [Source:UniProtKB/TrEMBL;Acc:B6DTR3]	and CBF3. This gene is involved in response to low temperature and abscisic acid.
46	AT1G01520	MYB_related	2.05741	0.000152447	ASG4 [Source:UniProtKB/TrEMBL;Acc:A0A384LJW3]	#N/A
47	AT1G64380	ERF	2.04121	0.00988546	Ethylene-responsive transcription factor ERF061 [Source:UniProtKB/Swiss-Prot;Acc:Q9C7W2]	regulation of DNA-templated transcription;nucleus;DNA-binding transcription factor activity;LP.02 two leaves visible stage;LP.04 four leaves visible stage;LP.06 six leaves visible stage;LP.08 eight leaves visible stage;LP.10 ten leaves visible stage;LP.12 twelve leaves visible stage;flowering stage;mature plant embryo stage;petal differentiation and expansion stage;plant embryo globular stage;vas…
48	AT2G27220	TALE	2.00725	0.00742539	BEL1-like homeodomain 5 [Source:TAIR;Acc:AT2G27220]	#N/A
49	AT5G43840	HSF	1.98929	2.83883e-05	Heat stress transcription factor A-6a [Source:UniProtKB/Swiss-Prot;Acc:Q1PDN3]	regulation of DNA-templated transcription;cellular response to heat;regulation of transcription by RNA polymerase II;nucleus;nucleus;DNA-binding transcription factor activity;LP.04 four leaves visible stage;vascular leaf
50	AT4G09820	bHLH	1.9038	0.00389498	Transcription factor TT8 [Source:UniProtKB/Swiss-Prot;Acc:Q9FT81]	TT8 and TTG1 is necessary for correct expression of BAN in seed endothelium. Also important for important for marginal trichome development. It binds the promoter of both AT3G26790 and AT1G28300.TT8 interacts with JAZ proteins to regulate anthocyanin accumulation. TT8 acts maternally to affect seed FA biosynthesis and inhibits seed FA accumulation by down-regulating a group of genes either critic…
51	AT4G34400	B3	1.90024	0.0103285	B3 domain-containing protein At4g34400 [Source:UniProtKB/Swiss-Prot;Acc:Q9SZ05]	#N/A
52	AT5G41090	NAC	1.89807	0.0290519	At5g41090 [Source:UniProtKB/TrEMBL;Acc:Q9FLM0]	pollen development;regulation of DNA-templated transcription;nucleus;DNA binding;DNA-binding transcription factor activity;protein binding;flowering stage;petal differentiation and expansion stage;carpel;collective leaf structure;flower;flower pedicel;petal;sepal;stamen;stem
53	AT1G77450	NAC	1.88653	3.59419e-06	NAC032 [Source:UniProtKB/TrEMBL;Acc:A0A178WMH1]	positive regulation of DNA-templated transcription;regulation of root hair elongation;embryo development ending in seed dormancy;positive regulation of DNA-templated transcription;positive regulation of leaf senescence;nucleus;DNA-binding transcription activator activity;DNA-binding transcription factor activity;transcription cis-regulatory region binding;LP.04 four leaves visible stage;LP.06 six…
54	AT5G20240	MIKC_MADS	1.86184	0.00132599	Floral homeotic protein PISTILLATA [Source:UniProtKB/Swiss-Prot;Acc:P48007]	specification of floral organ identity;regulation of transcription by RNA polymerase II;specification of floral organ identity;cytoplasm;nucleus;DNA binding;DNA-binding transcription factor activity;DNA-binding transcription factor activity
55	AT3G15170	NAC	1.83604	0.0148272	CUC1 [Source:UniProtKB/TrEMBL;Acc:A0A178V703]	gynoecium and ovule development.Contains a MIR164 binding site.Expressed in the flanking regions of shoot meristem
56	AT3G19580	C2H2	1.8183	5.68971e-05	ZF2 [Source:UniProtKB/TrEMBL;Acc:A0A178VJ97]	AZF2;ZF2;zinc-finger protein 2
57	AT3G24520	HSF	1.81471	6.89046e-05	Heat stress transcription factor C-1 [Source:UniProtKB/Swiss-Prot;Acc:Q9LV52]	cellular response to heat;regulation of transcription by RNA polymerase II;nucleus;nucleus;DNA-binding transcription factor activity;protein binding;LP.04 four leaves visible stage;LP.06 six leaves visible stage;LP.08 eight leaves visible stage;flowering stage;petal differentiation and expansion stage;carpel;cauline leaf;cotyledon;flower;flower pedicel;guard cell;hypocotyl;inflorescence meristem;…
58	AT5G17430	AP2	1.78946	5.99189e-05	BABY BOOM [Source:UniProtKB/TrEMBL;Acc:A7L9U1]	plant organ morphogenesis;regulation of DNA-templated transcription;cell population proliferation;regulation of DNA-templated transcription;nucleus;DNA binding;DNA-binding transcription factor activity;protein binding;lateral root primordium;plant embryo;plant sperm cell;root tip
59	AT1G45249	bZIP	1.77037	3.61436e-07	abscisic acid responsive elements-binding factor 2 [Source:TAIR;Acc:AT1G45249]	such as RD29B
60	AT5G59570	G2-like	1.76926	6.29566e-05	Transcription factor BOA [Source:UniProtKB/Swiss-Prot;Acc:Q9LTH4]	circadian rhythm;regulation of DNA-templated transcription;regulation of flower development;nucleus;nucleus;DNA-binding transcription factor activity;guard cell;cell-to-cell mobile RNA
61	AT2G35310	B3	1.75777	0.0020469	B3 domain-containing protein At2g35310 [Source:UniProtKB/Swiss-Prot;Acc:Q5PNU4]	#N/A
62	AT1G63910	MYB	1.74823	0.0241544	MYB transcription factor [Source:UniProtKB/TrEMBL;Acc:Q9SRB0]	positive regulation of DNA-templated transcription;positive regulation of syringal lignin biosynthetic process;regulation of DNA-templated transcription;regulation of secondary cell wall biogenesis;regulation of DNA-templated transcription;nucleus;nucleus;DNA-binding transcription factor activity;transcription cis-regulatory region binding;LP.08 eight leaves visible stage;flowering stage;petal di…
63	AT3G61890	HD-ZIP	1.70685	1.18611e-05	HB-12 [Source:UniProtKB/TrEMBL;Acc:A0A178VND2]	positive regulation of DNA-templated transcription;response to abscisic acid;response to osmotic stress;response to salt stress;response to virus;response to water deprivation;positive regulation of DNA-templated transcription;nucleus;nucleus;DNA-binding transcription factor activity;protein binding;sequence-specific DNA binding;transcription cis-regulatory region binding;LP.02 two leaves visible…
64	AT4G36740	HD-ZIP	1.69988	9.41831e-05	homeobox protein 40 [Source:TAIR;Acc:AT4G36740]	response to auxin;positive regulation of DNA-templated transcription;nucleus;nucleus;DNA-binding transcription factor activity;sequence-specific DNA binding;transcription cis-regulatory region binding;flower;fruit;plant ovule;root
65	AT4G25480	ERF	1.69599	0.000825155	Dehydration-responsive element-binding protein 1A [Source:UniProtKB/Swiss-Prot;Acc:Q9M0L0]	and CBF3. This gene is involved in response to low temperature and abscisic acid.
66	AT5G25390	ERF	1.64719	0.0168173	SHN3 [Source:UniProtKB/TrEMBL;Acc:A0A178USD7]	regulation of DNA-templated transcription;regulation of DNA-templated transcription;nucleus;nucleus;DNA-binding transcription factor activity;transcription cis-regulatory region binding;flowering stage;petal differentiation and expansion stage;plant embryo globular stage;collective leaf structure;flower;flower pedicel;guard cell;inflorescence meristem;petal;plant embryo;root cap;root endodermis;s…
67	AT5G62470	MYB	1.63337	0.0211071	Transcription factor MYB96 [Source:UniProtKB/Swiss-Prot;Acc:Q24JK1]	regulation of DNA-templated transcription;regulation of gene expression;response to water deprivation;wax biosynthetic process;positive regulation of DNA-templated transcription;positive regulation of abscisic acid-activated signaling pathway;positive regulation of wax biosynthetic process;regulation of abscisic acid biosynthetic process;regulation of abscisic acid-activated signaling pathway;reg…
68	AT4G00870	bHLH	1.5722	0.00137846	Transcription factor bHLH14 [Source:UniProtKB/Swiss-Prot;Acc:O23090]	BHLH014;BHLH14
69	AT1G62360	TALE	1.5186	0.0136422	Homeobox protein SHOOT MERISTEMLESS [Source:UniProtKB/Swiss-Prot;Acc:Q38874]	carpel development;cytokinin biosynthetic process;floral meristem determinacy;regulation of meristem structural organization;stem cell population maintenance;plasmodesmata-mediated intercellular transport;cytoplasm;nucleus;cytoplasm;endosome;microtubule cytoskeleton;nucleus;plasma membrane;plasmodesma;DNA-binding transcription factor activity;DNA-binding transcription factor activity
70	AT3G11020	ERF	1.51118	0.00487613	Dehydration-responsive element-binding protein 2B [Source:UniProtKB/Swiss-Prot;Acc:O82133]	heat acclimation;pollen development;response to water deprivation;positive regulation of DNA-templated transcription;response to stress;nucleus;nucleus;DNA-binding transcription factor activity;transcription cis-regulatory region binding;L mature pollen stage;LP.02 two leaves visible stage;M germinated pollen stage;flowering stage;petal differentiation and expansion stage;carpel;flower;flower ped…
71	AT2G46680	HD-ZIP	1.47414	3.85819e-05	Homeobox-leucine zipper protein ATHB-7 [Source:UniProtKB/Swiss-Prot;Acc:P46897]	abscisic acid-activated signaling pathway;positive regulation of DNA-templated transcription;response to abscisic acid;response to water deprivation;positive regulation of DNA-templated transcription;nucleus;nucleus;DNA-binding transcription factor activity;protein binding;sequence-specific DNA binding;transcription cis-regulatory region binding;LP.04 four leaves visible stage;LP.06 six leaves vi…
72	AT1G12260	NAC	1.46956	0.000140225	NAC domain-containing protein 7 [Source:UniProtKB/Swiss-Prot;Acc:Q9FWX2]	embryo development ending in seed dormancy;positive regulation of secondary cell wall biogenesis;regulation of DNA-templated transcription;xylem vessel member cell differentiation;xylem vessel member cell differentiation;nucleus;DNA binding;DNA-binding transcription factor activity;protein binding;sequence-specific DNA binding;transcription cis-regulatory region binding;L mature pollen stage;M ge…
73	AT1G56650	MYB	1.45853	0.00763596	Transcription factor MYB75 [Source:UniProtKB/Swiss-Prot;Acc:Q9FE25]	anthocyanin-containing compound biosynthetic process;anthocyanin-containing compound metabolic process;jasmonic acid mediated signaling pathway;positive regulation of anthocyanin biosynthetic process;regulation of anthocyanin biosynthetic process;removal of superoxide radicals;response to auxin;response to ethylene;response to oomycetes;sucrose mediated signaling;regulation of DNA-templated trans…
74	AT5G41315	bHLH	1.40549	0.0302036	MYC6.2 [Source:UniProtKB/TrEMBL;Acc:A0A178UFB0]	cell fate specification;jasmonic acid mediated signaling pathway;plant epidermal cell fate specification;positive regulation of anthocyanin biosynthetic process;trichome branching;trichome differentiation;nucleus;DNA binding;DNA-binding transcription factor activity;protein binding;protein dimerization activity;leaf trichome development stage;leaf trichome;non-hair root epidermal cell
75	AT1G51140	bHLH	1.39334	1.63668e-05	Transcription factor bHLH122 [Source:UniProtKB/Swiss-Prot;Acc:Q9C690]	cutin-based cuticle development;photoperiodism
76	AT2G46270	bZIP	1.38514	0.000213582	G-box-binding factor 3 [Source:UniProtKB/Swiss-Prot;Acc:P42776]	GPRI1 and GPRI2.
77	AT1G28360	ERF	1.37269	0.00750004	Ethylene-responsive transcription factor 12 [Source:UniProtKB/Swiss-Prot;Acc:Q94ID6]	and leafy petiole. Regulates floral development.
78	AT1G48000	MYB	1.32937	0.00468684	MYB transcription factor [Source:UniProtKB/TrEMBL;Acc:Q94CJ3]	response to abscisic acid;regulation of DNA-templated transcription;nucleus;nucleus;DNA-binding transcription factor activity;sequence-specific DNA binding;transcription cis-regulatory region binding;LP.04 four leaves visible stage;flowering stage;petal differentiation and expansion stage;carpel;endosperm;guard cell;pollen;sepal;stamen;stem;vascular leaf
79	AT1G02065	SBP	1.32658	0.00193151	Squamosa promoter-binding-like protein 8 [Source:UniProtKB/Swiss-Prot;Acc:Q8GXL3]	and stamen filament elongation.
80	AT1G03790	C3H	1.30203	0.00800216	Zinc finger CCCH domain-containing protein 2 [Source:UniProtKB/Swiss-Prot;Acc:Q9ZWA1]	negative regulation of seed germination;regulation of DNA-templated transcription;cytoplasm;nucleus;DNA-binding transcription factor activity;protein binding;flowering stage;carpel;fruit;seed;flower;root;stem;vascular leaf
81	AT2G39250	AP2	1.26909	0.000162936	AP2-like ethylene-responsive transcription factor SNZ [Source:UniProtKB/Swiss-Prot;Acc:Q6PV67]	whose precursor is induced upon flowering.
82	AT1G54160	NF-YA	1.25384	1.50719e-05	Nuclear transcription factor Y subunit A-5 [Source:UniProtKB/Swiss-Prot;Acc:Q9SYH4]	subunit A5
83	AT5G67110	bHLH	1.24735	5.0263e-05	Transcription factor ALC [Source:UniProtKB/Swiss-Prot;Acc:Q9FHA2]	fruit dehiscence;nucleus;nucleus;DNA-binding transcription factor activity;protein dimerization activity;flowering stage;mature plant embryo stage;petal differentiation and expansion stage;plant embryo bilateral stage;plant embryo cotyledonary stage;plant embryo globular stage;carpel;cauline leaf;collective leaf structure;cotyledon;flower;flower pedicel;guard cell;hypocotyl;inflorescence meristem…
84	AT4G08150	TALE	1.23323	0.00319814	Homeobox protein knotted-1-like 1 [Source:UniProtKB/Swiss-Prot;Acc:P46639]	BP;BP1;BREVIPEDICELLUS;BREVIPEDICELLUS 1;KNAT1;KNOTTED-LIKE FROM ARABIDOPSIS THALIANA
85	AT2G19810	C3H	1.23119	0.00706889	TZF2 [Source:UniProtKB/TrEMBL;Acc:A0A178VX61]	defense response to virus;regulation of DNA-templated transcription;response to oxidative stress;defense response to fungus;nucleus;plasma membrane;DNA-binding transcription factor activity;LP.02 two leaves visible stage;LP.04 four leaves visible stage;LP.06 six leaves visible stage;LP.08 eight leaves visible stage;LP.10 ten leaves visible stage;LP.12 twelve leaves visible stage;flowering stage;m…
86	AT5G59820	C2H2	1.21243	0.00141301	Zinc finger protein ZAT12 [Source:UniProtKB/Swiss-Prot;Acc:Q42410]	the authors speculate that this gene may be involved in negative regulatory circuit of the CBF pathway. The mRNA is cell-to-cell mobile.
87	AT5G39610	NAC	1.19943	0.0107178	NAC domain-containing protein 92 [Source:UniProtKB/Swiss-Prot;Acc:Q9FKA0]	the induction occurred relatively late when compared with NaCl or ABA treatments. Note: this protein (AtNAC6) on occasion has also been referred to as AtNAC2
88	AT1G79180	MYB	1.19643	0.00062955	myb domain protein 63 [Source:TAIR;Acc:AT1G79180]	positive regulation of DNA-templated transcription;regulation of secondary cell wall biogenesis;lignin biosynthetic process;response to UV;nucleus;DNA-binding transcription factor activity;protein binding;transcription cis-regulatory region binding;petal differentiation and expansion stage;flower;inflorescence meristem;pollen;protoxylem;root;xylem
89	AT4G11880	MIKC_MADS	1.19208	0.0189277	Agamous-like MADS-box protein AGL14 [Source:UniProtKB/Swiss-Prot;Acc:Q38838]	AGL14;XAANTAL2;XAL2;agamous-like 14
90	AT5G44210	ERF	1.18817	0.00705762	Ethylene-responsive transcription factor 9 [Source:UniProtKB/Swiss-Prot;Acc:Q9FE67]	and leafy petiole.
91	AT4G24150	GRF	1.18002	0.0424365	Growth-regulating factor 8 [Source:UniProtKB/Swiss-Prot;Acc:Q9SU44]	leaf development;DNA-templated transcription;regulation of DNA-templated transcription;chloroplast envelope;nucleus;ATP binding;flowering stage;mature plant embryo stage;petal differentiation and expansion stage;plant embryo bilateral stage;plant embryo cotyledonary stage;plant embryo globular stage;apical meristem;collective leaf structure;flower;flower pedicel;plant embryo;plant ovule;seed;sepa…
92	AT4G34000	bZIP	1.14372	1.96198e-06	ABSCISIC ACID-INSENSITIVE 5-like protein 6 [Source:UniProtKB/Swiss-Prot;Acc:Q9M7Q3]	abscisic acid-activated signaling pathway;positive regulation of DNA-templated transcription;regulation of DNA-templated transcription;response to abscisic acid;response to salt stress;response to water deprivation;positive regulation of DNA-templated transcription;nucleus;DNA binding;DNA-binding transcription factor activity;protein binding;sequence-specific DNA binding;transcription cis-regulat…
93	AT2G44745	WRKY	1.13069	0.0441267	At2g44745 [Source:UniProtKB/TrEMBL;Acc:Q1PEU5]	plant-type cell wall biogenesis;regulation of DNA-templated transcription;regulation of DNA-templated transcription;nucleus;nucleus;DNA-binding transcription factor activity;protein binding;sequence-specific DNA binding;transcription cis-regulatory region binding;flowering stage;petal differentiation and expansion stage;plant embryo bilateral stage;plant embryo cotyledonary stage;flower;flower pe…
94	AT1G69600	ZF-HD	1.12347	0.0255929	Zinc-finger homeodomain protein 11 [Source:UniProtKB/Swiss-Prot;Acc:Q9SEZ1]	ARABIDOPSIS THALIANA HOMEOBOX PROTEIN 29;ATHB29;ZFHD1;ZHD11;ZINC FINGER HOMEODOMAIN 1;ZINC FINGER HOMEODOMAIN 11
95	AT5G49520	WRKY	1.10245	0.000921556	Probable WRKY transcription factor 48 [Source:UniProtKB/Swiss-Prot;Acc:Q9FGZ4]	defense response to bacterium;positive regulation of DNA-templated transcription;response to bacterium;regulation of DNA-templated transcription;nucleus;nucleus;DNA binding;DNA-binding transcription factor activity;transcription cis-regulatory region binding;LP.04 four leaves visible stage;LP.06 six leaves visible stage;LP.08 eight leaves visible stage;LP.10 ten leaves visible stage;LP.12 twelve …
96	AT1G19490	bZIP	1.08198	0.00166299	Basic-leucine zipper (BZIP) transcription factor family protein [Source:UniProtKB/TrEMBL;Acc:Q8L5Y2]	response to water deprivation;regulation of DNA-templated transcription;nucleus;plasma membrane;DNA-binding transcription factor activity;protein binding;sequence-specific DNA binding
97	AT5G61430	NAC	1.05317	0.00342999	NAC domain-containing protein 100 [Source:UniProtKB/Swiss-Prot;Acc:Q9FLJ2]	regulation of DNA-templated transcription;regulation of DNA-templated transcription;response to iron ion starvation;nucleus;DNA binding;DNA-binding transcription factor activity;LP.04 four leaves visible stage;flowering stage;petal differentiation and expansion stage;collective leaf structure;endosperm;flower;petal;pollen;root;sepal;stamen;stem;vascular leaf
98	AT2G43500	Nin-like	1.05252	0.000371929	Plant regulator RWP-RK family protein [Source:TAIR;Acc:AT2G43500]	regulation of DNA-templated transcription;nucleus;DNA-binding transcription factor activity;LP.02 two leaves visible stage;LP.04 four leaves visible stage;flowering stage;mature plant embryo stage;petal differentiation and expansion stage;plant embryo bilateral stage;plant embryo cotyledonary stage;plant embryo globular stage;vascular leaf senescent stage;carpel;cauline leaf;collective leaf struc…
99	AT5G60910	MIKC_MADS	1.04375	0.00522374	Agamous-like MADS-box protein AGL8 [Source:UniProtKB/Swiss-Prot;Acc:Q38876]	fruit development;maintenance of inflorescence meristem identity;positive regulation of flower development;developmental growth involved in morphogenesis;positive regulation of flower development;regulation of transcription by RNA polymerase II;nucleus;DNA-binding transcription factor activity;DNA-binding transcription factor activity
100	AT2G28500	LBD	1.03307	0.0020469	LOB domain-containing protein 11 [Source:UniProtKB/Swiss-Prot;Acc:Q9SK08]	regulation of DNA-templated transcription;regulation of reactive oxygen species metabolic process;response to salt stress;root development;nucleus;nucleus;DNA-binding transcription activator activity;vascular system
101	AT1G70510	TALE	1.03269	0.0192459	KNOTTED-like from Arabidopsis thaliana 2 [Source:TAIR;Acc:AT1G70510]	ARABIDOPSIS THALIANA KN 1;ATK1;KNAT2;KNOTTED-LIKE FROM ARABIDOPSIS THALIANA 2
102	AT5G66300	NAC	1.02977	0.0210487	NAC domain-containing protein 105 [Source:UniProtKB/Swiss-Prot;Acc:Q9FH59]	positive regulation of secondary cell wall biogenesis;regulation of DNA-templated transcription;xylem vessel member cell differentiation;xylem vessel member cell differentiation;nucleus;DNA-binding transcription factor activity;protein binding;sequence-specific DNA binding;transcription cis-regulatory region binding;L mature pollen stage;M germinated pollen stage;flowering stage;petal differentia…
103	AT5G25190	ERF	-1.2152	0.00116691	Ethylene-responsive transcription factor ERF003 [Source:UniProtKB/Swiss-Prot;Acc:Q94AW5]	ethylene-activated signaling pathway;regulation of DNA-templated transcription;nucleus;intracellular anatomical structure;nucleus;DNA-binding transcription factor activity;protein binding;transcription cis-regulatory region binding;LP.02 two leaves visible stage;LP.04 four leaves visible stage;LP.06 six leaves visible stage;LP.08 eight leaves visible stage;LP.10 ten leaves visible stage;LP.12 twe…
104	AT3G21330	bHLH	-1.61659	9.07783e-07	Transcription factor bHLH87 [Source:UniProtKB/Swiss-Prot;Acc:Q8S3D2]	regulation of DNA-templated transcription;nucleus;DNA-binding transcription factor activity;protein binding;protein dimerization activity;transcription cis-regulatory region binding
105	AT4G28790	bHLH	-1.71959	0.00488996	Uncharacterized protein At4g28790 (Fragment) [Source:UniProtKB/TrEMBL;Acc:C0SVK2]	BHLH23;CITF2;CU-DEFICIENCY INDUCED TRANSCRIPTION FACTOR 2
106	AT2G42380	bZIP	-3.2386	1.69825e-42	Basic leucine zipper 34 [Source:UniProtKB/Swiss-Prot;Acc:F4IN23]	pollen development;positive regulation of DNA-templated transcription;positive regulation of DNA-templated transcription;nucleus;nucleus;DNA binding;DNA-binding transcription factor activity;protein binding;L mature pollen stage;M germinated pollen stage;flowering stage;petal differentiation and expansion stage;carpel;flower;guard cell;pollen

## Sheet: Table S6f
Table S5f. WT-specific wound-responsive TFs that are constitutively misregulated in max3 under control conditions
#	gene_id	log2foldchange		gene_description	GO: BP
		control	wound
1	AT3G53600	5.18291	5.21434	At3g53600 [Source:UniProtKB/TrEMBL;Acc:Q9LFG0]	cellular response to water deprivation;regulation of DNA-templated transcription;positive regulation of response to water deprivation;regulation of DNA-templated transcription;regulation of jasmonic acid mediated signaling pathway;response to UV-B;response to chitin;response to cold;response to jasmonic acid;response to osmotic stress;response to salt;response to stress;response to water deprivat…
2	AT1G27730	2.93913	2.7545	Zinc finger protein ZAT10 [Source:UniProtKB/Swiss-Prot;Acc:Q96289]	cellular response to hypoxia;multicellular organism growth;negative regulation of DNA-templated transcription;photoprotection;photosynthesis;response to abscisic acid;response to chitin;response to cold;response to high light intensity;response to oxidative stress;response to salt stress;response to water deprivation;response to wounding;regulation of DNA-templated transcription;nucleus;nucleus;D…
3	AT5G04340	2.59442	2.47916	Zinc finger protein ZAT6 [Source:UniProtKB/Swiss-Prot;Acc:O22533]	cellular response to hypoxia;phosphate ion homeostasis;regulation of DNA-templated transcription;regulation of root development;nucleus;nucleus;DNA-binding transcription factor activity;RNA polymerase II cis-regulatory region sequence-specific DNA binding;transcription cis-regulatory region binding;transcription corepressor binding;LP.02 two leaves visible stage;LP.04 four leaves visible stage;LP…
4	AT5G59820	2.49481	1.21243	Zinc finger protein ZAT12 [Source:UniProtKB/Swiss-Prot;Acc:Q42410]	cellular response to hypoxia;cold acclimation;hyperosmotic salinity response;photosynthetic acclimation;response to UV-B;response to chitin;response to cold;response to heat;response to light stimulus;response to oxidative stress;response to wounding;response to chitin;response to stress;nucleus;DNA-binding transcription factor activity;transcription cis-regulatory region binding;L mature pollen …
5	AT5G41315	2.08271	1.40549	MYC6.2 [Source:UniProtKB/TrEMBL;Acc:A0A178UFB0]	cell fate specification;jasmonic acid mediated signaling pathway;plant epidermal cell fate specification;positive regulation of anthocyanin biosynthetic process;trichome branching;trichome differentiation;nucleus;DNA binding;DNA-binding transcription factor activity;protein binding;protein dimerization activity;leaf trichome development stage;leaf trichome;non-hair root epidermal cell,
6	AT1G56650	2.06569	1.45853	Transcription factor MYB75 [Source:UniProtKB/Swiss-Prot;Acc:Q9FE25]	anthocyanin-containing compound biosynthetic process;anthocyanin-containing compound metabolic process;jasmonic acid mediated signaling pathway;positive regulation of anthocyanin biosynthetic process;regulation of anthocyanin biosynthetic process;removal of superoxide radicals;response to auxin;response to ethylene;response to oomycetes;sucrose mediated signaling;regulation of DNA-templated trans…
7	AT1G77450	2.05078	1.88653	NAC032 [Source:UniProtKB/TrEMBL;Acc:A0A178WMH1]	positive regulation of DNA-templated transcription;regulation of root hair elongation;embryo development ending in seed dormancy;positive regulation of DNA-templated transcription;positive regulation of leaf senescence;nucleus;DNA-binding transcription activator activity;DNA-binding transcription factor activity;transcription cis-regulatory region binding;LP.04 four leaves visible stage;LP.06 six…
8	AT3G15170	1.93799	1.83604	CUC1 [Source:UniProtKB/TrEMBL;Acc:A0A178V703]	embryo development ending in seed dormancy;flower development;formation of plant organ boundary;gynoecium development;lateral root development;meristem initiation;negative regulation of cell division;primary shoot apical meristem specification;secondary shoot formation;regulation of DNA-templated transcription;nucleus;DNA-binding transcription factor activity;transcription cis-regulatory region b…
9	AT1G28360	1.69681	1.37269	Ethylene-responsive transcription factor 12 [Source:UniProtKB/Swiss-Prot;Acc:Q94ID6]	ethylene-activated signaling pathway;regulation of DNA-templated transcription;regulation of DNA-templated transcription;intracellular anatomical structure;nucleus;DNA binding;DNA-binding transcription factor activity;protein binding;mature plant embryo stage;petal differentiation and expansion stage;plant embryo bilateral stage;plant embryo cotyledonary stage;collective leaf structure;flower;flo…
10	AT1G64380	1.62038	2.04121	Ethylene-responsive transcription factor ERF061 [Source:UniProtKB/Swiss-Prot;Acc:Q9C7W2]	regulation of DNA-templated transcription;nucleus;DNA-binding transcription factor activity;LP.02 two leaves visible stage;LP.04 four leaves visible stage;LP.06 six leaves visible stage;LP.08 eight leaves visible stage;LP.10 ten leaves visible stage;LP.12 twelve leaves visible stage;flowering stage;mature plant embryo stage;petal differentiation and expansion stage;plant embryo globular stage;vas…
11	AT1G12260	1.09487	1.46956	NAC domain-containing protein 7 [Source:UniProtKB/Swiss-Prot;Acc:Q9FWX2]	embryo development ending in seed dormancy;positive regulation of secondary cell wall biogenesis;regulation of DNA-templated transcription;xylem vessel member cell differentiation;xylem vessel member cell differentiation;nucleus;DNA binding;DNA-binding transcription factor activity;protein binding;sequence-specific DNA binding;transcription cis-regulatory region binding;L mature pollen stage;M ge…
12	AT4G28790	-1.22395	-1.71959	Uncharacterized protein At4g28790 (Fragment) [Source:UniProtKB/TrEMBL;Acc:C0SVK2]	regulation of DNA-templated transcription;nucleus;nucleus;DNA-binding transcription factor activity;protein dimerization activity,

## Sheet: Table S6g
Table S5g. Overrepresented TFs that may bind the promoter region of DEGs in the max3 vs WT comparison
#	TF	Background_all	Background_bind	Query_all	Query_bind	p_value	q_value
1	AT3G56850	28775	3221	867	178	2.063e-16	1.236e-13
2	AT1G45249	28775	3241	867	175	3.510e-15	8.215e-13
3	AT3G23210	28775	3069	867	168	4.174e-15	8.215e-13
4	AT1G49720	28775	2777	867	156	5.486e-15	8.215e-13
5	AT3G10800	28775	3113	867	168	1.496e-14	1.792e-12
6	AT2G36270	28775	3246	867	172	3.520e-14	3.514e-12
7	AT1G59640	28775	2789	867	149	1.351e-12	1.156e-10
8	AT2G35530	28775	3208	867	165	1.604e-12	1.201e-10
9	AT4G34000	28775	1176	867	79	1.085e-11	7.221e-10
10	AT2G46270	28775	3015	867	154	1.751e-11	1.049e-09
11	AT1G32150	28775	3213	867	161	2.489e-11	1.355e-09
12	AT4G36730	28775	2887	867	145	2.472e-10	1.234e-08
13	AT2G20180	28775	2766	867	138	1.107e-09	5.101e-08
14	AT5G61270	28775	2554	867	129	1.942e-09	8.309e-08
15	AT5G01380	28775	1803	867	99	2.628e-09	1.031e-07
16	AT1G09530	28775	2258	867	117	2.753e-09	1.031e-07
17	AT1G19350	28775	2374	867	121	3.818e-09	1.345e-07
18	AT4G36930	28775	2113	867	108	2.392e-08	7.961e-07
19	AT1G52890	28775	672	867	47	3.857e-08	1.216e-06
20	AT4G30980	28775	2159	867	107	1.329e-07	3.980e-06
21	AT2G43010	28775	2251	867	109	3.207e-07	9.149e-06
22	AT2G22750	28775	2024	867	100	3.979e-07	1.083e-05
23	AT5G45300	28775	1870	867	94	4.162e-07	1.084e-05
24	AT4G16150	28775	1294	867	70	9.241e-07	2.307e-05
25	AT4G18890	28775	1707	867	83	6.928e-06	1.660e-04
26	AT1G74930	28775	1502	867	75	7.427e-06	1.711e-04
27	AT1G69490	28775	732	867	43	1.321e-05	2.931e-04
28	AT1G61110	28775	629	867	38	2.045e-05	4.375e-04
29	AT1G10120	28775	2278	867	102	2.266e-05	4.681e-04
30	AT4G14410	28775	1178	867	60	3.119e-05	6.228e-04
31	AT1G12610	28775	1068	867	55	4.705e-05	9.092e-04
32	AT5G15830	28775	2490	867	108	4.920e-05	9.210e-04
33	AT2G18160	28775	2467	867	107	5.333e-05	9.680e-04
34	AT1G01060	28775	1077	867	55	5.892e-05	1.038e-03
35	AT1G28300	28775	1397	867	67	7.427e-05	1.271e-03
36	AT1G22070	28775	817	867	44	8.566e-05	1.425e-03
37	AT1G69010	28775	2007	867	89	1.032e-04	1.671e-03
38	AT5G08130	28775	1818	867	82	1.083e-04	1.706e-03
39	AT1G63030	28775	388	867	25	1.414e-04	2.171e-03
40	AT1G18330	28775	1380	867	65	1.564e-04	2.343e-03
41	AT5G38860	28775	1956	867	86	1.774e-04	2.592e-03
42	AT1G75390	28775	2157	867	93	1.973e-04	2.754e-03
43	AT3G59060	28775	1312	867	62	1.977e-04	2.754e-03
44	AT1G14580	28775	3129	867	127	2.056e-04	2.799e-03
45	AT5G06950	28775	835	867	43	2.695e-04	3.588e-03
46	AT4G25470	28775	1066	867	52	2.780e-04	3.620e-03
47	AT1G59750	28775	763	867	40	2.905e-04	3.702e-03
48	AT3G04070	28775	956	867	47	4.295e-04	5.360e-03
49	AT5G28770	28775	2325	867	97	4.564e-04	5.577e-03
50	AT5G65210	28775	857	867	43	4.655e-04	5.577e-03
51	AT1G77920	28775	838	867	42	5.439e-04	6.388e-03
52	AT3G15500	28775	922	867	45	6.412e-04	7.387e-03
53	AT5G46760	28775	1083	867	51	7.025e-04	7.939e-03
54	AT2G47460	28775	490	867	27	1.028e-03	1.141e-02
55	AT3G12250	28775	867	867	42	1.067e-03	1.162e-02
56	AT2G24260	28775	1193	867	54	1.262e-03	1.350e-02
57	AT2G02070	28775	2401	867	97	1.296e-03	1.352e-02
58	AT1G03840	28775	2809	867	111	1.310e-03	1.352e-02
59	AT2G02080	28775	3016	867	118	1.332e-03	1.353e-02
60	AT3G62420	28775	2095	867	86	1.484e-03	1.481e-02
61	AT5G06960	28775	779	867	38	1.510e-03	1.483e-02
62	AT5G06839	28775	1213	867	54	1.816e-03	1.754e-02
63	AT1G08320	28775	888	867	41	2.896e-03	2.754e-02
64	AT5G11260	28775	2045	867	82	3.513e-03	3.230e-02
65	AT5G03150	28775	3314	867	125	3.541e-03	3.230e-02
66	AT1G01260	28775	1034	867	46	3.613e-03	3.230e-02
67	AT4G17880	28775	1034	867	46	3.613e-03	3.230e-02
68	AT1G75080	28775	1368	867	58	3.814e-03	3.360e-02
69	AT1G69560	28775	489	867	25	4.027e-03	3.496e-02
70	AT3G49690	28775	1631	867	67	4.364e-03	3.719e-02
71	AT1G55110	28775	2679	867	103	4.408e-03	3.719e-02
72	AT5G02460	28775	9488	867	321	4.767e-03	3.919e-02
73	AT4G05100	28775	887	867	40	4.776e-03	3.919e-02
74	AT5G66730	28775	2662	867	102	5.056e-03	4.093e-02
75	AT3G09230	28775	707	867	33	5.417e-03	4.312e-02
76	AT5G10030	28775	1505	867	62	5.471e-03	4.312e-02
77	AT5G52170	28775	452	867	23	5.669e-03	4.360e-02
78	AT4G36780	28775	1310	867	55	5.677e-03	4.360e-02
79	AT4G34590	28775	2117	867	83	5.957e-03	4.517e-02
80	AT2G18300	28775	1259	867	53	6.130e-03	4.590e-02
81	AT3G61150	28775	457	867	23	6.464e-03	4.780e-02
82	AT3G10113	28775	1406	867	58	6.715e-03	4.906e-02
83	AT2G04038	28775	2129	867	83	6.856e-03	4.948e-02
84	AT2G36610	28775	493	867	24	8.435e-03	6.015e-02
85	AT3G23690	28775	1570	867	63	8.974e-03	6.324e-02
86	AT1G34670	28775	2273	867	87	9.195e-03	6.404e-02
87	AT1G71930	28775	791	867	35	9.861e-03	6.785e-02
88	AT1G78700	28775	1292	867	53	9.967e-03	6.785e-02
89	AT2G18350	28775	855	867	37	1.166e-02	7.847e-02
90	AT5G56110	28775	1022	867	43	1.183e-02	7.872e-02
91	AT3G45150	28775	1450	867	58	1.224e-02	8.056e-02
92	AT1G78080	28775	1625	867	64	1.248e-02	8.125e-02
93	AT5G51990	28775	1197	867	49	1.295e-02	8.270e-02
94	AT4G00050	28775	1028	867	43	1.298e-02	8.270e-02
95	AT1G25340	28775	754	867	33	1.350e-02	8.512e-02
96	AT3G50700	28775	2914	867	107	1.392e-02	8.687e-02
97	AT4G00730	28775	443	867	21	1.603e-02	9.850e-02
98	AT3G13810	28775	4189	867	148	1.611e-02	9.850e-02
99	AT2G18060	28775	1589	867	62	1.631e-02	9.871e-02
100	AT4G38000	28775	10911	867	358	1.761e-02	1.055e-01
101	AT3G30530	28775	1922	867	73	1.817e-02	1.078e-01
102	AT5G14340	28775	1343	867	53	1.970e-02	1.157e-01
103	AT5G52660	28775	1468	867	57	2.192e-02	1.275e-01
104	AT3G60490	28775	1094	867	44	2.242e-02	1.291e-01
105	AT2G21230	28775	785	867	33	2.289e-02	1.306e-01
106	AT5G54230	28775	1187	867	47	2.456e-02	1.379e-01
107	AT4G25480	28775	1478	867	57	2.463e-02	1.379e-01
108	AT2G40620	28775	824	867	34	2.723e-02	1.510e-01
109	AT5G18830	28775	495	867	22	2.781e-02	1.522e-01
110	AT1G34180	28775	2024	867	75	2.796e-02	1.522e-01
111	AT1G73360	28775	416	867	19	2.825e-02	1.524e-01
112	AT5G62020	28775	1317	867	51	2.918e-02	1.561e-01
113	AT1G68320	28775	666	867	28	3.168e-02	1.680e-01
114	AT4G15090	28775	1419	867	54	3.427e-02	1.801e-01
115	AT5G17300	28775	1391	867	53	3.484e-02	1.814e-01
116	AT3G01220	28775	759	867	31	3.658e-02	1.875e-01
117	AT1G72010	28775	1425	867	54	3.662e-02	1.875e-01
118	AT4G30080	28775	2150	867	78	3.884e-02	1.972e-01
119	AT1G69690	28775	1462	867	55	3.967e-02	1.982e-01
120	AT3G57920	28775	652	867	27	3.972e-02	1.982e-01
121	AT1G53160	28775	625	867	26	4.030e-02	1.992e-01
122	AT4G28110	28775	823	867	33	4.069e-02	1.992e-01
123	AT5G16820	28775	1317	867	50	4.090e-02	1.992e-01
124	AT5G62470	28775	2374	867	85	4.267e-02	2.061e-01
125	AT2G45680	28775	1381	867	52	4.316e-02	2.068e-01
126	AT1G53230	28775	1235	867	47	4.392e-02	2.088e-01
127	AT2G41690	28775	1150	867	44	4.551e-02	2.136e-01
128	AT3G55370	28775	10843	867	350	4.564e-02	2.136e-01
129	AT2G28810	28775	8210	867	269	4.638e-02	2.153e-01
130	AT2G23290	28775	1007	867	39	4.718e-02	2.174e-01
131	AT4G25490	28775	1331	867	50	4.767e-02	2.180e-01
132	AT2G42200	28775	608	867	25	4.809e-02	2.182e-01
133	AT5G08330	28775	1452	867	54	4.874e-02	2.191e-01
134	AT1G74650	28775	2056	867	74	4.936e-02	2.191e-01
135	AT2G23340	28775	1874	867	68	4.937e-02	2.191e-01

## Sheet: Table S6h
Table S6h. All binding sites in the promoter region of DEGs in the max3 vs WT comparison
AT1G01060	AT1G01470	1327	1336	-	8.36e-06	AGATATTTTG	Arabidopsis thaliana
AT1G01060	AT1G05100	641	650	-	8.36e-06	AGATATTTTG	Arabidopsis thaliana
AT1G01060	AT1G17940	1226	1235	-	4.18e-06	AGATATTTTC	Arabidopsis thaliana
AT1G01060	AT1G20030	1428	1437	+	4.18e-06	AGATATTTTC	Arabidopsis thaliana
AT1G01060	AT1G24260	1387	1396	-	4.18e-06	AGATATTTTC	Arabidopsis thaliana
AT1G01060	AT1G28660	110	119	+	8.36e-06	AGATATTTTG	Arabidopsis thaliana
AT1G01060	AT1G53470	470	479	-	8.36e-06	AGATATTTTG	Arabidopsis thaliana
AT1G01060	AT1G62940	1318	1327	+	4.18e-06	AGATATTTTC	Arabidopsis thaliana
AT1G01060	AT1G68050	1315	1324	+	4.18e-06	AGATATTTTC	Arabidopsis thaliana
AT1G01060	AT1G68500	1465	1474	+	8.36e-06	AGATATTTTG	Arabidopsis thaliana
AT1G01060	AT1G69120	1239	1248	+	8.36e-06	AGATATTTTG	Arabidopsis thaliana
AT1G01060	AT1G70420	487	496	-	8.36e-06	AGATATTTTG	Arabidopsis thaliana
AT1G01060	AT1G78070	1316	1325	+	8.36e-06	AGATATTTTG	Arabidopsis thaliana
AT1G01060	AT1G80120	62	71	-	8.36e-06	AGATATTTTG	Arabidopsis thaliana
AT1G01060	AT2G18500	743	752	-	8.36e-06	AGATATTTTG	Arabidopsis thaliana
AT1G01060	AT2G20880	1426	1435	+	8.36e-06	AGATATTTTG	Arabidopsis thaliana
AT1G01060	AT2G22240	1148	1157	-	4.18e-06	AGATATTTTC	Arabidopsis thaliana
AT1G01060	AT2G30760	18	27	-	4.18e-06	AGATATTTTC	Arabidopsis thaliana
AT1G01060	AT2G35290	1315	1324	-	4.18e-06	AGATATTTTC	Arabidopsis thaliana
AT1G01060	AT2G36750	1332	1341	+	4.18e-06	AGATATTTTC	Arabidopsis thaliana
AT1G01060	AT2G38905	1318	1327	-	4.18e-06	AGATATTTTC	Arabidopsis thaliana
AT1G01060	AT2G40130	1413	1422	+	4.18e-06	AGATATTTTC	Arabidopsis thaliana
AT1G01060	AT2G45650	597	606	-	4.18e-06	AGATATTTTC	Arabidopsis thaliana
AT1G01060	AT3G03170	1436	1445	-	8.36e-06	AGATATTTTG	Arabidopsis thaliana
AT1G01060	AT3G14440	1148	1157	+	4.18e-06	AGATATTTTC	Arabidopsis thaliana
AT1G01060	AT3G15280	233	242	-	4.18e-06	AGATATTTTC	Arabidopsis thaliana
AT1G01060	AT3G16020	493	502	+	4.18e-06	AGATATTTTC	Arabidopsis thaliana
AT1G01060	AT3G22830	1241	1250	-	4.18e-06	AGATATTTTC	Arabidopsis thaliana
AT1G01060	AT3G27290	1408	1417	-	4.18e-06	AGATATTTTC	Arabidopsis thaliana
AT1G01060	AT3G29000	1374	1383	-	8.36e-06	AGATATTTTG	Arabidopsis thaliana
AT1G01060	AT4G12480	1441	1450	+	8.36e-06	AGATATTTTG	Arabidopsis thaliana
AT1G01060	AT4G12480	346	355	+	4.18e-06	AGATATTTTC	Arabidopsis thaliana
AT1G01060	AT4G12500	1386	1395	+	8.36e-06	AGATATTTTG	Arabidopsis thaliana
AT1G01060	AT4G16146	1390	1399	-	4.18e-06	AGATATTTTC	Arabidopsis thaliana
AT1G01060	AT4G16545	780	789	-	8.36e-06	AGATATTTTG	Arabidopsis thaliana
AT1G01060	AT4G18280	612	621	-	4.18e-06	AGATATTTTC	Arabidopsis thaliana
AT1G01060	AT4G18960	51	60	-	4.18e-06	AGATATTTTC	Arabidopsis thaliana
AT1G01060	AT4G25490	1105	1114	+	8.36e-06	AGATATTTTG	Arabidopsis thaliana
AT1G01060	AT4G27657	1263	1272	-	4.18e-06	AGATATTTTC	Arabidopsis thaliana
AT1G01060	AT4G31830	18	27	-	8.36e-06	AGATATTTTG	Arabidopsis thaliana
AT1G01060	AT4G33467	1208	1217	-	4.18e-06	AGATATTTTC	Arabidopsis thaliana
AT1G01060	AT4G35190	282	291	-	8.36e-06	AGATATTTTG	Arabidopsis thaliana
AT1G01060	AT5G03350	923	932	-	4.18e-06	AGATATTTTC	Arabidopsis thaliana
AT1G01060	AT5G05220	1233	1242	-	4.18e-06	AGATATTTTC	Arabidopsis thaliana
AT1G01060	AT5G13210	332	341	-	8.36e-06	AGATATTTTG	Arabidopsis thaliana
AT1G01060	AT5G15190	1075	1084	-	8.36e-06	AGATATTTTG	Arabidopsis thaliana
AT1G01060	AT5G15240	143	152	+	4.18e-06	AGATATTTTC	Arabidopsis thaliana
AT1G01060	AT5G15240	174	183	+	4.18e-06	AGATATTTTC	Arabidopsis thaliana
AT1G01060	AT5G23950	1073	1082	-	4.18e-06	AGATATTTTC	Arabidopsis thaliana
AT1G01060	AT5G24470	1314	1323	+	4.18e-06	AGATATTTTC	Arabidopsis thaliana
AT1G01060	AT5G24470	221	230	-	8.36e-06	AGATATTTTG	Arabidopsis thaliana
AT1G01060	AT5G25390	662	671	-	4.18e-06	AGATATTTTC	Arabidopsis thaliana
AT1G01060	AT5G26340	1185	1194	+	8.36e-06	AGATATTTTG	Arabidopsis thaliana
AT1G01060	AT5G39120	973	982	-	8.36e-06	AGATATTTTG	Arabidopsis thaliana
AT1G01060	AT5G42900	1462	1471	+	8.36e-06	AGATATTTTG	Arabidopsis thaliana
AT1G01060	AT5G42900	1480	1489	-	4.18e-06	AGATATTTTC	Arabidopsis thaliana
AT1G01060	AT5G57050	1324	1333	+	8.36e-06	AGATATTTTG	Arabidopsis thaliana
AT1G01060	AT5G58700	1465	1474	-	4.18e-06	AGATATTTTC	Arabidopsis thaliana
AT1G01060	AT5G66400	1440	1449	+	8.36e-06	AGATATTTTG	Arabidopsis thaliana
AT1G01250	AT1G01600	1301	1315	-	2.84e-06	GAGTTTGGCGGTGGT	Arabidopsis thaliana
AT1G01250	AT1G02190	320	334	-	1.14e-06	TGCGTTGTCGGTGCT	Arabidopsis thaliana
AT1G01250	AT1G16515	659	673	-	2.24e-07	GGTTTTGTCGGTGAT	Arabidopsis thaliana
AT1G01250	AT1G23070	194	208	+	7.65e-06	ATGGGTGTCGGCGAA	Arabidopsis thaliana
AT1G01250	AT1G24030	64	78	+	1.92e-06	AAAATTGTCGGTGAT	Arabidopsis thaliana
AT1G01250	AT1G28360	1330	1344	-	2.73e-06	TGATGTGACGGTGGT	Arabidopsis thaliana
AT1G01250	AT1G47510	29	43	-	9.54e-06	CAAGTGGTCGGTGGT	Arabidopsis thaliana
AT1G01250	AT1G68350	309	323	-	8.91e-07	GACGGTGACGGTGGT	Arabidopsis thaliana
AT1G01250	AT1G68350	31	45	-	4.88e-06	AGCGGCGACGGTGGA	Arabidopsis thaliana
AT1G01250	AT1G68350	315	329	-	6.34e-06	GATTCTGACGGTGAC	Arabidopsis thaliana
AT1G01250	AT1G71160	327	341	-	9.42e-06	GATGATGGCGGTGAG	Arabidopsis thaliana
AT1G01250	AT2G19800	537	551	+	2.46e-06	GCTATTGACGGTGGA	Arabidopsis thaliana
AT1G01250	AT2G23130	1423	1437	+	4.38e-06	AGCGGTGACGGTGAT	Arabidopsis thaliana
AT1G01250	AT2G23130	308	322	+	6.9e-06	AGCGAAGTCGGTGGC	Arabidopsis thaliana
AT1G01250	AT2G25530	530	544	+	6.53e-06	ATCATTGTCGGTGTT	Arabidopsis thaliana
AT1G01250	AT2G32210	268	282	-	2.87e-06	AGCGGTGGCGGTGCC	Arabidopsis thaliana
AT1G01250	AT2G34850	1126	1140	+	7.87e-06	GGAACTGTCGGTTGC	Arabidopsis thaliana
AT1G01250	AT2G41170	16	30	+	5.61e-06	AAAATTGTCGGCGAC	Arabidopsis thaliana
AT1G01250	AT2G42530	849	863	-	3.24e-06	GAATGTGACGGTGAC	Arabidopsis thaliana
AT1G01250	AT2G44990	1051	1065	+	4.55e-07	AGAAGTGTCGGTGAT	Arabidopsis thaliana
AT1G01250	AT2G47780	486	500	+	3.51e-06	TGGGTTGACGGTGGC	Arabidopsis thaliana
AT1G01250	AT3G02480	1484	1498	-	4.68e-06	GCTGCAGTCGGTGGC	Arabidopsis thaliana
AT1G01250	AT3G10930	850	864	+	4.38e-06	AAAAGTGACGGTGGG	Arabidopsis thaliana
AT1G01250	AT3G15534	39	53	+	3.44e-06	TGAAGTGTCGGTGTT	Arabidopsis thaliana
AT1G01250	AT3G18217	724	738	+	9.1e-06	GGTTTTGTCGGTTGA	Arabidopsis thaliana
AT1G01250	AT3G18950	520	534	+	9.03e-06	CTTTTTGTCGGCGAT	Arabidopsis thaliana
AT1G01250	AT3G21150	925	939	-	7.8e-06	ACTGTTGTCGGCGAG	Arabidopsis thaliana
AT1G01250	AT3G24840	1319	1333	+	1.19e-06	TATTCTGTCGGTGGA	Arabidopsis thaliana
AT1G01250	AT3G27025	1026	1040	+	2.33e-06	ACTAATGTCGGTGAC	Arabidopsis thaliana
AT1G01250	AT3G48240	140	154	+	3.79e-06	ACCCGTGACGGTGGC	Arabidopsis thaliana
AT1G01250	AT3G55840	688	702	-	6.9e-06	TTTTTTGTCGGTGTC	Arabidopsis thaliana
AT1G01250	AT4G03540	1414	1428	+	9.03e-06	GACGATGACGGTGAA	Arabidopsis thaliana
AT1G01250	AT4G03820	860	874	-	9.66e-06	GATCACGTCGGTGAG	Arabidopsis thaliana
AT1G01250	AT4G04223	1300	1314	-	7.65e-06	GACAAGGTCGGTGGT	Arabidopsis thaliana
AT1G01250	AT4G08825	1418	1432	-	8.27e-06	GATTTCGTCGGTGTT	Arabidopsis thaliana
AT1G01250	AT4G18780	389	403	+	9.6e-06	GACTGTGGCGGTGTT	Arabidopsis thaliana
AT1G01250	AT4G21060	1316	1330	+	7.76e-06	GCTATTGACGGTGCA	Arabidopsis thaliana
AT1G01250	AT4G24130	732	746	+	3.19e-06	GGTTCCGGCGGTGGC	Arabidopsis thaliana
AT1G01250	AT4G25580	805	819	-	6.85e-06	CGCGATGGCGGTGAC	Arabidopsis thaliana
AT1G01250	AT4G25670	408	422	+	8.33e-06	TGGTGCGGCGGTGGT	Arabidopsis thaliana
AT1G01250	AT4G30040	706	720	-	9.42e-06	AACATTGACGGTGCC	Arabidopsis thaliana
AT1G01250	AT4G31760	1220	1234	-	2.8e-06	GGTTTTGTCGGCGAG	Arabidopsis thaliana
AT1G01250	AT4G31830	836	850	-	1.36e-06	GTTACCGTCGGTGGA	Arabidopsis thaliana
AT1G01250	AT4G33467	1412	1426	-	9.79e-06	GATTACGGCGGTGGA	Arabidopsis thaliana
AT1G01250	AT4G36010	1405	1419	-	3.79e-06	CTTGATGTCGGTGAT	Arabidopsis thaliana
AT1G01250	AT4G39345	1192	1206	+	5.52e-06	AAGTGTGACGGTGGA	Arabidopsis thaliana
AT1G01250	AT5G03890	1374	1388	-	9.35e-06	TGAGTTGGCGGTGCA	Arabidopsis thaliana
AT1G01250	AT5G06760	1298	1312	-	8.59e-06	CCTCATGTCGGCGGT	Arabidopsis thaliana
AT1G01250	AT5G13200	277	291	-	7e-06	GATACTGGCGGTGAT	Arabidopsis thaliana
AT1G01250	AT5G15190	880	894	+	3.79e-06	CGTTTCGTCGGTGAT	Arabidopsis thaliana
AT1G01250	AT5G25390	111	125	-	1.61e-06	AGAATTGTCGGTGCG	Arabidopsis thaliana
AT1G01250	AT5G41315	858	872	-	2.9e-06	ATTATTGTCGGTGAG	Arabidopsis thaliana
AT1G01250	AT5G41600	1390	1404	-	6.9e-06	TTAGATGTCGGCGGA	Arabidopsis thaliana
AT1G01250	AT5G53120	652	666	-	3.82e-06	GTAGATGTCGGTGTC	Arabidopsis thaliana
AT1G01250	AT5G59845	182	196	+	9.66e-06	GAATAAGTCGGTGGT	Arabidopsis thaliana
AT1G01250	AT5G66300	352	366	-	4.45e-06	AAATTTGGCGGTGGT	Arabidopsis thaliana
AT1G01250	AT5G67210	883	897	-	8.22e-06	AGAGGTGTCGGCGTT	Arabidopsis thaliana
AT1G01260	AT1G04560	1446	1453	+	2.46e-06	GCACGTGC	Arabidopsis thaliana
AT1G01260	AT1G04560	1446	1453	-	2.46e-06	GCACGTGC	Arabidopsis thaliana
AT1G01260	AT1G07500	1349	1356	-	9.78e-06	CCACGTGC	Arabidopsis thaliana
AT1G01260	AT1G10560	30	37	+	2.46e-06	GCACGTGC	Arabidopsis thaliana
AT1G01260	AT1G10560	30	37	-	2.46e-06	GCACGTGC	Arabidopsis thaliana
AT1G01260	AT1G15360	127	134	+	7.32e-06	ACACGTGC	Arabidopsis thaliana
AT1G01260	AT1G19490	1322	1329	+	2.46e-06	GCACGTGC	Arabidopsis thaliana
AT1G01260	AT1G19490	1322	1329	-	2.46e-06	GCACGTGC	Arabidopsis thaliana
AT1G01260	AT1G19970	1412	1419	+	7.32e-06	ACACGTGC	Arabidopsis thaliana
AT1G01260	AT1G28360	90	97	-	7.32e-06	ACACGTGC	Arabidopsis thaliana
AT1G01260	AT1G52565	968	975	+	9.78e-06	CCACGTGC	Arabidopsis thaliana
AT1G01260	AT1G53470	989	996	+	9.78e-06	CCACGTGC	Arabidopsis thaliana
AT1G01260	AT1G62420	1039	1046	-	7.32e-06	ACACGTGC	Arabidopsis thaliana
AT1G01260	AT1G62570	482	489	-	9.78e-06	CCACGTGC	Arabidopsis thaliana
AT1G01260	AT1G69480	1468	1475	-	9.78e-06	CCACGTGC	Arabidopsis thaliana
AT1G01260	AT1G72100	1415	1422	+	7.32e-06	ACACGTGC	Arabidopsis thaliana
AT1G01260	AT2G23120	118	125	-	7.32e-06	ACACGTGC	Arabidopsis thaliana
AT1G01260	AT2G25460	828	835	+	7.32e-06	ACACGTGC	Arabidopsis thaliana
AT1G01260	AT2G36270	1400	1407	+	7.32e-06	ACACGTGC	Arabidopsis thaliana
AT1G01260	AT2G36270	878	885	+	9.78e-06	CCACGTGC	Arabidopsis thaliana
AT1G01260	AT2G42380	1271	1278	+	7.32e-06	ACACGTGC	Arabidopsis thaliana
AT1G01260	AT2G45760	654	661	+	7.32e-06	ACACGTGC	Arabidopsis thaliana
AT1G01260	AT3G05640	455	462	+	9.78e-06	CCACGTGC	Arabidopsis thaliana
AT1G01260	AT3G07255	1029	1036	+	2.46e-06	GCACGTGC	Arabidopsis thaliana
AT1G01260	AT3G07255	1029	1036	-	2.46e-06	GCACGTGC	Arabidopsis thaliana
AT1G01260	AT3G07255	1288	1295	-	7.32e-06	ACACGTGC	Arabidopsis thaliana
AT1G01260	AT3G11410	1304	1311	-	7.32e-06	ACACGTGC	Arabidopsis thaliana
AT1G01260	AT3G14360	692	699	+	7.32e-06	ACACGTGC	Arabidopsis thaliana
AT1G01260	AT3G15280	1393	1400	-	7.32e-06	ACACGTGC	Arabidopsis thaliana
AT1G01260	AT3G21320	1368	1375	-	9.78e-06	CCACGTGC	Arabidopsis thaliana
AT1G01260	AT3G23920	661	668	-	9.78e-06	CCACGTGC	Arabidopsis thaliana
AT1G01260	AT3G30720	14	21	+	7.32e-06	ACACGTGC	Arabidopsis thaliana
AT1G01260	AT3G51895	520	527	+	9.78e-06	CCACGTGC	Arabidopsis thaliana
AT1G01260	AT3G53600	1192	1199	+	7.32e-06	ACACGTGC	Arabidopsis thaliana
AT1G01260	AT4G01026	1430	1437	+	7.32e-06	ACACGTGC	Arabidopsis thaliana
AT1G01260	AT4G11880	1072	1079	-	7.32e-06	ACACGTGC	Arabidopsis thaliana
AT1G01260	AT4G16146	1453	1460	-	7.32e-06	ACACGTGC	Arabidopsis thaliana
AT1G01260	AT4G16545	1013	1020	+	7.32e-06	ACACGTGC	Arabidopsis thaliana
AT1G01260	AT4G17550	1199	1206	-	7.32e-06	ACACGTGC	Arabidopsis thaliana
AT1G01260	AT4G19230	1480	1487	+	7.32e-06	ACACGTGC	Arabidopsis thaliana
AT1G01260	AT4G32920	1456	1463	-	7.32e-06	ACACGTGC	Arabidopsis thaliana
AT1G01260	AT4G33467	1366	1373	+	9.78e-06	CCACGTGC	Arabidopsis thaliana
AT1G01260	AT4G33800	3	10	+	2.46e-06	GCACGTGC	Arabidopsis thaliana
AT1G01260	AT4G33800	3	10	-	2.46e-06	GCACGTGC	Arabidopsis thaliana
AT1G01260	AT4G33800	60	67	+	7.32e-06	ACACGTGC	Arabidopsis thaliana
AT1G01260	AT4G34410	1366	1373	-	7.32e-06	ACACGTGC	Arabidopsis thaliana
AT1G01260	AT5G07920	1430	1437	-	9.78e-06	CCACGTGC	Arabidopsis thaliana
AT1G01260	AT5G10100	987	994	+	7.32e-06	ACACGTGC	Arabidopsis thaliana
AT1G01260	AT5G24080	1390	1397	+	7.32e-06	ACACGTGC	Arabidopsis thaliana
AT1G01260	AT5G41600	1083	1090	+	9.78e-06	CCACGTGC	Arabidopsis thaliana
AT1G01260	AT5G43770	105	112	+	7.32e-06	ACACGTGC	Arabidopsis thaliana
AT1G01260	AT5G45340	1387	1394	+	7.32e-06	ACACGTGC	Arabidopsis thaliana
AT1G01260	AT5G50360	1438	1445	-	9.78e-06	CCACGTGC	Arabidopsis thaliana
AT1G01260	AT5G65140	348	355	+	9.78e-06	CCACGTGC	Arabidopsis thaliana
AT1G01720	AT1G02335	1286	1307	-	7.48e-06	TGCGTGTAGAATTTTTCTTTTT	Arabidopsis thaliana
AT1G01720	AT1G07430	1325	1346	-	3.44e-06	GACGTGACGTGTTGGTCTTTCG	Arabidopsis thaliana
AT1G01720	AT1G09890	537	558	-	8.28e-06	TCCGTGCACGACATTGATTCGC	Arabidopsis thaliana
AT1G01720	AT1G16705	515	536	+	6.75e-06	TCCGTGGTGAACACGCTCTTCG	Arabidopsis thaliana
AT1G01720	AT1G23070	1077	1098	-	4.85e-06	TACGTGTCTAAGTTGTCTATGA	Arabidopsis thaliana
AT1G01720	AT1G28700	1393	1414	+	6.17e-06	GACGTATTCGAGAAGGAACCTT	Arabidopsis thaliana
AT1G01720	AT1G32560	1009	1030	-	2.65e-07	GACGTGTGAGTTCCGGATTCCT	Arabidopsis thaliana
AT1G01720	AT1G54575	737	758	+	7.16e-06	GACGTGTTCAAATAGGTTCCGC	Arabidopsis thaliana
AT1G01720	AT1G70640	903	924	-	3.66e-06	GACGTAGGCCTCTCGTCTTGTG	Arabidopsis thaliana
AT1G01720	AT2G45570	1479	1500	+	4.15e-06	TACGTATTTAAGTTGGCTTTTG	Arabidopsis thaliana
AT1G01720	AT2G46270	233	254	-	3.17e-06	GACGTGTCCGTCTGGTAAGCGG	Arabidopsis thaliana
AT1G01720	AT3G02480	1408	1429	-	4.92e-06	TACGTGGTTCTCTCGATTTCTG	Arabidopsis thaliana
AT1G01720	AT3G11410	1390	1411	+	3.61e-06	TACGTGTCGGATCCTGCCCGTT	Arabidopsis thaliana
AT1G01720	AT3G19580	925	946	+	4.58e-07	GGCGTGACCCACACGACTCGTG	Arabidopsis thaliana
AT1G01720	AT3G20160	709	730	+	1.58e-06	GACGTGAAAGACACGGTGCCTC	Arabidopsis thaliana
AT1G01720	AT4G10960	1428	1449	-	4.56e-06	TACGTGAATAATATGGTTACAT	Arabidopsis thaliana
AT1G01720	AT4G14690	91	112	+	5e-06	GACGTGAACATTTTTTCGTCCT	Arabidopsis thaliana
AT1G01720	AT4G25434	1375	1396	+	5.9e-06	GACGTGTGGGACTACGTCACTC	Arabidopsis thaliana
AT1G01720	AT5G05410	685	706	-	1.21e-06	TACGTGTCTCTAACGGCATCGC	Arabidopsis thaliana
AT1G01720	AT5G13170	1256	1277	+	4.09e-06	GGCGTGAAGAAAATGAAATCGT	Arabidopsis thaliana
AT1G01720	AT5G15190	541	562	-	3.61e-07	TACGTGTCGGAATAGCCGACCG	Arabidopsis thaliana
AT1G01720	AT5G44310	10	31	+	4.07e-07	TCCGTGTACGTCATGTTTTCCG	Arabidopsis thaliana
AT1G01720	AT5G65140	1374	1395	-	1.81e-07	TCCGTGTCTTATTCGTCTACGT	Arabidopsis thaliana
AT1G01720	AT5G66780	1170	1191	-	9.55e-06	GACGTGGGAGTGATGTCATCAT	Arabidopsis thaliana
AT1G02065	AT1G05675	250	265	-	7.62e-07	TATTCTGTACCTTTTC	Arabidopsis thaliana
AT1G02065	AT1G09950	682	697	+	9.99e-06	TAATACGTACTTTATT	Arabidopsis thaliana
AT1G02065	AT1G24580	465	480	-	9.77e-06	TTTTGTGTACCTCAAC	Arabidopsis thaliana
AT1G02065	AT1G48740	301	316	-	1.14e-06	ATGTACGTACCATATC	Arabidopsis thaliana
AT1G02065	AT1G72100	394	409	-	7.51e-06	TACTTTGTACCTTCTT	Arabidopsis thaliana
AT1G02065	AT2G37040	1242	1257	-	4.27e-06	TTTACTGTACCATTTT	Arabidopsis thaliana
AT1G02065	AT2G42380	836	851	-	4.79e-06	TTTTCTGTACTCTTTT	Arabidopsis thaliana
AT1G02065	AT2G44370	1176	1191	+	9.54e-06	ATCTCTGTACCCTAAT	Arabidopsis thaliana
AT1G02065	AT3G21890	938	953	+	3.87e-06	TTATGCGTACCCCCTA	Arabidopsis thaliana
AT1G02065	AT4G26080	906	921	+	5.02e-06	TGAAACGTACCCCTTA	Arabidopsis thaliana
AT1G02065	AT4G40010	1255	1270	-	8.06e-06	TGATGTGTACCTTCTT	Arabidopsis thaliana
AT1G02065	AT5G65730	1235	1250	+	6.7e-06	TGTTATGTACCTCAAC	Arabidopsis thaliana
AT1G02230	AT1G02335	497	510	+	5.76e-06	CTTATTTCCCAAGT	Arabidopsis thaliana
AT1G02230	AT1G07500	1404	1417	-	4.61e-06	CTTGTTCTGGAAGT	Arabidopsis thaliana
AT1G02230	AT1G21670	47	60	-	7.75e-06	CTTCCTGTACAAGG	Arabidopsis thaliana
AT1G02230	AT1G28660	483	496	-	4.16e-06	CTTGCCGTACAAGC	Arabidopsis thaliana
AT1G02230	AT1G28660	484	497	+	9.91e-06	CTTGTACGGCAAGA	Arabidopsis thaliana
AT1G02230	AT1G33430	293	306	+	4e-06	CTTGTTGTGTAAGT	Arabidopsis thaliana
AT1G02230	AT1G47610	393	406	+	9.09e-06	CTTCCTTGGCAAGA	Arabidopsis thaliana
AT1G02230	AT1G52690	972	985	-	7.26e-06	CTTCTTGACCAAGC	Arabidopsis thaliana
AT1G02230	AT1G53470	75	88	-	3.61e-06	CTTATCTTACAAGT	Arabidopsis thaliana
AT1G02230	AT1G55760	530	543	-	9.32e-06	CTTCCTTTACAAGA	Arabidopsis thaliana
AT1G02230	AT1G56360	198	211	+	4.97e-08	CTTCTTCGACAAGT	Arabidopsis thaliana
AT1G02230	AT1G60190	540	553	+	7.41e-06	CTTCCCTAATAAGT	Arabidopsis thaliana
AT1G02230	AT1G60750	726	739	-	7.11e-06	CTTGATCTGCAAGT	Arabidopsis thaliana
AT1G02230	AT1G62940	551	564	-	7.89e-06	CTTGCGCAGCAAGA	Arabidopsis thaliana
AT1G02230	AT1G62940	552	565	+	1.19e-06	CTTGCTGCGCAAGT	Arabidopsis thaliana
AT1G02230	AT1G67856	831	844	-	9.1e-07	CTTGTTGCACAAGT	Arabidopsis thaliana
AT1G02230	AT1G67856	832	845	+	5.23e-07	CTTGTGCAACAAGC	Arabidopsis thaliana
AT1G02230	AT1G70420	881	894	-	7.63e-06	CTTGTTCGAGAAGC	Arabidopsis thaliana
AT1G02230	AT1G70420	882	895	+	3.09e-06	CTTCTCGAACAAGT	Arabidopsis thaliana
AT1G02230	AT1G71380	645	658	-	6.48e-06	CTTGCTAAACAAGT	Arabidopsis thaliana
AT1G02230	AT1G71380	646	659	+	4.6e-07	CTTGTTTAGCAAGT	Arabidopsis thaliana
AT1G02230	AT1G71770	330	343	+	7.31e-06	CTTCTTCAAGAAGT	Arabidopsis thaliana
AT1G02230	AT1G71770	459	472	+	9.09e-06	CTTCCTTGGCAAGA	Arabidopsis thaliana
AT1G02230	AT1G74875	799	812	-	1.37e-06	CTTGTTCAATAAGC	Arabidopsis thaliana
AT1G02230	AT1G74875	800	813	+	6.22e-06	CTTATTGAACAAGT	Arabidopsis thaliana
AT1G02230	AT1G76180	679	692	+	4.16e-06	CTTCTCGAACAAGC	Arabidopsis thaliana
AT1G02230	AT1G76650	81	94	+	4.49e-06	CTTACTCTCCAAGC	Arabidopsis thaliana
AT1G02230	AT1G79900	665	678	-	8.06e-06	CTTGCGATACAAGT	Arabidopsis thaliana
AT1G02230	AT2G03020	152	165	-	6.28e-06	CTTATTTTGTAAGT	Arabidopsis thaliana
AT1G02230	AT2G18340	856	869	-	1.74e-06	CTTCTTGAACAAGT	Arabidopsis thaliana
AT1G02230	AT2G23120	597	610	-	4.36e-06	CTTGCATTACAAGT	Arabidopsis thaliana
AT1G02230	AT2G27402	459	472	-	7.48e-06	CTTATTTTGCAAGG	Arabidopsis thaliana
AT1G02230	AT2G38465	22	35	-	6.15e-07	CTTCTTCTCCAAGC	Arabidopsis thaliana
AT1G02230	AT2G39250	267	280	-	6.52e-06	CTTCCTCCAGAAGT	Arabidopsis thaliana
AT1G02230	AT2G42530	192	205	+	4.89e-06	CTTGCCTCATAAGT	Arabidopsis thaliana
AT1G02230	AT2G44370	453	466	+	9.1e-07	CTTCTTGCACAAGT	Arabidopsis thaliana
AT1G02230	AT2G46760	1361	1374	+	4.85e-06	CTTATCTTACAAGC	Arabidopsis thaliana
AT1G02230	AT3G02310	1475	1488	-	2.78e-06	CTTCTCTCCCAAGT	Arabidopsis thaliana
AT1G02230	AT3G02310	779	792	-	3.45e-06	CTTACTTCACAAGC	Arabidopsis thaliana
AT1G02230	AT3G06640	852	865	+	4.79e-06	CTTGTACACCAAGT	Arabidopsis thaliana
AT1G02230	AT3G10930	820	833	-	2.68e-07	CTTGTTCCCCAAGT	Arabidopsis thaliana
AT1G02230	AT3G16510	894	907	+	5.35e-06	CTTGTGTGATAAGT	Arabidopsis thaliana
AT1G02230	AT3G28570	655	668	-	2.94e-06	CTTGTGGGACAAGT	Arabidopsis thaliana
AT1G02230	AT3G28570	656	669	+	3.82e-06	CTTGTCCCACAAGA	Arabidopsis thaliana
AT1G02230	AT3G53980	1211	1224	-	5.99e-07	CTTGTACCACAAGT	Arabidopsis thaliana
AT1G02230	AT3G53980	1212	1225	+	9.79e-06	CTTGTGGTACAAGG	Arabidopsis thaliana
AT1G02230	AT3G62610	142	155	+	7.41e-06	CTTACCCGGCAAGG	Arabidopsis thaliana
AT1G02230	AT4G01026	411	424	-	1.37e-07	CTTGCTCAGCAAGT	Arabidopsis thaliana
AT1G02230	AT4G01026	678	691	+	1.99e-07	CTTCTGCGACAAGT	Arabidopsis thaliana
AT1G02230	AT4G10960	1032	1045	-	7.26e-06	CTTCTCAAACAAGT	Arabidopsis thaliana
AT1G02230	AT4G25580	1357	1370	-	2.46e-07	CTTCTTTCACAAGT	Arabidopsis thaliana
AT1G02230	AT4G30040	824	837	-	1.97e-06	CTTGCGTGACAAGT	Arabidopsis thaliana
AT1G02230	AT4G39345	612	625	+	6.22e-06	CTTCTCAGACAAGT	Arabidopsis thaliana
AT1G02230	AT4G39360	466	479	-	3.2e-06	CTTGCTTCCCAAGC	Arabidopsis thaliana
AT1G02230	AT5G10930	215	228	-	6.46e-08	CTTCCTCCACAAGT	Arabidopsis thaliana
AT1G02230	AT5G11650	544	557	+	3.65e-06	CTTCTCCTGCAAGA	Arabidopsis thaliana
AT1G02230	AT5G14980	1419	1432	-	1.8e-06	CTTGTGTGACAAGC	Arabidopsis thaliana
AT1G02230	AT5G17980	314	327	-	9.03e-06	CTTCTCTTGCAAGA	Arabidopsis thaliana
AT1G02230	AT5G39420	1060	1073	+	6.02e-06	CTTCTCCTATAAGG	Arabidopsis thaliana
AT1G02230	AT5G42900	481	494	+	4.99e-06	CTTCTCTTACAAGG	Arabidopsis thaliana
AT1G02230	AT5G45520	1139	1152	+	5.76e-06	CTTGTCTGACAAGG	Arabidopsis thaliana
AT1G02230	AT5G58160	648	661	-	6.48e-06	CTTCTTCGTCAAGC	Arabidopsis thaliana
AT1G02230	AT5G66400	192	205	-	4.11e-06	CTTCTACCACAAGG	Arabidopsis thaliana
AT1G02250	AT1G02335	494	512	+	1.37e-07	TTCCTTATTTCCCAAGTTT	Arabidopsis thaliana
AT1G02250	AT1G07120	1435	1453	+	8.49e-06	ATGCTTCTTTGGGAAGTAA	Arabidopsis thaliana
AT1G02250	AT1G07500	1402	1420	-	9.31e-06	TAGCTTGTTCTGGAAGTTG	Arabidopsis thaliana
AT1G02250	AT1G23070	607	625	-	6.86e-06	TTCCTTTGTTTTCAAGTTT	Arabidopsis thaliana
AT1G02250	AT1G29465	834	852	-	5.24e-06	TTGCTTTTCCGTTAAGTTA	Arabidopsis thaliana
AT1G02250	AT1G52690	970	988	-	7.89e-06	TCACTTCTTGACCAAGCAA	Arabidopsis thaliana
AT1G02250	AT1G53885	255	273	-	9.88e-06	CAGCTTCACTTACAAGTAA	Arabidopsis thaliana
AT1G02250	AT1G60750	724	742	-	2.14e-06	TTACTTGATCTGCAAGTCA	Arabidopsis thaliana
AT1G02250	AT1G61260	226	244	-	7.95e-07	TAGCTTCTGCATTAAGTAT	Arabidopsis thaliana
AT1G02250	AT1G63295	66	84	-	6.08e-06	TATCTTATTTCTCAAGCTA	Arabidopsis thaliana
AT1G02250	AT1G65486	377	395	-	7.4e-06	TTCCTTCTTCTTCAAGGGT	Arabidopsis thaliana
AT1G02250	AT1G66830	482	500	+	2.49e-06	TTGCTTGCGTGTTAAGTTT	Arabidopsis thaliana
AT1G02250	AT1G67856	829	847	+	4.89e-06	TAACTTGTGCAACAAGCGA	Arabidopsis thaliana
AT1G02250	AT1G67856	829	847	-	4.21e-07	TCGCTTGTTGCACAAGTTA	Arabidopsis thaliana
AT1G02250	AT1G71380	643	661	+	1.1e-07	TTACTTGTTTAGCAAGTAT	Arabidopsis thaliana
AT1G02250	AT1G71380	643	661	-	4.39e-06	ATACTTGCTAAACAAGTAA	Arabidopsis thaliana
AT1G02250	AT1G72610	1177	1195	+	9.79e-07	TTACTTAAGCAACAAGTTA	Arabidopsis thaliana
AT1G02250	AT1G72610	1177	1195	-	6.42e-06	TAACTTGTTGCTTAAGTAA	Arabidopsis thaliana
AT1G02250	AT1G74875	797	815	+	7.4e-06	AAGCTTATTGAACAAGTAA	Arabidopsis thaliana
AT1G02250	AT1G74875	797	815	-	9.86e-08	TTACTTGTTCAATAAGCTT	Arabidopsis thaliana
AT1G02250	AT1G76180	676	694	+	3.31e-06	TTTCTTCTCGAACAAGCTT	Arabidopsis thaliana
AT1G02250	AT1G79270	835	853	+	7.25e-06	TAACTTGATCCCTAAGCAA	Arabidopsis thaliana
AT1G02250	AT2G03020	150	168	-	8.75e-06	ATTCTTATTTTGTAAGTTT	Arabidopsis thaliana
AT1G02250	AT2G18230	987	1005	-	8.66e-06	TTTCTTTTTTCATAAGTAT	Arabidopsis thaliana
AT1G02250	AT2G18500	382	400	+	8.22e-06	TAGCTTCAAATGCAAGCTA	Arabidopsis thaliana
AT1G02250	AT2G23120	595	613	+	8.93e-06	ACACTTGTAATGCAAGTTT	Arabidopsis thaliana
AT1G02250	AT2G34790	1448	1466	+	8.31e-06	CTGCTTATTTTTCAAGTAA	Arabidopsis thaliana
AT1G02250	AT2G39350	419	437	+	6.57e-06	TGACTTACTCAATAAGGTT	Arabidopsis thaliana
AT1G02250	AT2G39350	450	468	+	9.59e-06	TCTCTTGTCATATAAGTTT	Arabidopsis thaliana
AT1G02250	AT2G42530	189	207	+	7.72e-06	TATCTTGCCTCATAAGTAA	Arabidopsis thaliana
AT1G02250	AT2G44370	450	468	+	8.21e-07	TTACTTCTTGCACAAGTCA	Arabidopsis thaliana
AT1G02250	AT2G44370	450	468	-	5.18e-06	TGACTTGTGCAAGAAGTAA	Arabidopsis thaliana
AT1G02250	AT2G45570	51	69	+	7.72e-06	TTTCTTGATTTGCAAGGTA	Arabidopsis thaliana
AT1G02250	AT2G45760	616	634	+	9.12e-06	TTCCTTCAGAAACAAGTCA	Arabidopsis thaliana
AT1G02250	AT3G06640	849	867	+	6.22e-06	TGTCTTGTACACCAAGTAA	Arabidopsis thaliana
AT1G02250	AT3G10930	818	836	-	8.49e-06	CTTCTTGTTCCCCAAGTCT	Arabidopsis thaliana
AT1G02250	AT3G15280	548	566	-	5.81e-06	TAGCTTCTAACACAAGTTC	Arabidopsis thaliana
AT1G02250	AT3G16510	853	871	-	6.42e-06	TTCCTTGATTCCTAAGGTA	Arabidopsis thaliana
AT1G02250	AT3G28570	1176	1194	-	2.42e-06	TTCCTTGATAACCAAGTTT	Arabidopsis thaliana
AT1G02250	AT3G28570	653	671	+	2.88e-06	TAACTTGTCCCACAAGAAA	Arabidopsis thaliana
AT1G02250	AT3G28570	653	671	-	2.59e-06	TTTCTTGTGGGACAAGTTA	Arabidopsis thaliana
AT1G02250	AT3G48240	453	471	-	2.77e-06	TTTCTTGTTCTTTAAGCTT	Arabidopsis thaliana
AT1G02250	AT3G53980	1209	1227	+	1.64e-06	TAACTTGTGGTACAAGGTT	Arabidopsis thaliana
AT1G02250	AT3G53980	1209	1227	-	3.65e-07	AACCTTGTACCACAAGTTA	Arabidopsis thaliana
AT1G02250	AT4G01026	409	427	-	8.75e-06	TTTCTTGCTCAGCAAGTTG	Arabidopsis thaliana
AT1G02250	AT4G01026	675	693	+	1.41e-06	TTACTTCTGCGACAAGTGT	Arabidopsis thaliana
AT1G02250	AT4G08160	1257	1275	+	5.81e-06	TTACTTGCATTGTAAGGTT	Arabidopsis thaliana
AT1G02250	AT4G25580	1355	1373	-	5.03e-09	TACCTTCTTTCACAAGTTA	Arabidopsis thaliana
AT1G02250	AT4G28395	1175	1193	-	9.98e-06	TTTCTTGCTTCTTAAGTAA	Arabidopsis thaliana
AT1G02250	AT4G30040	822	840	-	2.68e-07	TTCCTTGCGTGACAAGTTT	Arabidopsis thaliana
AT1G02250	AT4G35190	774	792	+	7.72e-06	TTCCTTGTAACATAAGCAA	Arabidopsis thaliana
AT1G02250	AT4G35190	774	792	-	1.71e-06	TTGCTTATGTTACAAGGAA	Arabidopsis thaliana
AT1G02250	AT4G39345	609	627	+	1.33e-06	TTTCTTCTCAGACAAGTTA	Arabidopsis thaliana
AT1G02250	AT5G10930	213	231	-	5.75e-06	GAGCTTCCTCCACAAGTCT	Arabidopsis thaliana
AT1G02250	AT5G17460	101	119	-	4.09e-06	TTCCTTCACCACCAAGCAT	Arabidopsis thaliana
AT1G02250	AT5G17980	1423	1441	+	9.04e-07	TTGCTTCTAAATCAAGTTA	Arabidopsis thaliana
AT1G02250	AT5G17980	336	354	+	6.01e-06	TTTCTTGTTCGTCAAGGAT	Arabidopsis thaliana
AT1G02250	AT5G20830	1319	1337	+	3.31e-06	TTTCTTGTTTGTCAAGTAT	Arabidopsis thaliana
AT1G02250	AT5G24080	881	899	+	5.3e-06	TTGCTTCATAAACAAGGAT	Arabidopsis thaliana
AT1G02250	AT5G25190	1028	1046	-	1.14e-06	TTCCTTTTGTCCCAAGTTA	Arabidopsis thaliana
AT1G02250	AT5G39420	1057	1075	+	1.55e-06	TTTCTTCTCCTATAAGGTA	Arabidopsis thaliana
AT1G02250	AT5G42900	478	496	+	4.61e-06	ACCCTTCTCTTACAAGGTA	Arabidopsis thaliana
AT1G02250	AT5G45520	1136	1154	+	2.69e-06	TACCTTGTCTGACAAGGAA	Arabidopsis thaliana
AT1G02250	AT5G45520	1136	1154	-	2.03e-06	TTCCTTGTCAGACAAGGTA	Arabidopsis thaliana
AT1G02250	AT5G48550	532	550	-	1.57e-06	ATGCTTCCTTGTCAAGTTT	Arabidopsis thaliana
AT1G02250	AT5G53250	631	649	-	9.12e-06	TTCCTTCACTTACAAGATA	Arabidopsis thaliana
AT1G02250	AT5G58160	646	664	-	7.25e-06	CTCCTTCTTCGTCAAGCAT	Arabidopsis thaliana
AT1G02250	AT5G58780	737	755	-	4.89e-06	TTTCTTGTGTCACAAGATA	Arabidopsis thaliana
AT1G02250	AT5G59050	1032	1050	+	5.88e-06	TTACTTATATTAGAAGTTA	Arabidopsis thaliana
AT1G02250	AT5G59050	1032	1050	-	3.44e-06	TAACTTCTAATATAAGTAA	Arabidopsis thaliana
AT1G02250	AT5G64080	1422	1440	-	4.89e-06	TCTCTTCCTTTTCAAGTTT	Arabidopsis thaliana
AT1G02250	AT5G67210	796	814	-	4.78e-06	TGACTTCTTTCCTAAGGAA	Arabidopsis thaliana
AT1G03800	AT1G01900	1133	1153	-	1.02e-06	CAGGCAGCTTCCACCGCCGGT	Arabidopsis thaliana
AT1G03800	AT1G03070	1321	1341	-	1.31e-08	TCCTCCGCATCCTCCGCCATG	Arabidopsis thaliana
AT1G03800	AT1G03870	275	295	-	5.05e-06	CGGTTCGTCGCGTCCGCCACA	Arabidopsis thaliana
AT1G03800	AT1G07500	677	697	+	1.59e-06	CGATCTCACACCACCGCCGTA	Arabidopsis thaliana
AT1G03800	AT1G08630	700	720	-	4.01e-06	AAAGCCGATGACGCCGTCACT	Arabidopsis thaliana
AT1G03800	AT1G16120	735	755	-	1.17e-06	TCTTATTCCATCTCCGCCACT	Arabidopsis thaliana
AT1G03800	AT1G16290	979	999	-	1.17e-09	GCCGCCACTTCCGCCGCAGCT	Arabidopsis thaliana
AT1G03800	AT1G16290	982	1002	-	1.51e-07	TCTGCCGCCACTTCCGCCGCA	Arabidopsis thaliana
AT1G03800	AT1G16290	991	1011	-	8.48e-06	CTCCTCAGATCTGCCGCCACT	Arabidopsis thaliana
AT1G03800	AT1G16390	1261	1281	-	1.48e-07	ACCTTCTTCCCCACCGCCGTT	Arabidopsis thaliana
AT1G03800	AT1G19200	322	342	-	1.42e-06	TCGAAAGCACGCGCCGCCTTC	Arabidopsis thaliana
AT1G03800	AT1G19200	469	489	-	4.83e-06	CTTGAATCATCCTCCGCCGAA	Arabidopsis thaliana
AT1G03800	AT1G19200	488	508	-	3.71e-07	CTCGTATCCTGCTCCGCCACT	Arabidopsis thaliana
AT1G03800	AT1G22470	670	690	+	8.6e-06	AAGCTCGCAGTCACCGTCGCG	Arabidopsis thaliana
AT1G03800	AT1G22470	96	116	+	7.5e-06	GCACAGGCCTCATCCGCCAGT	Arabidopsis thaliana
AT1G03800	AT1G23070	1385	1405	-	3.48e-06	CACGTGTTTCTCGCCGCCTCT	Arabidopsis thaliana
AT1G03800	AT1G23070	197	217	-	4.79e-06	GTCCGCGGTTTCGCCGACACC	Arabidopsis thaliana
AT1G03800	AT1G24260	1039	1059	+	8.18e-06	ACACGCGCCATCTCCACCTTC	Arabidopsis thaliana
AT1G03800	AT1G25450	1011	1031	-	4.23e-06	TCTCTCTTTCTCTCCGCCATC	Arabidopsis thaliana
AT1G03800	AT1G34140	103	123	+	6.79e-08	GTCTCGGTCATCGCCGCCGGG	Arabidopsis thaliana
AT1G03800	AT1G34140	183	203	-	4.27e-06	TCTCGTTTCGTCGCCGTCATT	Arabidopsis thaliana
AT1G03800	AT1G34140	228	248	-	4.27e-06	TCTCGTTTCGTCGCCGTCTCG	Arabidopsis thaliana
AT1G03800	AT1G44970	129	149	-	5.74e-06	ACATGCATCTTCTCCGCCTTT	Arabidopsis thaliana
AT1G03800	AT1G45249	823	843	+	9.92e-06	TGTTCTCCAACCACCGCAACC	Arabidopsis thaliana
AT1G03800	AT1G47610	152	172	+	1.7e-07	GCTCCCCACAGCTCCGCCATC	Arabidopsis thaliana
AT1G03800	AT1G47610	155	175	+	7.83e-06	CCCCACAGCTCCGCCATCAGA	Arabidopsis thaliana
AT1G03800	AT1G50260	1099	1119	-	1.07e-06	GCGTCATCCCTAGCCGCCACA	Arabidopsis thaliana
AT1G03800	AT1G50260	1265	1285	-	3.93e-07	CGCTGCTGCACCGCCGCAACT	Arabidopsis thaliana
AT1G03800	AT1G50260	1268	1288	-	1.07e-06	CGTCGCTGCTGCACCGCCGCA	Arabidopsis thaliana
AT1G03800	AT1G50260	1282	1302	-	1.33e-06	TCTCACGTCTTCTCCGTCGCT	Arabidopsis thaliana
AT1G03800	AT1G61340	514	534	+	5.41e-06	GACTGCGCATCTGCCGTCGCT	Arabidopsis thaliana
AT1G03800	AT1G61800	1321	1341	+	3.14e-06	ATCAGCTCATGCACCGCCTCT	Arabidopsis thaliana
AT1G03800	AT1G67360	104	124	-	9.44e-06	CTCTCCCTCGAAGCCGCAGGC	Arabidopsis thaliana
AT1G03800	AT1G67990	827	847	-	2.06e-07	CCATCTTCATCCTCCGCCACA	Arabidopsis thaliana
AT1G03800	AT1G68350	19	39	+	4.17e-06	CACGGCCGTACCTCCACCGTC	Arabidopsis thaliana
AT1G03800	AT1G68350	22	42	+	3.9e-07	GGCCGTACCTCCACCGTCGCC	Arabidopsis thaliana
AT1G03800	AT1G68350	25	45	+	8e-06	CGTACCTCCACCGTCGCCGCT	Arabidopsis thaliana
AT1G03800	AT1G68350	297	317	+	9.92e-06	GCTAGAACCTTCACCACCGTC	Arabidopsis thaliana
AT1G03800	AT1G68350	300	320	+	1.68e-06	AGAACCTTCACCACCGTCACC	Arabidopsis thaliana
AT1G03800	AT1G68350	306	326	+	3.68e-06	TTCACCACCGTCACCGTCAGA	Arabidopsis thaliana
AT1G03800	AT1G68500	400	420	+	9.31e-06	ACCTTAGAATTCGCCGTCGAC	Arabidopsis thaliana
AT1G03800	AT1G69120	1276	1296	+	5.13e-06	TACAGGGAAATCTCCGCCGTC	Arabidopsis thaliana
AT1G03800	AT1G69480	2	22	+	8.48e-06	TACCGCTTCGCCGCCGCTTGT	Arabidopsis thaliana
AT1G03800	AT1G71160	249	269	+	1.64e-06	GGCATCGCCATTGCCGCCTCC	Arabidopsis thaliana
AT1G03800	AT1G71160	252	272	+	7.17e-06	ATCGCCATTGCCGCCTCCGCC	Arabidopsis thaliana
AT1G03800	AT1G71160	255	275	+	2.32e-10	GCCATTGCCGCCTCCGCCGCC	Arabidopsis thaliana
AT1G03800	AT1G71160	258	278	+	1.21e-09	ATTGCCGCCTCCGCCGCCATT	Arabidopsis thaliana
AT1G03800	AT1G71160	321	341	+	8.36e-06	TAGTCCCTCACCGCCATCATC	Arabidopsis thaliana
AT1G03800	AT1G71160	572	592	+	9.92e-06	AATCTCGGAATCTCCGCCGGC	Arabidopsis thaliana
AT1G03800	AT1G71160	655	675	+	6.26e-07	CCCAGCAATCCCTCCGCCTCG	Arabidopsis thaliana
AT1G03800	AT1G71160	929	949	-	7.12e-06	TCTCATATCCTCGCCGCAGGC	Arabidopsis thaliana
AT1G03800	AT1G73370	1375	1395	+	8.12e-06	TCCATGACCAACACCGTCGTC	Arabidopsis thaliana
AT1G03800	AT1G74930	170	190	+	4.27e-06	TTCTCTCCATTCGCCGTCGAT	Arabidopsis thaliana
AT1G03800	AT1G76960	1024	1044	+	2.71e-07	ACCAGAGCTTCCACCGCCGTA	Arabidopsis thaliana
AT1G03800	AT1G76960	1045	1065	+	1.26e-06	CGTTTCTGCTCCTCCGCCGGT	Arabidopsis thaliana
AT1G03800	AT1G76960	272	292	-	4.33e-06	ACTACCAACAAAGCCGCCTCC	Arabidopsis thaliana
AT1G03800	AT1G76960	326	346	-	8.54e-06	GCCAGGATTCCCACCACCACC	Arabidopsis thaliana
AT1G03800	AT1G76960	371	391	-	5.45e-06	CCTAATGCTGCCGCCGCTAGG	Arabidopsis thaliana
AT1G03800	AT1G76960	374	394	-	3.19e-06	ATCCCTAATGCTGCCGCCGCT	Arabidopsis thaliana
AT1G03800	AT1G76960	602	622	-	5.57e-06	GTTACAACATGCTCCGCCTCG	Arabidopsis thaliana
AT1G03800	AT1G78440	246	266	+	2.61e-06	GTGACAGCTGCCTCCGCAACT	Arabidopsis thaliana
AT1G03800	AT1G78610	1012	1032	+	9.64e-06	ACTGATTTTTACACCGCCGCA	Arabidopsis thaliana
AT1G03800	AT1G78610	1015	1035	+	3.62e-06	GATTTTTACACCGCCGCAGCG	Arabidopsis thaliana
AT1G03800	AT2G17840	134	154	-	7.5e-06	TCATCAGACGCAGCCACCGTT	Arabidopsis thaliana
AT1G03800	AT2G18340	47	67	-	1.82e-06	GCAATCTCCCTCGCCACCATA	Arabidopsis thaliana
AT1G03800	AT2G19920	1341	1361	-	2.66e-06	CAAAGCTTTGTCGCCGTCGCT	Arabidopsis thaliana
AT1G03800	AT2G23120	421	441	-	2.51e-06	CGATGCAGCGCCTCCACCGCG	Arabidopsis thaliana
AT1G03800	AT2G23130	1420	1440	-	8.98e-06	ACCATCACCGTCACCGCTATG	Arabidopsis thaliana
AT1G03800	AT2G23130	1426	1446	-	4.37e-07	TCAGCCACCATCACCGTCACC	Arabidopsis thaliana
AT1G03800	AT2G23130	1432	1452	-	5.29e-06	CCCATCTCAGCCACCATCACC	Arabidopsis thaliana
AT1G03800	AT2G23130	1435	1455	-	7.07e-06	GGTCCCATCTCAGCCACCATC	Arabidopsis thaliana
AT1G03800	AT2G25625	163	183	-	1.44e-07	TCTTCTTCCTCCGCCGCTGCT	Arabidopsis thaliana
AT1G03800	AT2G25625	166	186	-	6.64e-08	TTCTCTTCTTCCTCCGCCGCT	Arabidopsis thaliana
AT1G03800	AT2G25625	526	546	-	1.55e-06	ATATTTCTCGCCTCCGCCGGC	Arabidopsis thaliana
AT1G03800	AT2G25890	534	554	+	6.38e-06	GCAGCCTCTGAAGCCGCCTGA	Arabidopsis thaliana
AT1G03800	AT2G27880	1260	1280	+	1.16e-06	TCAACAGCCCACACCGCCACA	Arabidopsis thaliana
AT1G03800	AT2G27880	1263	1283	+	5.57e-06	ACAGCCCACACCGCCACAGAT	Arabidopsis thaliana
AT1G03800	AT2G29480	461	481	-	2.08e-06	CTCTCTTCTTTCTCCGCCATT	Arabidopsis thaliana
AT1G03800	AT2G32210	229	249	+	2.72e-06	AGCTTATCCTACGCCGCCAGT	Arabidopsis thaliana
AT1G03800	AT2G32210	259	279	+	2.15e-06	TCCATACGTGGCACCGCCACC	Arabidopsis thaliana
AT1G03800	AT2G32210	262	282	+	1.76e-06	ATACGTGGCACCGCCACCGCT	Arabidopsis thaliana
AT1G03800	AT2G33240	1056	1076	+	1.74e-06	CCCATAGCTCCCGCCGCTTCC	Arabidopsis thaliana
AT1G03800	AT2G33240	1123	1143	-	3.14e-06	TATAAAATATGCGCCGCCGCT	Arabidopsis thaliana
AT1G03800	AT2G33240	988	1008	+	4.94e-06	ACTACCAATTCCACCACCACC	Arabidopsis thaliana
AT1G03800	AT2G33240	991	1011	+	3.68e-06	ACCAATTCCACCACCACCATC	Arabidopsis thaliana
AT1G03800	AT2G37870	991	1011	-	6.52e-06	GTGAAGGCCATAGCCGCCGGA	Arabidopsis thaliana
AT1G03800	AT2G39800	1263	1283	+	4.33e-06	TTGTCCGCCCCAACCGCCATA	Arabidopsis thaliana
AT1G03800	AT2G39800	1266	1286	+	2.33e-06	TCCGCCCCAACCGCCATAACC	Arabidopsis thaliana
AT1G03800	AT2G42530	594	614	-	2.06e-07	TCCTCCACATACGCCGCAGCT	Arabidopsis thaliana
AT1G03800	AT2G42530	636	656	-	4.2e-06	TCCGCGAACTCTGCCGCCTTG	Arabidopsis thaliana
AT1G03800	AT2G42530	840	860	+	8.3e-06	GTATCCACAGTCACCGTCACA	Arabidopsis thaliana
AT1G03800	AT2G44370	936	956	-	1.56e-06	TCGAGCTGTAACGCCGCCATC	Arabidopsis thaliana
AT1G03800	AT2G47485	107	127	-	9.99e-06	TCGGGATTATCCTCCGTCACT	Arabidopsis thaliana
AT1G03800	AT2G47485	92	112	-	7.49e-09	GTCACTGCCGCCTCCGCCGGG	Arabidopsis thaliana
AT1G03800	AT2G47485	95	115	-	2.95e-06	TCCGTCACTGCCGCCTCCGCC	Arabidopsis thaliana
AT1G03800	AT2G47485	98	118	-	1.6e-07	TCCTCCGTCACTGCCGCCTCC	Arabidopsis thaliana
AT1G03800	AT2G47780	186	206	-	3.74e-08	GTCTCTGTCGTCTCCGCCGCG	Arabidopsis thaliana
AT1G03800	AT2G47780	212	232	-	4.04e-06	GTCTCGGCCATAGCCGTCGTT	Arabidopsis thaliana
AT1G03800	AT2G47780	320	340	-	8.6e-06	ACGAGCACAGGAGCCGCAACC	Arabidopsis thaliana
AT1G03800	AT3G03341	773	793	-	9.04e-06	ATCTCCACCTCCGCCGAAATA	Arabidopsis thaliana
AT1G03800	AT3G03341	776	796	-	1.81e-07	TTCATCTCCACCTCCGCCGAA	Arabidopsis thaliana
AT1G03800	AT3G03341	824	844	-	3.27e-06	TCCGTTGCGGCCACCACCACC	Arabidopsis thaliana
AT1G03800	AT3G03341	827	847	-	5.29e-06	AACTCCGTTGCGGCCACCACC	Arabidopsis thaliana
AT1G03800	AT3G05650	1114	1134	-	4.2e-06	GTTGCTTTCTTCGCCGACGTC	Arabidopsis thaliana
AT1G03800	AT3G10930	796	816	-	4.94e-06	TCCCACACTCTCACCGCCTTT	Arabidopsis thaliana
AT1G03800	AT3G12510	1406	1426	+	8e-06	CGCAGCATCATCTCCACCGTA	Arabidopsis thaliana
AT1G03800	AT3G14590	505	525	+	4.75e-06	GTTTTTATCGTCGCCACCGCT	Arabidopsis thaliana
AT1G03800	AT3G15170	422	442	+	4.44e-06	TCGACCTCTGTCGCCACCTGT	Arabidopsis thaliana
AT1G03800	AT3G15280	1042	1062	-	3.22e-06	GCTATCTCCTCCTCCGTCAAA	Arabidopsis thaliana
AT1G03800	AT3G15280	1060	1080	-	4.61e-06	CTCTCTCGAGCCACCGCAGCT	Arabidopsis thaliana
AT1G03800	AT3G15280	1063	1083	-	4.72e-06	GCCCTCTCTCGAGCCACCGCA	Arabidopsis thaliana
AT1G03800	AT3G15280	1123	1143	-	3.9e-07	ATCGCGCAACTCGCCGCCACG	Arabidopsis thaliana
AT1G03800	AT3G15280	1178	1198	+	2.37e-06	ACACTCTTCATCTCCGCCATT	Arabidopsis thaliana
AT1G03800	AT3G15800	385	405	+	5.79e-06	GACTAAGGCTACGCCGTCACC	Arabidopsis thaliana
AT1G03800	AT3G19580	431	451	+	3.02e-06	CCACGTGACGTCTCCGCCAAC	Arabidopsis thaliana
AT1G03800	AT3G19580	434	454	+	7.12e-06	CGTGACGTCTCCGCCAACGCG	Arabidopsis thaliana
AT1G03800	AT3G21330	1004	1024	+	1.9e-06	AGTAAAGTTGTCGCCGCCGGC	Arabidopsis thaliana
AT1G03800	AT3G22231	844	864	-	2.55e-06	CATGACACATTCGCCGCAACC	Arabidopsis thaliana
AT1G03800	AT3G22840	917	937	-	8.79e-06	GCCTACTCATTCGCCACAGTT	Arabidopsis thaliana
AT1G03800	AT3G24330	704	724	-	3.4e-06	GCTACCAGAAACGCCGTCGTT	Arabidopsis thaliana
AT1G03800	AT3G30720	665	685	-	8.12e-06	CTCCACACATAAGCCGCCTCC	Arabidopsis thaliana
AT1G03800	AT3G48240	1036	1056	+	1.63e-06	CTTTGTACCGGCTCCGCCATC	Arabidopsis thaliana
AT1G03800	AT3G48240	143	163	-	4.97e-06	TCGGTCTAAGCCACCGTCACG	Arabidopsis thaliana
AT1G03800	AT3G50970	1011	1031	+	6.67e-06	TTTCTTGCAGCAGCCGCCATT	Arabidopsis thaliana
AT1G03800	AT3G51240	1235	1255	+	3.92e-06	CCAGAACATGTCTCCGCCACG	Arabidopsis thaliana
AT1G03800	AT3G56260	262	282	+	2.48e-07	CCGGGAATCGTCTCCGCCGCA	Arabidopsis thaliana
AT1G03800	AT3G56260	265	285	+	7.79e-07	GGAATCGTCTCCGCCGCAGGG	Arabidopsis thaliana
AT1G03800	AT3G56260	286	306	+	7.61e-06	CTCTGTTGCCTCTCCGCCATT	Arabidopsis thaliana
AT1G03800	AT3G56260	899	919	+	9.17e-06	TCCAAATTCATCACCGTCGTC	Arabidopsis thaliana
AT1G03800	AT3G63060	647	667	+	1.5e-07	GCGGATGATGCCGCCGCAGCC	Arabidopsis thaliana
AT1G03800	AT4G01026	1099	1119	-	3.24e-06	TTTGTGGCCATAGCCGCCACT	Arabidopsis thaliana
AT1G03800	AT4G01026	1126	1146	-	8.3e-06	GCCGCCATTGTCGCCGTTTCT	Arabidopsis thaliana
AT1G03800	AT4G01026	1138	1158	-	5.62e-06	TTCACCATATCTGCCGCCATT	Arabidopsis thaliana
AT1G03800	AT4G01140	144	164	-	7.42e-08	TCCACCCGTTGCTCCGCCGTC	Arabidopsis thaliana
AT1G03800	AT4G02280	141	161	-	3.09e-06	ACCGCAACCGCATCCGCTGCG	Arabidopsis thaliana
AT1G03800	AT4G02280	147	167	-	5.37e-06	CCCGCAACCGCAACCGCATCC	Arabidopsis thaliana
AT1G03800	AT4G08910	53	73	+	7.07e-06	AATGGAACCTTCACCGCCTCC	Arabidopsis thaliana
AT1G03800	AT4G11460	956	976	-	3.46e-06	ATATTCATCGTCGCCGTCGTT	Arabidopsis thaliana
AT1G03800	AT4G12000	235	255	-	4.5e-07	GACGACGCCATCGCCGCAATG	Arabidopsis thaliana
AT1G03800	AT4G16545	246	266	+	7.66e-06	TCATCATGCCTATCCGCCGCC	Arabidopsis thaliana
AT1G03800	AT4G16545	249	269	+	2.31e-07	TCATGCCTATCCGCCGCCGAG	Arabidopsis thaliana
AT1G03800	AT4G16545	83	103	+	8.66e-06	TTCTCACCTGACACCGCCATA	Arabidopsis thaliana
AT1G03800	AT4G17280	209	229	-	1.95e-08	TCCGTCCTCTACGCCGCCGTG	Arabidopsis thaliana
AT1G03800	AT4G17340	134	154	-	5.25e-06	CCCTAGGTCACCTCCGTCAGT	Arabidopsis thaliana
AT1G03800	AT4G18780	389	409	-	8.85e-06	ATCACAAACACCGCCACAGTC	Arabidopsis thaliana
AT1G03800	AT4G18780	392	412	-	6.1e-06	ATCATCACAAACACCGCCACA	Arabidopsis thaliana
AT1G03800	AT4G18980	921	941	+	5.05e-06	CCGTTAATTAACGCCGCCACG	Arabidopsis thaliana
AT1G03800	AT4G22270	282	302	+	5.92e-06	AACGATTCCTCCACCACCACT	Arabidopsis thaliana
AT1G03800	AT4G22270	547	567	-	4.94e-06	CGACGCTCTAGAGCCGCCGTT	Arabidopsis thaliana
AT1G03800	AT4G22270	611	631	+	1.66e-06	ATGCCTGAAATCGCCGCCATC	Arabidopsis thaliana
AT1G03800	AT4G22270	614	634	+	8.54e-06	CCTGAAATCGCCGCCATCTCC	Arabidopsis thaliana
AT1G03800	AT4G22270	620	640	+	1.08e-06	ATCGCCGCCATCTCCGTCAGG	Arabidopsis thaliana
AT1G03800	AT4G24130	615	635	-	1.24e-06	GGAACAGCCATCGCCGTCGGA	Arabidopsis thaliana
AT1G03800	AT4G24130	735	755	-	1.15e-06	AGCCCTGAAGCCACCGCCGGA	Arabidopsis thaliana
AT1G03800	AT4G24130	783	803	-	2.88e-06	AGGGCAAGCACCGCCGCAGGT	Arabidopsis thaliana
AT1G03800	AT4G24130	786	806	-	6.74e-07	GCGAGGGCAAGCACCGCCGCA	Arabidopsis thaliana
AT1G03800	AT4G25580	796	816	+	4.17e-07	GCCACAAACGTCACCGCCATC	Arabidopsis thaliana
AT1G03800	AT4G25580	799	819	+	1.27e-06	ACAAACGTCACCGCCATCGCG	Arabidopsis thaliana
AT1G03800	AT4G25670	411	431	-	7.19e-10	ACCACCACCACCACCGCCGCA	Arabidopsis thaliana
AT1G03800	AT4G25670	414	434	-	1.43e-08	CCCACCACCACCACCACCGCC	Arabidopsis thaliana
AT1G03800	AT4G25670	417	437	-	3.57e-07	ATCCCCACCACCACCACCACC	Arabidopsis thaliana
AT1G03800	AT4G25670	420	440	-	2.74e-06	TGGATCCCCACCACCACCACC	Arabidopsis thaliana
AT1G03800	AT4G27657	344	364	-	9.58e-06	TCTAACGACGTCTCCATCGCC	Arabidopsis thaliana
AT1G03800	AT4G30130	532	552	+	7.83e-06	TCTTCACCTTCCGCCATCGTT	Arabidopsis thaliana
AT1G03800	AT4G33467	1403	1423	+	1.73e-06	TGTTCCCAATCCACCGCCGTA	Arabidopsis thaliana
AT1G03800	AT4G33467	1406	1426	+	3.07e-06	TCCCAATCCACCGCCGTAATC	Arabidopsis thaliana
AT1G03800	AT4G33905	1228	1248	+	6.62e-06	GGCACTCTTTCCTCCGCCTAA	Arabidopsis thaliana
AT1G03800	AT4G39345	1195	1215	-	3.14e-06	TTCCTCTTCTCCACCGTCACA	Arabidopsis thaliana
AT1G03800	AT4G39345	1198	1218	-	7.17e-06	ACTTTCCTCTTCTCCACCGTC	Arabidopsis thaliana
AT1G03800	AT4G39345	863	883	-	1.67e-06	CTCTTCTCCGGCTCCGTCTCC	Arabidopsis thaliana
AT1G03800	AT5G01520	1303	1323	+	1.56e-06	TCACTTCCACTCACCGCCGCC	Arabidopsis thaliana
AT1G03800	AT5G01520	1306	1326	+	1.86e-06	CTTCCACTCACCGCCGCCTAT	Arabidopsis thaliana
AT1G03800	AT5G05220	129	149	+	9.44e-06	TAAGGGAACGCCTCCACCGCA	Arabidopsis thaliana
AT1G03800	AT5G05420	1016	1036	+	2.67e-09	TACGCCTCATTCGCCGCCGCG	Arabidopsis thaliana
AT1G03800	AT5G06760	1289	1309	+	9.44e-06	ACCGGGTTAACCGCCGACATG	Arabidopsis thaliana
AT1G03800	AT5G15500	653	673	+	7.77e-06	GAATTCTTCTTCGCCACCACA	Arabidopsis thaliana
AT1G03800	AT5G17850	992	1012	-	5.01e-06	TAAACCACAACCACCGCCTTT	Arabidopsis thaliana
AT1G03800	AT5G18050	499	519	-	3.5e-07	CTTAGCCGCTCCGCCGCAGCA	Arabidopsis thaliana
AT1G03800	AT5G18050	502	522	-	5.87e-06	ATTCTTAGCCGCTCCGCCGCA	Arabidopsis thaliana
AT1G03800	AT5G24280	53	73	+	8.73e-06	GCCTCTGGTTCCTCCACCAGT	Arabidopsis thaliana
AT1G03800	AT5G26730	149	169	-	9.85e-06	CGCAGTCATGGCGCCGCCTAA	Arabidopsis thaliana
AT1G03800	AT5G40960	668	688	-	9.71e-06	CTCACGAGTCACGCCACCGCT	Arabidopsis thaliana
AT1G03800	AT5G43240	237	257	-	3.57e-06	CGCTTCTTCTCCGCCGTAACA	Arabidopsis thaliana
AT1G03800	AT5G43240	240	260	-	1.91e-06	TTACGCTTCTTCTCCGCCGTA	Arabidopsis thaliana
AT1G03800	AT5G43240	384	404	+	1.03e-06	GAAGATTCCGGCGCCGCCAAT	Arabidopsis thaliana
AT1G03800	AT5G43500	705	725	-	7.17e-06	ACCATCCGCAAAGCCGCCTCA	Arabidopsis thaliana
AT1G03800	AT5G45520	724	744	-	4.05e-07	TGCGCCACATGCTCCGTCGCT	Arabidopsis thaliana
AT1G03800	AT5G45690	305	325	-	5.39e-07	ACCACCGTAATCGCCACCATC	Arabidopsis thaliana
AT1G03800	AT5G45690	364	384	-	8.29e-08	GTAACTACCTCCGCCGTCACC	Arabidopsis thaliana
AT1G03800	AT5G45690	367	387	-	6.8e-07	AACGTAACTACCTCCGCCGTC	Arabidopsis thaliana
AT1G03800	AT5G49900	442	462	-	9.33e-07	ACTACTCCAACCTCCGCCTTC	Arabidopsis thaliana
AT1G03800	AT5G49900	529	549	-	9.17e-06	TCTTCTTCCTCCTCCACCAAA	Arabidopsis thaliana
AT1G03800	AT5G49900	589	609	-	1.34e-08	ACCATGGCTTCCTCCGCCGCC	Arabidopsis thaliana
AT1G03800	AT5G52310	147	167	-	1.8e-06	TCCCTTACCTCCGCCACTGCC	Arabidopsis thaliana
AT1G03800	AT5G52310	150	170	-	2.99e-07	AACTCCCTTACCTCCGCCACT	Arabidopsis thaliana
AT1G03800	AT5G55720	993	1013	-	1.6e-06	TCCAGGGACAGAGCCGCCACA	Arabidopsis thaliana
AT1G03800	AT5G57610	1376	1396	-	2.2e-06	GCTTCTTCCTCCTCCGCAGAT	Arabidopsis thaliana
AT1G03800	AT5G62480	967	987	+	5.05e-06	CCAGTACTCACCACCGCCTTT	Arabidopsis thaliana
AT1G03800	AT5G63130	231	251	+	3.3e-07	TCCCCAATTCCCTCCGCCGTT	Arabidopsis thaliana
AT1G03800	AT5G63130	273	293	+	1.75e-07	TCCACCTCTTCCACCACCGCG	Arabidopsis thaliana
AT1G03800	AT5G63130	375	395	+	5.57e-06	TGGTCCATATCCTCCACCACC	Arabidopsis thaliana
AT1G03800	AT5G63130	378	398	+	1.48e-06	TCCATATCCTCCACCACCACC	Arabidopsis thaliana
AT1G03800	AT5G64080	131	151	-	3.25e-08	TCCCCCTCCGCCGCCGCTGAT	Arabidopsis thaliana
AT1G03800	AT5G64080	134	154	-	2.5e-11	TTCTCCCCCTCCGCCGCCGCT	Arabidopsis thaliana
AT1G03800	AT5G64080	137	157	-	2.13e-08	GGATTCTCCCCCTCCGCCGCC	Arabidopsis thaliana
AT1G03800	AT5G64080	158	178	-	4.47e-06	GCTACTGCCGCTGCCGTCTCA	Arabidopsis thaliana
AT1G03800	AT5G64080	161	181	-	7.83e-06	ACCGCTACTGCCGCTGCCGTC	Arabidopsis thaliana
AT1G03800	AT5G64080	164	184	-	3.22e-06	CCAACCGCTACTGCCGCTGCC	Arabidopsis thaliana
AT1G03800	AT5G64080	231	251	-	6.71e-06	CGGCTCACCTTCTCCGTCATC	Arabidopsis thaliana
AT1G03800	AT5G65300	50	70	-	5.34e-07	CTAGCCAACTGCGCCACCACC	Arabidopsis thaliana
AT1G03800	AT5G67090	551	571	+	9.78e-06	ACTAAACCTACCACCGTCGTC	Arabidopsis thaliana
AT1G03800	AT5G67090	679	699	+	6.55e-07	GAGCCTCCTCGCGCCGCCGGG	Arabidopsis thaliana
AT1G03840	AT1G03710	1371	1390	-	7.05e-06	TGGAAAACGACAACACTTGT	Arabidopsis thaliana
AT1G03840	AT1G03710	927	946	+	2.94e-08	CGTAAAACGACAAAACAAAG	Arabidopsis thaliana
AT1G03840	AT1G07430	625	644	+	3.71e-06	CACGACAAGACAAAAATATT	Arabidopsis thaliana
AT1G03840	AT1G08920	1024	1043	+	7.44e-07	ACCAAAAAGACAAAACCAAA	Arabidopsis thaliana
AT1G03840	AT1G09890	1144	1163	-	1.18e-06	CCAAAAAAGACAAAACAGTG	Arabidopsis thaliana
AT1G03840	AT1G15360	923	942	-	7.53e-07	AGTAAAAGGACAAAAAAAAT	Arabidopsis thaliana
AT1G03840	AT1G16515	881	900	+	1.18e-06	ATCAAAAAGACAAAACAGAA	Arabidopsis thaliana
AT1G03840	AT1G17250	1116	1135	+	5.69e-06	TGAAAGACGACGAAAAAAGC	Arabidopsis thaliana
AT1G03840	AT1G18100	711	730	+	8.54e-06	CTATTAACGACAAAATAACG	Arabidopsis thaliana
AT1G03840	AT1G18100	880	899	+	6.54e-06	CTATATACGACAAAATAACA	Arabidopsis thaliana
AT1G03840	AT1G24600	294	313	-	3.39e-07	CGAATGACGACAAAAAAGAA	Arabidopsis thaliana
AT1G03840	AT1G28660	114	133	-	6.94e-06	TTGAAAAAGACAAACAAAAT	Arabidopsis thaliana
AT1G03840	AT1G29050	743	762	-	5.69e-06	TAGGAAAAGACAAATAATCA	Arabidopsis thaliana
[truncated: 53,125 more rows]

## Sheet: Arkusz9
	AT5G56110
	AT2G41690
	AT1G12610
	AT3G60490
[truncated: 5 more rows]
